# Supplementary material for: PRISMA: Protein Interaction Screen on Peptide Matrix Reveals Interaction Footprints and Modifications- Dependent Interactome of Intrinsically Disordered C/EBPβ
Source: iScience. 2019 Mar 1;13:351–70. doi: 10.1016/j.isci.2019.02.026 (PMC6424098; doi:10.1016/j.isci.2019.02.026)
Supplement: Table S1. C/EBPβ PTMs, Related to Figure 1A [file mmc2.xlsx]

## Sheet: Summary
Site ID	Position (Human) CEBPB (LAP*)	Position (Rat) CEBPB	PTM Type	Known PTM/Reference (Human)	Known PTM/Reference (Rat)	Phenotype (Human)	Phenotype (Rat)	known PTM features	AP-MS detected	PRISMA screen
1	R3	R3	Methylation	PhosphoSitePlus,UniProt;PMID:20111005	PMID:21326902;20111005	affects molecular association, regulation of differentiation		me2		me2sym,me2as
2	R3	R3	Citrullination						cit	cit
3	K22	R20	Methylation		PMID:21326902			me2		me2sym,me2as
4	Y30		Phosphorylation						phos
5	Y31		Phosphorylation						phos
6	K43	K39	Acetylation		PhosphoSitePlus;PMID:24344329,18486321		induction of transcription	ac	ac
7	K43	K39	Methylation		PMID:17110376,18647749,21326902		affects transcriptional activity	me1		me1,me2
8	R53	R42	Methylation		PMID:21326902			me1	me2	me2sym,me2as
9	R53	R42	Citrullination						cit	cit
10	R57	R46	Methylation						me1,me2	me2sym,me2as
11	R57	R46	Citrullination						cit	cit
12	S65		Phosphorylation	PhosphoSitePlus;PMID:27251275,25159151,24719451				phos	phos
13	R71	R59	Methylation		PMID:21326902			me2	me1,me2	me2sym,me2as
14	R71	R59	Citrullination						cit	cit
15	S76	S64	Phosphorylation	neXtProt,PhosphoSitePlus;PMID:15314150,20730378,23782693	PhosphoSitePlus;PMID:20351173,17433708,15314150	induction of transcription	induction of transcription, cell growth alternation	phos
16	Y78		Phosphorylation	PhosphoSitePlus,Signor;PMID:19563810		affects protein stability		phos
17	K129	K99	Methylation		PMID:21326902			me1
18		S101	Phosphorylation							phos
19	K132	K102	Methylation		PMID:21326902			me1
20	K133	K103	Acetylation		PMID:21326902			ac	ac
21	K133	K103	Methylation						me1,me2
22		S105	Phosphorylation		PhosphoSitePlus,RLIMS-P;UniProt;PMID:8336793,10635333,16246908,10635333,11684016,20351173,8200992		affects molecular association, cell growth alternation, cell cycle regulation	phos		phos
23	Y137	Y109	Phosphorylation	PhosphoSitePlus;PMID:27642862	PhosphoSitePlus;PMID:20351173		affects molecular association, cell growth induction, induction of transcription	phos	phos
24	Y139		Phosphorylation	PhosphoSitePlus;PMID:24919575,22461510,20190765,27642862				phos	phos
25	S141	S111	Phosphorylation	PhosphoSitePlus;PMID:25159151,24719451	PhosphoSitePlus;PMID:20351173		affects molecular association, cell growth induction, induction of transcription	phos	phos
26	R144	R114	Methylation		PhosphoSitePlus;PMID:20351173,21326902		affects molecular association, cell growth induction, induction of transcription	me1		me2sym,me2as
27	R144	R114	Citrullination						cit	cit
28	K149	K118	Acetylation						ac
29	K149	K118	Methylation							me2
30	K174	K134	Methylation		PMID:21326902			me1	me1	me2
31	K185	K145	Methylation		PMID:21326902			me1		me2
32	R186	R146	Methylation		PMID:21326902			me1,me2	me1,me2	me2sym,me2as
33	R186	R146	Citrullination						cit	cit
34	K187		Methylation						me1,me2
35	Y205		Phosphorylation						phos
36	R208	R162	Methylation		PMID:21326902			me1		me2sym,me2as
37	R208	R162	Citrullination							cit
38	S218	S172	Phosphorylation	PMID:24782546,24275569,PhosphoSitePlus				phos		phos
39	S223	S177	Phosphorylation	PhosphoSitePlus;PMID:22080951,25814448	PhosphoSitePlus;PMID:16055922	affects protein conformation		phos
40	T226		Phosphorylation	Signor;PMID:22369944				phos
41	S229	S181	Phosphorylation	PhosphoSitePlus	PhosphoSitePlus;PMID:20351173,16055922			phos
42	S230		Phosphorylation	PhosphoSitePlus				phos
43	S231	S185	Phosphorylation	PhosphoSitePlus,Signor;PMID:22369944,17601773	PhosphoSitePlus;PMID:20351173,16055922	regulated	affects transcription, DNA binding	phos	phos
44	T235	T189	Phosphorylation	neXtProt,phospho.ELM,PhosphoSitePlus,RLIMS-P,Signor,UniProt;PMID:22495929,16453302,24086653,22369944,17601773,11684016,19327116,12213825,19723873,19723873,11684016,23782693	PhosphoSitePlus;PMID:20351173,16246908,16055922,15314150	induction of transcription	affects transcription and cell growth, DNA binding	phos	phos
45	K242	K196	Acetylation							ac
46	K242	K196	Methylation							me2
47	T246		Phosphorylation						phos
48	Y249		Phosphorylation	PhosphoSitePlus;PMID:20190765				phos	phos
49	S257		Phosphorylation	PhosphoSitePlus				phos
50	K260	K212	Acetylation		PMID:21326902			ac	ac	ac
51	K260	K212	Methylation		PMID:21326902			me1	me3
52	S261		Phosphorylation						phos
53	K262	K214	Acetylation		PMID:21326902			ac	ac	ac
54	K262	K214	Methylation						me1,me3
55	K264	K216	Acetylation	PhosphoSitePlus;PMID:12574125	PhosphoSitePlus;PMID:24344329	regulated	induction of transcription	ac	ac
56	K264	K216	Methylation						me1
57	K265	K217	Acetylation	PhosphoSitePlus;PMID:20167786,12574125	PhosphoSitePlus;PMID:24344329		induction of transcription	ac	ac
58	K265	K217	Methylation						me1,me3
59	T266		Phosphorylation	phospho.ELM,PhosphoSitePlus,RLIMS-P;PMID:15738002,16246908		abrogation of promotor binding		phos	phos
60	K269		Acetylation	PhosphoSitePlus;PMID:20167786				ac	ac
61	K269		Methylation						me2,me3
62	S271	S223	Phosphorylation						phos	phos
63	Y274	Y226	Phosphorylation						phos	phos
64	K275		Acetylation						ac
65	K275		Methylation						me1,me3
66	R277		Methylation						me2
67	R278	R230	Methylation							me2sym,me2as
68	R278	R230	Citrullination							cit
69	R280	R232	Methylation		PMID:21326902			me2	me1,me2	me2sym,me2as
70	R280	R232	Citrullination							cit
71	R286	R238	Methylation						me1
72	R286	R238	Citrullination						cit	cit
73	K287		Acetylation						ac
74	K287		Methylation						me1,me3
75	S288	S240	Phosphorylation	phospho.ELM,PhosphoSitePlus,UniProt;PMID:9374525	PhosphoSitePlus;PMID:20351173,8200992	translocation to nucleus	affects molecular association, DNA binding	phos	phos	phos
76	R289		Methylation						me1
77	R289		Citrullination						cit
78	K291		Acetylation						ac
79	K291		Methylation						me1,me2,me3
80	K293	K245	Acetylation		PMID:21326902			ac	ac	ac
81	K293	K245	Methylation		PMID:21326902			me2,me3	me1,me3	me3
82	R295	R247	Methylation		PMID:21326902			me2	me1,me2	me2sym,me2as
83	R295	R247	Citrullination						cit
84	T299	T251	Phosphorylation						phos	phos
85	K302	K254	Acetylation		PMID:21326902			ac
86	K302	K254	Methylation		PMID:21326902			me3	me3	me3
87	T307		Phosphorylation						phos
88	R312	R264	Methylation		PMID:21326902			me1,me2	me2	me2sym,me2as
89	R312	R264	Citrullination						cit	cit
90	K315	K267	Acetylation						ac
91	K315	K267	Methylation		PMID:21326902			me1,me3	me3	me3
92	K316	K268	Acetylation		PMID:21326902			ac	ac	ac
93	K316	K268	Methylation		PMID:21326902			me2	me2
94	S321	S273	Phosphorylation	neXtProt;PMID:20351173	PhosphoSitePlus;PMID:20351173,8200992		affects molecular association, DNA binding, cell cycle regulation, induction of transcription	phos	phos	phos
95	R322	R274	Methylation						me1	me2sym,me2as
96	R322	R274	Citrullination							cit
97	S325	S277	Phosphorylation	phospho.ELM;PhosphoSitePlus;PMID:1314426		induction of transcription		phos	phos	phos
98	T326	T278	Phosphorylation						phos	phos
99	R328	R280	Methylation		PMID:21326902			me1,me2		me2sym,me2as
100	R328	R280	Citrullination						cit	cit
101	K332	K284	Acetylation		PMID:21326902			ac		ac
102	K332	K284	Methylation		PMID:21326902			me1,me2	me1	me2
103	S341	S293	Phosphorylation							phos

## Sheet: AP-MS all
Supplemental Table 1
Legend:	- Summary of endogenous CEBP-ß post-translational modifications (PTM) identified by mass spectrometry. The position of the PTM site is annoted based on the canonical CEBP-ß sequence (P-17676; LAP*).
	- 4 PTMs were identified on CEBPB isoform specific peptides, namely Y30, Y31 and K43 (corresponding to P17676-2 (LAP) position Y7, Y8 and K20), and R208 (corresponding to P17676-3 (LIP) position R10)
	Site position (based on LAP* sequence)	Phosphorylation	Acetylation	Methylation	Dimethylation	Trimethylation	Citrunillation
	R3						+
	Y30	+
	Y31	+							+	identified
	K43		+(*)						(*)	known site, reference is listed in "Summary"
	R53				+		+
	R57			+	+		+		Very High confidence	Class I Loc Prob >0.75; score <40, 2 replicates
	S65	+ (*)							High confidence	Class I Loc Prob >0.75; score >40
	R71			+	+ (*)		+		Medium confidence	Class II Loc Prob >0.5; score>40
	K133		+ (*)	+	+				Low confidence	Class III Loc Prob >0.25; score>40
	Y137	+ (*)
	Y139	+ (*)
	S141	+ (*)
	R144						+
	K149		+
	K174			+ (*)
	R186			+ (*)	+ (*)		+
	K187			+	+
	Y205	+
	S231	+ (*)
	T235	+ (*)
	T246	+
	Y249	+ (*)
	K260		+ (*)			+
	S261	+
	K262		+ (*)	+		+
	K264		+ (*)	+
	K265		+ (*)	+		+
	T266	+ (*)
	K269		+ (*)		+	+
	S271	+
	Y274	+
	K275		+	+		+
	R277				+
	R280			+	+ (*)
	R286			+			+
	K287		+	+		+
	S288	+ (*)
	R289			+			+
	K291		+	+	+	+
	K293		+ (*)	+		+ (*)
	R295			+	+ (*)		+
	T299	+
	K302					+ *)
	T307	+
	R312				+ (*)		+
	K315		+			+ (*)
	K316		+ (*)		+ (*)
	S321	+(*)
	R322			+
	S325	+ (*)
	T326	+
	R328						+
	K332			+ (*)

## Sheet: AP-MS phospho
Proteins	Modified Peptide Sequence	Amino acid	Positions within leading protein	Positions within proteins	Position in peptide	Localization prob	Class	Biological replicate	Number of Phospho (STY)	Intensity	Intensity_singly	Intensity_doubly	Intensity_triply	Score diff	PEP	Score	Delta score	Score for localization	Charge	Mass error [ppm]
sp|P17676|CEBPB_HUMAN;sp|P17676-2|CEBPB_HUMAN	PGPRPPAGELGS(p)IGDHER	S	65	65;42	12	1	I	+	1	545330000	545330000	0	0	48.2444	2.60472e-10	114.89	97.674	48.244	3	-0.70617
sp|P17676-2|CEBPB_HUMAN	MEVANFYY(p)EADCLAAAYGGK	Y	8	8	8	0.782432	I	+	1	449560000	449560000	0	0	5.78257	0.00444141	43.81	40.274	33.707	2	-1.7928
sp|P17676|CEBPB_HUMAN;sp|P17676-2|CEBPB_HUMAN	KPAEY(p)GYVSLGRLGAAK	Y	137	137;114	5	0.986322	I	+	1;2	438850000	153210000	285650000	0	18.6467	0.00129557	85.473	57.821	85.473	3	2.8405
sp|P17676|CEBPB_HUMAN; sp|P17676-2|CEBPB_HUMAN;	EEAGAPGGGAGMAAGFPY(p)ALR	Y	205	205; 182	18	1	I		1	442180000	0	0		130.869	0	130.87	118.74	130.87	3	0.21232
sp|P17676|CEBPB_HUMAN;sp|P17676-2|CEBPB_HUMAN;sp|P17676-3|CEBPB_HUMAN	S(p)RDKAKMRNLETQHK	S	288	288;265;90	1	1	I	+	1;2	2303900000	2244700000	59160000	0	22.0435	0.00397633	63.966	63.966	22.044	2	3.5234
sp|P17676|CEBPB_HUMAN;sp|P17676-2|CEBPB_HUMAN;sp|P17676-3|CEBPB_HUMAN	SRDKAKMRNLET(p)QHK	T	299	299;276;101	12	1	I	+	1;2;3	2525700000	1620700000	59160000	845770000	22.0435	0.00134234	69.045	31.76	22.044	2	3.5234
sp|P17676|CEBPB_HUMAN;sp|P17676-2|CEBPB_HUMAN;sp|P17676-3|CEBPB_HUMAN	NLETQHKVLELTAENERLQKKVEQLS(p)R	S	321	321;298;123	26	1	I	+	1;2;3	1064700000	85909000	132980000	845770000	20.0313	0.00661708	51.286	31.036	20.031	3	-1.6994
sp|P17676|CEBPB_HUMAN;sp|P17676-2|CEBPB_HUMAN;sp|P17676-3|CEBPB_HUMAN	T(p)VDKHSDEYKIRRER	T	266	266;243;68	1	1	I	+	1;2;3;4	2078400000	377670000	1007800000	692900000	34.6494	0.00378743	66.387	35.513	34.649	2	4.2935
sp|P17676|CEBPB_HUMAN;sp|P17676-2|CEBPB_HUMAN;sp|P17676-3|CEBPB_HUMAN	S(p)KAKKTVDKHSDEYK	S	261	261;238;63	1	1	I	+	1;2;3;4	90300000	40230000	26881000	23190000	22.2565	0.00683631	54.898	54.898	22.257	2	-0.67193
sp|P17676|CEBPB_HUMAN;sp|P17676-2|CEBPB_HUMAN;sp|P17676-3|CEBPB_HUMAN	TVDKHS(p)DEYKIRRER	S	271	271;248;73	6	1	I	+	1;2;3;4	2985200000	531440000	1760900000	692900000	34.6494	0.00372975	60.968	60.968	34.649	2	4.2935
sp|P17676|CEBPB_HUMAN;sp|P17676-2|CEBPB_HUMAN;sp|P17676-3|CEBPB_HUMAN	TVDKHSDEY(p)KIRRER	Y	274	274;251;76	9	1	I	+	1;2;3;4	3295000000	266910000	2358400000	669720000	34.6494	0.00372975	66.387	35.513	34.649	2	4.2935
sp|P17676|CEBPB_HUMAN;sp|P17676-2|CEBPB_HUMAN;sp|P17676-3|CEBPB_HUMAN	LS(p)TLRNLFKQLPE	S	325	325;302;127	2	1	I	+	2;3	182920000	0	182920000	0	33.273	0.00661708	51.286	31.036	33.273	3	3.331
sp|P17676|CEBPB_HUMAN;sp|P17676-2|CEBPB_HUMAN;sp|P17676-3|CEBPB_HUMAN	LST(p)LRNLFKQLPE	T	326	326;303;128	3	1	I	+	2;3	80269000	44052000	36217000	0	33.273	0.00751228	46.962	9.4847	33.273	3	3.331
sp|P17676|CEBPB_HUMAN;sp|P17676-2|CEBPB_HUMAN;sp|P17676-3|CEBPB_HUMAN	APPTACY(p)AGAAPAPSQVKSKAK	Y	249	249;226;51	7	0.989108	I		1;3	11091000	0	11091000	0	19.3279	0.00664145	56.121	37.524	28.813	2	-4.4486
sp|P17676|CEBPB_HUMAN;sp|P17676-2|CEBPB_HUMAN;sp|P17676-3|CEBPB_HUMAN	VLELT(p)AENERLQKK	T	307	307;284;109	5	1	I		1;3	859490000	0	13719000	845770000	32.746	0.00755971	32.746	11.07	32.746	3	1.7846
sp|P17676|CEBPB_HUMAN;sp|P17676-2|CEBPB_HUMAN;sp|P17676-3|CEBPB_HUMAN	APPT(p)ACYAGAAPAPSQVKSKAK	T	246	246;223;48	4	0.989659	I		2;3	97569000	0	97569000	0	19.5532	0.0069616	43.115	43.115	28.813	2	-4.4486
sp|P17676|CEBPB_HUMAN; sp|P17676-2|CEBPB_HUMAN;	KPAEYGY(p)VSLGR	Y	139	139;116	7	0.742452	II		1	6152700	0	0		4.69082	1.69729e-06	59.796	40.829	59.796	2	0.31847
sp|P17676|CEBPB_HUMAN; sp|P17676-2|CEBPB_HUMAN	KPAEYGYVS(p)LGRLGAAK	S	141	141;118	9	0.532015	II		1	9467100	0	0		0.998312	0.000761193	57.248	32.891	57.248	2	-0.046082
sp|P17676|CEBPB_HUMAN;sp|P17676-2|CEBPB_HUMAN	AYLGYQAVPSGSSGSLSTSSSSSPPGT(p)PSPADAK	T	235	235;212	27	0.623481	II	+	1	86564000	86564000	0	0	8.52712	0.00117839	53.042	33.644	40.064	3	0.11142
sp|P17676|CEBPB_HUMAN;sp|P17676-2|CEBPB_HUMAN	AYLGYQAVPSGSSGSLSTSSSSS(p)PPGTPSPADAK	S	231	231;208	23	0.55349	II		1	323920000	323920000	0	0	4.58707	1.7534e-75	113.79	88.887	113.79	3	0.022306
sp|P17676-2|CEBPB_HUMAN	MEVANFY(p)YEADCLAAAYGGK	Y	7	7	7	0.499945	III	+	1	147750000	147750000	0	0	0	0.00444141	43.81	40.274	40.616	2	-2.4283
		high confidence
		Class I Loc Prob >0.75
		Score > 40
		>2 replicates
		high confidence
		Class I Loc Prob >0.75
		Score > 40
		medium confidence
		Class II Loc Prob >0.5
		Score > 40
		low confidence
		Class III Loc Prob >0.25
		Score > 40

## Sheet: AP-MS Acetyl
Proteins	Modified Peptide Sequence	Amino acid	Positions within leading protein proteins	Positions within proteins	Position in peptide	Localization prob	Class	Biological replicate	Number of Acetyl (K)	Intensity	Intensity_singly	Intensity_doubly	Intensity_triply	Score diff	PEP	Score	Delta score	Score for localization	Charge	Mass error [ppm]	Ratio mod/base	Ratio mod/base C19_1	Ratio mod/base C19_2	Ratio mod/base C19_test	Ratio mod/base L4_1	Ratio mod/base L4_2	Ratio mod/base L4_test	Ratio mod/base mix	Intensity C19_1___1	Intensity C19_1___2	Intensity C19_1___3	Intensity C19_2___1	Intensity C19_2___2	Intensity C19_2___3	Intensity C19_test___1	Intensity C19_test___2	Intensity C19_test___3	Intensity L4_1___1	Intensity L4_1___2	Intensity L4_1___3	Intensity L4_2___1	Intensity L4_2___2	Intensity L4_2___3	Intensity L4_test___1	Intensity L4_test___2	Intensity L4_test___3	Intensity mix___1	Intensity mix___2	Intensity mix___3
sp|P17676|CEBPB_HUMAN	ADCLAAAYGGK(ac)AAPAAPPAARPGPRPPAGE	K	43	43	11	1	I	+	1	403650000	403650000	0	0	35.54	4.38996e-70	109.19	95.971	35.54	3	-0.62777	0.0059951	0.0061976	0.0053189	NaN	0.0053142	0.0049257	NaN	NaN	153610000	0	0	32280000	0	0	0	0	0	131400000	0	0	57866000	0	0	0	0	0	0	0	0
sp|P17676|CEBPB_HUMAN;sp|P17676-2|CEBPB_HUMAN	LGAAK(ac)GALHPGCFAPLHPPPPPPPPPAELK	K	149	149;126	5	1	I	+	1	89512000	89512000	0	0	45.5575	0.00236479	46.862	19.342	45.558	4	-0.28651	0.00026249	0.0011823	0.00062604	0	0	0.0006451	0	0	52478000	0	0	8882000	0	0	0	0	0	0	0	0	28153000	0	0	0	0	0	0	0	0
sp|P17676|CEBPB_HUMAN;sp|P17676-2|CEBPB_HUMAN;sp|P17676-3|CEBPB_HUMAN	LQKK(ac)VEQLSRELSTLR	K	316	316;293;118	4	1	I	+	1	203910000	119960000	83951000	0	46.9621	0.00751228	46.962	9.4847	46.962	2	-6.8943e-05	0.0012724	0.15648	0	0	0.77501	0	0.00076788	7.7895e-05	0	13466000	0	0	0	0	0	0	0	101910000	47766000	0	0	0	0	12442000	0	0	4083200	6010800	0
sp|P17676-2|CEBPB_HUMAN	MEVANFYYEADCLAAAYGGK(ac)AAPAAPPAAR	K	20	20	20	1	I	+	1	501820000	501820000	0	0	55.4063	4.38996e-70	109.19	95.971	55.406	3	-1.3004	0.0074499	0.0061976	0.0053189	NaN	0.0053142	0.0049128	NaN	NaN	153610000	0	0	32280000	0	0	0	0	0	131400000	0	0	57866000	0	0	0	0	0	0	0	0
sp|P17676|CEBPB_HUMAN;sp|P17676-2|CEBPB_HUMAN	NCKK(ac)PAEYGYVSLGRLGAAK	K	133	133;110	4	1	I	+	1	5098300000	5088100000	10246000	0	40.9517	0	183.31	148.64	40.952	3	1.1941	0.0076528	0.0028798	0.0013053	0.0011717	0.0028159	0.0021874	0.0015324	0.0053226	168880000	0	0	30465000	0	0	87052000	10246000	0	414230000	0	0	150580000	0	0	125710000	0	0	1081500000	0	0
sp|P17676|CEBPB_HUMAN;sp|P17676-2|CEBPB_HUMAN;sp|P17676-3|CEBPB_HUMAN	RERNNIAVRK(ac)SR	K	287	287;264;89	10	1	I	+	1;2	4070900000	716500000	3354400000	0	25.9805	0.00734864	61.691	46.354	25.98	2	-3.1271	37.586	3.6391	NaN	NaN	NaN	NaN	NaN	0	32505000	0	0	0	0	0	0	0	0	39264000	0	0	0	0	0	0	0	0	0	0	0
sp|P17676|CEBPB_HUMAN;sp|P17676-2|CEBPB_HUMAN;sp|P17676-3|CEBPB_HUMAN	SKAK(ac)KTVDK	K	264	264;241;66	4	1	I	+	2;3	5263600000	0	953020000	4310600000	34.7546	0.00372975	57.53	57.53	34.755	2	0.11233	9.2109	0.040713	8.2565	NaN	0.010902	77.521	0.8442	22.679	0	0	2365000	0	0	937730000	0	23452000	0	0	0	3076500	0	0	3367400000	0	30107000	0	0	872830000	0
sp|P17676|CEBPB_HUMAN;sp|P17676-2|CEBPB_HUMAN;sp|P17676-3|CEBPB_HUMAN	SKAKK(ac)TVDK	K	265	265;242;67	5	1	I	+	1;2;3	6633800000	33823000	2253000000	4347000000	34.7546	0.00194976	71.614	33.453	34.755	2	0.11233	2.3317	0.014139	7.291	2.3985	0.41807	9.8382	0.98275	1.2093	409370	11032000	2365000	0	8589900	937730000	0	54840000	0	0	415780000	3076500	4737100	46446000	3367400000	0	59362000	0	1332500	368910000	0
sp|P17676|CEBPB_HUMAN;sp|P17676-2|CEBPB_HUMAN;sp|P17676-3|CEBPB_HUMAN	SK(ac)AKKTVDK	K	262	262;239;64	2	1	I	+	1;2;3	6450500000	74336000	2065600000	4310600000	34.7546	0.00194976	71.614	33.453	34.755	2	0.11233	12.209	0.27595	8.3321	NaN	1.5615	222.15	1.8582	13.594	2632800	11032000	2365000	0	8589900	937730000	0	54840000	0	21782000	415780000	3076500	534000	46446000	3367400000	0	59362000	0	0	368910000	0
sp|P17676|CEBPB_HUMAN;sp|P17676-2|CEBPB_HUMAN;sp|P17676-3|CEBPB_HUMAN	SRDKAK(ac)MRNLETQHK	K	293	293;270;95	6	1	I	+	1;2	729040000	729040000	0	0	24.0289	0.00134234	69.045	31.76	24.029	2	-2.0589	0.33577	0	0.1461	0	0.002476	0.08006	0	0.0009784	0	0	0	2670700	0	0	0	0	0	722020	0	0	4004700	0	0	0	0	0	1381300	0	0
sp|P17676|CEBPB_HUMAN;sp|P17676-2|CEBPB_HUMAN;sp|P17676-3|CEBPB_HUMAN	SRDK(ac)AKMRNLETQHK	K	291	291;268;93	4	1	I	+	1;2	4647900000	1293500000	3354400000	0	24.0289	0.00599261	67.519	55.364	24.029	2	-2.0589	2.2789	0	0	0	0.38904	0	0	0.016935	0	0	0	0	0	0	0	0	0	95353000	0	0	0	0	0	0	0	0	23239000	0	0
sp|P17676|CEBPB_HUMAN;sp|P17676-2|CEBPB_HUMAN;sp|P17676-3|CEBPB_HUMAN	TVDK(ac)HSDEYKIRRER	K	269	269;246;71	4	1	I	+	1;2;3	1044100000	386470000	621210000	36435000	29.7231	0.00501635	66.387	35.513	29.723	2	-2.7619	0.10293	0.032719	0.086486	0	0.022928	0.026429	0.22004	0.29421	23441000	74947000	0	179770	21412000	0	0	0	0	0	96289000	0	0	52276000	0	19654000	0	0	141980000	0	0
sp|P17676|CEBPB_HUMAN;sp|P17676-2|CEBPB_HUMAN;sp|P17676-3|CEBPB_HUMAN	TVDKHSDEYK(ac)IRRER	K	275	275;252;77	10	1	I	+	1;2;3	2668400000	1239700000	1392300000	36435000	29.7231	0.00501635	66.387	35.513	29.723	2	-2.7619	0.26222	0.032723	0.083233	0	0.022929	0.025983	0.22004	0.30074	23441000	74947000	0	179770	21412000	0	0	0	0	0	96289000	0	0	52276000	0	19654000	0	0	141980000	0	0
sp|P17676|CEBPB_HUMAN;sp|P17676-2|CEBPB_HUMAN;sp|P17676-3|CEBPB_HUMAN	VLELTAENERLQK(ac)K	K	315	315;292;117	13	1	I	+	1	97670000	13719000	83951000	0	32.746	0.00750879	46.962	9.4847	32.746	3	1.7846	0.02222	0.15648	0	0	0.28791	0	0	0.0038969	0	13466000	0	0	0	0	0	0	0	0	47766000	0	0	0	0	0	0	0	0	6010800	0
sp|P17676|CEBPB_HUMAN;sp|P17676-2|CEBPB_HUMAN;sp|P17676-3|CEBPB_HUMAN	APPTACYAGAAPAPSQVK(ac)SKAKK	K	260	260;237;62	18	0.740443	I		1;2	26632000	0	26632000	0	0	0.00755627	28.813	8.8983	20.921	3	-0.027955	1.0899	NaN	0	NaN	NaN	0	NaN	NaN	0	0	0	0	0	0	0	0	0	0	26632000	0	0	0	0	0	0	0	0	0	0
		very high confidence
		Class I Loc Prob >0.75
		Score > 40
		>2 replicates
		high confidence
		Class I Loc Prob >0.75
		Score > 40
[truncated: 20 more columns]

## Sheet: AP-MS Methyl
Proteins	Modified Peptide Sequence	Amino acid	Positions within leading protein	Positions within proteins	Position in peptide	Localization prob	Class	Biological replicate	Number of Methyl (KR)	Intensity	Intensity_singly	Intensity_doubly	Intensity_triply	Score diff	PEP	Score	Delta score	Score for localization	Charge	Mass error [ppm]
sp|P17676|CEBPB_HUMAN;sp|P17676-2|CEBPB_HUMAN;sp|P17676-3|CEBPB_HUMAN	KVEQLSR(me)ELSTLR	R	322	322;299;124	7	1	I	+	1	455310000	336880000	118430000	0	25.9883	0.00478912	122.18	81.603	25.988	2	-0.61386
sp|P17676|CEBPB_HUMAN;sp|P17676-2|CEBPB_HUMAN;sp|P17676-3|CEBPB_HUMAN	SK(me)AKKTVDKHSDEYK	K	262	262;239;64	2	0.952816	I	+	1;2	309070000	0	309070000	0	13.9301	0.00442304	60.901	37.392	54.898	3	-2.3153
sp|P17676|CEBPB_HUMAN;sp|P17676-2|CEBPB_HUMAN;sp|P17676-3|CEBPB_HUMAN	NLFK(me)QLPEPLLASSGHC	K	332	332;309;134	4	1	I	+	1	653120000	653120000	0	0	53.4906	0.000808735	68.283	58.593	53.491	4	0.61589
sp|P17676|CEBPB_HUMAN;sp|P17676-2|CEBPB_HUMAN	K(me)EEAGAPGGGAGMAAGFPYALR	K	187	187;164	1	1	I	+	1;2	518810000	419460000	99348000	0	96.1444	8.34693e-29	114.53	92.474	99.569	3	-0.2009
sp|P17676|CEBPB_HUMAN;sp|P17676-2|CEBPB_HUMAN;sp|P17676-3|CEBPB_HUMAN	SKAK(me)KTVDK	K	264	264;241;66	4	0.996987	I	+	1;2	2447900000	2039000000	408950000	0	25.6122	0.00194976	71.614	33.453	71.614	2	0.52358
sp|P17676|CEBPB_HUMAN;sp|P17676-2|CEBPB_HUMAN	PGPR(me)PPAGELGSIGDHER	R	57	57;34	4	1	I	+	1	681210000	681210000	0	0	89.2665	3.5764e-09	93.342	70.357	93.342	4	-0.4867
sp|P17676|CEBPB_HUMAN;sp|P17676-2|CEBPB_HUMAN	R(me)KEEAGAPGGGAGMAAGFPYALR	R	186	186;163	1	1	I	+	1;2	269000000	169650000	99348000	0	70.0619	2.97442e-11	89.506	66.515	72.927	3	-0.074991
sp|P17676|CEBPB_HUMAN;sp|P17676-2|CEBPB_HUMAN	LK(me)AEPGFEPADCKRKEE	K	174	174;151	2	1	I	+	1	373300000	373300000	0	0	82.8699	8.48167e-14	87.647	72.007	87.647	4	0.17904
sp|P17676|CEBPB_HUMAN;sp|P17676-2|CEBPB_HUMAN;sp|P17676-3|CEBPB_HUMAN	KSR(me)DKAK	R	289	289;266;91	3	0.999971	I	+	1;2	3663600000	3620600000	42979000	0	45.4374	0.00437698	65.219	65.219	58.815	2	-0.031118
sp|P17676|CEBPB_HUMAN;sp|P17676-2|CEBPB_HUMAN;sp|P17676-3|CEBPB_HUMAN	MR(me)NLETQHK	R	295	295;272;97	2	0.999997	I	+	1;2	233030000	165740000	67296000	0	55.9744	0.00487624	67.952	67.952	58.246	2	0.35918
sp|P17676|CEBPB_HUMAN;sp|P17676-2|CEBPB_HUMAN;sp|P17676-3|CEBPB_HUMAN	K(me)TVDKHSDEYK	K	265	265;242;67	1	0.999997	I	+	1;2	514560000	144980000	369580000	0	55.421	8.67893e-27	147.58	132.8	124.21	2	0.55491
sp|P17676|CEBPB_HUMAN;sp|P17676-2|CEBPB_HUMAN;sp|P17676-3|CEBPB_HUMAN	NNIAVR(me)KSRDKAK	R	286	286;263;88	6	0.998026	I	+	1;2	1503600000	281330000	1222300000	0	30.6687	0.00397633	63.966	63.966	47.242	2	1.0472
sp|P17676|CEBPB_HUMAN;sp|P17676-2|CEBPB_HUMAN;sp|P17676-3|CEBPB_HUMAN	ER(me)NNIAVRKSRDK	R	280	280;257;82	2	0.999825	I	+	1;2	71769000	0	71769000	0	38.891	0.00687827	53.377	53.377	52.93	3	1.9692
sp|P17676|CEBPB_HUMAN;sp|P17676-2|CEBPB_HUMAN;sp|P17676-3|CEBPB_HUMAN	AK(me)MRNLETQHK	K	293	293;270;95	2	0.999967	I	+	1;2	118940000	37851000	81091000	0	44.774	0.00627855	63.473	63.473	45.764	2	-0.44618
sp|P17676|CEBPB_HUMAN;sp|P17676-2|CEBPB_HUMAN;sp|P17676-3|CEBPB_HUMAN	NNIAVRK(me)SRDKAK	K	287	287;264;89	7	0.997004	I	+	2	1179100000	0	1179100000	0	30.6687	0.00526703	54.259	54.259	47.242	2	1.0472
sp|P17676|CEBPB_HUMAN;sp|P17676-2|CEBPB_HUMAN	K(me)PAEYGYVSLGRLGAAK	K	133	133;110	1	0.999999	I	+	1	249440000	249440000	0	0	60.7628	2.73263e-14	96.435	78.022	76.158	3	0.067978
sp|P17676|CEBPB_HUMAN;sp|P17676-2|CEBPB_HUMAN;sp|P17676-3|CEBPB_HUMAN	SRDK(me)AKMRNLETQHK	K	291	291;268;93	4	0.845818	I	+	1;2	70829000	57100000	13729000	0	10.1113	0.00651621	60.55	60.55	31.111	2	-3.7203
sp|P17676|CEBPB_HUMAN;sp|P17676-2|CEBPB_HUMAN;sp|P17676-3|CEBPB_HUMAN	AKKTVDKHSDEYK(me)IR	K	275	275;252;77	13	0.999809	I	+	1;2	262730000	0	262730000	0	48.0441	0.00372975	57.53	57.53	57.53	3	-0.53336
sp|P17676|CEBPB_HUMAN;sp|P17676-2|CEBPB_HUMAN	LGSIGDHER(me)AIDFSPYLEPLGAPQAPAPATATDTFE	R	71	71;48	9	1	I		1	21591000	21591000	0	0	38.1853	0.000941101	38.185	18.452	38.185	3	-2.083
		very high confidence
		Class I Loc Prob >0.75
		Score > 40
		>2 replicates
		high confidence
		Class I Loc Prob >0.75
		Score > 40

## Sheet: AP-MS Dimethyl
Proteins	Modified Peptide Sequence	Amino acid	Positions within proteins	Positions within proteins	Position in peptide	Localization prob	Class	Biological replicate	Number of Dimethyl (KR)	Intensity	Intensity_singly	Intensity_doubly	Intensity_triply	Score diff	PEP	Score	Delta score	Score for localization	Charge	Mass error [ppm]
sp|P17676|CEBPB_HUMAN;sp|P17676-2|CEBPB_HUMAN	K(me2)PAEYGYVSLGRLGAAK	K	133	133;110	1	1	I	+	1;2	3019700000	2989500000	30265000	0	94.8112	2.55392e-79	145.94	123.83	143.88	3	-0.01277
sp|P17676|CEBPB_HUMAN;sp|P17676-2|CEBPB_HUMAN	PGFEPADCKR(me2)K)EE	R	186	186;163	10	0.969905	I	+	1;2	1116000000	1106300000	9667400	0	14.4938	1.94288e-93	148.18	120.5	55.261	4	-1.4945
sp|P17676|CEBPB_HUMAN;sp|P17676-2|CEBPB_HUMAN	K(me2)EEAGAPGGGAGMAAGFPYALR	K	187	187;164	1	1	I	+	1;2	1898800000	1880400000	18359000	0	56.304	1.94288e-93	148.18	120.5	56.304	3	0.029046
sp|P17676|CEBPB_HUMAN;sp|P17676-2|CEBPB_HUMAN;sp|P17676-3|CEBPB_HUMAN	TVDKHSDEYKIR(me2)R	R	277	277;254;79	12	1	I	+	1;2	647110000	571840000	75268000	0	36.6312	0.00117729	80.245	55.82	36.631	2	0.15582
sp|P17676|CEBPB_HUMAN;sp|P17676-2|CEBPB_HUMAN;sp|P17676-3|CEBPB_HUMAN	ER(me2)NNIAVR	R	280	280;257;82	2	1	I	+	1	375090000	331360000	43734000	0	82.1491	0.0013046	101.25	59.823	101.25	2	0.27463
sp|P17676|CEBPB_HUMAN;sp|P17676-2|CEBPB_HUMAN;sp|P17676-3|CEBPB_HUMAN	DK(me2)AKMRNLETQHK	K	291	291;268;93	2	1	I	+	1;2	553130000	0	7438300	545700000	41.4799	0.001889	68.033	68.033	41.48	4	-3.1301
sp|P17676|CEBPB_HUMAN;sp|P17676-2|CEBPB_HUMAN;sp|P17676-3|CEBPB_HUMAN	MR(me2)NLETQHK	R	295	295;272;97	2	1	I	+	1;2	610900000	42336000	22866000	545700000	59.3497	0.001889	68.033	68.033	59.35	3	-0.64404
sp|P17676|CEBPB_HUMAN;sp|P17676-2|CEBPB_HUMAN;sp|P17676-3|CEBPB_HUMAN	VLELTAENER(me2)LQK	R	312	312;289;114	10	1	I	+	1;2	8684800000	8515200000	169580000	0	90.6136	0	190.36	160.25	90.614	3	-0.29448
sp|P17676|CEBPB_HUMAN;sp|P17676-2|CEBPB_HUMAN;sp|P17676-3|CEBPB_HUMAN	RLQKK(me2)VE	K	316	316;293;118	5	0.99689	I	+	1	267060000	267060000	0	0	25.1257	4.9303e-05	79.614	79.614	46.426	3	-0.29571
sp|P17676|CEBPB_HUMAN;sp|P17676-2|CEBPB_HUMAN	ADCLAAAYGGKAAPAAPPAAR(me2)PGPRPPAGE	R	53	53;30	21	0.999443	I	+	1;2	169720000	152030000	17697000	0	32.5374	5.53997e-13	65.387	65.387	35.927	4	0.46905
sp|P17676|CEBPB_HUMAN;sp|P17676-2|CEBPB_HUMAN	PGPR(me2)PPAGELGSIGDHER	R	57	57;34	4	0.999997	I	+	1;2	1198800000	1181100000	17697000	0	55.882	1.00146e-12	78.078	64.102	78.078	4	-0.21045
sp|P17676|CEBPB_HUMAN;sp|P17676-2|CEBPB_HUMAN	R(me2)AIDFSPYLEPLGAPQAPAPATATDTFE	R	71	71;48	1	1	I	+	1	1209900000	1209900000	0	0	40.4917	2.19033e-85	145.79	118.66	40.492	3	-1.3043
sp|P17676|CEBPB_HUMAN;sp|P17676-2|CEBPB_HUMAN;sp|P17676-3|CEBPB_HUMAN	TVDK(me2)HSDEYKIRR	K	269	269;246;71	4	0.996176	I		1	46712000	46712000	0	0	32.1318	0.00359114	94.409	70.338	39.016	4	-3.8384
		very high confidence
		Class I Loc Prob >0.75
		Score > 40
		>2 replicates
		high confidence
		Class I Loc Prob >0.75
		Score > 40

## Sheet: AP-MS Trimethyl
Proteins	Modified Peptide Sequence	Amino acid	Positions within leading protein	Positions within proteins	Position in peptide	Localization prob	Class	Biological replicate	Number of Trimethyl (KR)	Intensity	Intensity_singly	Intensity_doubly	Intensity_triply	Score diff	PEP	Score	Delta score	Score for localization	Charge	Mass error [ppm]
sp|P17676|CEBPB_HUMAN;sp|P17676-2|CEBPB_HUMAN;sp|P17676-3|CEBPB_HUMAN	TVDKHSDEYK(me3)IR	K	275	275;252;77	10	1	I	+	1;2;3;4	1202800000	65233000	863120000	274430000	41.109	0.00501635	66.387	35.513	41.109	3	1.3187
sp|P17676|CEBPB_HUMAN;sp|P17676-2|CEBPB_HUMAN;sp|P17676-3|CEBPB_HUMAN	TVDK(me3)HSDEYKIR	K	269	269;246;71	4	1	I	+	1;2;3	5656800000	4345300000	1044500000	267100000	41.109	0.00501635	66.387	35.513	41.109	3	1.3187
sp|P17676|CEBPB_HUMAN;sp|P17676-2|CEBPB_HUMAN;sp|P17676-3|CEBPB_HUMAN	SKAKK(me3)TVDK	K	265	265;242;67	5	0.999948	I	+	1;2;3;4	1275500000	420910000	812350000	42231000	42.8	0.00372975	66.387	35.513	44.98	2	1.4977
sp|P17676|CEBPB_HUMAN;sp|P17676-2|CEBPB_HUMAN;sp|P17676-3|CEBPB_HUMAN	TQHK(me3)VLELTAE	K	302	302;279;104	4	1	I	+	1;2;3;5	670440000	227240000	405670000	37526000	33.8701	0.00739302	38.977	38.977	33.87	2	-0.11194
sp|P17676|CEBPB_HUMAN;sp|P17676-2|CEBPB_HUMAN;sp|P17676-3|CEBPB_HUMAN	SK(me3)AKKTVDK	K	262	262;239;64	2	0.999963	I	+	2;3	55893000	0	13662000	42231000	44.2902	0.0069616	53.124	53.124	44.98	2	1.4977
sp|P17676|CEBPB_HUMAN;sp|P17676-2|CEBPB_HUMAN;sp|P17676-3|CEBPB_HUMAN	SRDK(me3)AKMRNLETQHK	K	291	291;268;93	4	1	I	+	1;2;3;5	567680000	0	192070000	375610000	34.432	0.00437698	67.952	67.952	34.432	3	-3.5971
sp|P17676|CEBPB_HUMAN;sp|P17676-2|CEBPB_HUMAN;sp|P17676-3|CEBPB_HUMAN	SRDKAK(me3)MRNLETQHK	K	293	293;270;95	6	1	I	+	1;2;3;4;5	626410000	1052600	212220000	413130000	34.432	0.00437698	67.952	67.952	34.432	3	-3.5971
sp|P17676|CEBPB_HUMAN;sp|P17676-2|CEBPB_HUMAN;sp|P17676-3|CEBPB_HUMAN	APPTACYAGAAPAPSQVK(me3)SKAKK	K	260	260;237;62	18	0.824059	I	+	2;3	19452000	0	0	19452000	4.59683	0.0069616	43.115	43.115	29.276	3	0.49707
sp|P17676|CEBPB_HUMAN;sp|P17676-2|CEBPB_HUMAN;sp|P17676-3|CEBPB_HUMAN	NERLQK(me3)KVE	K	315	315;292;117	6	0.997031	I	+	1;2;3	51161000	8027400	11443000	31691000	25.2486	0.00595957	56.205	28.95	39.547	3	-1.6374
sp|P17676|CEBPB_HUMAN;sp|P17676-2|CEBPB_HUMAN;sp|P17676-3|CEBPB_HUMAN	IRRERNNIAVRK(me3)SRDK	K	287	287;264;89	12	0.909304	I		4;5	9712500	0	9426900	285570	8.26534	0.00526703	58.782	7.5893	21.814	2	2.2937
		very high confidence
		Class I Loc Prob >0.75
		Score > 40
		>2 replicates
		high confidence
		Class I Loc Prob >0.75
		Score > 40

## Sheet: AP-MS Citrullination
Proteins	Modified Peptide Sequence	Amino acid	Positions within leading protein	Positions within proteins	Position in peptide	Localization prob	Class	Number of Arg-Citru Substitutions (R)	Intensity	Intensity_singly	Intensity_doubly	Intensity_triply	Score diff	PEP	Score	Delta score	Score for localization	Charge	Mass error [ppm]
sp|P17676|CEBPB_HUMAN	MQR(cit)LVAWDPACLPLPPPPPAFKSME	R	3	3	3	1	I	1	5678800000	5678800000	0	0	61.0387	4.65508e-37	91.733	91.48	61.039	3	3.4745
sp|P17676|CEBPB_HUMAN;sp|P17676-2|CEBPB_HUMAN	R(cit)AIDFSPYLEPLGAPQAPAPATATDTFE	R	71	71;48	1	1	I	1	3594500000	3594500000	0	0	41.2938	8.83522e-83	81.105	77.551	41.294	3	0.96467
sp|P17676|CEBPB_HUMAN;sp|P17676-2|CEBPB_HUMAN	YGYVSLGR(cit)LGAAKGALHPGCFAPLHPPPPPPPPPAE	R	144	144;121	8	1	I	1	21329000	21329000	0	0	42.3188	0.00636466	42.319	38.764	42.319	3	2.8076
sp|P17676|CEBPB_HUMAN;sp|P17676-2|CEBPB_HUMAN	PGFEPADCKR(cit)KEE	R	186	186;163	10	1	I	1	234830000	234830000	0	0	77.1237	1.30473e-19	118.77	89.977	77.124	3	0.71173
sp|P17676|CEBPB_HUMAN;sp|P17676-2|CEBPB_HUMAN;sp|P17676-3|CEBPB_HUMAN	ERNNIAVR(cit)K	R	286	286;263;88	8	0.953503	I	1	150060000	150060000	0	0	13.119	0.00259981	100.02	66.755	100.02	2	0.39819
sp|P17676|CEBPB_HUMAN;sp|P17676-2|CEBPB_HUMAN;sp|P17676-3|CEBPB_HUMAN	SR(cit)DKAKMRNLETQHK	R	289	289;266;91	2	0.998814	I	1	11828000	11828000	0	0	29.2542	0.0130728	42.426	36.886	42.426	4	-0.9264
sp|P17676|CEBPB_HUMAN;sp|P17676-2|CEBPB_HUMAN;sp|P17676-3|CEBPB_HUMAN	MR(cit)NLETQHK	R	295	295;272;97	2	1	I	1	1556200000	1556200000	0	0	108.57	7.15071e-08	119.62	118.11	108.57	3	-0.046815
sp|P17676|CEBPB_HUMAN;sp|P17676-2|CEBPB_HUMAN;sp|P17676-3|CEBPB_HUMAN	VLELTAENER(cit)LQKK	R	312	312;289;114	10	1	I	1	36268000000	36268000000	0	0	73.9271	0	228.61	213.82	73.927	3	-2.0885
sp|P17676|CEBPB_HUMAN;sp|P17676-2|CEBPB_HUMAN;sp|P17676-3|CEBPB_HUMAN	LSTLR(cit)NLFKQLPEPLLASSGHC	R	328	328;305;130	5	1	I	1	6246400000	6246400000	0	0	62.6167	8.00394e-224	166.07	143.51	62.617	4	-0.60869
sp|P17676|CEBPB_HUMAN;sp|P17676-2|CEBPB_HUMAN	ADCLAAAYGGKAAPAAPPAAR(cit)PGPRPPAGE	R	53	53;30	21	0.732805	II	1	54670000	54670000	0	0	4.38161	3.79381e-08	42.661	41.626	42.661	4	-0.0094913
sp|P17676|CEBPB_HUMAN;sp|P17676-2|CEBPB_HUMAN	ADCLAAAYGGKAAPAAPPAARPGPR(cit)PPAGE	R	57	57;34	25	0.553634	II	1	41413000	41413000	0	0	0.935314	1.29177e-13	50.029	49.914	50.029	3	0.6557
		high confidence
		Class I Loc Prob >0.75
		Score > 40
		medium confidence
		Class II Loc Prob >0.75
		Score > 40
