# Supplementary material for: PRISMA: Protein Interaction Screen on Peptide Matrix Reveals Interaction Footprints and Modifications- Dependent Interactome of Intrinsically Disordered C/EBPβ
Source: iScience. 2019 Mar 1;13:351–70. doi: 10.1016/j.isci.2019.02.026 (PMC6424098; doi:10.1016/j.isci.2019.02.026)
Supplement: Table S2. PRISMA C/EBPβ Peptides, Related to Figure 1B [file mmc3.xlsx]

## Sheet: Legend
Supplemental table 2
	Legend
	Conserved regions
	CR	Conserved region
	IDR	Inter
	BA
	DB	DNA binding region
	FORK	Fork
	LZ	Leucine Zipper
	CTP	C-terminus
	PTMs
	Kac	Lysine acetylation
	Kme1	Lysine mono-methylation
	Kme2	Lysine di-methylation
	Kme3	Lysine tri-methylation
	Rcit	Arginine citrulination
	Rme2as	Arginine asymmetric di-methylation
	Rme2sym	Arginine symmetric di-methylation
	Sphos	Serine phosphorylation
	Tphos	Threonine phosporylation
	Yphos	Tyrosine phosphorylation

## Sheet: peptides
peptide number	mod_sequences	sequences	modification	start pos	length	conserved region
0	MHRLLAWDAACLPP	MHRLLAWDAACLPP		0	14	CR1
1	MH.Rme2sym.LLAWDAACLPP	MHRLLAWDAACLPP	Rme2sym	0	14	CR1
2	MH.Rme2as.LLAWDAACLPP	MHRLLAWDAACLPP	Rme2as	0	14	CR1
3	MH.Rcit.LLAWDAACLPP	MHRLLAWDAACLPP	Rcit	0	14	CR1
4	LAWDAACLPPPPAA	LAWDAACLPPPPAA		4	14	CR1
5	AACLPPPPAAFRPM	AACLPPPPAAFRPM		8	14	IDR1
6	PPPPAAFRPMEVAN	PPPPAAFRPMEVAN		12	14	IDR1
7	PPPPAAF.Rme2sym.PMEVAN	PPPPAAFRPMEVAN	Rme2sym	12	14	IDR1
8	PPPPAAF.Rme2as.PMEVAN	PPPPAAFRPMEVAN	Rme2as	12	14	IDR1
9	AAFRPMEVANFYYE	AAFRPMEVANFYYE		16	14	CR2
10	MEVANFYYEPDCLA	MEVANFYYEPDCLA		21	14	CR2
11	NFYYEPDCLAYGAK	NFYYEPDCLAYGAK		25	14	IDR2
12	PDCLAYGAKAARAA	PDCLAYGAKAARAA		30	14	IDR2
13	PDCLAYGA.Kme1.AARAA	PDCLAYGAKAARAA	Kme1	30	14	IDR2
14	PDCLAYGA.Kme2.AARAA	PDCLAYGAKAARAA	Kme2	30	14	IDR2
15	PDCLAYGA.Kme3.AARAA	PDCLAYGAKAARAA	Kme3	30	14	IDR2
16	AYGAKAARAAPRAP	AYGAKAARAAPRAP		34	14	IDR2
17	AYGAKAA.Rme2sym.AAPRAP	AYGAKAARAAPRAP	Rme2sym	34	14	IDR2
18	AYGAKAA.Rme2as.AAPRAP	AYGAKAARAAPRAP	Rme2as	34	14	IDR2
19	AYGAKAA.Rme2sym.AAP.Rme2sym.AP	AYGAKAARAAPRAP	Rme2sym Rme2sym	34	14	IDR2
20	AYGAKAA.Rcit.AAPRAP	AYGAKAARAAPRAP	Rcit	34	14	IDR2
21	AYGAKAA.Rcit.AAP.Rcit.AP	AYGAKAARAAPRAP	Rcit Rcit	34	14	IDR2
22	AYGA.Kme3.AA.Rme2sym.AAPRAP	AYGAKAARAAPRAP	Rme2sym Kme3	34	14	IDR2
23	AYGA.Kme3.AA.Rme2sym.AAP.Rme2sym.AP	AYGAKAARAAPRAP	Rme2sym Kme3 Rme2sym	34	14	IDR2
24	AYGA.Kme3.AA.Rme2sym.AAP.Rme2as.AP	AYGAKAARAAPRAP	Rme2sym Kme3 Rme2as	34	14	IDR2
25	AYGA.Kme3.AA.Rcit.AAP.Rcit.AP	AYGAKAARAAPRAP	Kme3 Rcit	34	14	IDR2
26	KAARAAPRAPAAEP	KAARAAPRAPAAEP		38	14	IDR2
27	KAA.Rme2sym.AAPRAPAAEP	KAARAAPRAPAAEP	Rme2sym	38	14	IDR2
28	KAA.Rme2as.AAPRAPAAEP	KAARAAPRAPAAEP	Rme2as	38	14	IDR2
29	KAARAAP.Rme2sym.APAAEP	KAARAAPRAPAAEP	Rme2sym	38	14	IDR2
30	KAARAAP.Rme2as.APAAEP	KAARAAPRAPAAEP	Rme2as	38	14	IDR2
31	KAA.Rme2sym.AAP.Rme2sym.APAAEP	KAARAAPRAPAAEP	Rme2sym Rme2sym	38	14	IDR2
32	KAA.Rme2sym.AAP.Rme2as.APAAEP	KAARAAPRAPAAEP	Rme2sym Rme2as	38	14	IDR2
33	KAA.Rcit.AAP.Rcit.APAAEP	KAARAAPRAPAAEP	Rcit Rcit	38	14	IDR2
34	AAPRAPAAEPAIGE	AAPRAPAAEPAIGE		42	14	IDR2
35	AAP.Rme2sym.APAAEPAIGE	AAPRAPAAEPAIGE	Rme2sym	42	14	IDR2
36	AAP.Rme2as.APAAEPAIGE	AAPRAPAAEPAIGE	Rme2as	42	14	IDR2
37	AAP.Rcit.APAAEPAIGE	AAPRAPAAEPAIGE	Rcit	42	14	IDR2
38	APAAEPAIGEHERA	APAAEPAIGEHERA		46	14	CR3
39	APAAEPAIGEHE.Rme2sym.A	APAAEPAIGEHERA	Rme2sym	46	14	CR3
40	EPAIGEHERAIDFS	EPAIGEHERAIDFS		50	14	CR3
41	EPAIGEHE.Rcit.AIDFS	EPAIGEHERAIDFS	Rcit	50	14	CR3
42	EPAIGEHE.Rme2sym.AIDFS	EPAIGEHERAIDFS	Rme2sym	50	14	CR3
43	EPAIGEHE.Rme2as.AIDFS	EPAIGEHERAIDFS	Rme2as	50	14	CR3
44	GEHERAIDFSPYLE	GEHERAIDFSPYLE		54	14	CR3
45	GEHE.Rme2sym.AIDFSPYLE	GEHERAIDFSPYLE	Rme2sym	54	14	CR3
46	GEHE.Rme2as.AIDFSPYLE	GEHERAIDFSPYLE	Rme2as	54	14	CR3
47	GEHE.Rcit.AIDFSPYLE	GEHERAIDFSPYLE	Rcit	54	14	CR3
48	RAIDFSPYLEPLAP	RAIDFSPYLEPLAP		58	14	CR3
49	Rme2sym.AIDFSPYLEPLAP	RAIDFSPYLEPLAP	Rme2sym	58	14	CR3
50	Rme2as.AIDFSPYLEPLAP	RAIDFSPYLEPLAP	Rme2as	58	14	CR3
51	Rcit.AIDFSPYLEPLAP	RAIDFSPYLEPLAP	Rcit	58	14	CR3
52	FSPYLEPLAPAAAD	FSPYLEPLAPAAAD		62	14	CR3
53	LEPLAPAAADFA	LEPLAPAAADFA		66	12	IDR3
54	APAAADFAAPAPAH	APAAADFAAPAPAH		70	14	IDR3
55	ADFAAPAPAHHDFL	ADFAAPAPAHHDFL		74	14	IDR3
56	APAPAHHDFLSDLF	APAPAHHDFLSDLF		78	14	CR4
57	AHHDFLSDLFADDY	AHHDFLSDLFADDY		82	14	CR4
58	Sphos.KK.Sphos.DYGYVSLG	SKKSDYGYVSLG	Sphos	-1	12	IDR4
59	Sphos.DYGYVSLGRAGA	SDYGYVSLGRAGA	Sphos	104	13	IDR4
60	Sphos.DYGYVSLG.Rme2sym.AGA	SDYGYVSLGRAGA	Rme2sym Sphos	104	13	IDR4
61	Sphos.DYGYVSLG.Rme2as.AGA	SDYGYVSLGRAGA	Sphos Rme2as	104	13	IDR4
62	Sphos.DYGYVSLG.Rcit.AGA	SDYGYVSLGRAGA	Rcit Sphos	104	13	IDR4
63	GYVSLG.Rme2sym.AGAKAAP	GYVSLGRAGAKAAP	Rme2sym	107	14	CR5
64	GYVSLG.Rme2as.AGAKAAP	GYVSLGRAGAKAAP	Rme2as	107	14	CR5
65	GYVSLG.Rcit.AGAKAAP	GYVSLGRAGAKAAP	Rcit	107	14	CR5
66	GYVSLGRAGA.Kme2.AAP	GYVSLGRAGAKAAP	Kme2	107	14	CR5
67	GYVSLG.Rme2sym.AGA.Kme2.AAP	GYVSLGRAGAKAAP	Rme2sym Kme2	107	14	CR5
68	GYVSLG.Rme2as.AGA.Kme2.AAP	GYVSLGRAGAKAAP	Kme2	107	14	CR5
69	GYVSLGRAGAKAAP	GYVSLGRAGAKAAP		107	14	CR5
70	LGRAGAKAAPPACF	LGRAGAKAAPPACF		111	14	IDR5
71	LGRAGA.Kme2.AAPPACF	LGRAGAKAAPPACF	Kme2	111	14	IDR5
72	GAKAAPPACFPPPP	GAKAAPPACFPPPP		115	14	IDR5
73	APPACFPPPPPAAL	APPACFPPPPPAAL		119	14	IDR5
74	CFPPPPPAALKAEP	CFPPPPPAALKAEP		123	14	IDR5
75	PPPAALKAEPGFEP	PPPAALKAEPGFEP		127	14	CR6
76	PAALKAEPGFEPAD	PAALKAEPGFEPAD		129	14	CR6
77	PAAL.Kme2.AEPGFEPAD	PAALKAEPGFEPAD	Kme2	129	14	CR6
78	KAEPGFEPADCKRA	KAEPGFEPADCKRA		133	14	CR6
79	KAEPGFEPADC.Kme2.RA	KAEPGFEPADCKRA	Kme2	133	14	CR6
80	KAEPGFEPADCK.Rme2sym.A	KAEPGFEPADCKRA	Rme2sym	133	14	CR6
81	KAEPGFEPADC.Kme2..Rme2sym.A	KAEPGFEPADCKRA	Rme2sym Kme2	133	14	CR6
82	KAEPGFEPADCK.Rcit.A	KAEPGFEPADCKRA	Rcit	133	14	CR6
83	GFEPADCKRADDAP	GFEPADCKRADDAP		137	14	IDR6
84	GFEPADC.Kme2.RADDAP	GFEPADCKRADDAP	Kme2	137	14	IDR6
85	GFEPADCK.Rme2sym.ADDAP	GFEPADCKRADDAP	Rme2sym	137	14	IDR6
86	GFEPADCK.Rme2as.ADDAP	GFEPADCKRADDAP	Rme2as	137	14	IDR6
87	GFEPADC.Kme2..Rme2sym.ADDAP	GFEPADCKRADDAP	Rme2sym Kme2	137	14	IDR6
88	GFEPADC.Kme2..Rme2as.ADDAP	GFEPADCKRADDAP	Kme2 Rme2as	137	14	IDR6
89	MAAGFPFALRAYLG	MAAGFPFALRAYLG		152	14	CR7
90	MAAGFPFAL.Rme2sym.AYLG	MAAGFPFALRAYLG	Rme2sym	152	14	CR7
91	MAAGFPFAL.Rme2as.AYLG	MAAGFPFALRAYLG	Rme2as	152	14	CR7
92	FPFALRAYLGYQAT	FPFALRAYLGYQAT		156	14	CR7
93	FPFAL.Rme2sym.AYLGYQAT	FPFALRAYLGYQAT	Rme2sym	156	14	CR7
94	FPFAL.Rme2as.AYLGYQAT	FPFALRAYLGYQAT	Rme2as	156	14	CR7
95	FPFAL.Rcit.AYLGYQAT	FPFALRAYLGYQAT	Rcit	156	14	CR7
96	LRAYLGYQAT.Sphos.GS	LRAYLGYQATSGS	Sphos	160	13	IDR7
97	GYQAT.Sphos.GSSGSLS	GYQATSGSSGSLS	Sphos	165	13	IDR7
98	T.Sphos.GSSGSLSTSSS	TSGSSGSLSTSSS	Sphos	169	13	IDR7
99	GSLSTSSSSSPPGT	GSLSTSSSSSPPGT		175	14	IDR7
100	PADAKAAPAACFAG	PADAKAAPAACFAG		191	14	IDR7
101	PADA.Kac.AAPAACFAG	PADAKAAPAACFAG	Kac	191	14	IDR7
102	PADA.Kme2.AAPAACFAG	PADAKAAPAACFAG	Kme2	191	14	IDR7
103	KAAPAACFAGPPAA	KAAPAACFAGPPAA		195	14	IDR7
104	AACFAGPPAAPAKA	AACFAGPPAAPAKA		199	14	IDR7
105	AGPPAAPAKAKAKK	AGPPAAPAKAKAKK		203	14	BA
106	AAPAKAKAKKAVDK	AAPAKAKAKKAVDK		207	14	BA
107	AKAKAKKAVDKLSD	AKAKAKKAVDKLSD		210	14	BA
108	A.Kac.AKAKKAVDKLSD	AKAKAKKAVDKLSD	Kac	210	14	BA
109	AKA.Kac.AKKAVDKLSD	AKAKAKKAVDKLSD	Kac	210	14	BA
110	A.Kac.A.Kac.AKKAVDKLSD	AKAKAKKAVDKLSD	Kac Kac	210	14	BA
111	AKKAVDKLSDEYKM	AKKAVDKLSDEYKM		214	14	BA
112	AKKAVDKL.Sphos.DEYKM	AKKAVDKLSDEYKM	Sphos	214	14	BA
113	AKKAVDKLSDE.Yphos.KM	AKKAVDKLSDEYKM	Yphos	214	14	BA
114	AKKAVDKL.Sphos.DE.Yphos.KM	AKKAVDKLSDEYKM	Sphos Yphos	214	14	BA
115	DKLSDEYKMRRERN	DKLSDEYKMRRERN		219	14	DB
116	DKLSDEYKMR.Rme2sym.ERN	DKLSDEYKMRRERN	Rme2sym	219	14	DB
117	DKLSDEYKMR.Rme2as.ERN	DKLSDEYKMRRERN	Rme2as	219	14	DB
118	DKLSDEYKMR.Rcit.ERN	DKLSDEYKMRRERN	Rcit	219	14	DB
119	DKLSDEYKMRRE.Rme2sym.N	DKLSDEYKMRRERN	Rme2sym	219	14	DB
120	DKLSDEYKMRRE.Rme2as.N	DKLSDEYKMRRERN	Rme2as	219	14	DB
121	DKLSDEYKMRRE.Rcit.N	DKLSDEYKMRRERN	Rcit	219	14	DB
122	DKLSDEYKMR.Rme2sym.E.Rme2sym.N	DKLSDEYKMRRERN	Rme2sym	219	14	DB
123	DKLSDEYKMR.Rme2sym.E.Rme2as.N	DKLSDEYKMRRERN	Rme2sym	219	14	DB
124	DKLSDEYKMR.Rme2as.E.Rme2sym.N	DKLSDEYKMRRERN	Rme2sym	219	14	DB
125	DKLSDEYKMR.Rme2as.E.Rme2as.N	DKLSDEYKMRRERN	Rme2as Rme2as	219	14	DB
126	DKLSDEYKMR.Rcit.E.Rcit.N	DKLSDEYKMRRERN	Rcit	219	14	DB
127	YKMRRERNNIAVRK	YKMRRERNNIAVRK		225	14	DB
128	YKMR.Rcit.E.Rme2sym.NNIAV.Rcit.K	YKMRRERNNIAVRK	Rcit Rme2sym Rcit	225	14	DB
129	YKMR.Rcit.E.Rme2as.NNIAV.Rcit.K	YKMRRERNNIAVRK	Rcit Rme2as Rcit	225	14	DB
130	YKMR.Rcit.E.Rcit.NNIAV.Rcit.K	YKMRRERNNIAVRK	Rcit Rcit Rcit	225	14	DB
131	NNIAVRKSRDKAKM	NNIAVRKSRDKAKM		232	14	DB
132	NNIAV.Rcit.KSRDKAKM	NNIAVRKSRDKAKM	Rcit	232	14	DB
133	NNIAVRK.Sphos.RDKAKM	NNIAVRKSRDKAKM	Sphos	232	14	DB
134	NNIAVRKSRDKA.Kac.M	NNIAVRKSRDKAKM	Kac	232	14	DB
135	NNIAVRKSRDKA.Kme3.M	NNIAVRKSRDKAKM	Kme3	232	14	DB
136	VRKSRDKAKMRNLE	VRKSRDKAKMRNLE		236	14	Fork
137	VRKSRDKA.Kac.MRNLE	VRKSRDKAKMRNLE	Kac	236	14	Fork
138	VRKSRDKA.Kme3.MRNLE	VRKSRDKAKMRNLE	Kme3	236	14	Fork
139	VRKSRDKAKM.Rme2sym.NLE	VRKSRDKAKMRNLE	Rme2sym	236	14	Fork
140	VRKSRDKAKM.Rme2as.NLE	VRKSRDKAKMRNLE	Rme2as	236	14	Fork
141	VRKSRDKA.Kme3.M.Rme2sym.NLE	VRKSRDKAKMRNLE	Rme2sym Kme3	236	14	Fork
142	VRKSRDKA.Kme3.M.Rme2as.NLE	VRKSRDKAKMRNLE	Kme3	236	14	Fork
143	VRK.Sphos.RDKAKMRNLE	VRKSRDKAKMRNLE	Sphos	236	14	Fork
144	VRK.Sphos.RDKA.Kac.MRNLE	VRKSRDKAKMRNLE	Kac Sphos	236	14	Fork
145	VRKSRDKA.Kac.M.Rme2sym.NLE	VRKSRDKAKMRNLE	Kac Rme2sym	236	14	Fork
146	VRKSRDKA.Kac.M.Rme2as.NLE	VRKSRDKAKMRNLE	Kac Rme2as	236	14	Fork
147	DKAKMRNLETQHKV	DKAKMRNLETQHKV		241	14	Fork
148	DKA.Kac.MRNLETQHKV	DKAKMRNLETQHKV	Kac	241	14	Fork
149	DKAKM.Rme2sym.NLETQHKV	DKAKMRNLETQHKV	Rme2sym	241	14	Fork
150	DKAKM.Rme2as.NLETQHKV	DKAKMRNLETQHKV	Rme2as	241	14	Fork
151	DKA.Kme3.MRNLETQHKV	DKAKMRNLETQHKV	Kme3	241	14	Fork
152	MRNLETQHKVLELT	MRNLETQHKVLELT		245	14	LZ
153	MRNLE.Tphos.QHKVLELT	MRNLETQHKVLELT	Tphos	245	14	LZ
154	MRNLETQH.Kme3.VLELT	MRNLETQHKVLELT	Kme3	245	14	LZ
155	MRNLE.Tphos.QH.Kme3.VLELT	MRNLETQHKVLELT	Kme3 Tphos	245	14	LZ
156	ETQHKVLELTAENE	ETQHKVLELTAENE		249	14	LZ
157	KVLELTAENERLQK	KVLELTAENERLQK		253	14	LZ
158	KVLELTAENE.Rme2sym.LQK	KVLELTAENERLQK	Rme2sym	253	14	LZ
159	KVLELTAENE.Rme2as.LQK	KVLELTAENERLQK	Rme2as	253	14	LZ
160	KVLELTAENE.Rcit.LQK	KVLELTAENERLQK	Rcit	253	14	LZ
161	LTAENERLQKKVEQ	LTAENERLQKKVEQ		257	14	LZ
162	LTAENE.Rme2sym.LQKKVEQ	LTAENERLQKKVEQ	Rme2sym	257	14	LZ
163	LTAENE.Rme2as.LQKKVEQ	LTAENERLQKKVEQ	Rme2as	257	14	LZ
164	LTAENE.Rcit.LQKKVEQ	LTAENERLQKKVEQ	Rcit	257	14	LZ
165	LTAENERLQ.Kme3.KVEQ	LTAENERLQKKVEQ	Kme3	257	14	LZ
166	LTAENERLQK.Kac.VEQ	LTAENERLQKKVEQ	Kac	257	14	LZ
167	LTAENE.Rme2sym.LQ.Kme3.KVEQ	LTAENERLQKKVEQ	Rme2sym Kme3	257	14	LZ
168	LTAENE.Rme2as.LQ.Kme3.KVEQ	LTAENERLQKKVEQ	Rme2as Kme3	257	14	LZ
169	LTAENE.Rme2sym.LQ.Kme3..Kac.VEQ	LTAENERLQKKVEQ	Kac Rme2sym Kme3	257	14	LZ
170	LTAENE.Rme2as.LQ.Kme3..Kac.VEQ	LTAENERLQKKVEQ	Kac Kme3 Rme2as	257	14	LZ
171	LTAENE.Rcit.LQK.Kac.VEQ	LTAENERLQKKVEQ	Kac Rcit	257	14	LZ
172	RLQKKVEQLSRELS	RLQKKVEQLSRELS		263	14	LZ
173	RLQKKVEQLS.Rme2sym.ELS	RLQKKVEQLSRELS	Rme2sym	263	14	LZ
174	RLQKKVEQLS.Rme2as.ELS	RLQKKVEQLSRELS	Rme2as	263	14	LZ
175	RLQKKVEQLS.Rcit.ELS	RLQKKVEQLSRELS	Rcit	263	14	LZ
176	VEQLSRELSTLRNL	VEQLSRELSTLRNL		268	14	LZ
177	VEQL.Sphos.RELSTLRNL	VEQLSRELSTLRNL	Sphos	268	14	LZ
178	VEQLS.Rcit.ELSTLRNL	VEQLSRELSTLRNL	Rcit	268	14	LZ
179	VEQLSRELSTL.Rme2sym.NL	VEQLSRELSTLRNL	Rme2sym	268	14	LZ
180	VEQLSRELSTL.Rcit.NL	VEQLSRELSTLRNL	Rcit	268	14	LZ
181	VEQLSREL.Sphos.TLRNL	VEQLSRELSTLRNL	Sphos	268	14	LZ
182	VEQLSRELS.Tphos.LRNL	VEQLSRELSTLRNL	Tphos	268	14	LZ
183	VEQLSREL.Sphos..Tphos.LRNL	VEQLSRELSTLRNL	Sphos Tphos	268	14	LZ
184	VEQLSREL.Sphos..Tphos.L.Rcit.NL	VEQLSRELSTLRNL	Rcit Sphos Tphos	268	14	LZ
185	VEQLS.Rme2sym.ELSTLRNL	VEQLSRELSTLRNL	Rme2sym	268	14	LZ
186	VEQLS.Rme2as.ELSTLRNL	VEQLSRELSTLRNL	Rme2as	268	14	LZ
187	VEQLS.Rcit.EL.Sphos..Tphos.L.Rcit.NL	VEQLSRELSTLRNL	Rcit Sphos Tphos	268	14	LZ
188	SRELSTLRNLFKQL	SRELSTLRNLFKQL		272	14	LZ
189	SRELSTL.Rme2sym.NLFKQL	SRELSTLRNLFKQL	Rme2sym	272	14	LZ
190	SRELSTL.Rme2as.NLFKQL	SRELSTLRNLFKQL	Rme2as	272	14	LZ
191	SRELSTL.Rcit.NLFKQL	SRELSTLRNLFKQL	Rcit	272	14	LZ
192	SRELSTLRNLF.Kac.QL	SRELSTLRNLFKQL	Kac	272	14	LZ
193	SRELSTLRNLF.Kme2.QL	SRELSTLRNLFKQL	Kme2	272	14	LZ
194	SRELSTL.Rme2sym.NLF.Kme2.QL	SRELSTLRNLFKQL	Rme2sym Kme2	272	14	LZ
195	SRELSTL.Rme2as.NLF.Kme2.QL	SRELSTLRNLFKQL	Rme2as Kme2	272	14	LZ
196	SRELSTL.Rcit.NLF.Kac.QL	SRELSTLRNLFKQL	Kac Rcit	272	14	LZ
197	SRELSTL.Rme2sym.NLF.Kac.QL	SRELSTLRNLFKQL	Kac Rme2sym	272	14	LZ
198	SRELSTL.Rme2as.NLF.Kac.QL	SRELSTLRNLFKQL	Kac Rme2as	272	14	LZ
199	SRELSTL.Rcit.NLF.Kme2.QL	SRELSTLRNLFKQL	Kme2 Rcit	272	14	LZ
200	STLRNLFKQLPEPL	STLRNLFKQLPEPL		276	14	LZ
201	KQLPEPLLASAGHC	KQLPEPLLASAGHC		283	14	CTP
202	KQLPEPLLA.Sphos.AGHC	KQLPEPLLASAGHC	Sphos	283	14	CTP

## Sheet: unmodified
modified sequences	sequences	start pos	length	molecular weight	gravy	isoelectric point	aromaticity
MHRLLAWDAACLPP	MHRLLAWDAACLPP	0	14	1593.91	0.421429	6.492	0.0714286
LAWDAACLPPPPAA	LAWDAACLPPPPAA	4	14	1392.62	0.592857	3.79987	0.0714286
AACLPPPPAAFRPM	AACLPPPPAAFRPM	8	14	1438.76	0.407143	8.29474	0.0714286
PPPPAAFRPMEVAN	PPPPAAFRPMEVAN	12	14	1493.73	-0.371429	6.43121	0.0714286
AAFRPMEVANFYYE	AAFRPMEVANFYYE	16	14	1707.9	-0.15	4.85687	0.285714
MEVANFYYEPDCLA	MEVANFYYEPDCLA	21	14	1664.85	0.0428571	3.57428	0.214286
NFYYEPDCLAYGAK	NFYYEPDCLAYGAK	25	14	1653.81	-0.542857	4.37018	0.285714
PDCLAYGAKAARAA	PDCLAYGAKAARAA	30	14	1377.57	0.135714	8.60309	0.0714286
AYGAKAARAAPRAP	AYGAKAARAAPRAP	34	14	1370.56	-0.371429	11.0005	0.0714286
KAARAAPRAPAAEP	KAARAAPRAPAAEP	38	14	1376.56	-0.614286	10.835	0
AAPRAPAAEPAIGE	AAPRAPAAEPAIGE	42	14	1320.45	-0.1	4.85687	0
APAAEPAIGEHERA	APAAEPAIGEHERA	46	14	1418.51	-0.592857	4.75214	0
EPAIGEHERAIDFS	EPAIGEHERAIDFS	50	14	1570.66	-0.65	4.39703	0.0714286
GEHERAIDFSPYLE	GEHERAIDFSPYLE	54	14	1662.75	-0.921429	4.60284	0.142857
RAIDFSPYLEPLAP	RAIDFSPYLEPLAP	58	14	1588.8	0.00714286	4.3703	0.142857
FSPYLEPLAPAAAD	FSPYLEPLAPAAAD	62	14	1461.61	0.264286	4.03265	0.142857
LEPLAPAAADFA	LEPLAPAAADFA	66	12	1185.33	0.766667	3.66595	0.0833333
APAAADFAAPAPAH	APAAADFAAPAPAH	70	14	1277.38	0.407143	5.07819	0.0714286
ADFAAPAPAHHDFL	ADFAAPAPAHHDFL	74	14	1479.59	0.128571	5.04926	0.142857
APAPAHHDFLSDLF	APAPAHHDFLSDLF	78	14	1537.67	0.0857143	5.04926	0.142857
AHHDFLSDLFADDY	AHHDFLSDLFADDY	82	14	1665.71	-0.407143	4.12872	0.214286
GYVSLGRAGAKAAP	GYVSLGRAGAKAAP	107	14	1317.49	0.135714	9.99432	0.0714286
LGRAGAKAAPPACF	LGRAGAKAAPPACF	111	14	1329.57	0.407143	9.50775	0.0714286
GAKAAPPACFPPPP	GAKAAPPACFPPPP	115	14	1320.56	-0.1	8.22223	0.0714286
APPACFPPPPPAAL	APPACFPPPPPAAL	119	14	1345.61	0.364286	5.56158	0.0714286
CFPPPPPAALKAEP	CFPPPPPAALKAEP	123	14	1434.7	-0.178571	5.99432	0.0714286
PPPAALKAEPGFEP	PPPAALKAEPGFEP	127	14	1420.61	-0.521429	4.53204	0.0714286
PAALKAEPGFEPAD	PAALKAEPGFEPAD	129	14	1412.54	-0.414286	4.37799	0.0714286
KAEPGFEPADCKRA	KAEPGFEPADCKRA	133	14	1518.69	-1.12143	6.17413	0.0714286
GFEPADCKRADDAP	GFEPADCKRADDAP	137	14	1491.58	-1.09286	4.22601	0.0714286
MAAGFPFALRAYLG	MAAGFPFALRAYLG	152	14	1484.76	1.00714	8.49774	0.214286
FPFALRAYLGYQAT	FPFALRAYLGYQAT	156	14	1617.84	0.378571	8.58966	0.285714
GSLSTSSSSSPPGT	GSLSTSSSSSPPGT	175	14	1251.25	-0.514286	5.52496	0
PADAKAAPAACFAG	PADAKAAPAACFAG	191	14	1260.42	0.492857	6.21588	0.0714286
KAAPAACFAGPPAA	KAAPAACFAGPPAA	195	14	1242.45	0.628571	8.22223	0.0714286
AACFAGPPAAPAKA	AACFAGPPAAPAKA	199	14	1242.45	0.628571	8.26642	0.0714286
AGPPAAPAKAKAKK	AGPPAAPAKAKAKK	203	14	1305.57	-0.714286	10.4778	0
AAPAKAKAKKAVDK	AAPAKAKAKKAVDK	207	14	1396.68	-0.685714	10.1771	0
AKAKAKKAVDKLSD	AKAKAKKAVDKLSD	210	14	1472.73	-0.864286	9.82599	0
AKKAVDKLSDEYKM	AKKAVDKLSDEYKM	214	14	1625.88	-1.05	8.42169	0.0714286
DKLSDEYKMRRERN	DKLSDEYKMRRERN	219	14	1840.03	-2.51429	8.49567	0.0714286
YKMRRERNNIAVRK	YKMRRERNNIAVRK	225	14	1834.16	-1.8	11.5676	0.0714286
NNIAVRKSRDKAKM	NNIAVRKSRDKAKM	232	14	1630.91	-1.27143	11.0972	0
VRKSRDKAKMRNLE	VRKSRDKAKMRNLE	236	14	1731.03	-1.77143	11.0002	0
DKAKMRNLETQHKV	DKAKMRNLETQHKV	241	14	1697.96	-1.6	9.69989	0
MRNLETQHKVLELT	MRNLETQHKVLELT	245	14	1711.98	-0.678571	6.51166	0
ETQHKVLELTAENE	ETQHKVLELTAENE	249	14	1640.75	-1.13571	4.67084	0
KVLELTAENERLQK	KVLELTAENERLQK	253	14	1670.9	-0.935714	6.22894	0
LTAENERLQKKVEQ	LTAENERLQKKVEQ	257	14	1685.88	-1.45714	6.22894	0
RLQKKVEQLSRELS	RLQKKVEQLSRELS	263	14	1713.98	-1.2	9.98615	0
VEQLSRELSTLRNL	VEQLSRELSTLRNL	268	14	1657.87	-0.421429	6.11432	0
SRELSTLRNLFKQL	SRELSTLRNLFKQL	272	14	1704.97	-0.55	10.8344	0.0714286
STLRNLFKQLPEPL	STLRNLFKQLPEPL	276	14	1655.93	-0.4	8.46356	0.0714286
KQLPEPLLASAGHC	KQLPEPLLASAGHC	283	14	1463.7	-0.0714286	6.73956	0
