# Supplementary material for: PRISMA: Protein Interaction Screen on Peptide Matrix Reveals Interaction Footprints and Modifications- Dependent Interactome of Intrinsically Disordered C/EBPβ
Source: iScience. 2019 Mar 1;13:351–70. doi: 10.1016/j.isci.2019.02.026 (PMC6424098; doi:10.1016/j.isci.2019.02.026)
Supplement: Table S3. The PRISMA C/EBPβ Interactome, Related to Figure 1D [file mmc4.xlsx]

## Sheet: outlier filtered set1&2
IPI ID	Gene name	Uniprot	Description	long description	MHRLLAWDAACLPP	MH.Rme2sym.LLAWDAACLPP	MH.Rme2as.LLAWDAACLPP	MH.Rcit.LLAWDAACLPP	LAWDAACLPPPPAA	AACLPPPPAAFRPM	PPPPAAFRPMEVAN	PPPPAAF.Rme2sym.PMEVAN	PPPPAAF.Rme2as.PMEVAN	AAFRPMEVANFYYE	MEVANFYYEPDCLA	NFYYEPDCLAYGAK	PDCLAYGAKAARAA	PDCLAYGA.Kme1.AARAA	PDCLAYGA.Kme2.AARAA	PDCLAYGA.Kme3.AARAA	AYGAKAARAAPRAP	AYGAKAA.Rme2sym.AAPRAP	AYGAKAA.Rme2as.AAPRAP	AYGAKAA.Rme2sym.AAP.Rme2sym.AP	AYGAKAA.Rcit.AAPRAP	AYGAKAA.Rcit.AAP.Rcit.AP	AYGA.Kme3.AA.Rme2sym.AAPRAP	AYGA.Kme3.AA.Rme2sym.AAP.Rme2sym.AP	AYGA.Kme3.AA.Rme2sym.AAP.Rme2as.AP	AYGA.Kme3.AA.Rcit.AAP.Rcit.AP	KAARAAPRAPAAEP	KAA.Rme2sym.AAPRAPAAEP	KAA.Rme2as.AAPRAPAAEP	KAARAAP.Rme2sym.APAAEP	KAARAAP.Rme2as.APAAEP	KAA.Rme2sym.AAP.Rme2sym.APAAEP	KAA.Rme2sym.AAP.Rme2as.APAAEP	KAA.Rcit.AAP.Rcit.APAAEP	AAPRAPAAEPAIGE	AAP.Rme2sym.APAAEPAIGE	AAPR.Me2as.APAAEPAIGE	AAP.Rcit.APAAEPAIGE	APAAEPAIGEHERA	APAAEPAIGEHE.Rme2sym.A	EPAIGEHERAIDFS	EPAIGEHE.Rcit.AIDFS	EPAIGEHE.Rme2sym.AIDFS	EPAIGEHE.Rme2as.AIDFS	GEHERAIDFSPYLE
IPI00001146	LSM6	P62312	U6 snRNA-associated Sm-like protein LSm6	U6 snRNA-associated Sm-like protein LSm6	0	0	0	0	0.293585	0	0	0.277743	0	0	0.355262	0	0.376794	0	0	0	0.847473	1	0.689367	0.733621	0	0	0	0	0	0	0	0	0	0	0	0	0	0	0	0	0	0	0	0	0	0	0	0	0
IPI00165361	DCUN1D5	Q9BTE7	DCN1-like protein 5	DCN1-like protein 5;Protein;Uncharacterized protein;Uncharacterized protein	0	0	0	0	0	0	0	0	0	0.21381	0	0	0.312719	0.319605	0	0	0.607436	1	0.517674	0.443544	0.622536	0	0	0	0.447558	0	0	0	0	0	0	0	0	0	0	0	0	0	0	0	0	0	0	0	0
IPI00007088	ANAPC10	Q9UM13	Anaphase-promoting complex subunit 10	Anaphase-promoting complex subunit 10;Uncharacterized protein;Uncharacterized protein;Uncharacterized protein	0	0	0	0	0	0	0	0	0	0	0	0	0.273566	0	0	0	0.799229	1	0.965376	0.374171	0	0	0	0	0	0	0	0	0	0	0	0	0	0	0	0	0	0	0	0	0	0	0	0	0
IPI00018192	NSA1	Q6RFH5-1	Isoform 1 of WD repeat-containing protein 74	Isoform 1 of WD repeat-containing protein 74;Isoform 2 of WD repeat-containing protein 74;Uncharacterized protein;cDNA FLJ57690, highly similar to WD repeat protein 74	0	0	0	0	0	0	0	0	0	0	0.34466	0	0.0720332	0.196682	0	0	0.505768	1	0.781611	0.256429	0.40465	0	0	0	0	0	0	0	0	0.0460885	0	0	0	0	0	0	0	0	0	0	0	0	0	0	0
IPI00794278	ANAPC3	P30260	cell division cycle protein 27 homolog isoform 1	cell division cycle protein 27 homolog isoform 1;Cell division cycle protein 27 homolog;cDNA FLJ57525, highly similar to Cell division cycle protein 27 homolog	0	0	0	0	0	0	0	0	0	0	0	0	0	0	0	0	0.652953	1	0.646722	0.103074	0	0	0	0	0	0	0	0	0	0	0.135238	0	0	0	0	0	0	0	0	0	0	0	0	0	0
IPI00022774	VCP	P55072	Transitional endoplasmic reticulum ATPase	Transitional endoplasmic reticulum ATPase	0.0407802	0.178934	0	0.25662	0.155066	0	0	0.0151781	0	0	0	0	0	0.0295294	0	0	0.587411	1	0.575386	0.0290942	0	0	0	0	0	0	0	0	0	0	0	0	0	0	0	0	0	0	0	0	0	0	0	0	0
IPI00005792	PAB2	Q86U42-1	Isoform 1 of Polyadenylate-binding protein 2	Isoform 1 of Polyadenylate-binding protein 2;Isoform 2 of Polyadenylate-binding protein 2;BCL2L2-PABPN1 protein	0.513267	0	0	0	0	0	0	0	0	0	0	0	0	0	0	0	0	1	0	0	0	0	0	0.44663	0	0	0	0	0	0	0	0	0	0	0	0	0	0	0	0	0	0	0	0	0
IPI00018098	PRPF38B	Q5VTL8-1	Isoform 1 of Pre-mRNA-splicing factor 38B	Isoform 1 of Pre-mRNA-splicing factor 38B;Isoform 2 of Pre-mRNA-splicing factor 38B	0	0	0	0	0	0	0	0	0	0	0	0	0	0	0	0	0	1	0	0	0	0	0	0	0	0	0	0	0	0	0	0	0	0	0	0	0	0	0	0	0	0	0	0	0
IPI00022442	NDUFAB1	O14561	Acyl carrier protein, mitochondrial	Acyl carrier protein, mitochondrial	0	0	0	0	0	0	0	0	0	0	0	0	0	0	0	0	0	1	0	0	0	0	0	0	0	0	0	0	0	0	0	0	0	0	0	0	0	0	0	0	0	0	0	0	0
IPI00028004	PSMB3	P49720	Proteasome subunit beta type-3	Proteasome subunit beta type-3	0	0	0	0	0	0	0	0	0	0	0	0	0	0	0	0	0	1	0	0	0	0	0	0	0	0	0	0	0	0	0	0	0	0	0	0	0	0	0	0	0	0	0	0	0
IPI00103247	BLOCK24	Q8WVV9-1	Isoform 1 of Heterogeneous nuclear ribonucleoprotein L-like	Isoform 1 of Heterogeneous nuclear ribonucleoprotein L-like;Isoform 4 of Heterogeneous nuclear ribonucleoprotein L-like;Uncharacterized protein	0	0	0	0	0	0	0	0	0	0	0.917044	0	0	0	0	0	0.9047	1	0.909066	0	0	0	0	0	0	0	0	0	0	0	0	0	0	0	0	0	0	0	0	0	0	0	0	0	0
IPI00328847	NAA40	Q86UY6	N-alpha-acetyltransferase 40, NatD catalytic subunit	N-alpha-acetyltransferase 40, NatD catalytic subunit;cDNA FLJ58929;cDNA FLJ57593;cDNA FLJ57468	0	0	0	0	0	0	0	0	0	0	0	0	0	0	0	0	0	1	0	0	0	0	0	0	0	0	0	0	0	0	0	0	0	0	0	0	0	0	0	0	0	0	0	0	0
IPI00374747	LATHEO	Q9UBD5-2	Isoform 2 of Origin recognition complex subunit 3	Isoform 2 of Origin recognition complex subunit 3;Isoform 1 of Origin recognition complex subunit 3;cDNA FLJ54334, highly similar to Origin recognition complex subunit 3;cDNA FLJ59790, highly similar to Origin recognition complex subunit 3	0	0	0	0	0	0	0	0	0	0	0	0	0	0	0	0	0	1	0	0	0	0	0	0	0	0	0	0	0	0	0	0	0	0	0	0	0	0	0	0	0	0	0	0	0
IPI00412415	ACF1	Q9NRL2-1	Isoform 1 of Bromodomain adjacent to zinc finger domain protein 1A	Isoform 1 of Bromodomain adjacent to zinc finger domain protein 1A;Isoform 2 of Bromodomain adjacent to zinc finger domain protein 1A	0	0	0	0	0	0	0	0	0	0	0	0	0	0	0	0	0	1	0	0	0	0	0	0	0	0	0	0	0	0	0	0	0	0	0	0	0	0	0	0	0	0	0	0	0
IPI00430472	ASCC3	Q8N3C0	Activating signal cointegrator 1 complex subunit 3	Activating signal cointegrator 1 complex subunit 3	0	0	0	0	0	0	0	0.0969023	0	0	0	0	0	0	0	0	0.435377	1	0.475779	0	0	0	0	0	0	0	0	0	0	0	0	0	0	0	0	0	0	0	0	0	0	0	0	0	0
IPI00478657	GRSF1	Q12849	G-rich sequence factor 1	G-rich sequence factor 1;cDNA FLJ42130 fis, clone TESTI2014716, highly similar to G-rich sequence factor 1;51 kDa protein;cDNA FLJ55466, highly similar to G-rich sequence factor 1;G-rich RNA sequence binding factor 1 isoform 2;cDNA FLJ55240, highly similar	0	0	0	0	0	0	0	0	0	0	0	0	0	0.522631	0	0	0.787786	1	0	0	0	0	0	0	0	0	0	0	0	0	0	0	0	0	0	0	0	0	0	0	0	0	0	0	0
IPI00414482	GTF3C1	Q12789-2	Isoform 1 of General transcription factor 3C polypeptide 1	Isoform 1 of General transcription factor 3C polypeptide 1;Isoform 2 of General transcription factor 3C polypeptide 1;Putative uncharacterized protein DKFZp686O0870 (Fragment)	0	0	0	0	0	0	0	0	0	0	0	0	0.551944	0	0	0	1	0.995586	0.700985	0.341428	0.568367	0	0	0	0	0	0	0.304982	0	0	0	0	0	0	0	0	0	0	0	0	0	0	0	0	0
IPI00376005	EIF5A	P63241-2	Isoform 2 of Eukaryotic translation initiation factor 5A-1	Isoform 2 of Eukaryotic translation initiation factor 5A-1;Isoform 1 of Eukaryotic translation initiation factor 5A-1;Eukaryotic translation initiation factor 5A-1-like;Eukaryotic translation initiation factor 5A-2;Uncharacterized protein;Uncharacterized p	0.0832677	0	0.0656929	0.139584	0.235899	0.113406	0.0540234	0.050326	0.153517	0	0.141926	0.0828868	0.311884	0.460684	0.140055	0.049933	1	0.9778	0.932421	0.638397	0.211726	0	0.16465	0.17845	0.478049	0	0	0	0	0	0	0	0	0	0	0	0	0	0	0	0	0	0	0	0
IPI00031627	POLR2	P24928	DNA-directed RNA polymerase II subunit RPB1	DNA-directed RNA polymerase II subunit RPB1;DNA-directed RNA polymerase;92 kDa protein	0	0	0	0	0	0	0	0	0	0	0	0	0	0	0	0	0.928275	0.955822	0.886027	1	0	0	0	0	0	0	0	0	0	0	0	0	0	0	0	0	0	0	0	0	0	0	0	0	0
IPI00916847	GTPBP9	Q9NTK5-1	47 kDa protein	47 kDa protein;Isoform 1 of Obg-like ATPase 1;Isoform 3 of Obg-like ATPase 1;Isoform 2 of Obg-like ATPase 1	0	0	0	0	0	0	0	0	0	0	0	0	0.060613	0	0	0	0.37012	0.922681	0.720986	0.393127	0.0309206	0.0304923	0	0	0.0778981	0	0.0701897	0	0	0.110596	0	0	0	0	0	0	0	0	0	0	0	0	0	0	0
IPI00006025	KIAA0156	Q15020-1	Isoform 1 of Squamous cell carcinoma antigen recognized by T-cells 3	Isoform 1 of Squamous cell carcinoma antigen recognized by T-cells 3;SART3 protein;60 kDa protein	0	0	0	0	0	0	0	0	0	0	0	0	0	0	0	0	0.572868	0.919544	0.69255	1	0	0	0	0	0	0	0	0	0	0	0	0	0	0	0	0	0	0	0	0	0	0	0	0	0
IPI00295081	TUBG	P23258	Tubulin gamma-1 chain	Tubulin gamma-1 chain;Tubulin gamma-2 chain;tubulin gamma-1 chain-like, partial	0	0	0	0	0	0	0	0	0	0	0.342769	0	0.474082	0	0	0	0.538339	0.908232	0.545589	0.32102	0	0	0	0	0	0	0	0	0	0	0	0	0	0	0	0	0	0	0	0	0	0	0	0	0
IPI00106698	CGI-17	Q9BRX2	Protein pelota homolog	Protein pelota homolog	0	0	0	0	0	0	0	0	0	0	0	0	0.237068	0	0	0	1	0.891461	0.334843	0.30162	0	0	0	0	0	0	0	0	0	0	0.267975	0	0	0	0	0	0	0	0	0	0	0	0	0	0
IPI00017596	MAPRE1	Q15691	Microtubule-associated protein RP/EB family member 1	Microtubule-associated protein RP/EB family member 1;cDNA FLJ52068, highly similar to Microtubule-associated protein RP/EB family member 1	0.0263807	0	0.0180406	0	0.0810874	0	0	0.168769	0.0195247	0	0	0	0.0424478	0.0840192	0	0	1	0.884026	0.8861	0.137845	0.0683462	0	0	0.101219	0.133775	0	0	0	0	0	0	0	0	0	0	0	0	0	0	0	0	0	0	0	0
IPI00027009	PACSIN2	Q9UNF0-1	Isoform 1 of Protein kinase C and casein kinase substrate in neurons protein 2	Isoform 1 of Protein kinase C and casein kinase substrate in neurons protein 2;Isoform 2 of Protein kinase C and casein kinase substrate in neurons protein 2	0	0	0	0	0	0	0	0	0	0	0	0	0	0	0	0	1	0.820269	0.904288	0.0813151	0	0	0	0	0.250314	0	0.610203	0	0	0.525845	0.81188	0	0	0	0	0	0	0	0	0	0	0	0	0	0
IPI00002922	IRA1	Q9BZK7	F-box-like/WD repeat-containing protein TBL1XR1	F-box-like/WD repeat-containing protein TBL1XR1;cDNA FLJ55712, highly similar to F-box-like/WD repeat protein TBL1XR1	0.0222172	0	0	0	0	0	0.352337	0	0	0	0	0.0586823	1	0.128985	0	0.0246947	0.758905	0.806968	0.426424	0.305165	0.40427	0	0	0	0.360336	0	0	0	0	0	0	0	0.0599222	0	0	0	0	0	0	0	0	0	0	0	0
IPI00419373	HNRNPA3	P51991-1	Isoform 1 of Heterogeneous nuclear ribonucleoprotein A3	Isoform 1 of Heterogeneous nuclear ribonucleoprotein A3;Uncharacterized protein;Uncharacterized protein;FBRNP	0	0	0	0	0	0	0	0.289617	0.0397517	0.855811	0.711694	0.0494027	0.383799	0.56005	0	0.332052	1	0.772958	0.729017	0	0.725551	0	0.452254	0.304512	0	0	0	0	0.671593	0.284657	0	0	0	0	0	0	0	0	0	0	0	0	0	0	0
IPI00798071	NAP1L4	A8CGI3	Uncharacterized protein	Uncharacterized protein;44 kDa protein;Nucleosome assembly protein 1-like 4;Uncharacterized protein;Uncharacterized protein;Uncharacterized protein;Uncharacterized protein;Uncharacterized protein;Uncharacterized protein;Uncharacterized protein;Uncharacteri	0	0	0	0	0.285746	0.0647902	0	0	0.0332464	0	0.00970405	0	0	0.190541	0	0	0.980121	0.76364	0.463368	0.0914751	0	0	0	0	0.0782965	0	0	0	0	0.00267629	0	0	0	0	0	0	0	0	0	0	0	0	0	0	0
IPI00785142	COD	B3KVR1	cDNA FLJ41124 fis, clone BRACE2014850, highly similar to Small nuclear ribonucleoprotein-associated protein N	cDNA FLJ41124 fis, clone BRACE2014850, highly similar to Small nuclear ribonucleoprotein-associated protein N;Isoform SM-B1 of Small nuclear ribonucleoprotein-associated proteins B and B;Uncharacterized protein;Isoform SM-B of Small nuclear ribonucleopro	0.110569	0.0259499	0.221595	0	0.0418979	0	0.184729	0.388516	0.164634	0.434622	0.269927	0	1	0.0531195	0	0.204489	0.829572	0.745899	0.488504	0.451698	0.308624	0	0	0	0	0	0	0	0	0	0	0	0	0	0	0	0	0	0	0	0	0	0	0	0
IPI00026154	G19P1	P14314	cDNA FLJ59211, highly similar to Glucosidase 2 subunit beta	cDNA FLJ59211, highly similar to Glucosidase 2 subunit beta;glucosidase 2 subunit beta isoform 2;PRKCSH protein (Fragment)	0.84553	0	0.623311	0	0.87824	0	0	0.663704	0	0	0	0	0	0	0	0	0.710092	0.721849	0	0	0	0	0	0	0	0	0	0	0	0	0	0	0	0.142411	0	0	0	0	0	0	0	0	0	0	0
IPI00980056		B4DUI2	cDNA FLJ61415, highly similar to Protein kinase C and casein kinase substratein neurons protein 3	cDNA FLJ61415, highly similar to Protein kinase C and casein kinase substratein neurons protein 3	0	0	0.115231	0	0	0	0	0.37054	0	0	0	0	0	0	0.00592707	0.119273	0.511858	0.706764	0.999065	0.651379	1	0.13539	0.053726	0.0103952	0.000461364	0	0	0.572147	0	0.0628182	0.0184795	0.516514	0	0.165773	0	0.216814	0.106939	0	0.425353	0	0.0497151	0.022054	0	0	0
IPI00032460	C6orf28	Q9Y333	U6 snRNA-associated Sm-like protein LSm2	U6 snRNA-associated Sm-like protein LSm2	0	0	0	0	0	0	0	0.392206	0	0	0	0	0	0	0	0	0	0.706706	0.793648	0.406404	0	0	0	0	0	0	0	0	0	0	0	0	0	0	0	0	0	0	0	0	0	0	0	0	0
IPI00075248	CALM	P62158	Calmodulin	Calmodulin;Uncharacterized protein;Uncharacterized protein;cDNA FLJ75174, highly similar to Homo sapiens calmodulin 1 (phosphorylase kinase, delta), mRNA;LP7057 protein;7 kDa protein	0.388077	0.143644	0.0803681	0.244834	0.332811	0.0403764	0.0447655	0	0.24443	0.316709	0.0796651	0.169375	0.18527	0.114641	0.48226	0	0.79196	0.706028	0.883018	0.296662	0	0	0	0	0	0	0	0	0	0	0	0	0	0	0	0	0	0	0	0	0	0	0	0	0
IPI00009009	AD-002	Q9P013	Protein CWC15 homolog	Protein CWC15 homolog	0	0	0	0	0	0	0	1	0	0	0	0	0	0	0	0	0	0.699073	0	0	0	0	0	0	0	0	0	0	0	0	0	0	0	0	0	0	0	0	0	0	0	0	0	0	0
IPI00056880	ZNF787	Q6DD87	Zinc finger protein 787	Zinc finger protein 787	0	0	0	0	0	0	0	0	0	0	0.088406	0	0.306775	0.311017	0	0.230068	0.537233	0.688339	0.842156	0.3992	1	0	0.246091	0	0	0	0.111328	0	0	0.331526	0.25979	0	0	0	0	0	0	0	0	0	0	0	0	0	0
IPI00025491	DDX2A	P60842	Eukaryotic initiation factor 4A-I	Eukaryotic initiation factor 4A-I;eukaryotic initiation factor 4A-I isoform 2;Isoform 2 of Eukaryotic initiation factor 4A-II;Isoform 1 of Eukaryotic initiation factor 4A-II;Uncharacterized protein	0.0357883	0	0.0117852	0	0.0673534	0	0.00945434	0.0498146	0.0408488	0	0.194971	0	0	0	0	0	0.889022	0.687894	0.49861	0.101911	0	0	0.139852	0	0.1904	0	0	0	0	0	0	0	0	0	0	0.0381947	0	0	0	0	1	0	0	0	0
IPI00026277	ZBTB15	O15156	Zinc finger and BTB domain-containing protein 7B	Zinc finger and BTB domain-containing protein 7B;cDNA FLJ55472, highly similar to Zinc finger and BTB domain-containing protein7B	0	0	0	0	0	0	0	0	0	0	0	0	0	0.77646	0	0	0.500798	0.68507	0.749889	0.900259	1	0	0	0	0	0	0	0	0	0	0	0	0	0	0	0	0	0	0	0	0	0	0	0	0
IPI00220834	G22P2	P13010	X-ray repair cross-complementing protein 5	X-ray repair cross-complementing protein 5	0	0	0	0	1	0	0	0.00338043	0	0	0.0247574	0	0.289186	0.269363	0	0	0.926142	0.678106	0.785958	0.375738	0	0	0	0	0	0	0.0606524	0	0.305291	0.0386135	0.106475	0	0.0771901	0	0	0	0	0	0	0	0	0	0	0	0
IPI00294536	MAWD	B4DNJ6	cDNA FLJ51909, highly similar to Serine-threonine kinase receptor-associatedprotein	cDNA FLJ51909, highly similar to Serine-threonine kinase receptor-associatedprotein;Serine-threonine kinase receptor-associated protein;cDNA, FLJ79540, highly similar to Serine-threonine kinase receptor-associatedprotein	0	0	0	0	0	0	0	0	0	0	0	0	0	0	0	0	0.446964	0.676888	0.362851	0.0734992	0	0	0	0.0352662	0	0	0	0	0	0	0	0	0	0	0	0	0	0	0	0	0	0	0	0	0
IPI00006103	CD2BP2	O95400	CD2 antigen cytoplasmic tail-binding protein 2	CD2 antigen cytoplasmic tail-binding protein 2	0	0	0.337502	0	0.33268	0	0.567557	0.516966	0	0.235243	0.393465	0	0	0	0	0	0.330041	0.674244	0.668075	0.277077	0	0	0	0	0	0	0	0	0	0	0.742205	0	0	0	0	0	0	0	0	0	0	0	0	0	0
IPI00219468	PFN2	P35080-1	Isoform IIa of Profilin-2	Isoform IIa of Profilin-2;Uncharacterized protein;Profilin	0	0	0	0	0.619028	0	0	0	0	0	0	0	0	0	0	0	1	0.665953	0	0.371095	0.460702	0	0	0	0	0	0	0	0	0	0	0	0	0	0	0	0	0	0	0	0	0	0	0	0
IPI00396437	CMAP	Q9UJU6-2	Isoform 2 of Drebrin-like protein	Isoform 2 of Drebrin-like protein;Isoform 1 of Drebrin-like protein;Isoform 3 of Drebrin-like protein;cDNA FLJ59450, highly similar to Drebrin-like protein;cDNA FLJ52531, highly similar to Drebrin-like protein;cDNA FLJ54071, highly similar to Drebrin-like	0.665169	0.368064	0	0	0.364671	0	0	0.220704	0.717942	0	0.307747	0	0	0	0	0	1	0.663097	0.755732	0	0.163801	0	0	0	0.562638	0	0	0	0	0	0	0	0	0	0	0	0	0	0	0	0	0	0	0	0
IPI00845282	HNRPDL	O14979-2	Isoform 2 of Heterogeneous nuclear ribonucleoprotein D-like	Isoform 2 of Heterogeneous nuclear ribonucleoprotein D-like;Isoform 3 of Heterogeneous nuclear ribonucleoprotein D-like	0.214549	0.204913	0.0983063	0	0.149208	0	0	0	0.0231604	1	0.444137	0	0.35326	0	0	0	0.777151	0.632991	0.846713	0	0.57177	0	0	0.0976558	0	0	0	0	0	0.473528	0.0406798	0	0	0	0	0	0	0	0	0	0	0	0	0	0
IPI00031608	SPATA5L1	Q9BVQ7-1	Isoform 1 of Spermatogenesis-associated protein 5-like protein 1	Isoform 1 of Spermatogenesis-associated protein 5-like protein 1;Isoform 2 of Spermatogenesis-associated protein 5-like protein 1;Isoform 3 of Spermatogenesis-associated protein 5-like protein 1;Protein	0	0	0	0	0	0	0	0	0	0	0	0	0	0	0	0	0	0.629353	0	0	0	0	0	0	0	0	0	0	0	0	0	0	0	0	0	0	0	0	0	0	0	0	0	0	0
IPI00000816	YWHAE	P62258-1	Isoform 1 of 14-3-3 protein epsilon	Isoform 1 of 14-3-3 protein epsilon;cDNA FLJ60092, highly similar to 14-3-3 protein epsilon	0.0354169	0	0	0.012341	0.201163	0.367933	0	0	0	0	0	0	0	0	0	0	0.974414	0.612115	0.314068	0	0	0	0	0	0.630305	0	0	0	0	0	0	0	0	0	0	0	0	0	0	0	0	0	0	0	0
IPI00106567	WDC146	Q9C0J8-1	Isoform 1 of WD repeat-containing protein 33	Isoform 1 of WD repeat-containing protein 33;WD repeat-containing protein 33 isoform 3;Isoform 2 of WD repeat-containing protein 33	0	0	0	0	0.282388	0	0.538161	0.650385	0	1	0.861479	0	0.75434	0	0	0	0.690447	0.609091	0.744633	0.49377	0.934874	0.698254	0	0	0.804263	0	0	0.66528	0.993837	0.859938	0.435948	0	0	0	0	0	0	0	0	0	0	0	0	0	0
IPI00292000	PRP31	Q8WWY3-1	Isoform 1 of U4/U6 small nuclear ribonucleoprotein Prp31	Isoform 1 of U4/U6 small nuclear ribonucleoprotein Prp31;Uncharacterized protein;cDNA FLJ59251, highly similar to U4/U6 small nuclear ribonucleoprotein Prp31;Isoform 2 of U4/U6 small nuclear ribonucleoprotein Prp31	0	0.533083	0.540983	0	0.483038	0	0	0.656263	0	0	0.432399	0	0	0.683013	0	0	0	0.587548	0.579855	0	0	0	0.49605	0	0	0	0.566191	0	0	0.880927	0.66709	0.510275	0	0.294195	0.229471	0.399431	0.535837	0.582675	0	0	0	0	0	0.336142	0
IPI00878252	GTF3C2	Q8WUA4-1	General transcription factor 3C polypeptide 2	General transcription factor 3C polypeptide 2;Isoform 2 of General transcription factor 3C polypeptide 2	0	0	0	0	0	0	0	0	0	0	0	0	0	0	0	0	0.454657	0.570673	0	0	0	0	0	0	0	0	0	0	0	0.710378	0	0	0	0	0	0	0	0	0	0	0	0	0	0	0
IPI00027834	HNRNPL	P14866	Heterogeneous nuclear ribonucleoprotein L	Heterogeneous nuclear ribonucleoprotein L;heterogeneous nuclear ribonucleoprotein L isoform b	0	0	0	0	0	0	0	0.0861954	0	0.175495	0	0	0.365876	0.127209	0	0	0.707486	0.57053	0.984577	0.602466	0.40208	0	0.159224	0	0.59705	0.241165	0.494031	0.000189554	0.205618	0.842646	0.15004	0	0	0	0	0	0	0	0	0	0	0	0	0	0
IPI00641829	BAT1	Q13838-2	Isoform 2 of Spliceosome RNA helicase DDX39B	Isoform 2 of Spliceosome RNA helicase DDX39B;Isoform 1 of Spliceosome RNA helicase DDX39B;HLA-B associated transcript 1;HLA-B associated transcript 1;HLA-B associated transcript 1;HLA-B associated transcript 1;HLA-B associated transcript 1;HLA-B associated	0.037154	0	0.0167466	0	0	0	0	0	0.0168407	0	0.0563967	0	0.0129298	0.088392	0	0	1	0.556814	0.400481	0.0814284	0	0	0	0	0.00365407	0	0	0	0	0	0	0	0	0	0	0	0	0	0	0	0	0	0	0	0
IPI00220528	PBSCF	P62306	Small nuclear ribonucleoprotein F	Small nuclear ribonucleoprotein F	0	0	0.0152812	0	0.171357	0	0	0.430215	0.0344451	1	0.22487	0	0.0970508	0.0537346	0	0	0.905019	0.544138	0.4472	0.107463	0.0417066	0.071672	0.119055	0	0	0	0	0	0	0	0	0	0	0	0	0	0	0	0	0	0	0	0	0	0
IPI00883857	HNRNPU	Q00839-1	Isoform Long of Heterogeneous nuclear ribonucleoprotein U	Isoform Long of Heterogeneous nuclear ribonucleoprotein U;cDNA FLJ44920 fis, clone BRAMY3011501, highly similar to Heterogeneous nuclear ribonucleoprotein U	0	0	0	0	0	0	0	0	0	0	0	0	0.834759	0.00519059	0	0.217562	0.482026	0.543923	0.610144	0.572746	0.239814	0	0.0156032	0.880827	0	0	0.25171	0.208413	0.2087	0.800468	0.407467	1	0.582727	0	0	0	0	0	0	0	0	0	0	0	0
IPI00012074	HNRNPR	O43390-1	Isoform 1 of Heterogeneous nuclear ribonucleoprotein R	Isoform 1 of Heterogeneous nuclear ribonucleoprotein R;Uncharacterized protein;cDNA FLJ53358, highly similar to Heterogeneous nuclear ribonucleoprotein R;heterogeneous nuclear ribonucleoprotein R isoform 4;heterogeneous nuclear ribonucleoprotein R isoform	0	0	0	0	0	0	0	0	0	0	0	0	0.152613	0	0.0377037	0	0.416552	0.535413	0.456364	0.357764	0.218528	0	0.116979	0.330166	0	0	0.24158	0.0630755	0.500464	0.723126	0.207836	0.189845	0	0	0	0	0	0	0	0	0	0	0	0	0
IPI00006181	EIF3D	O15371	Eukaryotic translation initiation factor 3 subunit D	Eukaryotic translation initiation factor 3 subunit D;cDNA FLJ53917, highly similar to Eukaryotic translation initiation factor 3 subunit 7;cDNA FLJ51552, highly similar to Eukaryotic translation initiation factor 3 subunit 7	0	0	0.0531039	0	0.250044	0	0	0.294079	0.54372	0.0434851	0.223319	0	0.196756	0	0	0	0.386938	0.51046	0.3579	0.177965	0.103227	0.0913961	0.029747	0.295297	0	0	0.0288744	0	0	0.0239636	0.337323	0	0	0	0	1	0	0	0	0	0	0	0	0	0
IPI00008248	ANAPC7	Q9UJX3-1	Isoform 1 of Anaphase-promoting complex subunit 7	Isoform 1 of Anaphase-promoting complex subunit 7;Isoform 2 of Anaphase-promoting complex subunit 7;cDNA FLJ11747 fis, clone HEMBA1005530, highly similar to Anaphase-promoting complex subunit 7	0	0	0	0	0	0	0	0.0213263	0	0	0	0	0.146174	0.0250069	0	0.0021168	0.60415	0.49978	0.37212	0.121165	0.0485503	0	0	0	0	0	0	0	0	0.00451495	0	0	0	0	0	0	0	0	0	0	0	0	0	0	0
IPI00430812	CNBP	P62633-1	Isoform 1 of Cellular nucleic acid-binding protein	Isoform 1 of Cellular nucleic acid-binding protein;Isoform 2 of Cellular nucleic acid-binding protein;cellular nucleic acid-binding protein isoform 1;cellular nucleic acid-binding protein isoform 2;cellular nucleic acid-binding protein isoform 4;cellular n	0.0279474	0.00701144	0.000149146	0.00529587	0.0523621	0	0.0108036	0.000278062	0.0588833	0	0.0393733	0.06379	0.192629	0.447625	0.0481357	0.150541	0.368549	0.493757	0.593101	0.328268	1	0	0.254072	0.166812	0	0	0.0336157	0.0343595	0.00485557	0.0378759	0.0501567	0	0.000305828	0.0504046	0	0	0	0	0	0	0	0	0	0	0
IPI00003627	ACTL6A	O96019-1	Isoform 1 of Actin-like protein 6A	Isoform 1 of Actin-like protein 6A;Isoform 2 of Actin-like protein 6A;Protein	0	0	0	0	0.228071	0	0	0	0	0.390281	1	0	0.415791	0	0	0	0.0618057	0.488723	0.0174845	0	0	0	0	0	0	0	0	0.092298	0	0	0	0	0	0	0	0	0	0	0	0	0	0	0	0	0
IPI00016074	MPHOSPH6	Q99547	M-phase phosphoprotein 6	M-phase phosphoprotein 6	0	0	0	0	0	0	0	0	0	0	0	0	0.115784	0	0	0	0.169899	0.471568	0.420942	0.919264	0.535115	0	0.239642	0	0	0	0.225712	0.27083	0	0.386036	0.0101941	0	0.521093	0	0	0	0	0	0	0	0	0	0	0	0
IPI00910816		B4DEG7	cDNA FLJ59238, highly similar to SNW domain-containing protein 1	cDNA FLJ59238, highly similar to SNW domain-containing protein 1	0	0	0.422452	0	0.347581	0	0.235009	0.331793	0	1	0.777958	0	0.637151	0	0	0	0.573448	0.464125	0.312578	0.478689	0.355659	0	0.508062	0	0.439433	0	0	0.381085	0	0.545268	0.461586	0	0	0	0	0	0.55818	0	0	0	0	0	0	0	0
IPI00924716	TATDN3	B7Z1C1	putative deoxyribonuclease TATDN3 isoform 5	putative deoxyribonuclease TATDN3 isoform 5;Isoform 1 of Putative deoxyribonuclease TATDN3;Isoform 2 of Putative deoxyribonuclease TATDN3;putative deoxyribonuclease TATDN3 isoform 4;putative deoxyribonuclease TATDN3 isoform 3;Uncharacterized protein;Unchar	0	0	0	0	0	0	0	0	0	0	0	0	0.276644	0.00734882	0	0	0.159775	0.464051	0.255012	0.200675	0.0254528	0	0	0	0	0	0.0113318	0	0	0.203616	0.150723	0.0854685	0	0	0	0	0	0	0	0	0	0	0	0	0
IPI00216318	YWHAB	P31946-1	Isoform Long of 14-3-3 protein beta/alpha	Isoform Long of 14-3-3 protein beta/alpha	0.188877	0	0.162926	0	0.424917	0.0540152	0.117202	0	0.155928	0	0.186477	0	0.058792	0	0	0	0.971161	0.461154	0.547381	0.0236658	0	0	0	0	0	0	0	0	0	0	0	0	0	0.322516	0	0.0513491	0	0.00136594	0	0	0	0.0631467	0	0	0
IPI00009328	DDX48	P38919	Eukaryotic initiation factor 4A-III	Eukaryotic initiation factor 4A-III	0	0	0	0	0.112513	0	0	0.00814741	0	0.0499933	0.00386379	0	0	0	0	0	0.440893	0.456577	0.154122	0.0129286	0.0244669	0	0	0	0	0	0.112769	0	0	0.125298	0.142935	0	0	0	0	0	0	0	0	0	0	0	0	0	0
IPI00216592	HNRNPC	P07910-2	Isoform C1 of Heterogeneous nuclear ribonucleoproteins C1/C2	Isoform C1 of Heterogeneous nuclear ribonucleoproteins C1/C2;cDNA FLJ53542, highly similar to Heterogeneous nuclear ribonucleoproteins C;Isoform C2 of Heterogeneous nuclear ribonucleoproteins C1/C2;cDNA, FLJ92712, highly similar to Homo sapiens heterogeneo	0.232735	0	0	0	0.0478444	0	0.0497687	0	0	0.449276	0	0	0.712031	0.494395	0	0.0369627	1	0.455248	0.495722	0.250761	0.100086	0	0	0	0	0	0.0520357	0.108612	0.419417	0.742553	0.18453	0	0	0	0	0	0	0	0	0	0	0	0	0	0
IPI00028109	DPY30	Q9C005	Protein dpy-30 homolog	Protein dpy-30 homolog;cDNA FLJ58897, moderately similar to Dpy-30-like protein;9 kDa protein	0	0	0.33283	0	0	0.278763	0	0.428826	0	0.488714	0	0	0.0539047	0	0	0.404525	0.168455	0.446565	0.367236	0.0662392	0.348536	0	0	0.0557719	0.0871437	0.19746	0.40664	0	0	0	0	0	0	0	0	0	0	0	0	0	0	0	0	0	0
IPI00926648	APEH	C9JIF9	Uncharacterized protein	Uncharacterized protein;Acylamino-acid-releasing enzyme;32 kDa protein	0	0	0	0	0	0	0	0	0	0	0	0	0	0	0	0	0	0.442219	1	0.466652	0	0	0	0	0	0	0	0	0	0	0	0	0	0	0	0	0	0	0	0	0	0	0	0	0
IPI00329572	PACSIN3	Q9UKS6	Protein kinase C and casein kinase substrate in neurons 3, isoform CRA_b	Protein kinase C and casein kinase substrate in neurons 3, isoform CRA_b;Uncharacterized protein	0	0.0726592	0.0187294	0	0.0394323	0	0	0	0	0	0	0	0	0	0	0	0.601624	0.441204	1	0.134841	0.546325	0	0.203266	0.00786126	0.337799	0	0.757042	0.289437	0.0252105	0.209145	0.597297	0.00542949	0.00536194	0	0	0	0	0	0	0	0	0	0	0	0
IPI00479997	LAP18	P16949	Stathmin	Stathmin;stathmin isoform b;Stathmin;Stathmin;stathmin-2 isoform 1;Stathmin-2;Stathmin;Stathmin (Fragment)	1	0.185895	0.243872	0.493561	0.280991	0	0.128686	0.173146	0.45322	0	0.194161	0	0	0.504381	0	0	0.134946	0.424052	0	0	0	0	0	0	0	0	0	0	0	0.497001	0	0	0	0	0	0.0384475	0.0516407	0.0792473	0.14554	0.194672	0	0	0	0	0.158524
IPI00029764	SAP61	Q12874	Splicing factor 3A subunit 3	Splicing factor 3A subunit 3;cDNA FLJ58737, highly similar to Splicing factor 3A subunit 3	0	0	0	0	0.177105	0	0	0.0693046	0	0	0	0	0.0882039	0.120254	0	0	0.545681	0.421234	0.0758962	0	0.00348825	0	0	0	0	0	0.0131833	0	0.453626	1	0	0	0	0	0	0	0	0	0	0	0	0	0	0	0
IPI00103090	LEO1	Q8WVC0-1	Isoform 1 of RNA polymerase-associated protein LEO1	Isoform 1 of RNA polymerase-associated protein LEO1;73 kDa protein;Isoform 2 of RNA polymerase-associated protein LEO1	0	0	0	0	0	0	0	0	0	0	0	0	0.305881	0	0	0	0.627517	0.417703	0	0	0.185457	0	0	0	0	0	0	0	0	0	0	0	0	0	0	0	0	0	0	0	0	0	0	0	0
IPI00300371	KIAA0017	Q15393-1	Isoform 1 of Splicing factor 3B subunit 3	Isoform 1 of Splicing factor 3B subunit 3	0	0	0	0	0.167447	0	0.0804503	0.110433	0	0	0.0804131	0	0.259051	0.0618493	0	0	1	0.416841	0.27186	0.0837442	0	0	0	0	0.0181546	0	0	0	0.0288488	0	0	0	0	0	0	0	0	0	0	0	0	0	0	0	0
IPI00295849	GGTB	P53611	Geranylgeranyl transferase type-2 subunit beta	Geranylgeranyl transferase type-2 subunit beta;Rab geranylgeranyltransferase, beta subunit variant (Fragment);Rab geranylgeranyltransferase, beta subunit	0	0	0	0	0	0.568098	0	0	0	0	0	0	0	0.125783	0	0	0.129153	0.407496	0.565467	0.189047	0.383041	0	0.105057	0	0	0	0	0	0	0	0	0	0	0	0	0	0	0	0	0	0	0	0	0	0
IPI00413108	LAMBR	P08865	33 kDa protein	33 kDa protein;40S ribosomal protein SA;Uncharacterized protein;Uncharacterized protein;Similar to Potential laminin-binding protein;Laminin receptor-like protein LAMRL5	0.0060021	0	0.111245	0	0.317	0.282178	0.398695	0.936422	0.217076	0.890216	0.668456	0	0.11893	0	0	0.238067	0.350773	0.393169	0.367144	0.547953	0.108292	0	0.154228	0.373845	0.49792	0	0.199038	0.127981	0.28159	0.37991	0.456747	0	0	0.455175	0	0	0	0.395868	0	0	0	0	0	0	0
IPI00027415	DDX36	Q9H2U1-1	Isoform 1 of Probable ATP-dependent RNA helicase DHX36	Isoform 1 of Probable ATP-dependent RNA helicase DHX36;Isoform 2 of Probable ATP-dependent RNA helicase DHX36;Isoform 3 of Probable ATP-dependent RNA helicase DHX36;cDNA FLJ51438, highly similar to Probable ATP-dependent RNA helicase DHX36 (Fragment);Uncha	0	0	0	0	0	0	0	0	0	0	0	0	0	0.0635115	0	0.0135882	0.20513	0.366791	0.182022	0.285952	0.19365	0	0.210395	0.0291179	0	0	0	0	0	0	0	0	0.0476194	0	0	0	0	0	0	0	0	0	0	0	0
IPI00719752	EIF3B	P55884-2	Isoform 2 of Eukaryotic translation initiation factor 3 subunit B	Isoform 2 of Eukaryotic translation initiation factor 3 subunit B;Uncharacterized protein;Isoform 1 of Eukaryotic translation initiation factor 3 subunit B;cDNA FLJ53410, highly similar to Eukaryotic translation initiation factor 3 subunit 9;Uncharacterize	0	0	0	0	0.0486911	0.033942	0	0.420681	0	0	0.0405906	0	0	0	0	0	0.51999	0.364335	0.130558	0.00233966	0.109623	0	0	0	0.573327	0	0.220505	0	0	0	0	0	0	0.413948	0.186273	0.199696	0.10409	0	0	0	0	0	0.0134699	0	0
IPI00001757	HSPC114	Q9Y5S9-1	Isoform 1 of RNA-binding protein 8A	Isoform 1 of RNA-binding protein 8A;Isoform 2 of RNA-binding protein 8A	0.430428	0	0	0.589027	0.531918	0	0	0	0	1	0	0	0	0.155144	0	0	0	0.360004	0.360111	0	0	0	0.0903914	0	0	0	0.256283	0	0.675489	0.835786	0.324103	0	0	0.0252894	0	0	0.229168	0.0546253	0	0.755058	0	0	0	0	0
IPI00021327	ASH	P62993-1	Isoform 1 of Growth factor receptor-bound protein 2	Isoform 1 of Growth factor receptor-bound protein 2;Isoform GRB3-3 of Growth factor receptor-bound protein 2	0	0	0	0	0	0	0	0	0	0	0	0	0	0	0	0	1	0.352974	0.272716	0	0.270062	0	0	0	0	0	0.45689	0	0	0.596928	0.484601	0	0	0	0	0	0	0	0	0	0	0	0	0	0
IPI00644712	G22P1	P12956	X-ray repair cross-complementing protein 6	X-ray repair cross-complementing protein 6;cDNA FLJ31224 fis, clone KIDNE2004305, highly similar to ATP-dependent DNA helicase 2 subunit 1;X-ray repair complementing defective repair in Chinese hamster cells 6;X-ray repair complementing defective repair in	0	0	0	0	0	0	0	0	0	0	0	0	0	0	0	0	0.297329	0.352497	0.512769	0.179408	0	0	0	0	0	0	0	0	0	0	0.106689	0	0.233418	0	0	0	0	0	0	0	0	0	0	0	0
IPI00006725	DDX23	Q9BUQ8	Probable ATP-dependent RNA helicase DDX23	Probable ATP-dependent RNA helicase DDX23;cDNA FLJ46571 fis, clone THYMU3041428, highly similar to Probable ATP-dependent RNA helicase DDX23	0	0	0	0	0.0465854	0	0	0.174092	0.04204	0	0.0429256	0	0.243502	0.0804817	0	0.773182	0.224426	0.34829	0.10995	0.0200901	0	0.126333	0.173432	0	0	0	0.091669	0.0139453	0	0.133057	0.169845	0	0	0	0	0	0	0	0	0	0	0	0	0	0
IPI00003377	SFRS7	Q16629-1	Isoform 1 of Serine/arginine-rich splicing factor 7	Isoform 1 of Serine/arginine-rich splicing factor 7;Uncharacterized protein;serine/arginine-rich splicing factor 7 isoform 2;Uncharacterized protein;cDNA FLJ34106 fis, clone FCBBF3008073, highly similar to SPLICING FACTOR, ARGININE/SERINE-RICH 7	0	0	0	0	0.463427	0	0	0.102182	0	0.456645	0	0	0.359055	0.391057	0	0	0.536391	0.347682	0.0242791	0	0.316484	0	0	0	0	0	0	0	0.51231	0	0.219098	0	0	0	0	0	0	0	0	0.257122	0	0.0583349	0	0	0
IPI00219153	RPL22	P35268	60S ribosomal protein L22	60S ribosomal protein L22	0	0	0	0	0	0	0	0.039664	0	0	0	0	0.011711	0	0	0.0280831	0.0938937	0.345433	0.787528	0.696477	0.63904	0.112041	0.949251	0.644554	0	0	0	0	0	0	0	0	0	0	0	0	0	0	0	0	0	0	0	0	0
IPI00018146	YWHAQ	P27348	14-3-3 protein theta	14-3-3 protein theta;cDNA FLJ52118, highly similar to 14-3-3 protein theta;Uncharacterized protein	0	0	0	0	0.324895	0	0	0	0	0	0.307689	0	0	0	0	0	0.732577	0.337243	0.286056	0	0	0	0	0	0	0	0	0	0	0	0	0	0	0	0	0	0	0	0	0	0	0	0	0	0
IPI00396378	HNRNPA2B1	P22626-1	Isoform B1 of Heterogeneous nuclear ribonucleoproteins A2/B1	Isoform B1 of Heterogeneous nuclear ribonucleoproteins A2/B1;Isoform A2 of Heterogeneous nuclear ribonucleoproteins A2/B1;Uncharacterized protein;28 kDa protein	0	0	0	0	0	0	0	0	0	1	0.434364	0.0664252	0.542455	0.128284	0	0	0.256816	0.33411	0.341337	0.106996	0.163139	0	0.13169	0.229441	0.262017	0	0.330941	0.24054	0.674079	0.900068	0.44278	0.39293	0.0861001	0	0	0	0	0.00800406	0	0	0	0	0	0	0
IPI00165393	ANP32E	Q9BTT0	Acidic leucine-rich nuclear phosphoprotein 32 family member E	Acidic leucine-rich nuclear phosphoprotein 32 family member E;Acidic (Leucine-rich) nuclear phosphoprotein 32 family, member E;acidic leucine-rich nuclear phosphoprotein 32 family member E isoform 3;Uncharacterized protein;acidic leucine-rich nuclear phosp	0	0	0	0	0	0	0	0	0	0	0	0	0.284691	0.0535598	0	0.0159945	0.243809	0.328009	0.404112	0.349897	0.0606365	0	0	0.0436072	0	0	0.111921	0	0	0.0463809	0.130548	0	0	0	0	0	0	0	0	0	0	0	0	0	0
IPI00294943	ARI	Q9Y4X5	Protein ariadne-1 homolog	Protein ariadne-1 homolog;Ariadne-1 protein homolog variant	0	0	0	0	0	0	0	0.0782748	0	0	0	0	0	0	0	0	0.614817	0.327288	0.491133	0	0	0	0	0	0	0	0	0	0	0	0	0	0	0	0	0	0	0	0	0	0	0	0	0	0
IPI00215965	HNRNPA1	P09651-1	Isoform A1-B of Heterogeneous nuclear ribonucleoprotein A1	Isoform A1-B of Heterogeneous nuclear ribonucleoprotein A1;Isoform A1-A of Heterogeneous nuclear ribonucleoprotein A1;Isoform 2 of Heterogeneous nuclear ribonucleoprotein A1;Similar to Heterogeneous nuclear ribonucleoprotein A1 isoform a;Similar to Heterog	0	0	0	0	0	0.154682	0	0.178963	0	0.350379	0.347926	0.0871872	0.0213514	0.109176	0.00817015	0.20427	0.148318	0.321111	0.262112	0.23027	0.190556	0.0174302	0.0217133	0.0597992	0.0761073	0.135951	0.000257391	0	0	0	0	0	0	0.0289324	0	0	0	0	0	0	0	0	0	0	0
IPI00895806	CNBP	A8K7V4	cellular nucleic acid-binding protein isoform 1	cellular nucleic acid-binding protein isoform 1;cellular nucleic acid-binding protein isoform 2;Isoform 1 of Cellular nucleic acid-binding protein;cellular nucleic acid-binding protein isoform 4;cellular nucleic acid-binding protein isoform 5;Isoform 2 of	0	0	0	0	0	0	0	0.35351	0	0.184977	0.366199	0.226539	1	0.229904	0.329024	0.486805	0.665748	0.320956	0.457535	0.816476	0.607979	0	0	0.0063745	0.153214	0.178004	0	0	0	0	0	0	0	0	0	0	0	0	0	0	0	0	0	0	0.0196878
IPI00032823	CGI-108	Q9Y3B2	Exosome complex component CSL4	Exosome complex component CSL4;Exosomal core protein CSL4;Exosomal core protein CSL4;Exosomal core protein CSL4	0	0	0	0	0	0	0.0600141	0	0	0.182011	0	0.00833546	0.184654	0.0877222	0	0	0.00170873	0.319106	0.125917	0.2201	0.530409	0	0.202429	0	0	0	0	0	0	0	0	0	0	0	0	0	0	0	0	0	0	0	0	0	0
IPI00005822	ANAPC8	Q9UJX2-1	Isoform 1 of Cell division cycle protein 23 homolog	Isoform 1 of Cell division cycle protein 23 homolog;Isoform 3 of Cell division cycle protein 23 homolog	0	0	0	0	0	0	0	0.215186	0	0	0	0	0	0.171871	0	0.216358	0	0.317541	0.268332	0	0.272445	0	0	0	0	0	0	0	0	0	0	0	0	0	0	0	0	0	0	0	0	0	0	0	0
IPI00010796	ERBA2L	P07237	Protein disulfide-isomerase	Protein disulfide-isomerase;cDNA FLJ59361, highly similar to Protein disulfide-isomerase;cDNA FLJ59430, highly similar to Protein disulfide-isomerase;cDNA FLJ59033, highly similar to Protein disulfide-isomerase	0.0865557	0	0	0	0.0223653	0	0	0	0	0	0	0	0	0	0	0	0.333477	0.315124	0.210055	0	0	0	0	0	0	0	0	0	0	0	0	0	0	0	0	0	0	0	0	0	0	0	0	0	0
IPI00003918	RPL1	P36578	60S ribosomal protein L4	60S ribosomal protein L4;cDNA FLJ50996, highly similar to 60S ribosomal protein L4;Uncharacterized protein	0	0	0	0	0	0	0	0	0	0.429088	0	0	0.623199	0	0	0.259521	0.111349	0.315036	0.305107	0.433457	0	0	0	0	0	0	0	0	0	0	0	0.199305	0	0	0	0	0	0	0	0	0	0	0	0	0
IPI00025849	ANP32A	P39687	Acidic leucine-rich nuclear phosphoprotein 32 family member A	Acidic leucine-rich nuclear phosphoprotein 32 family member A;ANP32A protein	0	0	0	0	0	0	0	0	0	0	0	0	0.189337	0.15308	0	0.0431033	0.310251	0.30988	0.356771	0.214914	0	0	0.380846	0.0282858	0	0	0.121108	0.0439511	0.047835	0.303666	0.346491	0.303796	0	0	0	0	0	0	0	0	0	0	0	0	0
IPI00073602	EXOSC6	Q5RKV6	Exosome complex component MTR3	Exosome complex component MTR3	0	0	0	0	0	0	0	0	0	0	0	0	0.63331	0.401776	0	0.227275	0.263448	0.299348	0.239475	0.353248	0.250411	0	0	0	0	0	0.0720956	0.0971578	0.0571323	0.0902502	0.181062	0.110856	0.193826	0	0	0	0	0	0	0	0	0	0	0	0
IPI00010404	SF3B10	Q9BWJ5	Splicing factor 3B subunit 5	Splicing factor 3B subunit 5	0	0.397115	0.18998	0	0.243686	0.0699326	0	0	0	0.0891435	0.0919214	0.313309	0.267503	0.282236	0	0	0.37018	0.298751	0.147936	0.47785	0.159939	0	0.380283	0.241951	0	0	0	0.159505	0	0.366546	0.184072	0	0	0	0	0	0	0	0	0	0	0	0	0	0
IPI00026219	CPSF1	Q10570	Cleavage and polyadenylation specificity factor subunit 1	Cleavage and polyadenylation specificity factor subunit 1	0	0	0	0	0.193156	0	0.460136	0.27264	0	0.157106	0.473024	0	0	0	0	0	0.629562	0.298646	0.388403	0.535722	0.670152	0	0	0	0	0	0.184854	0	0.211364	0	0.154079	0	0	0	0	0.182974	0.175773	0	0	0	0	0	0	0	0
IPI00029400	ZIS	O95218-1	Isoform 1 of Zinc finger Ran-binding domain-containing protein 2	Isoform 1 of Zinc finger Ran-binding domain-containing protein 2;Isoform 2 of Zinc finger Ran-binding domain-containing protein 2	0	0	0	0	0	0	0	0	0	0	0	0	0.209076	0	0	0	1	0.294178	0.243887	0.0867687	0.146982	0	0	0	0	0	0.198348	0	0	0.174442	0.110469	0	0	0	0	0	0	0	0	0	0	0	0	0	0
IPI00219155	RPL27	P61353	60S ribosomal protein L27	60S ribosomal protein L27	0	0	0	0	0	0	0	0.140129	0	0.142826	0	0	0.428003	0	0	0.0265335	0.0361053	0.292855	0.481117	0.497154	0.589312	0.00842474	0.423984	0.544067	0	0	0	0.54917	0	0	0	0	0	0	0	0	0	0	0	0	0	0	0	0	0
IPI00015029	P23	Q15185	Prostaglandin E synthase 3	Prostaglandin E synthase 3;cDNA FLJ59942, highly similar to Prostaglandin E synthase 3;cDNA FLJ40895 fis, clone UTERU2002294, highly similar to Prostaglandin E synthase 3;cDNA FLJ50819, highly similar to Prostaglandin E synthase 3;cDNA FLJ59888, moderately	0	0	0	0	0.00746771	0	0	0	0.00501193	0	0	0	0.221079	0	0	0	0.641752	0.285275	0.310923	0.0596933	0	0	0	0	0	0	0.00584496	0	0	0.133174	0.0316759	0	0	0	0	0	0	0	0	0	0	0	0	0	0
IPI00215780	RPS19	P39019	40S ribosomal protein S19	40S ribosomal protein S19	0	0	0	0	0	0	0	0	0	0.750558	0	0	0.0464474	0	0	0	0.344217	0.281858	0.198685	0	0	0	0	0	0	0	0	0	0	0	0	0	0	0	0	0	0	0	0	0	0	0.316158	0	0	0
IPI00927731	AAMP	C9JEH3	Uncharacterized protein	Uncharacterized protein;Angio-associated migratory cell protein;Uncharacterized protein;Uncharacterized protein;Protein	0	0	0	0	0	0	0	0	0	0	0	0	0.110043	0	0	0	0.344088	0.27947	0.322432	0.136857	0	0	0	0	0.0478081	0	0.130457	0	0	0.184492	0.14367	0	0.0464644	0	0	0	0	0	0	0	0	0	0	0	0
IPI00005198	ILF2	Q12905	Interleukin enhancer-binding factor 2	Interleukin enhancer-binding factor 2	0	0	0	0	0	0	0	0	0	0	0	0	0.0129322	0	0	0	0.306649	0.276382	0.293807	0.169546	0	0	0.12106	0	0	0	0	0	0	0	0	0	0	0	0	0	0	0	0	0	0	0	0	0	0
IPI00304692	HNRPG	P38159	Heterogeneous nuclear ribonucleoprotein G	Heterogeneous nuclear ribonucleoprotein G;cDNA FLJ38696 fis, clone KIDNE2001931, highly similar to HETEROGENEOUS NUCLEAR RIBONUCLEOPROTEIN G	0	0	0	0	0	0	0	0	0	0.409134	0.658961	0	0	0	0	0	0.681168	0.274466	0.60863	0.652231	0	0	0	0	0	0	0	0	0	0.563512	0.186646	0	0	0	0	0	0	0	0	0	0	0	0	0	0.196056
IPI00010105	EIF3A	P56537	Eukaryotic translation initiation factor 6	Eukaryotic translation initiation factor 6;eukaryotic translation initiation factor 6 isoform c;Eukaryotic translation initiation factor 6	0	0	0	0	0	0	0	0.0374894	0	0	0.0404809	0	0.0146522	0.0406281	0	0.177595	0.415929	0.273754	0.306916	0.413591	0.334494	0	0.63811	0.0425763	0	0	0.231759	0.184786	0	0	0	0	0	0	0	0	0	0	0	0	0	0	0	0	0
IPI00792312	C1orf193	Q68E01-1	Isoform 1 of Integrator complex subunit 3	Isoform 1 of Integrator complex subunit 3;Isoform 2 of Integrator complex subunit 3;Isoform 3 of Integrator complex subunit 3	0	0	0	0	0	0	0	0	0	0	0.203785	0	1	0	0	0	0	0.270084	0.128112	0.20931	0	0	0	0.215059	0	0	0	0	0	0.324084	0.308587	0	0	0	0	0.244084	0.179265	0	0	0	0	0	0	0	0
IPI00003704	RBM4	Q9BWF3-1	Isoform 1 of RNA-binding protein 4	Isoform 1 of RNA-binding protein 4;Uncharacterized protein;RNA-binding protein 4B;Isoform 2 of RNA-binding protein 4;RNA-binding protein 4 isoform 3;Uncharacterized protein;Uncharacterized protein;Uncharacterized protein;Isoform 3 of RNA-binding protein 4	0	0	0.0486474	0	0	0	0	0.0994594	0	0.0655847	0	0	0	0	0	0	0.89874	0.26859	0.588482	0.337067	0	0.486785	0	0	0	0	0	0	0	0	0	0	0	0	0	0	0	0	0	0	0	0	0	0	0
IPI00216587	OK/SW-cl.83	P62241	40S ribosomal protein S8	40S ribosomal protein S8;Ribosomal protein S8	0	0	0	0	0	0	0	0.0338766	0.208084	0.347644	0.0934372	0	0.17476	0	0	0	0.180855	0.268046	0.0817691	0.370277	0	0	0	0.0570918	0	0	0	0	0	0	0	0	0	0	0	0	0	0	0	0	0	0	0	0	0
IPI00552920	EXOSC8	Q96B26	Exosome complex component RRP43	Exosome complex component RRP43;Putative uncharacterized protein DKFZp564C0482	0	0	0	0	0	0	0	0	0	0	0	0	0.935253	0	0	0	0.172151	0.267558	0.487964	0.381983	0.865757	0	0	0	0	0	0.120805	0.683248	0.023221	0.137056	0.942782	0	0	0	0	0	0	0	0	0	0	0	0	0	0
IPI00007752	TUBB2C	P68371	Tubulin beta-2C chain	Tubulin beta-2C chain;cDNA FLJ11352 fis, clone HEMBA1000020, highly similar to Tubulin beta-2C chain	0	0	0	0	0	0	0	0	0	0	0	0	0.0245503	0.0621377	0	0	0.272619	0.256764	0.301378	0.195113	0.0715551	0	0	0	0	0	0	0	0	0	0	0	0	0	0	0	0	0	0	0	0	0	0	0	0
IPI00305316	SBF	P52747-1	Isoform 1 of Zinc finger protein 143	Isoform 1 of Zinc finger protein 143;Uncharacterized protein;Uncharacterized protein;Isoform 2 of Zinc finger protein 143	0	0	0	0	0	0	0	0	0	0	0	0	0	0	0	0	0.0946371	0.253173	0.234854	0	0	0	0	0	0	0	0	0	0	0	0	0	0	0	0	0	0	0	0	0	0	0	0	0	0
IPI00298058	SPT5	O00267-1	Isoform 1 of Transcription elongation factor SPT5	Isoform 1 of Transcription elongation factor SPT5;cDNA FLJ55629, highly similar to Transcription elongation factor SPT5;Isoform 2 of Transcription elongation factor SPT5;cDNA FLJ54005, highly similar to Transcription elongation factor SPT5	0	0	0	0	0	0	0	0.00210725	0	0	0	0	0	0	0	0	0.51009	0.251171	0.193095	0	0	0	0	0	0	0	0	0	0	0	0	0	0	0	0	0	0	0	0	0	0	0	0	0	0
IPI00015956	CGI-102	Q9NQT5	Exosome complex component RRP40	Exosome complex component RRP40;exosome complex component RRP40 isoform 2	0.0565475	0	0	0	0	0	0	0	0	0.262067	0.653176	0	0.168036	0	0	0	0.0572798	0.250885	0.22769	0.353769	0.339955	0.13663	0	0	0	0	0	0.142392	0	0.269506	0.560218	0	0.524909	0	0	0	0	0	0	0	0	0	0	0	0
IPI00796337	hCG_2017557	Q59HD4	poly(rC)-binding protein 2 isoform a	poly(rC)-binding protein 2 isoform a;Poly(rC)-binding protein 2;poly(rC)-binding protein 2 isoform b;poly(rC)-binding protein 2 isoform e;poly(rC)-binding protein 2 isoform f;poly(rC)-binding protein 2 isoform c;cDNA FLJ58339, highly similar to Poly(rC)-bi	0.144276	0	0	0.413038	0	0	0.278715	0	0	0.0273036	0.429712	0.543695	0	0.189719	0	0.263256	0	0.246115	0.112166	0.147241	0	0	0	0	0.615153	0	0	0	0	0	0	0	0	0	0	0.0354769	0	0	0	0	0	0	0	0	0
IPI00479191	HNRNPH1	P31943	51 kDa protein	51 kDa protein;Heterogeneous nuclear ribonucleoprotein H;Uncharacterized protein;Uncharacterized protein;Uncharacterized protein;Uncharacterized protein;Uncharacterized protein;Uncharacterized protein;Uncharacterized protein;Uncharacterized protein;Unchara	0	0	0	0	0	0	0	0	0	0.0597245	0	0	0.188461	0.0448512	0	0	0.143594	0.239246	0.282253	0.108891	0.171755	0	0	0.0821261	0.297901	0	0	0	0	0	0	0	0	0	0	0	0	0	0	0	0	0	0	0	0
IPI00982101	YWHAZ	E7EX29	Uncharacterized protein	Uncharacterized protein;14-3-3 protein zeta/delta;cDNA, FLJ79516, highly similar to 14-3-3 protein zeta/delta;Uncharacterized protein;cDNA FLJ51775, highly similar to 14-3-3 protein zeta/delta	0.0488237	0.00531201	0	0.0132959	0.12279	0	0	0	0.0982891	0.0391264	0	0.000819203	0	0	0.0405321	0	0.369672	0.23576	0.195156	0	0	0	0	0	0.228589	0	0	0	0	0	0	0	0	0.0198616	0.0244416	0	0	0	0	0	0	0	0	0	0
IPI00334713	ABBP1	Q99729-3	Isoform 3 of Heterogeneous nuclear ribonucleoprotein A/B	Isoform 3 of Heterogeneous nuclear ribonucleoprotein A/B;Isoform 4 of Heterogeneous nuclear ribonucleoprotein A/B;Isoform 2 of Heterogeneous nuclear ribonucleoprotein A/B;Uncharacterized protein;Uncharacterized protein;Uncharacterized protein;Isoform 1 of	0	0	0	0.175764	0.0678014	0.177732	0	0.0859867	0.796797	0.208353	0.640687	0	0.0916134	0.102721	0	0.163551	0.447024	0.23441	0.181222	0.21082	0.143677	0	0.309352	0	0	0	0	0	0.461287	0.0205437	0.296755	0	0	0	0	0	0	0	0	0	0	0	0	0	0
IPI00384176	BAF180	Q86U86-1	Isoform 1 of Protein polybromo-1	Isoform 1 of Protein polybromo-1;Isoform 8 of Protein polybromo-1;Isoform 2 of Protein polybromo-1;Isoform 9 of Protein polybromo-1;Isoform 3 of Protein polybromo-1;Isoform 7 of Protein polybromo-1;Isoform 5 of Protein polybromo-1;Isoform 4 of Protein poly	0	0	0	0	0	0	0	0	0	0	0	0	0.737424	0	0	0.287753	0.18119	0.230292	0	0	0	0	0	0	0	0	0.263289	0	0	0.489502	0	0.459408	0.00828068	0	0	0	0	0	0	0	0	0	0	0	0
IPI00553164	LAMBR	P08865	40S ribosomal protein SA	40S ribosomal protein SA;Uncharacterized protein;33 kDa protein;Similar to Potential laminin-binding protein;Uncharacterized protein;Laminin receptor-like protein LAMRL5	0	0	0	0.0723753	0	0	0.0183519	0.0241251	0	0	0	0	0	0	0	0.0458033	0.249522	0.228723	0.346966	0.131496	0.00360666	0.12529	0.166085	0.0306757	0	0.0115974	0	0	0	0	0	0	0	0	0	0	0	0	0	0	0	0	0	0	0
IPI00003881	HNRNPF	P52597	Heterogeneous nuclear ribonucleoprotein F	Heterogeneous nuclear ribonucleoprotein F;cDNA FLJ57121, highly similar to Heterogeneous nuclear ribonucleoprotein F	0	0	0	0	0	0	0	0	0	0	0	0	0.0366533	0.15769	0	0	0.218355	0.226792	0.16714	0.283931	0.459693	0	0	0.105201	0.0736611	0	0	0	0	0	0	0	0	0	0	0	0	0	0	0	0	0	0	0	0
IPI00026089	SAP155	O75533	Splicing factor 3B subunit 1	Splicing factor 3B subunit 1	0	0	0	0	0	0	0	0	0	0	0	0	0.15019	0	0	0	0.442935	0.222949	0.0883938	0	0	0	0	0	0	0	0.0250144	0	0.324073	0.133162	0.422829	0	0	0	0	0	0	0	0	0	0	0	0	0	0
IPI00013808	ACTN4	O43707	Alpha-actinin-4	Alpha-actinin-4;Alpha actinin 4 short isoform;Actinin alpha4 isoform	0.013316	0.249498	0.168195	0	0.485325	0	0	0	0	0	0	0	0	0	0	0	0.105605	0.222797	0	0	0	0	0	0	0.00510046	0	0	0	0	0	0	0	0.00911873	0	0	0.144254	0	0	0	0	0	0	0	0	0
IPI00021700	PCNA	P12004	Proliferating cell nuclear antigen	Proliferating cell nuclear antigen	0.0269494	0	0	0.00395415	0.283158	0	0	0	0	0	0.128581	0	0.0383137	0.0472108	0	0	0.384567	0.219853	0.0964121	0.0175824	0	0	0	0	0	0	0	0	0	0	0	0	0	0	0	0	0	0	0	0	0	0	0	0	0
IPI00418313	DRBF	Q12906-1	interleukin enhancer-binding factor 3 isoform d	interleukin enhancer-binding factor 3 isoform d;Isoform 1 of Interleukin enhancer-binding factor 3;Isoform 6 of Interleukin enhancer-binding factor 3;Isoform 4 of Interleukin enhancer-binding factor 3;Isoform 3 of Interleukin enhancer-binding factor 3;Isof	0	0	0	0	0	0	0	0	0.00283782	0	0	0	0.281147	0	0	0	0.153129	0.217365	0.253417	0.158218	0.0252684	0	0	0.208083	0	0	0	0	0.540226	0.205113	0.087218	0.118654	0.7839	0	0	0	0	0	0	0	0	0	0	0	0
IPI00001883	SH3PX1	Q9Y5X1	Sorting nexin-9	Sorting nexin-9;cDNA FLJ45417 fis, clone BRHIP3033811, highly similar to Sorting nexin-9	0	0	0	0	0	0	0	0	0	0	0	0	0	0	0	0	1	0.216592	0.217596	0.13056	0	0	0	0	0	0	0	0	0	0	0	0	0	0	0	0	0	0	0	0	0	0	0	0	0
IPI00855912	FIR	Q9UHX1-6	Isoform 6 of Poly(U)-binding-splicing factor PUF60	Isoform 6 of Poly(U)-binding-splicing factor PUF60;Isoform 5 of Poly(U)-binding-splicing factor PUF60;Isoform 2 of Poly(U)-binding-splicing factor PUF60;Isoform 4 of Poly(U)-binding-splicing factor PUF60;Isoform 1 of Poly(U)-binding-splicing factor PUF60;I	0.0435803	0	0.170118	0	0	0	0.464812	0	0.000646644	0	0	0	0	0.110275	0	0	0.428094	0.214149	0.0548174	0	0	0	0	0	0	0	0	0	0.0926307	0	0	0	0	0	0	0	0	0	0	0	0	0	0	0	0
IPI00013122	CDC37	Q16543	Hsp90 co-chaperone Cdc37	Hsp90 co-chaperone Cdc37	0	0	0	0	0	0	0	0	0	0	0	0	0	0	0	0	0	0.211363	0.130976	0.0839898	0.21057	0	0	0	0	0	0	0	0	0	0	0	0	0	0	0	0	0	0	0	0	0	0	0	0
IPI00329512	COD	P14678-3	Isoform SM-B1 of Small nuclear ribonucleoprotein-associated proteins B and B	Isoform SM-B1 of Small nuclear ribonucleoprotein-associated proteins B and B;Uncharacterized protein;Isoform SM-B of Small nuclear ribonucleoprotein-associated proteins B and B;Isoform SM-B of Small nuclear ribonucleoprotein-associated proteins B and B	0	0	0	0	0	0	0	0.204528	0	0.263807	0.0280256	0.152144	0.00515809	0.0183781	0	0	0.152488	0.20896	0.207068	0.0929029	0.149088	0	0	0.0691375	0	0	0	0.0475499	0	0	0.129506	0.0190276	0	0.367848	0	0	0	0	0.26568	0	0.00439392	0.0528035	0	0	0.0788996
IPI00012578	KPNA4	O00629	Importin subunit alpha-4	Importin subunit alpha-4	0	0	0.0234171	0	0	0	0	0.119781	0	0	0.196449	0	0	0	0	0	0.418465	0.206187	0.865696	0.533578	0.272219	0	0	0	0	0	0.0373699	0	0	0.368816	0	0	0	0	0	0	0	0	0	0	0	0	0	0	0
IPI00027107	TUFM	P49411	elongation factor Tu, mitochondrial precursor	elongation factor Tu, mitochondrial precursor	0	0	0	0	0	0	0	0.0180227	0	0	0	0	0.0471373	0	0	0	0.263389	0.201713	0.1068	0.0545189	0	0	0	0	0	0	0.0687875	0	0	0.333706	0.160267	0.0240547	0	0	0	0	0	0	0	0	0	0	0	0	0
IPI00395865	RBAP46	Q16576	Histone-binding protein RBBP7	Histone-binding protein RBBP7;Uncharacterized protein;histone-binding protein RBBP7 isoform 1;Uncharacterized protein	0.163413	0	0.0435343	0.268962	0.210304	0	0.358446	0	0.100885	0	0.384535	0.0851178	0	0.137485	0	0	0.636214	0.192992	0	0	0	0.083266	0	0.148841	0	0	0	0	0	0	0	0	0	0.146392	0	0	0	0	0	0.304282	0	0	0	0	0.104425
IPI00219156	RPL30	P62888	60S ribosomal protein L30	60S ribosomal protein L30;Uncharacterized protein;11 kDa protein	0	0	0	0	0	0	0	0	0	0	0	0	0.00177743	0.0295775	0	0.154637	0.152452	0.189381	0.385758	0.347099	0.111116	0	0.0444443	0	0	0	0	0.0650234	0	0	0	0	0	0	0	0	0	0	0	0	0	0	0	0	0
IPI00009010	AD-001	Q9UI30	tRNA methyltransferase 112 homolog	tRNA methyltransferase 112 homolog;14 kDa protein;12 kDa protein;9 kDa protein	0	0	0	0	0	0	0	0.0905682	0	0	0	0	0	0	0	0	0.102159	0.188404	0.233601	0	0	0	0	0	0	0	0	0	0	0	0	0	0	0	0	0	0	0	0	0	0	0	0	0	0
IPI00749512	RPS10	Q59GE4	Ribosomal protein S10 variant (Fragment)	Ribosomal protein S10 variant (Fragment);40S ribosomal protein S10;RPS10-NUDT3 protein;Putative 40S ribosomal protein S10-like;Ribosomal protein S10	0	0	0	0	0	0	0	0.00972274	0	0	0	0	0.00098093	0	0	0.0540954	0.490119	0.186232	0.147139	0.404778	0.157901	0	0	0.15793	0.0295144	0	0	0.0891203	0	0	0.184242	0.0795707	0	0	0	0	0	0	0.00253888	0	0	0	0	0	0.314013
IPI00642816	SRP9	P49458-1	Isoform 1 of Signal recognition particle 9 kDa protein	Isoform 1 of Signal recognition particle 9 kDa protein	0	0	0.192539	0	0.40647	0.00645058	0	0.184326	0.314796	0.0557654	0.089097	0.0535349	0	0.0350502	0	0.0941408	0.335489	0.179871	0.0351115	0.0628489	0.100098	0	0	0	0	0	0	0	0	0	0	0	0	0	0	0	0	0	0	0	0	0	0	0	0
IPI00396435	DBP1	O43143	Putative pre-mRNA-splicing factor ATP-dependent RNA helicase DHX15	Putative pre-mRNA-splicing factor ATP-dependent RNA helicase DHX15;cDNA FLJ55635, highly similar to pre-mRNA-splicing factorATP-dependent RNA helicase DHX15	0	0	0	0	0.19892	0	0	0	0	0	0	0	0.0648292	0	0	0	0.716679	0.179649	0.0816569	0	0	0	0	0	0	0	0	0	0	0	0	0	0	0	0	0	0	0	0	0	0	0	0	0	0
IPI00291131	NIF3L1BP1	Q6I9Y2	THO complex subunit 7 homolog	THO complex subunit 7 homolog	0.109868	0	0	0.0401411	0	0	0.0237177	0	0.0383748	0	0	0	0.241308	0	0	0	0.0262221	0.179041	0.0284628	0	0.101907	0	0.0075052	0	0	0	0.159006	0.0133839	0.245025	0.819949	0.424549	0	0	0	0	0	0	0	0	0	0	0	0	0	0
IPI00013774	HDAC1	Q13547	Histone deacetylase 1	Histone deacetylase 1;Histone deacetylase 1;cDNA FLJ60860, highly similar to Histone deacetylase 1;cDNA FLJ51981, highly similar to Histone deacetylase 1	0	0	0	0	0	0	0.0767213	0	0	0	0.122824	0.00888488	0.0660767	0	0	0	0.12473	0.178728	0.124526	0.034943	0	0	0	0.0662993	0	0	0	0	0	0.0231438	0	0.047957	0	0	0	0.0257598	0	0	0	0	0	0	0	0	0
IPI00010204	SFRS3	P84103	Serine/arginine-rich splicing factor 3	Serine/arginine-rich splicing factor 3;cDNA FLJ52832, highly similar to Splicing factor, arginine/serine-rich 3	0	0	0	0	0	0	0	0	0	0.121009	0	0	0.363879	0.0459635	0	0	0.377615	0.176888	0.136314	0.0127861	0.272719	0	0	0	0	0	0	0	0	0	0	0	0	0	0	0	0	0	0	0	0	0	0	0	0
IPI00003865	HSC70	P11142-1	Isoform 1 of Heat shock cognate 71 kDa protein	Isoform 1 of Heat shock cognate 71 kDa protein;Uncharacterized protein;Uncharacterized protein;Uncharacterized protein;Uncharacterized protein	0.455558	0.230773	0.391683	0.584422	0.299177	0.581718	0.0462582	0	0.327087	0.60495	0.389063	0	0	0	0.176881	0	0.080025	0.176245	0	0.0643532	0	0	0	0	0.583786	0	0	0	0	0	0	0	0	0.0656818	0	0	0	0	0	0	0	0	0	0	0
IPI00009342	IQGAP1	P46940	Ras GTPase-activating-like protein IQGAP1	Ras GTPase-activating-like protein IQGAP1;cDNA FLJ55443, highly similar to Ras GTPase-activating-like protein IQGAP1	0.024669	0	0.00131745	0.0146027	0.000381353	0	0	0	0.0354302	0	0	0	0.00849937	0.024021	0	0	0.0965418	0.172576	0.0281611	0.0477527	0	0	0	0	0.052876	0	0	0	0	0.0407761	0	0.00808387	0	0.00593063	0	0	0	0	0	0.00209102	0	0	0	0.00272903	0
IPI00017617	DDX5	P17844	Probable ATP-dependent RNA helicase DDX5	Probable ATP-dependent RNA helicase DDX5;cDNA FLJ53366, highly similar to Probable ATP-dependent RNA helicase DDX5;cDNA FLJ59357, highly similar to Probable ATP-dependent RNA helicase DDX5;Putative uncharacterized protein (Fragment)	0	0	0	0	0	0	0	0.0703111	0	1	0.371203	0	0.277672	0.184549	0	0	0.17278	0.17214	0.266391	0.152822	0.356625	0.112366	0.258599	0	0	0	0	0	0	0	0	0	0	0	0	0	0	0	0	0	0	0	0	0	0
IPI00012795	EIF3I	Q13347	Eukaryotic translation initiation factor 3 subunit I	Eukaryotic translation initiation factor 3 subunit I	0.0373024	0.0152325	0.475801	0	0.295522	0.465559	0.239468	0.140743	0.596519	0	0.122596	0.111494	0.177114	0.218548	0	0	0.172031	0.171693	0.199232	0.00962804	0.00015847	0.113223	0.207851	0	0.32567	0	0	0	0.486604	0	0.0833167	1	0	0.189849	0	0	0	0	0	0	0	0	0	0	0
IPI00759832	YWHAB	P31946-2	Isoform Short of 14-3-3 protein beta/alpha	Isoform Short of 14-3-3 protein beta/alpha	0	0	0	0	0	0	0	0.0787858	0	0	0	0	0	0	0	0	0.358798	0.167322	0.0278368	0	0	0	0	0	0	0	0	0	0	0	0	0	0	0	0	0	0	0	0	0	0	0	0	0	0
IPI00014198	EXOSC7	Q15024	Exosome complex component RRP42	Exosome complex component RRP42	0	0	0	0	0	0	0	0	0	0	0	0	0.257581	0.253325	0	0	0.086407	0.165685	0.664256	0.536828	0.309249	0	0	0.00405149	0	0	0.0664963	0.775424	0.00507191	0	0.0768748	0.0233317	0	0	0	0	0	0	0	0	0	0	0	0	0
IPI00479946	STIP1	A8K690	STIP1 protein	STIP1 protein;Stress-induced-phosphoprotein 1;cDNA FLJ54451, highly similar to Stress-induced-phosphoprotein 1	0.350166	0.217609	0.375441	0.330127	0.525507	0.233016	0	0.153559	0	0	0.276086	0	0.0490453	0	0	0	0.12498	0.160887	0	0.132829	0	0	0	0	0.174579	0	0	0	0	0	0	0	0	0.439439	0	0.183018	0.108979	0.255477	0	0	0	0	0	0.423408	0
IPI00027831	GRWD	Q9BQ67	Glutamate-rich WD repeat-containing protein 1	Glutamate-rich WD repeat-containing protein 1;Similar to Glutamate-rich WD repeat-containing protein 1;cDNA FLJ52246, moderately similar to Glutamate-rich WD repeat-containing protein 1	0	0	0	0	0	0	0	0	0	0	0	0	0.0763151	0	0	0	0	0.159746	0	0.120616	0	0	0.144636	0	0	0	0	0	0	0	0	0	0.119159	0	0	0	0	0	0	0	0	0	0	0	0
IPI00025748	GAGE9	O75459	G antigen family B member 1	G antigen family B member 1	0	0	0	0	0	0	0	0	0	0	0	0	0.113661	0	0	0	0.290716	0.159242	0.168534	0	0	0	0	0	0	0	0	0	0	0.14137	0	0	0	0	0	0	0	0	0	0	0	0	0	0	0
IPI00216746	HNRNPK	P61978-2	Isoform 2 of Heterogeneous nuclear ribonucleoprotein K	Isoform 2 of Heterogeneous nuclear ribonucleoprotein K;Isoform 1 of Heterogeneous nuclear ribonucleoprotein K;Isoform 3 of Heterogeneous nuclear ribonucleoprotein K;cDNA FLJ53312, highly similar to Heterogeneous nuclear ribonucleoprotein K;cDNA FLJ54552, h	0	0	0	0	0	0	0	0.0118876	0	0.00155044	0	0	0	0.0508033	0	0	0.148565	0.157127	0.157142	0.086621	0.126357	0	0.0711735	0.0271426	0.255434	0	0	0	0	0.00565568	0	0	0	0	0	0.0212046	0	0	0	0	0	0	0	0	0
IPI00376798	RPL11	P62913-1	Isoform 1 of 60S ribosomal protein L11	Isoform 1 of 60S ribosomal protein L11;Isoform 2 of 60S ribosomal protein L11;Ribosomal protein L11;Ribosomal protein L11	0	0	0	0	0	0	0	0.0677421	0	0.216656	0.162775	0	0.0180643	0.161681	0	0.16772	0.281717	0.156593	0.118011	0	0	0	0	0	0	0	0	0	0	0	0	0	0	0	0	0	0	0	0	0	0	0	0	0	0
IPI00304925	HSPA1	P08107	Heat shock 70 kDa protein 1A/1B	Heat shock 70 kDa protein 1A/1B;68 kDa protein;cDNA FLJ54328, highly similar to Heat shock 70 kDa protein 1;cDNA FLJ54408, highly similar to Heat shock 70 kDa protein 1;cDNA FLJ54407, highly similar to Heat shock 70 kDa protein 1;cDNA FLJ53752, highly simi	0.257122	0.116193	0.0627724	0.39849	0	0.0118477	0	0	0.0521562	0.0148616	0.54439	0.175405	0	0	0	0	0.0508947	0.156183	0.147631	0.0957233	0	0	0	0	0.173225	0	0	0	0	0	0	0	0	0	0	0	0	0	0	0	0	0	0	0	0
IPI00291764	H2AFC	P0C0S8	Histone H2A type 1	Histone H2A type 1;Histone H2A type 1-C;Isoform 1 of Histone H2A.J;Histone H2A type 1-H;Histone H2A type 1-J;Histone H2A;Isoform 2 of Histone H2A.J;Histone H2A type 1-B/E;Histone H2A type 1-D;Histone H2A type 2-A;Histone H2A type 3;Histone H2A type 2-C;His	0	0	0	0	0	0	0	0	0	0	0	0	0.170778	0.0247657	0	0	0.212171	0.152528	0.0128476	0.0720435	0.140535	0	0	0	0	0	0	0	0	0.286963	0	0	0	0	0	0	0	0	0	0	0	0	0	0	0
IPI00915363	RPS24	E7EPK6	40S ribosomal protein S24 isoform d	40S ribosomal protein S24 isoform d;Isoform 1 of 40S ribosomal protein S24;Isoform 3 of 40S ribosomal protein S24;40S ribosomal protein S24 isoform f;Isoform 2 of 40S ribosomal protein S24	0	0.00777933	0	0	0.0316962	0	0	0.0156882	0.180555	0	0	0	0	0	0	0	0	0.149911	0.131271	0	0	0	0	0	0	0	0	0	0	0	0	0	0	0	0	0	0	0	0	0	0	0	0	0	0
IPI00003519	EFTUD2	Q15029	116 kDa U5 small nuclear ribonucleoprotein component	116 kDa U5 small nuclear ribonucleoprotein component;cDNA FLJ44500 fis, clone UTERU3000828, highly similar to 116 kDa U5 small nuclear ribonucleoprotein component;116 kDa U5 small nuclear ribonucleoprotein component isoform b;cDNA FLJ44205 fis, clone THYMU	0	0	0	0	0.0772953	0	0	0.037524	0	0.0741445	0	0	0.0222841	0.0408587	1	0	0.190867	0.149213	0.225553	0.0117445	0	0	0	0	0.0200969	0	0	0.0250093	0.0837495	0	0	0	0	0	0	0	0	0	0	0	0	0	0	0	0
IPI00005511	PHF5A	Q7RTV0	PHD finger-like domain-containing protein 5A	PHD finger-like domain-containing protein 5A	0.0107899	0	0	0	0.126432	0	0	0.115154	0	1	0	0	0.218417	0.134941	0	0	0.237838	0.148805	0.0680058	0	0	0	0	0	0	0	0	0	0	0.798993	0.308862	0	0.0221781	0	0	0	0	0.332317	0	0	0	0	0	0	0
IPI00013068	EIF3E	P60228	Eukaryotic translation initiation factor 3 subunit E	Eukaryotic translation initiation factor 3 subunit E;Uncharacterized protein;Protein;Uncharacterized protein	0.203567	0	0	0.00694433	0	0	0	0.504033	0.399067	0.0433767	0.0674333	0	0	0	0	0	0	0.146499	0	0	0	0.0234097	0	0	0.294046	0	0	0	0	0	0	0	0.276779	0	0	0.55343	0	0	0	0	0	0	0	0	0
IPI00031521	RFC3	P40938	Replication factor C subunit 3	Replication factor C subunit 3;replication factor C subunit 3 isoform 2	0	0	0	0	0	0	0	0	0	0.0122073	0	0	0.344515	0	0	0.180231	0.239974	0.14573	0	0.0893036	0.122844	0	0.217934	0.335371	0	0	0.163762	0.102891	0.0721554	0	0.100868	0.206318	0.135894	0	0	0	0	0	0	0	0	0	0	0	0
IPI00021263	YWHAZ	P63104	14-3-3 protein zeta/delta	14-3-3 protein zeta/delta;Uncharacterized protein;cDNA, FLJ79516, highly similar to 14-3-3 protein zeta/delta;cDNA FLJ51775, highly similar to 14-3-3 protein zeta/delta;Uncharacterized protein;15 kDa protein;cDNA FLJ50142, highly similar to 14-3-3 protein	0	0	0	0	0	0	0	0.0408215	0	0	0	0	0	0	0	0	0.645848	0.145497	0.00808428	0	0	0	0	0	0	0	0	0	0	0	0	0	0	0	0	0	0	0	0	0	0	0	0	0	0
IPI00420014	ASCC3L1	O75643-1	Isoform 1 of U5 small nuclear ribonucleoprotein 200 kDa helicase	Isoform 1 of U5 small nuclear ribonucleoprotein 200 kDa helicase;u5 small nuclear ribonucleoprotein 200 kDa helicase-like, partial	0	0	0	0	0	0	0.14918	0.111091	0	0	0	0	0	0	0	0	0.18298	0.144577	0.00751572	0	0	0	0	0	0	0	0	0	0.0326894	0.356384	0	0	0	0	0	0	0	0	0	0	0	0	0	0	0
IPI00024670	C5orf18	Q00765	Receptor expression-enhancing protein 5	Receptor expression-enhancing protein 5;cDNA FLJ59876, highly similar to Receptor expression-enhancing protein 5;cDNA FLJ53094, highly similar to Receptor expression-enhancing protein 5	0	0.236291	0.249641	0	0.156535	0	0.189937	0.120065	0.0313215	0	0	0	0	0	0	0	0.233508	0.144435	0	0	0	0.152388	0	0	0.184484	0	0	0	0	0	0	0	0	0	0	0	0	0	0	0	0	0	0	0	0
IPI00012750	RPS25	P62851	40S ribosomal protein S25	40S ribosomal protein S25	0	0.150808	0	0	0	0	0	0	0	0.325449	0	0	0.0764333	0	0	0	0.250203	0.143728	0.233043	0.195074	0.188437	0.79799	1	0.350529	0	0	0	0.227736	0	0	0	0	0	0	0	0	0	0	0	0	0	0	0	0	0
IPI00000643	BAG2	O95816	BAG family molecular chaperone regulator 2	BAG family molecular chaperone regulator 2;cDNA FLJ50277, highly similar to BAG family molecular chaperone regulator 2	0	0	0.0680878	0	0	0	0.193625	0	0	0.0799246	0	0.150584	0.0655314	0	0	0	0.0487182	0.143332	0.0390153	0.0835089	0	0.0688935	0	0	0.369648	0	0	0	0	0	0	0	0	0	0	0	0	0	0	0	0	0	0	0	0
IPI00012340	SFRS9	Q13242	Serine/arginine-rich splicing factor 9	Serine/arginine-rich splicing factor 9;cDNA FLJ56571, highly similar to Splicing factor, arginine/serine-rich 9	0	0.141362	0.144346	0	0.246264	0	0	0.134278	0.275872	0.149679	0.150077	0	0.475449	0.604547	0	0	0.587793	0.138439	0.641279	0.323986	0	0	0	0	0	0	0	0	0	0	0	0	0	0	0	0	0	0	0	0	0	0	0	0	0
IPI00299033	KPNA3	O00505	Importin subunit alpha-3	Importin subunit alpha-3	0	0	0	0	0	0	0	0	0	0	0.0650341	0	0	0	0	0	0	0.13595	0.162881	0.123162	0	0	0	0	0	0	0	0	0	0	0	0	0	0	0	0	0	0	0	0	0	0	0	0	0
IPI00647650	EIF3S3	B3KS98	cDNA FLJ35809 fis, clone TESTI2006016, highly similar to Eukaryotic translation initiation factor 3 subunit 3	cDNA FLJ35809 fis, clone TESTI2006016, highly similar to Eukaryotic translation initiation factor 3 subunit 3;Eukaryotic translation initiation factor 3 subunit H	0.432974	0.499771	0.00285796	0.212566	0.530032	0	0.565116	0.306423	0.618511	0	0.205395	0	0.362208	0.200274	0	0	0.238602	0.135824	0.140306	0.117343	0.103728	0.137105	0.0405587	0	0	0.173811	0.259516	0.135099	0.444882	0.0949351	0.376976	0.0355222	0	1	0.114313	0.192548	0.100014	0.23826	0	0.703277	0.383421	0	0	0.413767	0.0661677
IPI00293434	SRP14	P37108	Signal recognition particle 14 kDa protein	Signal recognition particle 14 kDa protein	0	0	0	0	0	0	0	0	0	0	0	0	0	0	0	0	0.256452	0.1357	0	0.157014	0	0.00960012	0	0	0	0	0	0.0329494	0	0	0.164132	0	0	0	0	0	0	0	0.176853	0	0	0	0	0	0
IPI00550746	NUDC	Q9Y266	Nuclear migration protein nudC	Nuclear migration protein nudC;NPD011	1	0.298175	0.580017	0.772368	0.633032	0	0.256064	0	0.621836	0.163689	0.347314	0	0	0	0	0	0.202493	0.135032	0.218699	0	0	0.24642	0	0	0.650955	0	0.221554	0	0	0	0	0	0	0.605984	0	0	0	0	0	0	0	0	0	0	0
IPI00183626	hCG_20560	Q9BUQ0	polypyrimidine tract-binding protein 1 isoform a	polypyrimidine tract-binding protein 1 isoform a;Isoform 2 of Polypyrimidine tract-binding protein 1;Isoform 1 of Polypyrimidine tract-binding protein 1;Polypyrimidine tract-binding protein 1 isoform c variant (Fragment)	0	0	0	0.203414	0	0	0.326695	0.366504	0	0.861636	0.430604	0	0.390554	0.000140189	0	0	0.157031	0.1317	0.524929	0.359748	0	0	0	0	1	0	0	0	0	0	0	0	0	0	0	0	0	0	0	0	0	0	0	0	0
IPI00029266	SNRPE	P62304	Small nuclear ribonucleoprotein E	Small nuclear ribonucleoprotein E;Putative small nuclear ribonucleoprotein polypeptide E-like protein 1;Uncharacterized protein	0.0664701	0	0	0	0	0	0	0.032745	0	0	0	0	0	0	0.103575	0	0	0.131332	0.204734	0.0967247	0	0	0.0878874	0	0	0	0	0	0	0	0	0	0	0.0567672	0	0	0	0	0	0	0	0	0	0	0
IPI00554737	PPP2R1A	P30153	Serine/threonine-protein phosphatase 2A 65 kDa regulatory subunit A alpha isoform	Serine/threonine-protein phosphatase 2A 65 kDa regulatory subunit A alpha isoform;cDNA FLJ53296, highly similar to Serine/threonine-protein phosphatase 2A 65 kDa regulatory subunit A alpha isoform;cDNA FLJ56133, highly similar to Serine/threonine-protein p	0	0	0	0	0	0	0	0	0	0.0356966	0	0	0	0	0	0	0	0.130213	0.0953296	0	0	0	0	0	0.396897	0	0	0	0	0	0	0	0	0.313501	0	0.226377	0.0429	0	0	0	0	0	0	0	0
IPI00009032	SSB	P05455	Lupus La protein	Lupus La protein;Uncharacterized protein;Uncharacterized protein	0	0	0	0	0	0	0	0	0	0	0	0	0.0206125	0	0	0	0.207095	0.128451	0.0730359	0.0394357	0	0	0	0	0.0199959	0	0	9.79696e-05	0	0.118164	0.0367099	0	0	0.061823	0	0.0713877	0.0449993	0	0	0	0	0	0	0.382724	0.229043
IPI00429191	ERF1	P62495	Eukaryotic peptide chain release factor subunit 1	Eukaryotic peptide chain release factor subunit 1;cDNA FLJ56175, highly similar to Eukaryotic peptide chain release factor subunit1;Eukaryotic translation termination factor 1, isoform CRA_b	0	0	0	0	0.0395382	0	0	0	0	0	0	0	0	0	0	0	0.328075	0.127636	0.181028	0.0175491	0	0	0	0	1	0	0	0	0	0	0	0	0	0	0	0	0	0	0	0	0	0	0	0	0
IPI00940798	HNGS1	P49959-1	Isoform 1 of Double-strand break repair protein MRE11A	Isoform 1 of Double-strand break repair protein MRE11A;cDNA FLJ38069 fis, clone CTONG2015434, highly similar to DOUBLE-STRAND BREAK REPAIR PROTEIN MRE11A;81 kDa protein;Isoform 2 of Double-strand break repair protein MRE11A	0	0	0	0	0	0	0	0	0	0	0	0	0	0	0	0	0	0.126213	0.0674455	0.149445	0	0	0	1.12475e-05	0	0	0.0122021	0	0.021889	0	0	0	0	0	0	0	0	0	0	0	0	0	0	0	0
IPI00647217	KIAA0052	P42285	Superkiller viralicidic activity 2-like 2	Superkiller viralicidic activity 2-like 2;cDNA FLJ55446, highly similar to Superkiller viralicidic activity 2-like 2	0	0	0	0	0	0	0	0	0	0	0	0	0.221283	0.00740225	0	0	0.0526705	0.124642	0.0753617	0.231463	0	0	0	0	0	0	0	0	0	0	0	0	0	0	0	0	0	0	0	0	0	0	0	0	0
IPI00013468	BUB3	O43684-1	Isoform 1 of Mitotic checkpoint protein BUB3	Isoform 1 of Mitotic checkpoint protein BUB3;Isoform 2 of Mitotic checkpoint protein BUB3;32 kDa protein;cDNA FLJ57899, highly similar to Mitotic checkpoint protein BUB3	0	0	0	0	0.095782	0	0.0658743	0	0	0.0612832	0.0355283	0	0	0	0	0	0.0891369	0.121217	0.126058	0.0148732	0.0267109	0	0	0	0.11056	0	0.0028116	0	0.109808	0.0631261	0.0425733	0	0.0713229	0	0	0	0.0094151	0	0	0	0.00857047	0	0	0	0
IPI00232533	EIF1A	P47813	Eukaryotic translation initiation factor 1A, X-chromosomal	Eukaryotic translation initiation factor 1A, X-chromosomal;S1, IF1 type family protein;Eukaryotic translation initiation factor 1A, Y-chromosomal;Uncharacterized protein;13 kDa protein	0	0	0	0	0	0	0	0	0	0	0	0	0.160317	0.061353	0	0	0.125661	0.121086	0.1528	0.0309275	0.20287	0	0.584121	0.122068	0	0	0.151044	0.031216	0.169635	0.0738995	0.303951	0.0333702	0.0923156	0	0	0	0	0	0	0	0	0	0	0	0
IPI00003768	PES1	O00541-1	Isoform 1 of Pescadillo homolog	Isoform 1 of Pescadillo homolog;Isoform 2 of Pescadillo homolog;Uncharacterized protein;cDNA FLJ45250 fis, clone BRHIP2008756, highly similar to Pescadillo homolog 1;Protein	0	0	0	0	0	0	0.140012	0	0	0	0	0	0.325791	0	0	0	0.141011	0.119803	0.183862	0.07505	0	0.0719235	0.0840585	0	0	0	0.149568	0.191855	0	0.159753	0.157078	0.140398	0	0	0	0.0112486	0.00475408	0.123477	0	0	0	0	0	0	0
IPI00021924	H1FX	Q92522	Histone H1x	Histone H1x	0	0	0	0	0	0	0	0	0	0	0	0	0.364844	0	0	0	0.18739	0.118423	0	0.353277	0	0.111526	0.0659285	0.626948	0	0	0.0611997	0.054434	0.284558	0.16995	0.977157	0.277815	0.0203605	0	0	0	0	0	0	0	0	0	0	0	0
IPI00182289	RPS29	P62273	40S ribosomal protein S29	40S ribosomal protein S29;40S ribosomal protein S29 isoform 2	0	0	0	0	0	0	0	0	0	0.00470266	0	0	0.929202	0	0	0	0.203194	0.116372	0.118517	0	0	0	0	0	0	0	0	0	0	0	0.025707	0	0	0	0	0.00296683	0	0	0	0	0	0	0	0	0
IPI00024933	RPL12	P30050-1	Isoform 1 of 60S ribosomal protein L12	Isoform 1 of 60S ribosomal protein L12;Isoform 2 of 60S ribosomal protein L12	0	0	0	0	0	0	0	0	0	0	0	0	0	0	0	0	0.0461709	0.114573	0.0199722	0.260936	0	0	0.0547655	0.0594309	0	0	0	0	0	0	0	0.00353752	0	0	0	0	0	0	0	0	0	0	0	0	0
IPI00220642	YWHAG	P61981	14-3-3 protein gamma	14-3-3 protein gamma;cDNA FLJ51843, highly similar to 14-3-3 protein gamma;cDNA FLJ52141, highly similar to 14-3-3 protein gamma	0.00209137	0	0	0.136723	0.103281	0	0	0	0.186817	0.0184032	0	0	0	0	0	0	0.461399	0.114342	0	0	0	0	0	0	0.212312	0	0	0	0	0	0	0	0	0	0	0	0	0	0	0	0	0	0	0	0
IPI00298520	ARCN1	B0YIW6	Coatomer subunit delta variant 2	Coatomer subunit delta variant 2;Coatomer subunit delta;coatomer subunit delta isoform 2	0.00483254	0.0161093	0.0651446	0.00400424	0.0909876	0	0	0	0.0294449	0	0	0	0	0	0	0	0.172114	0.113695	0	0	0	0.0184995	0	0	0.175983	0	0	0	0	0	0	0	0	0.0535958	0.0266168	0.0411594	0	0.0163341	0	0.0916029	0	0	0	0	0
IPI00037401	DRIP92	Q9Y2X0-1	Isoform 1 of Mediator of RNA polymerase II transcription subunit 16	Isoform 1 of Mediator of RNA polymerase II transcription subunit 16;Isoform 3 of Mediator of RNA polymerase II transcription subunit 16;Isoform 2 of Mediator of RNA polymerase II transcription subunit 16;Isoform 4 of Mediator of RNA polymerase II transcrip	0	0	0	0	0	0	0	0	0	0.380639	1	0	0.383558	0	0	0	0.0415372	0.113087	0.126375	0.141531	0.120892	0	0	0	0	0	0	0	0	0	0	0	0	0.0186589	0.0384984	0	0	0.0222925	0.0161893	0	0	0	0	0	0.222085
IPI00015905	EXOSC2	Q13868	Exosome complex component RRP4	Exosome complex component RRP4;Exosome component 2;Exosome component 2;Exosome component 2, isoform CRA_b;Exosome component 2	0	0	0	0	0	0	0	0	0	0	0	0	0.0613592	0	0	0	0	0.106864	0.000474958	0.167941	0.227162	0	0	0	0	0	0	0	0.0433585	0	0.465915	0	0.184435	0	0	0	0	0	0	0	0	0	0	0	0
IPI00219129	NMOR2	P16083	Ribosyldihydronicotinamide dehydrogenase [quinone]	Ribosyldihydronicotinamide dehydrogenase [quinone];NAD(P)H dehydrogenase, quinone 2;NAD(P)H dehydrogenase, quinone 2	0.00491585	0.015296	0.000873422	0	0.0015744	0	0	0	0	0	0	0	0	0	0	0.0249167	0.035414	0.10674	0.123148	0.153282	0.118828	0.560714	0.032719	0.0150484	0.000957148	0	0	0	0.00235822	0	0	0	0.00369827	0	0.517111	0.0183705	0.107316	0.000127307	0	0	0	0	0	0	0
IPI00456887	HNRNPUL2	Q1KMD3	Heterogeneous nuclear ribonucleoprotein U-like protein 2	Heterogeneous nuclear ribonucleoprotein U-like protein 2;Seipin isoform 1	0	0	0	0	0	0	0	0.172942	0	0	0	0	0	0	0	0.135218	0	0.105882	0.0698067	0.103066	0.0368142	0	0	0	0	0	0	0	0	0	0	0	0	0	0	0	0	0	0	0	0	0	0	0	0
IPI00297211	SMARCA5	O60264	SWI/SNF-related matrix-associated actin-dependent regulator of chromatin subfamily A member 5	SWI/SNF-related matrix-associated actin-dependent regulator of chromatin subfamily A member 5;Putative uncharacterized protein SMARCA5	0	0	0.0387792	0	0	0	0.242441	0	0.243122	0.176557	0.131806	0	0.221789	0	0	0.343541	0.357303	0.103502	0.199393	0	0.648824	0	0.276435	0	0	0	0.524848	0.497645	0.442838	1	0.667013	0.910659	0	0	0	0	0	0	0	0	0	0	0	0	0
IPI00006702	HMX3	Q8IZL8-1	cDNA FLJ56414, highly similar to Homo sapiens proline-, glutamic acid-, leucine-rich protein 1 (PELP1), mRNA	cDNA FLJ56414, highly similar to Homo sapiens proline-, glutamic acid-, leucine-rich protein 1 (PELP1), mRNA	0	0	0	0	0	0	0	0	0	0	0	0	0.313224	0.0825492	0	0	0.557096	0.103375	0.0644298	0.0916241	0	0	0.0379512	0	0	0	0.588899	0.102947	0	0.23407	0.682655	0.107378	0.0910766	0	0	0	0	0	0	0	0	0	0	0	0
IPI00296337	HYRC	P78527-1	Isoform 1 of DNA-dependent protein kinase catalytic subunit	Isoform 1 of DNA-dependent protein kinase catalytic subunit;Isoform 2 of DNA-dependent protein kinase catalytic subunit;DNA-dependent protein kinase catalytic subunit-like	0	0	0	0	0	0	0	0	0	0	0	0	0.0506309	0	0.0244993	0	0.117511	0.103191	0.0385361	0.0417475	0.00244852	0	0	0.0189883	0.000975438	0	0.00367008	0	0	0	0.0254659	0	0	0	0	0	0	0	0.0542105	0	0	0	0	0	0
IPI00477313	HNRNPC	P07910-1	Isoform C2 of Heterogeneous nuclear ribonucleoproteins C1/C2	Isoform C2 of Heterogeneous nuclear ribonucleoproteins C1/C2;Isoform C1 of Heterogeneous nuclear ribonucleoproteins C1/C2;cDNA, FLJ92712, highly similar to Homo sapiens heterogeneous nuclear ribonucleoprotein C (C1/C2) (HNRPC), transcript variant 1, mRNA;c	0	0	0	0	0	0	0	0	0	0	0	0	0	0	0	0.138456	0.0488281	0.103123	0.139752	0.0824915	0.128564	0	0	0.33042	0	0	0.0125484	0.0625576	0	0.141795	0	0.295037	0	0	0	0	0	0	0	0	0	0	0	0	0
IPI00399265	hCG_22755	Q5JWU6	tumor protein D54 isoform a	tumor protein D54 isoform a;tumor protein D54 isoform c;Isoform 1 of Tumor protein D54;Isoform 3 of Tumor protein D54;Isoform 4 of Tumor protein D54;Isoform 2 of Tumor protein D54;cDNA FLJ53635, highly similar to Homo sapiens tumor protein D52-like 2 (TPD5	0	0	0.0653114	0	0.0215672	0	0	0	0	0	0	0	0	0	0	0	0.00895992	0.100762	0.0449583	0.281381	0.461421	0.777532	0.0388818	0	0	0	0	0	0	0.0384259	0	0	0	0	0	0	0	0	0	0	0	0	0	0	0
IPI00644775	CML28	Q9NQT4	Exosome complex exonuclease RRP46	Exosome complex exonuclease RRP46	0	0	0	0	0	0	0	0	0	0	0	0	0	0	0	0	0.0117469	0.0988568	0.0245212	0.0277585	0.0846264	0	0	0.00140178	0	0	0	0	0	0	0	0	0	0	0	0	0	0	0	0	0	0	0	0	0
IPI00295851	COPB	P53618	Coatomer subunit beta	Coatomer subunit beta	0	0	0	0	0	0	0	0	0.105554	0	0.103628	0	0	0	0	0	0.269467	0.0986626	0.0246818	0	0	0	0	0	0	0	0	0	0	0	0	0	0	0	0	0	0	0	0	0	0	0	0	0	0
IPI00004273	RBM25	P49756-1	Isoform 1 of RNA-binding protein 25	Isoform 1 of RNA-binding protein 25	0	0	0	0	0.265289	0	0.0429321	0.0472331	0.00929663	0	0	0	0.123031	0	0	0	0.251709	0.0979857	0.0772648	0	0	0	0.146194	0	0.643456	0	0	0	0	0.256206	0.265226	0	0	0.0324122	0	0	0	0	0	0	0	0	0	0	0
IPI00893746	CTA-216E10.8-008	B1AHD1	NHP2 non-histone chromosome protein 2-like 1	NHP2 non-histone chromosome protein 2-like 1;NHP2-like protein 1	0	0.110919	0.407944	0	0.341757	0	0.628056	1	0	0.216381	0.207748	0	0.00849905	0.0827635	0	0	0.188225	0.0971521	0.236067	0.103807	0.26746	0.271793	0	0	0.0282015	0	0	0.158303	0	0	0	0	0	0	0	0	0	0	0	0	0	0	0	0	0
IPI00414676	HSP90AB1	P08238	Heat shock protein HSP 90-beta	Heat shock protein HSP 90-beta	0.15063	0	0.000475089	0.0643698	0.108561	0.00819196	0.022628	0	0.0226506	0	0.0374553	0	0	0	0	0	0.389025	0.0970297	0.00867884	0	0	0	0	0	0.800444	0.0285698	0	0	0	0	0	0	0	0.0563375	0	0	0	0	0	0	0	0	0	0	0
IPI00022228	HBP	Q00341	Vigilin	Vigilin;cDNA FLJ56889, moderately similar to Vigilin	0	0	0	0	0.239992	0	0	0	0	0	0.478395	0	0	0	0	0	0.122241	0.0942514	0	0	0	0	0	0	1	0	0	0	0	0	0	0	0	0.0421958	0	0	0	0	0.108623	0	0	0.0672411	0	0.0742075	0
IPI00297477	SNRPA1	P09661	U2 small nuclear ribonucleoprotein A	U2 small nuclear ribonucleoprotein A;u2 small nuclear ribonucleoprotein A-like, partial	0	0	0	0	0.464457	0.065511	0.0131036	0	0	0.00642273	0	0	0	0	0	0	0.193979	0.0910211	0.0376313	0	0	0	0.268654	0	0.440276	0	0	0	1	0.00237386	0.383003	0	0	0	0	0	0	0.137216	0	0	0	0	0	0	0
IPI00382470	HSP90A	P07900-2	Isoform 2 of Heat shock protein HSP 90-alpha	Isoform 2 of Heat shock protein HSP 90-alpha;Isoform 1 of Heat shock protein HSP 90-alpha;Full-length cDNA clone CS0CAP007YF18 of Thymus of Homo sapiens	0.112873	0	0	0	0.0813894	0.223048	0	0	0.0268842	0	0	0	0	0	0	0	0.301181	0.086977	0	0	0	0	0	0	0.266139	0	0	0	0	0	0	0	0	0.115078	0	0	0	0	0	0.0856467	0	0.0662149	0	0.0711234	0.0323535
IPI00163505	HCC1	Q14498-1	Isoform 1 of RNA-binding protein 39	Isoform 1 of RNA-binding protein 39;Isoform 2 of RNA-binding protein 39;cDNA FLJ59214, highly similar to RNA-binding region-containing protein 2;48 kDa protein;RNA-binding region (RNP1, RRM) containing 2, isoform CRA_b;RNA binding motif protein 39	0	0	0	0	0	0	0	0	0	0	0	0	0	0	0	0.0504099	0	0.0854337	0.0635282	0.253433	0.0503192	0	0	0.0777804	0	0	0	0	0	0	0.00253977	0	0	0	0	0	0	0.0289125	0	0	0	0	0	0	0
IPI00293276	GLIF	P14174	Macrophage migration inhibitory factor	Macrophage migration inhibitory factor	0.380399	0.534344	0	0	1	0	0	0	0	0.232028	0.676513	0.420353	0.23365	0	0	0	0.825406	0.085125	0.145006	0.272367	0	0.167413	0	0	0	0	0	0	0	0	0.00214118	0	0	0	0	0	0	0	0	0	0	0	0	0	0
IPI00983392	SAFB	A0AV56	scaffold attachment factor B1 isoform 1	scaffold attachment factor B1 isoform 1;scaffold attachment factor B1 isoform 2;Scaffold attachment factor B1;scaffold attachment factor B1 isoform 4;cDNA FLJ59523, highly similar to Scaffold attachment factor B;cDNA FLJ54736, highly similar to Scaffold at	0	0	0	0	0.200784	0	0	0	0.0261734	0	0.181377	0	0.0126441	0.0566269	0	0	0.0624721	0.0847741	0	0	0.0720844	0	0.0206476	0.150439	0.238324	0	0.110767	0.0695035	0.187102	0.313237	0.138031	0	0	0	0	0	0	0	0	0	0	0	0	0	0.0948497
IPI00789155	CALU	B3KPG9	calumenin isoform c precurosr	calumenin isoform c precurosr;Isoform 1 of Calumenin;calumenin isoform e precursor;Calumenin isoform 6	0	0	0	0	0	0	0	0	0	0	0	0	0	0	0	0	0.0219089	0.0808251	0.114211	0	0.0887786	0	0.0158589	0	0.00796722	0	0	0	0	0	0	0	0	0	0	0	0	0	0	0.0782655	0	0	0	0	0
IPI00013890	HME1	P31947-1	Isoform 1 of 14-3-3 protein sigma	Isoform 1 of 14-3-3 protein sigma;Isoform 2 of 14-3-3 protein sigma	0	0	0.00915473	0	0.0185095	0	0	0.0240505	0	0.0145347	0	0	0	0	0	0	0.179478	0.0802417	0.018865	0	0	0	0	0	0	0	0	0	0	0	0	0	0	0	0.249362	0	0	0	0	0	0	0	0	0	0
IPI00008529	D11S2243E	P05387	60S acidic ribosomal protein P2	60S acidic ribosomal protein P2;Protein	0	0	0	0	0	0	0	0	0	0.175478	0	0	0	0.0130185	0	0.0160715	0	0.0794787	0.0826636	0.133162	0.0869361	0	0.364184	0.0181929	0	0	0	0	0	0	0	0	0	0	0	0	0	0	0	0	0	0	0	0	0
IPI00014402		Q9NXW1	CDNA FLJ20030 fis, clone ADSU02156	CDNA FLJ20030 fis, clone ADSU02156	0.308281	0.264739	0.423062	0.219272	1	0.830771	0.0740562	0.266603	0.693862	0.132533	0.796802	0	0	0	0	0.249591	0.304732	0.0778245	0.242088	0.106912	0.0352045	0.0845497	0	0	0.411186	0	0	0	0	0	0.0583918	0	0	0.958604	0	0	0	0	0	0	0	0	0	0	0
IPI00013917	RPS12	P25398	40S ribosomal protein S12	40S ribosomal protein S12	0.0166547	0	0	0	0	0	0	0.204759	0	0.0988922	0.0536118	0	0.0685568	0.0337564	0	0	0	0.0775845	0.000337809	0.00998949	0.0391891	0	0	0	0	0	0	0	0	0	0	0	0	0	0	0	0.0895458	0	0	0	0	0	0	0	0
IPI00022091	ANAPC6	Q13042-1	Isoform 1 of Cell division cycle protein 16 homolog	Isoform 1 of Cell division cycle protein 16 homolog;Isoform 2 of Cell division cycle protein 16 homolog;Isoform 3 of Cell division cycle protein 16 homolog;Cell division cycle 16 homolog;Cell division cycle 16 homolog	0	0	0	0	0	0	0	0	0	0	0	0	0.0243425	0	0.291519	0	1	0.0774605	0.99328	0.69883	0.0815326	0	0	0	0	0	0	0	0	0.0420763	0	0	0	0	0	0	0	0	0	0	0	0	0	0	0
IPI00021187	INO80H	Q9Y265-1	Isoform 1 of RuvB-like 1	Isoform 1 of RuvB-like 1;Isoform 2 of RuvB-like 1;Uncharacterized protein	0	0	0	0	0	0	0.0427297	0	0.0011706	0.370256	0.291858	0	0	0	0	0	0	0.0765671	0.0713133	0.123617	0	0	0.322442	0	0.00603713	0	0.276809	0.459706	0.0752427	0.327082	0.236437	0	0	0	0	0	0	0	0	0	0	0	0	0	0
IPI00412579	NEDD6	P62906	60S ribosomal protein L10a	60S ribosomal protein L10a	0	0	0	0	0	0	0	0	0	0.13044	0	0	0.129524	0	0	0	0	0.0761341	0.211506	0.384016	0	0	0	0	0	0	0	0	0	0	0	0	0	0	0	0	0	0	0	0	0	0	0	0	0
IPI00017341	SAP62	Q15428	SF3A2 protein (Fragment)	SF3A2 protein (Fragment)	0.337184	1	0.316796	0.420075	0.479237	0	0.769732	0.297368	0.481922	0	0.701376	0	0	0	0	0	0.364167	0.0760402	0.0350278	0	0.031187	0.143079	0	0	0.0237157	0	0.0364929	0	0.0144715	0.630259	0.209941	0	0	0.100934	0	0.292581	0.339942	0	0	0	0	0	0	0	0
IPI00008524	PAB1	P11940-1	Isoform 1 of Polyadenylate-binding protein 1	Isoform 1 of Polyadenylate-binding protein 1;Isoform 2 of Polyadenylate-binding protein 1;cDNA FLJ59219, highly similar to Poly(A)-binding protein 1;Uncharacterized protein;cDNA FLJ37875 fis, clone BRSSN2018771, highly similar to Poly(A)-binding protein 1;	0	0	0	0	0.16271	0.202776	0.44232	0.640936	0.482243	0.338401	0.272211	0	0	0	0	0	0.0663972	0.0759041	0	0	0	0.64582	0.0494289	0.0591807	0	0	0	0	0	0	0	0	0	0	0	0	0	0.0276261	0	0	0	0	0	0	0
IPI00300341	TCEB1	Q15369	Transcription elongation factor B polypeptide 1	Transcription elongation factor B polypeptide 1;Uncharacterized protein;transcription elongation factor B polypeptide 1 isoform b;Uncharacterized protein	0.475255	0.0752272	0.2272	0	0.146994	0	0	0.0240753	0	0.121299	0.0283219	0	0	0	0	0.104785	0.0251101	0.0742879	0.236699	0	0.0408361	0	0	0	0	0	0	0.0556227	0	0	0	0	0	0	0	0	0	0	0	0	0	0	0	0	0
IPI00301364	EMC19	P63208-1	Isoform 1 of S-phase kinase-associated protein 1	Isoform 1 of S-phase kinase-associated protein 1;Uncharacterized protein;Isoform 2 of S-phase kinase-associated protein 1;Uncharacterized protein;Uncharacterized protein	0	0.0598995	0	0	0.0204909	0	0	0.0162791	0.0129189	0	0.000198204	0	0	0	0	0.0814852	0.00599297	0.0742732	0.0776295	0	0	0	0.185132	0	0.0573213	0	0	0	0	0.206695	0	0	0.292434	0	0	0	0	0	0	0	0	0	0	0	0
IPI00072377	SET	Q01105-1	Isoform 1 of Protein SET	Isoform 1 of Protein SET	0	0	0	0	0	0	0	0	0	0	0	0	0.225911	0	0	0	0.22891	0.0739801	0.270846	0.102839	0	0	0	0.0438439	0	0	1	0.180841	0.326856	0.628465	0.0762054	0.520822	0.32112	0	0	0	0	0	0	0	0	0	0	0	0
IPI00952583	MDH1	B7Z3I7	malate dehydrogenase, cytoplasmic isoform 1	malate dehydrogenase, cytoplasmic isoform 1;Malate dehydrogenase, cytoplasmic;malate dehydrogenase, cytoplasmic isoform 3;Uncharacterized protein	0.767513	0.166185	0.160033	0.286633	0.79056	0.277144	0	0.141326	0.646266	0.079056	0.475673	0	0.108819	0	0	0	0.119146	0.0727227	0	0.0708036	0	0	0	0	0.748996	0.194868	0	0	0.13951	0	0	0	0	0.521253	0	0.100284	0	0	0	0	0	0	0	0	0
IPI00646839	EIF3CL	B5ME19	Uncharacterized protein	Uncharacterized protein;Eukaryotic translation initiation factor 3 subunit C;104 kDa protein;cDNA FLJ55450, highly similar to Eukaryotic translation initiation factor 3 subunit 8;91 kDa protein;cDNA FLJ30804 fis, clone FEBRA2001267, highly similar to Eukar	0.0594411	0	0	0	0.0350951	0	0	0.0421405	0.0805205	0	0	0	0.243464	0.0813855	0	0	0.148129	0.0727011	0.04436	0	0	0	0	0	0.0730084	1	0	0	0	0	0	0	0	0	0	0	0	0	0	0.0864732	0	0.0293928	0	0	0
IPI00028888	AUF1	Q14103-1	Isoform 1 of Heterogeneous nuclear ribonucleoprotein D0	Isoform 1 of Heterogeneous nuclear ribonucleoprotein D0;Isoform 3 of Heterogeneous nuclear ribonucleoprotein D0;30 kDa protein;Uncharacterized protein;Uncharacterized protein	0	0	0	0	0.345441	0	0	0	0.129818	0	0.00726229	0	0	0	0	0	0.0848285	0.0719679	0	0	0	0	0.310032	0	0	0	0	0	0.0418188	0	0.205045	0	0	0	0	0	0	0	0	0	0	0	0	0	0
IPI00642238	HP1BP3	Q5SSJ5-1	Isoform 1 of Heterochromatin protein 1-binding protein 3	Isoform 1 of Heterochromatin protein 1-binding protein 3;Isoform 2 of Heterochromatin protein 1-binding protein 3;Uncharacterized protein;Isoform 3 of Heterochromatin protein 1-binding protein 3;Heterochromatin protein 1, binding protein 3;Heterochromatin	0	0	0	0	0	0	0	0	0	0	0	0	0.743954	0.0517465	0	0.677266	0.0790697	0.0707051	0.354207	0.413313	0.28769	0	0	0.365659	0	0	0.464701	0.431566	1	0.948802	0.884172	0.746908	0	0	0	0	0	0	0	0	0	0	0	0	0
IPI00550689	C22orf28	Q9Y3I0	tRNA-splicing ligase RtcB homolog	tRNA-splicing ligase RtcB homolog;Uncharacterized protein	0	0	0	0	0.162532	0	0	0.000105411	0.224012	0.0566745	0.0293824	0	0.0897207	0.01619	0	0	0	0.0703065	0.0341263	0.130367	0.025703	0.0219442	0.059304	0.1942	0	0	0	0	0	0	0	0	0	0.0189828	0	0.0764844	0.03018	0	0	0	0	0	0	0	0
IPI00296432	IWS1	Q96ST2-1	Isoform 1 of Protein IWS1 homolog	Isoform 1 of Protein IWS1 homolog;Isoform 2 of Protein IWS1 homolog;cDNA FLJ53983, highly similar to IWS1 homolog;Isoform 3 of Protein IWS1 homolog	0	0	0	0	0	0	0	0	0	0	0	0	0	0	0	0	0.219878	0.0702554	0.247295	0	0	0	0	0	0	0	0.266763	0	0	0.131213	0.346132	0	0	0	0	0	0	0	0	0	0	0	0	0	0
IPI00012268	PSMD2	Q13200	26S proteasome non-ATPase regulatory subunit 2	26S proteasome non-ATPase regulatory subunit 2;cDNA FLJ53357, highly similar to 26S proteasome non-ATPase regulatory subunit 2;Uncharacterized protein	0	0	0	0	0	0	0	0	0	0	0	0	0	0	0	0	0	0.0700157	0	0	0	0	0	0	0	0	0	0	0	0	0	0	0	0	0	0	0	0	0	0	0	0	0	0	0
IPI00020956	HDGF	P51858	Hepatoma-derived growth factor	Hepatoma-derived growth factor;hepatoma-derived growth factor isoform b;hepatoma-derived growth factor isoform c;cDNA FLJ53700, highly similar to Hepatoma-derived growth factor;cDNA FLJ55039, moderately similar to Hepatoma-derived growth factor	0.0343537	0	0	0	0.0617053	0	0	0	0	0	0	0	0	0	0	0	0.185725	0.0683099	0.029776	0	0	0	0	0	0.0511509	0	0	0	0	0	0	0	0	0	0	0	0	0	0	0	0	0	0	0	0
IPI00006157	HMGN5	P82970	High mobility group nucleosome-binding domain-containing protein 5	High mobility group nucleosome-binding domain-containing protein 5;Nucleosomal binding protein 1;Nucleosomal binding protein 1;Nucleosomal binding protein 1;Nucleosomal binding protein 1;Nucleosomal binding protein 1	0	0	0	0	0	0	0	0	0	0	0	0	0	0	0	0	0.0800308	0.0653608	0	0	0	0	0	0	0	0	0	0	0	0	0	0	0	0	0	0	0	0	0	0	0	0	0	0	0
IPI00007818	CPSF3	Q9UKF6	Cleavage and polyadenylation specificity factor subunit 3	Cleavage and polyadenylation specificity factor subunit 3;cDNA FLJ57562, highly similar to Cleavage and polyadenylation specificityfactor 73 kDa subunit;Uncharacterized protein	0	0	0	0	0	0	0.171937	0.0603455	0	0.577384	0.175314	0	0.113807	0.219713	0	0	0.259249	0.0642311	0.203784	0.23142	0	0	0	0	0.0551072	0	0	0	0	0	0	0	0	0	0	0	0	0	0	0	0	0	0	0	0
IPI00010153	RPL23	P62829	60S ribosomal protein L23	60S ribosomal protein L23;Uncharacterized protein;Uncharacterized protein	0	0	0	0	0	0	0	0	0	0.153601	0.150567	0	0.07006	0	0	0	0	0.06406	0.158102	0.0271487	0	0	0	0	0	0	0	0	0	0	0	0	0	0	0	0	0	0	0	0	0	0	0	0	0
IPI00300333	PAF1	Q8N7H5-1	Isoform 1 of RNA polymerase II-associated factor 1 homolog	Isoform 1 of RNA polymerase II-associated factor 1 homolog;Isoform 2 of RNA polymerase II-associated factor 1 homolog;Uncharacterized protein;cDNA FLJ52855, highly similar to Rattus norvegicus Paf1, RNA polymerase II associated factor, mRNA	0	0	0	0	0	0	0.0593311	0	0	0	0.256588	0	0.513151	0	0	0	0.403419	0.0627747	0.0804036	0	0	0	0	0	0.971236	0	1	0	0	0	0.623982	0	0	0	0	0	0	0	0	0	0	0	0	0	0
IPI00001639	KPNB1	Q14974	Importin subunit beta-1	Importin subunit beta-1;cDNA, FLJ79320, highly similar to Importin beta-1 subunit;cDNA FLJ50625, highly similar to Importin beta-1 subunit	0	0	0	0	0.00764465	0	0	0	0	0	0	0.0155949	0.00346163	0	0	0	0.00268867	0.0604991	0.0580857	0	0	0	0	0	0.0306	0	0	0	0	0	0	0	0	0	0	0	0	0	0	0	0	0	0	0	0
IPI00306380	E2IG3	Q9BVP2-1	Isoform 1 of Guanine nucleotide-binding protein-like 3	Isoform 1 of Guanine nucleotide-binding protein-like 3;Isoform 2 of Guanine nucleotide-binding protein-like 3	0	0	0	0	0	0	0	0	0	0	0	0	0.122083	0	0	0	0.134863	0.0595164	0.155501	0.680997	0.0820976	0.0744949	0	0	0	0	0	0	0	0	0	0	0	0	0	0	0	0	0	0	0	0	0	0	0
IPI00007423	ANP32B	Q92688-1	Isoform 1 of Acidic leucine-rich nuclear phosphoprotein 32 family member B	Isoform 1 of Acidic leucine-rich nuclear phosphoprotein 32 family member B;Isoform 2 of Acidic leucine-rich nuclear phosphoprotein 32 family member B	0	0	0	0	0	0	0	0	0	0	0	0	0.0716073	0.0281396	0	0	0.0830163	0.059076	0.0421438	0.0342322	0	0	0	0	0	0	0.0367296	0.000501182	0	0	0.0540239	0	0.0251615	0	0	0	0	0	0	0	0	0	0	0	0
IPI00300659	C1orf28	Q6P1J9	Parafibromin	Parafibromin;cDNA FLJ57893, highly similar to Parafibromin	0	0	0	0	0	0	0	0	0	0.118862	0.146698	0	0	0	0	0	0.19097	0.05888	0.217995	0	0	0	0	0	0.194482	0	0.111215	0	0	0.332702	0	0	0	0	0	0.337877	0.0844398	0	0	0	0	0	0	0	0
IPI00007928	PRPC8	Q6P2Q9	Pre-mRNA-processing-splicing factor 8	Pre-mRNA-processing-splicing factor 8	0	0	0	0	0.0146175	0	0	0.00358058	0.0431455	0	0	0	0.0277407	0	0	0	0.0982325	0.0574742	0	0	0	0	0	0	0	0.0336252	0	0	0.0269426	0	0	0	0	0	0	0	0	0	0	0	0.618538	0	0	0	0
IPI00789551	MATR3	A8MXP9	Uncharacterized protein	Uncharacterized protein;Matrin-3;Uncharacterized protein;matrin-3 isoform b;cDNA FLJ10526 fis, clone NT2RP2000931, highly similar to Matrin-3;Uncharacterized protein	0	0	0	0	0	0	0	0	0	0.184884	0	0	0.143743	0.162174	0	0	0.143867	0.0573119	0.112033	0.010909	0	0	0	0.0132876	0.375211	0	0	0	0	0.0466501	0.0383889	0	0	0	0	0	0	0	0	0	0	0	0	0	0
IPI00465233	AL022311.1-001	B0QY89	Eukaryotic translation initiation factor 3, subunit E interacting protein	Eukaryotic translation initiation factor 3, subunit E interacting protein;Eukaryotic translation initiation factor 3 subunit L;cDNA FLJ59381, highly similar to Eukaryotic translation initiation factor 3 subunit 6-interacting protein;cDNA FLJ52802, highly s	0.113451	0	0.0140891	0	0.201076	0.886924	0	0	0.0712518	0	0.014104	0	0	0.14085	0	0	0	0.0554699	0	0	0	0	0	0.0164095	0.289758	0	0	0	0	0	0.0553212	0	0.305644	0.314167	0.180282	0.0605124	0	0.102682	0	0.0817383	0	0.0747175	0	0.143334	0
IPI00020632	ASS	P00966	Argininosuccinate synthase	Argininosuccinate synthase;Uncharacterized protein	0.61264	0.294419	0.31993	0.252918	0.558846	0.149583	0.375345	0.269769	0.485896	0.185451	0.657281	0.228104	0.269111	0.230864	0	0	0.143658	0.0540286	0.121836	0.137771	0.14238	0	0.0743917	0	1	0	0	0	0	0.120742	0.163978	0	0.216684	0	0	0	0	0	0	0	0	0	0	0	0
IPI00152695	UNQ9342/PRO34047	Q6UXN9	WD repeat-containing protein 82	WD repeat-containing protein 82	0	0	0	0	0	0	0	0	0	0	0.0306009	0	0.0688403	0	0	0.00780514	0.092413	0.0537947	0.0327043	0.0127603	0.0563244	0	0	0	0	0	0.0425863	0	0	0.10058	0.315927	0	0	0.112726	0	0	0	0	0	0	0	0	0	0	0
IPI00021692	EXP	Q9NR56-1	Isoform 1 of Muscleblind-like protein 1	Isoform 1 of Muscleblind-like protein 1;Uncharacterized protein;muscleblind-like protein 1 isoform a;Isoform 2 of Muscleblind-like protein 1;muscleblind-like protein 1 isoform g;Muscleblind-like protein EXP40s;muscleblind-like protein 1 isoform e;Isoform 3	0	0	0	0.184417	0	0	0	0	0	0.164512	0.100342	0	0.258484	0	0	0	0.0969371	0.0529611	0.172898	0	0	0	0.000615375	0	0	0	0	0	0.0525113	0.361321	0	0	0	0	0	0.115516	0.0105938	0.0437361	0	0.0721055	0	0.221606	0.128639	0	0
IPI00215637	DBX	O00571	ATP-dependent RNA helicase DDX3X	ATP-dependent RNA helicase DDX3X;ATP-dependent RNA helicase DDX3X isoform 2;ATP-dependent RNA helicase DDX3X isoform 3;cDNA FLJ60675, highly similar to ATP-dependent RNA helicase DDX3X;ATP-dependent RNA helicase DDX3Y;cDNA FLJ50912, highly similar to ATP-d	0	0	0	0	0	0	0	0.0047398	0	0.0708956	0	0	0.0697356	0	0	0	2.62722e-05	0.0507689	0.0476606	0	0.062742	0.006947	0	0	0.0550787	0	0	0	0	0	0	0	0	0	0	0	0	0	0	0	0	0	0	0	0
IPI00923468	SMARCA4	B9EGQ8	SMARCA4 protein	SMARCA4 protein;transcription activator BRG1 isoform A;Transcription activator BRG1;transcription activator BRG1 isoform C;transcription activator BRG1 isoform E;transcription activator BRG1 isoform D;transcription activator BRG1 isoform F	0.515832	0	0	0	0	0	0	0	0	0.159052	0	0	0	0	0	0	0	0.0506333	0	0	0	0	0	0	0	0	0	0	0	0	0	0	0	0	0	0	0	0	0	0	0	0	0	0	0
IPI00844578	DDX9	Q08211	ATP-dependent RNA helicase A	ATP-dependent RNA helicase A	0	0	0	0	0	0	0	0.027538	0	0.564026	0	0	0.283492	0	0	0	0.132025	0.0495552	0.0078899	0.325077	0.32916	0	0	0	0	0	0	0	0	0	0	0	0	0	0	0	0	0	0	0	0	0	0	0	0
IPI00917683	SUMO1	B8ZZN6	Uncharacterized protein	Uncharacterized protein;Small ubiquitin-related modifier 1;Similar to SMT3 suppressor of mif two 3 homolog 1 isoform b precursor;Uncharacterized protein;small ubiquitin-related modifier 1 isoform b precursor;Uncharacterized protein;Uncharacterized protein	0.470213	0	0.0527337	0	0.020454	0	0.000737302	0	0.103643	0.131324	0.878427	0	0	0.340096	0	0	0.0710199	0.0488326	0.0741895	0.160273	0	0	0	0	0	0	0	0	0	0	0.0241681	0	0	0	0	0	0	0	0	0	0	0	0	0	0.00575505
IPI00015842	RCN	Q15293	Reticulocalbin-1	Reticulocalbin-1;cDNA FLJ55835, highly similar to Reticulocalbin-1	0	0	0	0	0	0	0	0	0	0.00753887	0	0	0	0	0	0	0.0264587	0.0477497	0.0212297	0	0.00525564	0	0	0	0	0	0	0	0	0	0	0	0	0	0	0	0	0	0	0	0	0	0	0	0
IPI00783982	COPG	Q9Y678	Coatomer subunit gamma	Coatomer subunit gamma;Coatomer subunit gamma	0.150834	0	0	0	0.0904902	0	0.011385	0	0	0.00062472	0.0887253	0	0	0	0	0	0.23825	0.0476962	0	0.00235007	0	0.0796672	0	0	0	0	0	0	0	0	0	0	0	0	0	0	0	0	0	0	0	0	0	0	0
IPI00644431	DDX39	B4DX78	ATP-dependent RNA helicase DDX39A isoform 2	ATP-dependent RNA helicase DDX39A isoform 2;ATP-dependent RNA helicase DDX39A;DEAD (Asp-Glu-Ala-Asp) box polypeptide 39, isoform CRA_c;DEAD (Asp-Glu-Ala-Asp) box polypeptide 39 transcript variant	0	0	0	0	0	0	0	0.0359475	0	0	0	0	0.00873706	0	0	0	0.303571	0.0467467	0.0356287	0	0.0287353	0	0	0	0	0	0	0	0	0	0	0	0	0	0	0	0	0	0	0	0	0	0	0	0
IPI00002214	KPNA2	P52292	Importin subunit alpha-2	Importin subunit alpha-2	0	0	0	0	0.0418998	0	0	0	0.0877165	0	0	0	0	0	0	0	0.0691558	0.0427175	0.0751855	0.122217	0	0	0	0	0	0	0	0	0	0.0118849	0	0	0	0	0	0.193238	0.197893	0	0	0	0	0	0	0	0
IPI00006980	C14orf166	Q9Y224	UPF0568 protein C14orf166	UPF0568 protein C14orf166	0	0.0105941	0	0	0.018534	0	0.0142553	0	0	0.0501403	0.0572193	0	0	0	0	0	0.187883	0.0425801	0.0136236	0.462881	0	0	0.0647373	0	0	0	0	0	0	0	0	0	0	0	0	0	0	0	0	0	0	0	0	0	0
IPI00215884	ASF	Q07955-1	Isoform ASF-1 of Serine/arginine-rich splicing factor 1	Isoform ASF-1 of Serine/arginine-rich splicing factor 1;Isoform ASF-2 of Serine/arginine-rich splicing factor 1;Isoform ASF-3 of Serine/arginine-rich splicing factor 1	0.000458997	0	0	0	0.285745	0	0	0.0223675	0	0.247779	0	0	0.0948425	0.121461	0	0	0.120278	0.0412371	0.12247	0	0.0602357	0	0	0	0	0	0	0	0.00688825	0	0	0	0	0	0	0	0	0	0	0	0	0	0	0	0
IPI00220871	RPL37	P61927	60S ribosomal protein L37	60S ribosomal protein L37;Ribosomal protein L37	0	0	0	0	0	0	0.000200498	0.0161342	0	0.473401	0	0	0.0250725	0	0	0.176935	0	0.0406732	0	0.105773	0	0	0	0	0	0	0	0	0	0	0	0	0.0646964	0	0	0.0173489	0	0	0	0	0	0	0	0	0
IPI00023598	TUBB4	P04350	Tubulin beta-4 chain	Tubulin beta-4 chain;cDNA FLJ53341, highly similar to Tubulin beta-4 chain;cDNA FLJ52536, highly similar to Tubulin beta-4 chain	0.017278	0.0203688	0	0	0	0	0	0	0	0	0.0101389	0	0.0225866	0.0214787	0	0.0194578	0.0297486	0.0392199	0	0	0	0	0	0	0	0	0	0	0	0	0	0	0	0	0	0	0	0	0	0	0	0	0	0	0
IPI00939304	IPO5	O00410-3	Isoform 3 of Importin-5	Isoform 3 of Importin-5;Isoform 1 of Importin-5;Protein;Isoform 2 of Importin-5	0	0	0	0	0	0	0	0	0	0	0	0	0	0	0	0	0.0369312	0.0380216	0.00726649	0	0.0130252	0	0	0	0	0	0	0	0	0	0	0	0	0	0	0	0	0	0	0	0	0	0	0	0
IPI01009595	SFRS2	Q01130	25 kDa protein	25 kDa protein;Serine/arginine-rich splicing factor 2;cDNA FLJ40890 fis, clone UTERU2001024, highly similar to SPLICING FACTOR, ARGININE/SERINE-RICH 2;cDNA FLJ35170 fis, clone PLACE6012942, highly similar to SPLICING FACTOR, ARGININE/SERINE-RICH 2;cDNA FLJ	0.0175773	0	0	0.0817752	0.124069	0	0	0	0.0524546	0	0	0	0.0689515	0.0198008	0	0	0.354724	0.0377114	0.136572	0.000328089	0.0917551	0	0	0	0.00362911	0	0.0684037	0	0.072338	0.0359724	0	0	0	0.00213022	0	0	0	0	0	0	0	0	0	0	0
IPI00789101	hCG_2016483	B3KUY2	cDNA FLJ40895 fis, clone UTERU2002294, highly similar to Prostaglandin E synthase 3	cDNA FLJ40895 fis, clone UTERU2002294, highly similar to Prostaglandin E synthase 3;Prostaglandin E synthase 3;cDNA FLJ59942, highly similar to Prostaglandin E synthase 3;cDNA FLJ50819, highly similar to Prostaglandin E synthase 3;cDNA FLJ59832, moderately	0	0	0	0	0	0	0	0.0556343	0	0	0	0	0.230452	0	0	0	0.389978	0.0367967	0.053472	0	0	0	0	0	0	0	0	0	0	0	0	0	0	0	0	0	0	0	0	0	0	0	0	0	0
IPI00297191	ARC150	O60244	Mediator of RNA polymerase II transcription subunit 14	Mediator of RNA polymerase II transcription subunit 14	0	0	0	0	0	0	0	0	0	0.95949	0.163465	0	0	0	0	0	0.102041	0.0365347	0.0491424	0	0	0	0	0	0	0	0	0.0625915	0	0	0	0	0	0.0130278	0	0	0.0391355	0.0486789	0	0	0	0	0	0	0.178459
IPI00221092	RPS16	P62249	40S ribosomal protein S16	40S ribosomal protein S16	0	0	0	0	0	0	0	0	0	0	0	0	0.300299	0	0	0	0	0.0363253	0	0	0	0	0.0985756	0.123679	0	0	0	0.0856863	0.69137	0.339671	0.139633	0	0.20285	0	0	0.119319	0.00362929	0	0	0	0	0.573494	0	0	0
IPI00604620	NCL	P19338	Nucleolin	Nucleolin;cDNA FLJ45706 fis, clone FEBRA2028457, highly similar to Nucleolin;NCL protein;32 kDa protein	0	0	0	0	0	0	0	0	0	0.0216712	0	0	0	0	0	0	0.0961836	0.0355241	0.000634916	0	0	0	0	0	0.0391821	0	0.133242	0.0175278	0.00833674	0.180469	0.127043	0.00539777	0	0	0	0	0	0	0	0	0	0	0	0	0
IPI00216298	TRDX	P10599	Thioredoxin	Thioredoxin;Thioredoxin, isoform CRA_b	1	0.344876	0.3544	0.796112	0.150892	0.07123	0	0	0.113588	0.0972242	0	0	0	0.0634038	0	0	0	0.0354712	0	0	0	0.0229833	0	0	0.064689	0	0	0	0	0	0	0	0	0.0130862	0	0	0	0	0	0	0	0.00858437	0	0	0
IPI00008530	RPLP0	P05388	60S acidic ribosomal protein P0	60S acidic ribosomal protein P0;RPLP0 protein;60S acidic ribosomal protein P0-like;Similar to Acidic ribosomal phosphoprotein P0	0	0	0	0	0	0	0	0	0	0	0	0	0.102375	0	0	0	0.115445	0.0350698	0.218221	0.112421	0	0	0	0	0	0	0	0	0	0	0	0	0	0	0	0	0	0	0	0	0	0	0	0	0
IPI00008575	KHDRBS1	Q07666-1	Isoform 1 of KH domain-containing, RNA-binding, signal transduction-associated protein 1	Isoform 1 of KH domain-containing, RNA-binding, signal transduction-associated protein 1;cDNA FLJ54590, highly similar to KH domain-containing, RNA-binding, signaltransduction-associated protein 1;Isoform 2 of KH domain-containing, RNA-binding, signal tran	0	0	0	0	0	0	0	0	0	0.184416	0.156362	0	0.192636	0.0126533	0.433922	0	0.0439488	0.0336891	0	0	0	0	0	0	0.166849	0	0.0873583	0.0185235	1	0.378154	0.097222	0	0	0	0	0	0	0	0	0	0	0	0	0	0
IPI00006378	CCDC72	Q9Y2S6	Coiled-coil domain-containing protein 72	Coiled-coil domain-containing protein 72;Similar to Coiled-coil domain-containing protein 72	0.566524	0	0.0100267	0	0.0269008	0	1	0.00151887	0.022423	0.110021	0.734485	0	0.0538259	0	0	0.0452042	0.199677	0.0332347	0.028909	0	0.0426375	0	0	0	0.145071	0	0.0852572	0.380193	0.234782	0.0821462	0.14131	0	0	0	0.106224	0	0	0	0	0.0385431	0	0.0987958	0.0913554	0.0536341	0.0617919
IPI00641743	HCFC1	A6NEM2	Uncharacterized protein	Uncharacterized protein;Isoform 1 of Host cell factor 1;Isoform 2 of Host cell factor 1	0	0	0	0	0	0	0.0549681	0	0	0.18379	1	0	0.0763888	0.0395727	0	0	0.0125253	0.0332083	0	0	0	0	0	0	0	0	0	0	0.0180145	0	0.00711397	0.0375291	0.00517121	0	0	0	0	0	0	0	0	0	0	0	0
IPI00985353	EEF1D	B2RAR6	Uncharacterized protein	Uncharacterized protein;Isoform 2 of Elongation factor 1-delta;Uncharacterized protein;Isoform 1 of Elongation factor 1-delta;Uncharacterized protein;EEF1D protein;elongation factor 1-delta isoform 4;Uncharacterized protein;Uncharacterized protein;Uncharac	0.290398	0.125689	0.222833	0.104911	0.447339	0	0.194894	0.130856	0.420202	0.0309613	0.234878	0	0.0211239	0	0.517613	0	0.0345249	0.0326682	0.0553113	0	0	0	0	0	0.222815	0	0	0	0	0	0	0	0	0	0	0	0	0	0	0	0	0	0	0	0
IPI00004968	NMP200	Q9UMS4	Pre-mRNA-processing factor 19	Pre-mRNA-processing factor 19	0	0	0	0.0208752	0	0	0.154352	0.0572755	0	0.23487	0.000556093	0	0.0106801	0	0	0	0.155173	0.0323636	0.212433	0.166562	0	0	0.0116173	0.0915111	0.29924	0	0	0	0	0	0	0.059732	0	0	0	0	0	0	0	0	0	0	0	0	0
IPI00646493	COPA	P53621-2	Isoform 2 of Coatomer subunit alpha	Isoform 2 of Coatomer subunit alpha;Isoform 1 of Coatomer subunit alpha	0	0.0339661	0	0	0.105886	0	0	0	0	0	0.124965	0	0	0	0	0	0	0.0316154	0	0	0	0.038454	0	0	0	0	0	0	0	0	0	0	0	0	0	0	0	0	0.0447139	0.0145205	0	0	0	0	0
IPI00074587	FUSIP1	O75494-1	Isoform 1 of Serine/arginine-rich splicing factor 10	Isoform 1 of Serine/arginine-rich splicing factor 10;Isoform 2 of Serine/arginine-rich splicing factor 10;Isoform 3 of Serine/arginine-rich splicing factor 10;serine/arginine-rich splicing factor 10 isoform 5;serine/arginine-rich splicing factor 10-like, p	0	0	0	0	0	0	0	0.0152201	0	0	0	0	0	0	0	0.0457072	0	0.0313303	0	0	0	0	0	0	0	0.0205732	0	0	0	0	0.0361226	0.00132417	0	0	0	0	0	0	0	0	0	0	0	0	0
IPI00879750	SNRPD3	P62318	19 kDa protein	19 kDa protein;Small nuclear ribonucleoprotein Sm D3;cDNA FLJ51872, highly similar to Small nuclear ribonucleoprotein Sm D3	0	0	0	0.0297766	0	0	0.0118684	0	0	0.0686358	0.0748749	0	0.0470965	0	0	0	0.0777819	0.0291745	0.0543613	0	0.0185948	0	0	0	0	0	0	0	0	0	0	0	0	0	0	0	0	0	0	0	0	0	0	0	0
IPI00031556	U2AF2	P26368-1	Isoform 1 of Splicing factor U2AF 65 kDa subunit	Isoform 1 of Splicing factor U2AF 65 kDa subunit;Isoform 2 of Splicing factor U2AF 65 kDa subunit	0	0	0	0	0	0	0	0	0	0.0337363	0	0	0.00884309	0	0	0	0.0482723	0.0290903	0	0.0270167	0	0	0	0	0	0	0	0	0	0	0	0	0	0	0	0	0	0	0	0	0	0	0	0	0
IPI00218343	TUBA1C	Q9BQE3	Tubulin alpha-1C chain	Tubulin alpha-1C chain;cDNA FLJ55956, highly similar to Tubulin alpha-6 chain;Uncharacterized protein	0	0	0	0	0	0	0	0	0	0	0	0	0.00795151	0.013012	0	0.0180753	0	0.0289528	0.0546026	0.00905572	0.0339131	0	0	0	0	0	0	0	0	0	0	0	0	0	0	0	0	0	0	0	0	0	0	0	0
IPI00893699	C1D	Q13901	20 kDa protein	20 kDa protein;Nuclear nucleic acid-binding protein C1D;nuclear nucleic acid-binding protein C1D-like	0	0	0	0	0	0	0	0	0	0	0	0	0.158037	0	0	0	0	0.0284654	0.021155	0.0709669	0.0723786	0	0	0.0188358	0	0	0.0149873	0.0439098	0.03507	0.105654	0.282046	0.127031	0.106864	0	0	0	0	0	0	0	0	0	0	0	0
IPI00719622	RPS28	P62857	40S ribosomal protein S28	40S ribosomal protein S28	0	0	0	0	0.0603155	0	0.0254979	0	0	0	0	0	0	0	0	0	0.0385482	0.0281766	0.0233465	0.0061028	0	0	0	0	0	0	0	0	0	0	0	0	0	0	0	0	0	0	0	0	0	0	0	0	0
IPI00984962	BRUNOL2	Q92879-4	55 kDa protein	55 kDa protein;Isoform 4 of CUGBP Elav-like family member 1;Isoform 1 of CUGBP Elav-like family member 1;CUGBP Elav-like family member 1 isoform 5;Isoform 3 of CUGBP Elav-like family member 1;Isoform 2 of CUGBP Elav-like family member 1;Uncharacterized pro	0	0	0	0	0.0150677	0	0.16718	0	0	0.0609487	0.560062	0	0.108699	0.136523	0	0	0.526842	0.027991	0.974618	0.351699	0.127238	0.054588	0.224788	0	0	0	0	0	0	0.222255	0	0	0	0	0	0	0	0	0	0	0	0	0	0	0
IPI00168859	MAZ	Q8IUI2	myc-associated zinc finger protein isoform 2	myc-associated zinc finger protein isoform 2;Similar to Serum amyloid A activating factor 2;SAF-3;27 kDa protein;Zinc finger protein	0	0.00335762	0	0	0	0	0	0.00428737	0	0.127266	1	0	0.0152516	0	0	0.00905482	0.0202611	0.0279405	0.0160926	0.00302014	0.00563597	0	0	0	0	0	0.00396056	0	0	0.00336963	0.00278604	0	0	0	0	0	0	0	0	0	0	0	0	0	0
IPI00745613	EXOSC4	Q9NPD3	Exosome complex component RRP41	Exosome complex component RRP41;Uncharacterized protein	0	0	0	0	0	0	0	0	0	0	0	0	0.0308489	0.0503864	0	0	0.0264309	0.0276947	0.0132444	0.0152549	0	0	0.0752973	0.00673828	0	0	0.0202647	0.00146097	0.00269296	0	0.0460821	0	0	0	0	0	0	0	0	0	0	0	0	0	0
IPI00303882	M6PRBP1	O60664-1	Isoform B of Perilipin-3	Isoform B of Perilipin-3;perilipin-3 isoform 3;Isoform 3 of Perilipin-3	0	0	0	0	0	0	0.003085	0	0	0	0	0	0.0322858	0	0	0	0	0.0273942	0.0979393	0.157699	0.0145161	0.927809	0	0	0	0	0	0	0	0	0	0	0	0	0	0	0	0	0	0	0	0	0	0	0
IPI00017451	SAP114	Q15459	Splicing factor 3A subunit 1	Splicing factor 3A subunit 1;splicing factor 3A subunit 1 isoform 2;cDNA FLJ55438, highly similar to Splicing factor 3 subunit 1	0	0	0	0	0.197255	0	0.00792442	0	0	0	0	0	0	0	0.0346077	0	0.324358	0.0265759	0.0530788	0	0	0	0	0	0.0258202	0	0	0	0	0.0365621	0	0	0	0	0	0	0	0	0	0	0	0	0	0	0
IPI00017963	SNRPD1	P62316	Small nuclear ribonucleoprotein Sm D2	Small nuclear ribonucleoprotein Sm D2;small nuclear ribonucleoprotein Sm D2 isoform 2	0	0	0	0	0	0	0.00256366	0.0463254	0.0435518	0.26894	0.113653	0	0.0608317	0.0915155	0	0	0.0970365	0.0261435	0	0	0	0	0	0	0.179274	0	0	0	0	0	0	0	0	0	0	0	0.0390696	0	0	0	0	0.0297501	0.113146	0	0.0376841
IPI00012535	DNAJ2	P31689	DnaJ homolog subfamily A member 1	DnaJ homolog subfamily A member 1;HDJ2 protein (Fragment);29 kDa protein	0	0	0	0	0	0	0	0	0	0	0.00875031	0	0	0	0	0	0	0.0249065	0	0	0	0	0	0	0	0	0	0	0	0	0	0	0	0	0	0	0	0	0	0	0	0	0	0	0
IPI00419585	CYPA	P62937	Peptidyl-prolyl cis-trans isomerase A	Peptidyl-prolyl cis-trans isomerase A;Peptidyl-prolyl cis-trans isomerase;Peptidyl-prolyl cis-trans isomerase;13 kDa protein;cDNA FLJ75025, highly similar to Homo sapiens peptidylprolyl isomerase A (cyclophilin A) (PPIA), transcript variant 2, mRNA	0.447895	0.24649	0.409282	0.592139	0.411566	0.436226	0	0.0490176	0.437772	1	0.443754	0.247219	0	0.0404241	0	0	0.0636451	0.0237493	0.028078	0	0	0	0	0	0	0	0	0	0	0	0	0	0	0.0472573	0	0	0	0	0	0	0	0	0	0	0.0303449
IPI00337385	FBP11	O75400-1	Isoform 1 of Pre-mRNA-processing factor 40 homolog A	Isoform 1 of Pre-mRNA-processing factor 40 homolog A;Isoform 2 of Pre-mRNA-processing factor 40 homolog A;cDNA, FLJ96168, Homo sapiens formin binding protein 3 (FNBP3), mRNA	0	0	0	0	0	0	0.0397462	0	0	0	0	0	0.0271873	0	0	0	0.0100778	0.0227017	0	0	0	0	0	0	0.376557	0	0	0	0.154199	0.103624	0.115346	0	0	0	0	0	0	0	0.290936	0	0	0	0	0	0
IPI00514908	C1orf45	Q5T749	Keratinocyte proline-rich protein	Keratinocyte proline-rich protein	0	0	0	0	0	0	0	0	0	0	0	0	0	0	0	0	0	0.0225973	0	0	0	0	0	0	0.628777	0	0	0	0	0	0	0	0	0	0	0	0	0	0.0154928	0.00619058	0.0257494	0	0.436929	0.0545238	0
IPI00303292	KPNA1	P52294	Importin subunit alpha-1	Importin subunit alpha-1;Uncharacterized protein	0	0	0	0	0	0	0	0	0	0	0	0	0	0	0	0	0	0.0224701	0.0244966	0	0	0	0.0145468	0	0	0	0	0.00220518	0	0.0048392	0	0	0	0	0	0	0	0	0	0	0	0	0	0	0
IPI00328985	PSEC0006	Q86W42-1	Isoform 1 of THO complex subunit 6 homolog	Isoform 1 of THO complex subunit 6 homolog;Isoform 3 of THO complex subunit 6 homolog;Isoform 2 of THO complex subunit 6 homolog	0	0	0	0	0	0.0169713	0	0.00961344	0	0.00882359	0	0	0	0	0	0	0	0.0222929	0	0.0207691	0	0	0	0.0221705	0	0	0	0	0	0	0.0128713	0	0.0172759	0	0	0	0	0	0	0	0	0	0	0	0
IPI00419880	FTE1	P61247	40S ribosomal protein S3a	40S ribosomal protein S3a;Uncharacterized protein;Uncharacterized protein;24 kDa protein;Uncharacterized protein;Uncharacterized protein;22 kDa protein;Uncharacterized protein	0	0	0	0	0	0	0	0	0	0.0583766	0	0	0.0382193	0	0	0	0.00400735	0.0222053	0.0594438	0.0662447	0	0	0.00904084	0	0	0	0.0365695	0	0.157467	0.020138	1.08853e-05	0	0	0	0	0	0	0	0	0	0	0	0	0	0
IPI00014513	INO80S	P25490	Transcriptional repressor protein YY1	Transcriptional repressor protein YY1	0	0	0	0	0	0	0.00442817	0	0	0	0	0	0	0	0.054298	0	0.0239762	0.0209626	0	0	0	0	0	0	0	0	0	0	0	0	0	0	0	0	0	0	0	0	0	0	0	0	0	0	0
IPI00456758	RPL27A	P46776	60S ribosomal protein L27a	60S ribosomal protein L27a;Uncharacterized protein;Uncharacterized protein;Uncharacterized protein	0	0	0	0	0	0	0	0.007319	0	0.127952	0	0	0.116964	0	0	0.0204772	0.0160178	0.0208695	0.0301831	0.0654809	0.019578	0	0	0	0	0	0	0	0	0	0	0.0111156	0.00482423	0.00298196	0	0	0	0.0125767	0	0	0	0	0	0	0
IPI00013070	E1BAP5	Q9BUJ2-1	Isoform 1 of Heterogeneous nuclear ribonucleoprotein U-like protein 1	Isoform 1 of Heterogeneous nuclear ribonucleoprotein U-like protein 1;Isoform 2 of Heterogeneous nuclear ribonucleoprotein U-like protein 1;cDNA FLJ56481, highly similar to Heterogeneous nuclear ribonucleoprotein U-like protein 1;Isoform 4 of Heterogeneous	0	0	0	0	0	0	0	0	0	0	0	0	0.0341818	0	0	0	0.0202318	0.0204067	0	0	0.00289457	0.0109708	0.282457	0.0731583	0	0	0	0.0379712	0	0	0.025004	0.0272776	0	0	0	0	0	0	0	0	0	0	0	0	0
IPI00017412	RFC2	P35250-1	Isoform 1 of Replication factor C subunit 2	Isoform 1 of Replication factor C subunit 2;Isoform 2 of Replication factor C subunit 2	0	0	0	0	0	0	0.0118737	0.056547	0	0.029846	0	0	0.162538	0	0	0	0	0.0203685	0.0120018	0.0500155	0.00134186	0	0	0	0	0	0.149779	0.11241	0	0.0450629	0.0112081	0	0	0	0	0	0	0	0	0	0	0	0	0	0
IPI00848226	GNB2L1	P63244	Guanine nucleotide-binding protein subunit beta-2-like 1	Guanine nucleotide-binding protein subunit beta-2-like 1;30 kDa protein;Uncharacterized protein;Uncharacterized protein;Protein;Protein;Protein;Uncharacterized protein	0.0265926	0.0823418	0.134659	0.120371	0.431256	0	0	0.201751	0.443977	0.636022	1	0	0.0392801	0.113244	0	0	0.112683	0.0203619	0	0.0200096	0	0.107271	0.356303	0.107106	0.0519346	0	0.0321032	0	0	0	0	0	0	0	0	0.144311	0	0	0	0	0	0	0.00651369	0	0
IPI00792423	ARC100	O75448-1	Mediator of RNA polymerase II transcription subunit 24	Mediator of RNA polymerase II transcription subunit 24;Isoform 2 of Mediator of RNA polymerase II transcription subunit 24;cDNA FLJ59414, highly similar to Thyroid hormone receptor-associated protein complex 100 kDa component;cDNA FLJ59652, highly similar	0	0	0	0	0	0	0	0	0	0.430298	0.0708227	0	0	0	0	0	0	0.0191756	0	0	0	0	0	0	0.0224624	0	0	0	0	0	0	0	0	0.0236236	0.0216547	0	0	0	0	0	0	0	0	0	0.0605955
IPI00305833	SMU1	Q2TAY7	WD40 repeat-containing protein SMU1	WD40 repeat-containing protein SMU1;cDNA FLJ54259, highly similar to Smu-1 suppressor of mec-8 and unc-52 protein homolog	0	0	0	0	0.0183865	0	0	0.0493251	0	0.133181	0	0	0	0	0	0	0.054752	0.0189725	0.00291501	0.016047	0	0	0	0	0	0	0	0	0	0	0	0	0	0	0	0.140317	0.0707832	0	0	0	0	0	0	0	0
IPI00026230	FTP3	P55795	Heterogeneous nuclear ribonucleoprotein H2	Heterogeneous nuclear ribonucleoprotein H2;cDNA FLJ57964, highly similar to Heterogeneous nuclear ribonucleoprotein H;cDNA FLJ58205, highly similar to Heterogeneous nuclear ribonucleoprotein H	0	0	0	0	0	0.00232104	0	0	0	0	0	0	0	0	0	0.0172076	0.0263961	0.0189328	0.0145962	0	0	0	0	0.0304091	0.00370598	0	0	0	0	0	0	0	0	0	0	0	0	0	0	0	0	0	0	0	0
IPI00290435	KIF2C	Q99661-1	Isoform 1 of Kinesin-like protein KIF2C	Isoform 1 of Kinesin-like protein KIF2C;cDNA FLJ54088, highly similar to Kinesin-like protein KIF2C;Isoform 2 of Kinesin-like protein KIF2C	0.0654482	0	0	0	0.00335359	0	0.194965	0.0531779	0.0415384	0.0414995	0.0357446	0	0	0	0	0.000229852	0	0.0187692	0.0253883	0	0	0.0141981	0	0	0	0	0	0.00397143	0	0	0	0	0	0	0	0.000515007	0	0	0	0	0	0	0	0	0
IPI00220219	COPB2	P35606	Coatomer subunit beta	Coatomer subunit beta;cDNA FLJ56271, highly similar to Coatomer subunit beta	0	0	0	0.06186	0.169071	0.00643619	0	0	0.0666127	0.0793363	0	0	0	0	0	0.130152	0.0416678	0.0177274	0.0222848	0	0	0.0410819	0	0	0.217724	0.0691426	0.00674312	0	0	0.0855772	0	0	0	0	0	0.115963	0	0	0	0	0	0	0	0	0
IPI00930241	EBNA1BP2	Q99848	probable rRNA-processing protein EBP2 isoform 1	probable rRNA-processing protein EBP2 isoform 1;Probable rRNA-processing protein EBP2	0	0	0	0	0	0	0	0	0	0	0	0	0.0151434	0	0	0	0	0.0172054	0	0.0358503	0.00359717	0	0.00652275	0.00804605	0	0	0.0620247	0	0	0	0.0688968	0	0	0	0	0	0	0	0	0	0	0	0	0	0
IPI00025277	ALG2	O75340	Programmed cell death protein 6	Programmed cell death protein 6;Programmed cell death 6;Protein	0.0345352	0	0.0586848	0	0	0.139121	0	0.0173806	0	0.0521807	0	0.0744145	0	0	0	0	0	0.0164833	0	0	0	0	0	0	0	0	0	0	0	0	0	0	0	0	0	0	0	0	0	0	0	0	0	0	0
IPI00221106	SAP145	Q13435	Splicing factor 3B subunit 2	Splicing factor 3B subunit 2;Uncharacterized protein;Putative uncharacterized protein DKFZp781L0540 (Fragment)	0	0	0	0	0	0	0	0	0	0	0	0	0	0	0	0	0.0626484	0.0162197	0	0	0	0	0	0	0	0	0	0	0.213839	0.379202	0.0403387	0	0	0	0	0	0	0	0	0	0	0	0	0	0
IPI00018140	HNRPQ	O60506-1	Isoform 1 of Heterogeneous nuclear ribonucleoprotein Q	Isoform 1 of Heterogeneous nuclear ribonucleoprotein Q;Isoform 2 of Heterogeneous nuclear ribonucleoprotein Q;SYNCRIP protein (Fragment)	0	0	0	0	0	0	0	0	0	0	0	0	0	0	0	0	0.00780896	0.0155046	0.00276732	0.031493	0	0	0	0	0	0	0	0	0	0.0544327	0	0	0	0	0	0	0	0	0	0	0	0	0	0	0
IPI00183657	HSPC038	Q9Y5V0	Zinc finger protein 706	Zinc finger protein 706;Protein	0	0	0	0	0	0	0.0419131	0	0	0.0348996	1	0	0.0187879	0	0	0	0	0.0149309	0	0	0	0	0	0	0	0	0	0	0	0	0	0	0	0	0	0	0	0	0	0	0	0	0	0	0
IPI00071189	CDC2L1	E7EUE4	Uncharacterized protein	Uncharacterized protein;Isoform SV9 of Cyclin-dependent kinase 11B;91 kDa protein;90 kDa protein;Cell division cycle 2-like 1;Isoform SV1 of Cyclin-dependent kinase 11B;Isoform 2 of Cyclin-dependent kinase 11B;Uncharacterized protein;cDNA FLJ59152, highly	0	0.0353062	0.0359835	0	0	0	0	0.00852004	0	0	0	0	0.000926281	0	0	0	0.281857	0.0142243	0.0183559	0	0.0244049	0	0	0	0.00929627	0	0.0211392	0	0	0.0357144	0.0340568	0	0	0	0	0	0	0	0	0	0	0	0	0	0
IPI00054042	BAP135	P78347-1	Isoform 1 of General transcription factor II-I	Isoform 1 of General transcription factor II-I;Isoform 3 of General transcription factor II-I;Isoform 4 of General transcription factor II-I;general transcription factor II-I isoform 5;Isoform 2 of General transcription factor II-I;cDNA FLJ55916, highly si	0	0	0.0466342	0	0.0793927	0.0160337	0.0775524	0	0	0.00743706	0.67145	0	0	0	0	0	0.0229658	0.014088	0.0215529	0.00704283	0	0.0594398	0	0	0.0865743	0	0	0	0	0	0	0	0	0	0	0	0	0	0	0	0	0	0	0	0.0134891
IPI00031076	CCNC	P24863	Cyclin-C	Cyclin-C;Uncharacterized protein;33 kDa protein;27 kDa protein;24 kDa protein;cyclin-C isoform b;Uncharacterized protein;Uncharacterized protein;Cyclin C;Uncharacterized protein	0	0	0	0	0	0	0	0	0	1	0	0	0	0	0	0	0	0.0139179	0	0	0	0	0	0	0	0	0	0	0	0	0	0	0	0	0	0	0	0	0	0	0	0	0	0	0
IPI00646954	ENAH	Q8N8S7-2	89 kDa protein	89 kDa protein;Isoform 2 of Protein enabled homolog;Enabled-like protein variant hMenaDv6;Isoform 1 of Protein enabled homolog	0	0	0.0179976	0.0105061	1	0.118404	0.019626	0	0	0.00415987	0.0398907	0.0146009	0.00684982	0	0	0	0.00455296	0.0138101	0.0040864	0	0.0116768	0	0	0	0.0506457	0	0	0.00601699	0	0	0	0	0	0	0	0	0	0	0	0	0	0	0	0	0
IPI00024320	RBM3	P98179	Putative RNA-binding protein 3	Putative RNA-binding protein 3	0	0	0	0	0	0	0	0	0	0	0	0	0.248198	0.102075	0	0	0	0.0133999	0.118606	0.0152554	0.503448	0	0.116548	0.080231	0	0	0	0	0.0516461	0	0	0	0	0	0	0	0	0	0	0	0	0	0	0	0
IPI00742682	TPR	P12270	Nucleoprotein TPR	Nucleoprotein TPR	0.0447551	0	0	0	0.0220265	0	0	0	0	0.285986	0.569285	0	0	0	0	0	0.220055	0.0130489	0	0	0	0	0	0	0.110247	0	0	0	0	0.0529325	0	0	0	0	0	0	0	0	0	0	0	0	0	0	0
IPI00745343	PBSCG	A8MWD9	Small nuclear ribonucleoprotein G-like protein	Small nuclear ribonucleoprotein G-like protein;Small nuclear ribonucleoprotein G;Uncharacterized protein;small nuclear ribonucleoprotein G-like;Uncharacterized protein;8 kDa protein;SNRPG protein	0	0	0	0.0535603	0.00183762	0	0	0.0321551	0	0	0	0	0	0	0	0	0	0.0106841	0.00441497	0	0.246924	0	0	0.0354934	0	0	0	0	0	0	0	0	0	0	0	0	0	0	0	0	0	0	0	0	0
IPI00746004	RPS27L	Q71UM5	40S ribosomal protein S27-like	40S ribosomal protein S27-like;Ribosomal protein S27;Ribosomal protein S27	0	0	0	0	0	0	0	0.0384456	0	0.256634	1	0	0.294004	0	0	0	0.252038	0.00932499	0.152354	0.116079	0	0	0.279896	0	0	0	0	0	0	0	0	0	0	0	0	0	0	0	0	0	0	0	0	0	0
IPI00009464	EXOSC10	Q01780-1	Isoform 1 of Exosome component 10	Isoform 1 of Exosome component 10;Isoform 2 of Exosome component 10;cDNA FLJ60634, highly similar to Exosome component 10	0	0	0	0	0	0	0.0145148	0	0	0	0	0	0.265298	0.0431349	0	0	0.0961818	0.00894615	0.0360358	0.118299	0	0	0	0	0	0	0	0	0	0	0	0	0	0	0	0	0	0	0	0	0	0	0	0	0
IPI00900293	FLNB	B2ZZ83	filamin-B isoform 1	filamin-B isoform 1;Isoform 1 of Filamin-B;filamin-B isoform 3;Isoform 2 of Filamin-B;Isoform 3 of Filamin-B;Isoform 6 of Filamin-B;Isoform 7 of Filamin-B;Isoform 4 of Filamin-B;Isoform 5 of Filamin-B	0	0.236772	0.208183	0	0.0769083	0	0	0	0	0	0	0	0	0	0	0	0	0.00786671	0	0	0	0	0	0	0	0	0	0	0	0	0	0	0	0	0	0.333884	0.00126492	0	0	0	0	0	0	0	0
IPI00029631	ERH	P84090	Enhancer of rudimentary homolog	Enhancer of rudimentary homolog	0	0	0	0	0	0	0.057492	0.110346	0	0.879972	0	0	0	0	0	0	0.156592	0.00749693	0.0718229	0	0	0	0.0829728	0	0	0	0	0	0	0	0	0	0	0	0	0	0	0	0	0	0	0	0	0	0
IPI00290461	EIF3J	O75822	Eukaryotic translation initiation factor 3 subunit J	Eukaryotic translation initiation factor 3 subunit J;cDNA FLJ57599, moderately similar to Eukaryotic translation initiation factor 3 subunit 1;23 kDa protein	0	0	0	0	0.378569	0	0	0.114365	0.0713935	0	0.0757282	0	0	0	0	0	0.125347	0.00682941	0.0220928	0.0136111	0	0.019911	0	0.049344	0.419504	0	0.00794706	0.0365131	0	0	0.150647	0	0	0.139579	0	0.0834152	0	0	0	0	0	0	0	0	0
IPI00032533	WDR18	Q9BV38	WD repeat-containing protein 18	WD repeat-containing protein 18	0	0	0	0	0	0	0	0	0	0	0	0	0.0130011	0.146789	0	0	0.0274493	0.00676454	0	0	0	0	0	0	0	0	0.142766	0.0725155	0.00230711	0.301681	0.31025	0.10824	0	0	0	0	0	0	0	0	0	0	0	0	0
IPI00021766	KIAA0886	Q9NQC3-1	Isoform 1 of Reticulon-4	Isoform 1 of Reticulon-4;Isoform 5 of Reticulon-4;Isoform 2 of Reticulon-4;Isoform 4 of Reticulon-4;RTN4 protein;Isoform 6 of Reticulon-4;Reticulon 4, isoform CRA_e;Protein;Nogo-C;Isoform 3 of Reticulon-4	0	0.0127215	0	0	0	0	0	0.0210282	0	0	0	0	0	0	0	0	0	0.00664289	0	0	0.0276523	0.0142854	0.00328124	0	0	0	0	0.0137984	0	0	0	0	0	0	0	0	0	0	0.472462	0	0	0	0	0	0
IPI00102752	OTT	Q96T37-1	Isoform 1 of Putative RNA-binding protein 15	Isoform 1 of Putative RNA-binding protein 15;Isoform 3 of Putative RNA-binding protein 15;Isoform 2 of Putative RNA-binding protein 15	0	0	0	0	0	0	0	0.0892218	0	0	0	0	0.182863	0.577004	0	0	0.0756694	0.0065766	0	0	0.245477	0.031055	0.190742	1	0	0	0.185454	0.0866654	0	0.412309	0.204225	0.0685255	0.170396	0	0	0	0	0.0490548	0	0	0	0	0	0	0
IPI00409671	DDX42	Q86XP3-1	Isoform 1 of ATP-dependent RNA helicase DDX42	Isoform 1 of ATP-dependent RNA helicase DDX42;Isoform 2 of ATP-dependent RNA helicase DDX42;cDNA FLJ38453 fis, clone FEBRA2019663, highly similar to Homo sapiens DEAD (Asp-Glu-Ala-Asp) box polypeptide 42 (DDX42), transcript variant 2, mRNA	0.0256315	0.0079275	0.00250276	0.0396591	0.0222927	0.00415028	0	0	0.0695555	0.0418729	0.0672249	0	0.0470017	0.0280279	0	0	0.0104569	0.00578026	0.0160752	0	0	0	0	0	0.124417	0	0	0.0234982	0	0	0	0	0	0	0	0.00955822	0	0	0	0	0	0	0	0	0
IPI00549205	RAD50	Q92878-2	Isoform 2 of DNA repair protein RAD50	Isoform 2 of DNA repair protein RAD50;Isoform 1 of DNA repair protein RAD50;Isoform 3 of DNA repair protein RAD50	0	0	0	0	0	0	0	0	0	0	0	0	0	0.0170605	0	0	0	0.00441441	0.0798774	0.0517708	0.0828735	0	0.0428139	0	0	0	0	0	0.263527	0	0	0	0	0	0	0	0	0	0	0	0	0	0	0	0
IPI00792743	MET	Q9NWH9	SAFB-like transcription modulator	SAFB-like transcription modulator;SAFB-like transcription modulator isoform b;70 kDa protein	0	0	0	0	0	0	0	0	0	0.0803886	0.665556	0	0.0250655	0.276661	0	0	0.0129601	0.00428054	0.00939935	0.0593684	0	0	0	0.024308	0	0	0	0.0189961	0.068673	0.0854186	0.0397451	0	0	0	0	0	0	0	0	0	0	0	0	0	0.328641
IPI00470596	NP220	Q14966-1	Isoform 1 of Zinc finger protein 638	Isoform 1 of Zinc finger protein 638;Isoform 3 of Zinc finger protein 638;Isoform 4 of Zinc finger protein 638;Isoform 2 of Zinc finger protein 638;cDNA FLJ60235, highly similar to Zinc finger protein 638	0	0	0	0	0	0	0.02197	0	0	0	0	0	0.115146	0	0.213337	0	0.0673799	0.00379945	0.00524408	0.00707322	0.0313079	0.00853433	0	0	0	0	0.0772451	0.0621341	0.0696649	0.269437	0.107297	0.00216805	0	0	0	0.00312931	0	0	0	0	0	0	0	0	0
IPI01010794	ALY	Q86V81	THO complex subunit 4	THO complex subunit 4	0	0	0	0	0	0	0	0.0111994	0	0.02292	0.0480886	0	0	0	0	0	0	0.00335805	0.0438378	0.00709646	0	0	0	0.0360968	0.0376693	0.0488581	0.0197644	0.0339573	0	0.00685873	0.060864	0.0437814	0.124424	0.105741	0	0	0.0277924	0	0	0	0	0	0	0	0
IPI00328319	RBAP48	Q09028-1	Isoform 1 of Histone-binding protein RBBP4	Isoform 1 of Histone-binding protein RBBP4;Isoform 3 of Histone-binding protein RBBP4;Isoform 2 of Histone-binding protein RBBP4;Isoform 4 of Histone-binding protein RBBP4;Protein	0	0	0	0	0	0	0	0	0	0	0	0	0	0	0	0	0.0477563	0.00267362	0.0552944	0	0	0	0	0	0	0	0	0	0	0	0	0	0	0	0	0	0	0	0	0	0	0	0	0	0
IPI00374054	ENAH	Q8N8S7-2	Isoform 2 of Protein enabled homolog	Isoform 2 of Protein enabled homolog;Enabled-like protein variant hMenaDv6;89 kDa protein;Isoform 1 of Protein enabled homolog;cDNA FLJ44946 fis, clone BRAMY4001863, highly similar to Mus musculus enabled homolog	0	0	0	0	1	0.0123913	0.00618532	0.00257637	0	0.0128767	0.00167327	0	0	0	0	0	0	0.0023811	0	0	0	0	0	0	0	0	0	0	0	0	0	0	0	0	0	0	0	0	0	0	0	0	0	0	0
IPI00031801	CSDA	P16989-1	Isoform 1 of DNA-binding protein A	Isoform 1 of DNA-binding protein A;Isoform 2 of DNA-binding protein A;Isoform 3 of DNA-binding protein A;CSDA protein variant (Fragment)	0	0	0	0	0	0	0	0	0	0	0	0	0	0	0	0	0	0.00146409	0	0	0	0	0.0706231	0	0.26057	0	0	0.221977	0.397282	0.460148	0.219537	0.421941	0.0486618	0	0	0	0.0252235	0.00660125	0	0	0	0	0	0	0
IPI00375144	ARS2	Q9BXP5-1	Isoform 1 of Serrate RNA effector molecule homolog	Isoform 1 of Serrate RNA effector molecule homolog;Isoform 3 of Serrate RNA effector molecule homolog;Isoform 2 of Serrate RNA effector molecule homolog;Isoform 4 of Serrate RNA effector molecule homolog;Isoform 5 of Serrate RNA effector molecule homolog;5	0.021484	0.00722346	0.000406164	0.0105222	0.017814	0	0.0255061	0	0.0179394	0.0249033	0	0	0.0259016	0	0.0176838	0.00491824	0	0.00141217	0	0	0.000972825	1	0.00760928	0	0.043784	0	0	0	0	0.00328818	0.0194441	0	0	0.00731992	0	0	0	0	0	0.00505327	0	0	0	0	0
IPI00179330	RPS27A	P62979	Ubiquitin-40S ribosomal protein S27a	Ubiquitin-40S ribosomal protein S27a;Polyubiquitin-C;cDNA FLJ75516, highly similar to Xenopus tropicalis ubiquitin C, mRNA;60 kDa protein;cDNA FLJ32377 fis, clone SKMUS1000014, highly similar to Polyubiquitin 9;Polyubiquitin-B;19 kDa protein;18 kDa protein	0.915051	0.304448	0.509087	0.675946	0.316207	0.193071	0.0482358	0	0.836888	0.40548	0.309267	0.113071	0.0549607	0	0	0	0	0.00101617	0	0	0.0107309	0.0185569	0	0	0.410491	0	0	0	0	0	0	0	0	0	0	0	0	0	0	0	0	0	0	0	0.114103
IPI00021248	PLK	P53350	Serine/threonine-protein kinase PLK1	Serine/threonine-protein kinase PLK1;cDNA FLJ51423, highly similar to Serine/threonine-protein kinase PLK1	0	0	0	0	0	0	0	0	0	0.280128	0.460352	0	0	0	0	0	0.00205869	0.000824195	0	0	0	0	0	0	0.0115449	0	0	0	0	0	0	0	0	0.00161982	0	0	0	0	0.000705103	0	0	0.00672047	0	0	0.294665
IPI00465361	BBC1	P26373	60S ribosomal protein L13	60S ribosomal protein L13;60S ribosomal protein L13	0	0	0	0	0	0	0	0.0228069	0	0	0	0	0.0487051	0	0	0	0	0.000443195	0.181718	0.145905	0	0	0	0.00900178	0	0	0	0	0	0	0	0.0397491	0	0	0	0	0	0	0	0	0	0	0	0	0
IPI00060800	UNQ773/PRO1567	Q96DA0	Zymogen granule protein 16 homolog B	Zymogen granule protein 16 homolog B	0	0	0	0	0	0.00100077	0	0	0	1	0.0582775	0	0	0	0	0.000255386	0	0.000209255	0	0	0	0	0	0	0	0	0	0	0	0	0	0	0	0.00699	0.00131275	0.0124169	0	0	0.00360419	0	0	0	0	0	0
IPI00302176	GAR1	Q9NY12-1	Isoform 1 of H/ACA ribonucleoprotein complex subunit 1	Isoform 1 of H/ACA ribonucleoprotein complex subunit 1;Isoform 2 of H/ACA ribonucleoprotein complex subunit 1;Uncharacterized protein	0	0	0	0	0	0	0	0.224589	0	1	0.657907	0	0	0	0	0	0	0.000112277	0.0295779	0.109049	0	0	0	0	0	0	0	0	0	0	0	0	0	0	0	0	0	0	0	0	0	0	0	0	0
IPI00145805	KIAA0551	Q9UKE5-1	Isoform 1 of TRAF2 and NCK-interacting protein kinase	Isoform 1 of TRAF2 and NCK-interacting protein kinase;Isoform 4 of TRAF2 and NCK-interacting protein kinase;Isoform 6 of TRAF2 and NCK-interacting protein kinase;Isoform 2 of TRAF2 and NCK-interacting protein kinase;Isoform 3 of TRAF2 and NCK-interacting p	0	0	0	0	0	0	0	0	0	0	0	0	0	0	0	0	0	0	0	1	0	0	0	0	0	0	0	0	0	0	0	0	0	0	0	0	0	0	0	0	0	0	0	0	0
IPI00742191	LOC401404	A4D1M5	Similar to ribosomal protein S14	Similar to ribosomal protein S14	0	0	0	0	0	0	0	0	0	0	0	0	0	0	0	0	0	0	0	1	0	0	0	0	0	0	0	0	0	0	0	0	0	0	0	0	0	0	0	0	0	0	0	0	0
IPI00792186	ABCF1	A0PJ72	Uncharacterized protein	Uncharacterized protein	0	0	0	0	0	0	0	0	0	0	0	0	0	0	0	0	0	0	0	1	0	0	0	0	0	0	0	0	0	0	0	0	0	0	0	0	0	0	0	0	0	0	0	0	0
IPI00010303	PI11	P48594	Serpin B4	Serpin B4;Serpin peptidase inhibitor, clade B (Ovalbumin), member 4, isoform CRA_a	0	0	0	0	0	0	0	0	0	0	0	0	0	0	0	0	0	0	0	0.739573	0	0	0	0	0	0	0	0	0	0	0	0	0	0	0	0	0	0	0	0	0	0	0	0	0
IPI00306332	RPL24	P83731	60S ribosomal protein L24	60S ribosomal protein L24;Uncharacterized protein;Uncharacterized protein	0	0	0	0	0	0.168603	0	0	0	0.565976	0	0	0.169552	0	0	0	0	0	0.145262	0.559858	0	0	0	0	0	0	0	0	0	0	0	0	0	0	0	0	0	0	0	0	0	0	0	0	0
IPI01015840	CDABP0061	Q9Y5J1	U3 small nucleolar RNA-associated protein 18 homolog	U3 small nucleolar RNA-associated protein 18 homolog;cDNA, FLJ95176, Homo sapiens CGI-48 protein (CGI-48), mRNA	0	0	0	0	0.0793034	0	0	0.85297	0	0	0	0	0.324803	0	0	0	0	0	0.216578	0.478811	0	0	0	0	0.152071	0	0	0	0	0.0216308	0	0	0	0	0	0	0	0	0	0	0	0	0	0	0
IPI00218035	NFIC	B5MDB4	Nuclear factor 1	Nuclear factor 1;Isoform 4 of Nuclear factor 1 C-type;Isoform 1 of Nuclear factor 1 C-type;Isoform 2 of Nuclear factor 1 C-type;Isoform 5 of Nuclear factor 1 C-type;47 kDa protein;Isoform 3 of Nuclear factor 1 C-type;nuclear factor 1 A-type isoform 4;Nucle	0	0	0	0	0	1	0	0	0	0	0	0	0	0	0	0	0	0	0	0.407784	0	0	0	0	0.692868	0	0	0	0	0.846869	0	0	0	0	0	0	0	0	0	0	0	0	0	0	0
IPI00025347	C2F	Q92979	Ribosomal RNA small subunit methyltransferase NEP1	Ribosomal RNA small subunit methyltransferase NEP1	0	0	0	0	0	0	0	0	0	0.132534	0.905022	0	0	0	0	0	0.0927861	0	0.021983	0.383519	0	0	0	0	0.0780853	0	0	0	0	0	0	0	0	0	0	0	0	0	0	0	0.145387	0	0	0	0.492073
IPI00171087	SRBD1	Q8N5C6-1	Isoform 1 of S1 RNA-binding domain-containing protein 1	Isoform 1 of S1 RNA-binding domain-containing protein 1	0	0	0	0	0	0	0	0	0	0	0	0	0.30543	0.147588	0	0	0	0	0.091305	0.228533	0.061826	0	0	0	0	0	0	0	0.170779	0.0658313	0.0553561	0	0	0	0	0	0	0	0	0	0	0	0	0	0
IPI00304187	RBM28	Q9NW13	RNA-binding protein 28	RNA-binding protein 28;RNA-binding protein 28 isoform 2	0	0	0	0	0	0	0	0	0	0	0	0	0.0623095	0	0	0	0	0	0.0642703	0.200289	0	0	0.0620473	0	0	0	0.0574013	0.144176	0.00868744	0.104723	0.0725069	0	0	0	0	0	0	0	0	0	0	0	0	0	0
IPI00221091	OK/SW-cl.82	P62244	40S ribosomal protein S15a	40S ribosomal protein S15a	0	0.0602212	0	0	0	0	0	0	0	0	0	0	0	0	0	0	0.189266	0	0.333545	0.158292	0	0.0562488	0	0	0	0	0.147181	0	1	0	0	0	0	0	0	0	0	0	0	0	0	0	0	0	0
IPI00298547	PARK7	Q99497	Protein DJ-1	Protein DJ-1	0.382922	0	0.469454	0	1	0.622219	0	0.194909	0.486549	0.152667	0.522869	0	0	0	0	0	0.073192	0	0.17259	0.154256	0	0	0	0	0	0	0	0	0	0	0	0	0	0	0	0.134556	0.23449	0	0	0	0	0	0	0	0
IPI00217468	H1F5	P16401	Histone H1.5	Histone H1.5	0	0	0	0	0	0.0930659	0	0.0182239	0	0.302095	0	0	0.278828	0.0527606	0	0	0	0	0	0.153642	0.284093	0	0.250916	0.380137	0.308763	0	0.0964693	0.181168	0.297782	0.199609	0.460641	1	0	0	0	0	0.128737	0.158083	0	0	0	0	0	0	0
IPI00641579	A18HNRNP	Q14011	Cold inducible RNA binding protein, isoform CRA_c	Cold inducible RNA binding protein, isoform CRA_c;cDNA FLJ52850, moderately similar to Cold-inducible RNA-binding protein;cDNA FLJ52834, moderately similar to Cold-inducible RNA-binding protein;Uncharacterized protein	0	0	0	0	0	0	0	0	0.0821862	0	0.00129599	0.0140924	0.179301	0.200824	0	0	0.227833	0	0.149251	0.153114	0.662401	0	0.137054	0.0684391	0	0	0	0	0.0281544	0	0	0	0	0	0	0	0	0	0	0	0	0	0	0	0
IPI00299573	RPL7A	P62424	60S ribosomal protein L7a	60S ribosomal protein L7a;Ribosomal protein L7a;Ribosomal protein L7a	0	0	0	0	0	0	0	0	0	0.0959822	0	0	0.0919936	0	0	0	0	0	0	0.151978	0.0563738	0	0	0.249866	0	0	0.0269456	0.0441321	0	0	0.206377	0.116681	0	0	0	0	0	0	0	0	0	0	0	0	0
IPI00013004	C21orf124	O00764-1	Isoform 1 of Pyridoxal kinase	Isoform 1 of Pyridoxal kinase;Uncharacterized protein;Isoform 2 of Pyridoxal kinase	0	0	0	0	0	0	0	0	0	0	0	0	0	0	0	0	0	0	0	0.146433	0	0	0	0	0	0	0	0	0	0	0	0	0	0	0	0	0	0	0	0	0	0	0	0	0
IPI00219005	FKBP4	Q02790	Peptidyl-prolyl cis-trans isomerase FKBP4	Peptidyl-prolyl cis-trans isomerase FKBP4;Conserved hypothetical protein;Protein	0.481981	0.147778	0.266962	0	0.382757	0.163966	0.140295	0.045178	0.336244	0.0487497	0.175493	0	0.0664993	0	0	0	0.095272	0	0	0.113398	0	0.0991739	0	0	0.597863	0.256017	0	0.105731	0	0	0	0	0	0.203604	0	0.0798771	0.0680069	0	0	0.155581	0	0	0	0	0
IPI00217686	FTSJ3	Q8IY81	Putative rRNA methyltransferase 3	Putative rRNA methyltransferase 3;cDNA FLJ53449, highly similar to rRNA methyltransferase 3	0	0	0	0	0	0	0	0	0.113441	0	0	0	1	0	0	0	0	0	0.0748093	0.107684	0.210635	0	0	0	0	0	0.211179	0	0.0169628	0.215564	0.538579	0.565899	0.196027	0	0	0	0.445085	0	0	0	0	0	0	0	0
IPI00002902	NOL9	Q5SY16	Polynucleotide 5-hydroxyl-kinase NOL9	Polynucleotide 5-hydroxyl-kinase NOL9	0	0	0	0	0	0	0	0	0	0	0	0	0	0	0	0	0	0	0.0105861	0.0942749	0.00356687	0	0	0	0	0	0.219447	0.0571301	0	1	0.593907	0	0	0	0	0	0	0	0	0	0	0	0	0	0
IPI00221088	RPS9	P46781	40S ribosomal protein S9	40S ribosomal protein S9;Uncharacterized protein;Uncharacterized protein;RPS9 protein (Fragment);Ribosomal protein S4 family protein	0	0	0	0	0	0	0	0	0	0	0	0	0.0697309	0	0	0	0.0105218	0	0.131435	0.0937598	0	0	0.22984	0.0913492	0	0	0	0	0.10821	0	0	0	0	0	0	0	0	0	0	0	0	0	0	0	0
IPI00644708	TIAL1	A8K4L9	nucleolysin TIAR isoform 2	nucleolysin TIAR isoform 2;Nucleolysin TIAR;TIA1 cytotoxic granule-associated RNA binding protein-like 1, isoform CRA_a;Uncharacterized protein	0	0	0	0	0.120431	0	0.175186	0	0	0.0482651	0.155287	0	0	0	0	0	0	0	0	0.0920503	0	0	0	0	0	0	0	0	0	0	0	0	0	0	0	0	0	0	0	0	0	0	0	0	0
IPI00247583	RPL21	P46778	60S ribosomal protein L21	60S ribosomal protein L21;Similar to 60S ribosomal protein L21	0	0	0	0	0	0	0	0	0	0	0	0	0.0187526	0	0	0	0	0	0	0.0909683	0	0	0.217048	0	0	0	0	0	0	0	0	0	0	0	0	0	0	0	0	0	0	0	0	0	0
IPI00215790	RPL38	P63173	60S ribosomal protein L38	60S ribosomal protein L38	0	0	0	0.93237	0	0	0.109841	0	0.155227	0.616968	1	0	0	0	0	0	0	0	0.06487	0.0737815	0.0838787	0.296026	0	0.0705556	0	0	0.104592	0	0.0411127	0	0	0	0	0	0	0	0	0	0	0	0	0	0	0	0.123008
IPI00152946	KIAA1478	Q9H0H5	Rac GTPase-activating protein 1	Rac GTPase-activating protein 1	0	0.303057	0.171054	0.00310258	0.219194	0	0.246635	0.00948559	0.322864	0.046712	0.058632	0	0	0.196586	0	0	0	0	0	0.0728551	0	0.0186042	0	0	0	0	0	0	0	0	0	0	0	0	0	0.0612266	0.0133868	0	0	0	0	0	0	0	0
IPI00030179	RPL7	P18124	60S ribosomal protein L7	60S ribosomal protein L7;Uncharacterized protein	0	0	0	0	0	0	0	0	0	0	0	0	0.344377	0	0	0	0	0	0.0369884	0.07085	0	0	0.286243	0.419705	0	0	0.128396	0.31063	0.287496	0.0790728	0	0.137663	0	0	0	0	0	0	0	0	0	0	0	0	0
IPI00022744	CAS	P55060-1	Isoform 1 of Exportin-2	Isoform 1 of Exportin-2;Isoform 3 of Exportin-2;Cellular apoptosis susceptibility protein variant 2;cDNA FLJ54022, highly similar to Exportin-2;cDNA FLJ53202, highly similar to Exportin-2;cDNA FLJ59371, highly similar to Exportin-2;cDNA FLJ59343, highly si	0.21171	0.000157614	0.108517	0.0941821	0.0181663	0	0	0	0	0.0299797	0.0147624	0.0710499	0.0731876	0	0	0	0	0	0	0.0682938	0	0.0368758	0	0	0	0	0	0	0	0	0	0	0	0	0	0	0	0	0	0	0	0	0	0	0
IPI00449049	ADPRT	P09874	Poly [ADP-ribose] polymerase 1	Poly [ADP-ribose] polymerase 1;cDNA FLJ53442, highly similar to Poly (ADP-ribose) polymerase 1	0	0	0	0	0	0	0	0.0761151	0	0.663749	0	0	0.0148384	0	0	0	0	0	0	0.0602322	0	0.0373314	0.0984721	0	0	0	0	0	0	0	0	0	0	0	0	0	0	0	0	0	0	0	0	0	0
IPI00029012	EIF3A	Q14152	Eukaryotic translation initiation factor 3 subunit A	Eukaryotic translation initiation factor 3 subunit A;163 kDa protein	0	0	0.0166831	0.196727	0.0542669	0.339215	0	0	0.117219	0.0644683	0.235328	0	0.285915	0.0927935	0	0	1	0	0.260113	0.0583298	0	0.124341	0	0.0268506	0	0	0.0330569	0	0	0	0.045144	0.105037	0.493864	0.0413998	0	0.305368	0	0	0	0	0	0.0348001	0	0.0593133	0
IPI00295497	AAG	P29372-1	Isoform 1 of DNA-3-methyladenine glycosylase	Isoform 1 of DNA-3-methyladenine glycosylase;Isoform 2 of DNA-3-methyladenine glycosylase;DNA-3-methyladenine glycosylase isoform b;DNA-3-methyladenine glycosylase isoform c	0	0	0	0	0	0	0	0	0	0.105795	1	0	0	0	0	0	0.0330928	0	0.0356746	0.0582329	0	0	0	0	0	0	0	0	0	0	0	0	0	0	0	0	0	0	0	0	0	0	0	0	0.247107
IPI00025176	SMNDC1	O75940	Survival of motor neuron-related-splicing factor 30	Survival of motor neuron-related-splicing factor 30	0	0	0	0	0	0	0	0	0	0	0	0	0	0	0	0	0	0	0.0170333	0.0494245	0	0	0	0	0	0	0	0	0	0	0	0	0	0	0	0	0	0	0	0	0	0	0	0	0
IPI00299000	EBP1	Q9UQ80	Proliferation-associated protein 2G4	Proliferation-associated protein 2G4;PA2G4 protein (Fragment)	0	0.279504	0	0	0.390679	0	0	0	0	0	0	0	0	0	0	0	0	0	0.000855758	0.0440595	0	0	0	0	0.421979	0	0	0	0	0	0	0	0	0	0	0.147729	0	0	0	0	0	0	0	0	0
IPI00964448	hCG_1980223	B4DV13	Uncharacterized protein	Uncharacterized protein;Nucleolar protein 16;Uncharacterized protein;HSPC185;cDNA FLJ57864, moderately similar to Protein CGI-117	0	0	0	0	0.0260991	0	0.0274157	0.0135101	0.0164031	0	0.00381401	0	0.0304895	0	0	0	0.0377898	0	0.00400613	0.0437171	0.0887337	0	0	0	0	0	0	0	0	0	0	0	0	0	0	0	0	0	0	0	0	0	0	0	0
IPI00015953	DDX21	Q9NR30-1	Isoform 1 of Nucleolar RNA helicase 2	Isoform 1 of Nucleolar RNA helicase 2;Isoform 2 of Nucleolar RNA helicase 2	0	0	0	0	0	0	0	0	0	0.206625	0	0	0.231909	0	0	0	0	0	0	0.0422078	0.0476506	0	0.179083	0.0688236	0	0	0	0.0413714	0	0	0	0.0608524	0	0	0	0	0	0	0	0	0	0	0	0	0
IPI00005613	U2AF1	Q01081	Splicing factor U2AF 35 kDa subunit	Splicing factor U2AF 35 kDa subunit;splicing factor U2AF 35 kDa subunit isoform b;splicing factor U2AF 35 kDa subunit isoform c	0.000403085	0.00738161	0	0	0.0116834	0	0.0435854	0	0.00828709	0	0	0	0	0	0	0	0	0	0	0.0363269	0	0	0	0	0.00242987	0.0006684	0	0	0.025918	0	0	0	0	0	0	0	0	0	0	0	0	0	0	0	0
IPI00645452	DAAP-285E11.4-003	B4DQN9	Tubulin, beta	Tubulin, beta;cDNA FLJ56903, highly similar to Tubulin beta-7 chain;Tubulin, beta	0	0	0	0	0	0	0	0	0	0	0	0	0.240166	0.08517	0	0	0.0544185	0	0.0219263	0.0346464	0	0	0	0	0	0	0	0	0	0	0	0	0	0	0	0	0	0	0	0	0	0	0	0	0
IPI00027270	RPL26	P61254	60S ribosomal protein L26	60S ribosomal protein L26;Uncharacterized protein;60S ribosomal protein L26-like 1;Uncharacterized protein	0	0	0	0	0	0	0	0	0	0	0	0	0.0811398	0	0	0	0	0	0	0.0319942	0	0	0	0	0	0	0	0	0	0	0	0.0223824	0	0	0	0	0	0	0	0	0	0	0	0	0
IPI00903256	ZC3H14	B5MBX9	Uncharacterized protein	Uncharacterized protein;Isoform 1 of Zinc finger CCCH domain-containing protein 14;Isoform 2 of Zinc finger CCCH domain-containing protein 14;Isoform 5 of Zinc finger CCCH domain-containing protein 14;zinc finger CCCH domain-containing protein 14 isoform 6	0	0	0	0.0524998	0	0	0.281302	0.0799097	0	0	0.345309	0	0.220988	0.108662	0	0	0.298089	0	0.122642	0.0293022	0.090898	0.0112325	0	0.107136	0.0255479	0	0.151822	0	0.16162	0.491209	0.1517	0	0	0	0	0	0	0	0	0	0	0	0.0671204	0.0944997	0
IPI00299463	NBN	O60934	Nibrin	Nibrin;76 kDa protein;Uncharacterized protein	0	0	0	0.0236402	0	0	0.0121071	0	0	0	0	0	0.0709141	0.0250337	0	0.0161475	0.0164696	0	0	0.028675	0.00759394	0.0838268	0.0374001	0.0588138	0	0	0.070459	0	0	0.0266863	0.0764601	0.203815	0.0197398	0	0	0	0.0580155	0.0360206	0	0	0	0	0	0	0
IPI00033561	LDC2	Q15287-1	Isoform 1 of RNA-binding protein with serine-rich domain 1	Isoform 1 of RNA-binding protein with serine-rich domain 1;Isoform 2 of RNA-binding protein with serine-rich domain 1;Isoform 3 of RNA-binding protein with serine-rich domain 1;Similar to RNA-binding protein with serine-rich domain 1	0	0	0	0	0	0	0	0	0	0	0	0	0	0	0	0	0	0	0	0.0268573	0	0	0	0	0	0	0	0	0	0	0	0	0	0	0	0	0	0	0	0	0	0	0	0	0
IPI00642904	hCG_2031827	E9PBN1	polyadenylate-binding protein 4 isoform 1	polyadenylate-binding protein 4 isoform 1;Isoform 1 of Polyadenylate-binding protein 4;Isoform 2 of Polyadenylate-binding protein 4;Poly(A) binding protein, cytoplasmic 4 (Inducible form), isoform CRA_e	0	0.29795	0	0	0	0	0	0.278769	0.00781823	0	0	0	0	0	0	0	0	0	0.0249671	0.0182101	0.107884	0.0758878	0	0.0285013	0	0	0.00122353	0.00198296	0	0.0177038	0	0	0	0	0	0.0463414	0.107443	0	0	0	0	0	0	0	0
IPI00011200	PGDH3	O43175	D-3-phosphoglycerate dehydrogenase	D-3-phosphoglycerate dehydrogenase;Phosphoglycerate dehydrogenase;3-phosphoglycerate dehydrogenase	0.256575	0.20899	0.193477	1	0.081563	0	0	0	0	0.0454031	0.0709596	0	0.0778812	0	0	0	0	0	0	0.0180357	0	0	0	0	0	0	0	0	0	0	0	0	0	0	0	0	0	0	0	0	0	0	0	0	0
IPI00008708	CATX11	O76021	Ribosomal L1 domain-containing protein 1	Ribosomal L1 domain-containing protein 1;Uncharacterized protein;cDNA FLJ52304, highly similar to Ribosomal L1 domain-containing protein 1	0	0	0	0	0	0	0	0	0	0	0	0	0.0351693	0	0	0	0	0	0	0.0162285	0	0	0	0	0	0	0	0	0	0	0	0	0	0	0	0	0	0	0	0	0	0	0	0	0
IPI00012066	hCG_2017557	A8K7X6	poly(rC)-binding protein 2 isoform b	poly(rC)-binding protein 2 isoform b;poly(rC)-binding protein 2 isoform e;poly(rC)-binding protein 2 isoform a;Poly(rC)-binding protein 2;poly(rC)-binding protein 2 isoform c;poly(rC)-binding protein 2 isoform f;cDNA FLJ58339, highly similar to Poly(rC)-bi	0.047678	0.01461	0.0400105	0	0	0	0	0	0	0.0332016	0.0683635	0.0206754	0	0	0	0	0.0150105	0	0.0184632	0.0146472	0	0	0	0.00625128	0	0	0	0	0	0	0	0	0	0	0	0	0	0	0	1	0	0	0	0	0
IPI00910443	GLTSCR2	B4E1N4	cDNA FLJ61695, highly similar to Glioma tumor suppressor candidate region gene 2 protein	cDNA FLJ61695, highly similar to Glioma tumor suppressor candidate region gene 2 protein;Glioma tumor suppressor candidate region gene 2 protein;53 kDa protein;cDNA FLJ58318, highly similar to Glioma tumor suppressor candidate region gene 2 protein;cDNA FL	0	0	0	0	0	0	0	0	0	0.0392665	0	0	0.271013	0	0	0	0	0	0	0.0120786	0.0907749	0.0518245	0.00606129	0	0	0	0.051971	0	0	0.944013	1	0	0.849755	0	0	0.031083	0.0395072	0.0511966	0	0	0	0	0	0	0
IPI00059292	MAGOH2	Q96A72	Protein mago nashi homolog 2	Protein mago nashi homolog 2;Uncharacterized protein;11 kDa protein;12 kDa protein	0	0	0.0606527	0	0	0	0	0	0	0.87933	0.149562	0	0	0	0	0	0.647497	0	0	0.0116637	0	0	0	0	0	0	0.888942	0	0	0.868882	0.248292	0	0	0.663377	0	0	0.698481	0.293217	0	0	0	0	0	0	0
IPI00880007	MAP4	P27816-4	Microtubule-associated protein	Microtubule-associated protein;Isoform 1 of Microtubule-associated protein 4;Isoform 6 of Microtubule-associated protein 4;Isoform 2 of Microtubule-associated protein 4;80 kDa protein	0	0	0	0	0	0	0	0	0	0.0220384	0.166471	0	0.0245691	0.0137213	0	0.0280827	0.0191795	0	0.00860439	0.0115629	0.015212	0	0.00387931	0.00195108	0.0757367	0	0.00901747	0.0303489	0.0117098	0.0218947	0.0427298	0.0311897	0	0	0	0	0	0	0	0	0	0	0	0	0.0396651
IPI00005861	HPRP3	O43395-1	Isoform 1 of U4/U6 small nuclear ribonucleoprotein Prp3	Isoform 1 of U4/U6 small nuclear ribonucleoprotein Prp3;Isoform 2 of U4/U6 small nuclear ribonucleoprotein Prp3;cDNA FLJ50575, highly similar to U4/U6 small nuclear ribonucleoprotein Prp3	0	0	0	0	0	0	0	0	0	0	0.0020257	0	0.00773712	0	0	0	0	0	0.00303922	0.0112628	0	0.000353938	0	0.0111672	0	0	0.011288	0.00960726	0.0374051	0.00811584	0.010747	0	0	0	0	0	0.000568545	0	0	0	0	0	0	0	0
IPI00300078	PWP2	Q15269	Periodic tryptophan protein 2 homolog	Periodic tryptophan protein 2 homolog	0	0	0	0	0	0	0.0179581	0	0	0	0	0	0	0.018571	0	0	0	0	0	0.0109777	0	0	0	0	0	0	0	0	0	0	0	0	0	0	0	0	0	0	0	0	0	0	0	0	0
IPI00550021	OK/SW-cl.32	P39023	60S ribosomal protein L3	60S ribosomal protein L3;60S ribosomal protein L3 isoform b;Ribosomal protein L3, isoform CRA_b;35 kDa protein;Protein	0	0	0	0	0	0	0	0	0	0	0	0	0.0866485	0	0	0	0	0	0	0.0107003	0	0	0	0.0348849	0	0	0	0.0346162	0	0	0	0.00803682	0	0	0	0	0	0	0	0	0	0	0	0	0
IPI00014298	PWP1	Q13610	Periodic tryptophan protein 1 homolog	Periodic tryptophan protein 1 homolog;Nuclear phosphoprotein similar to S. cerevisiae PWP1 variant (Fragment);cDNA FLJ51513, highly similar to Periodic tryptophan protein 1 homolog;cDNA FLJ51512, highly similar to Periodic tryptophan protein 1 homolog	0	0	0	0	0	0	0	0	0	0	0	0	0	0	0	0	0	0	0	0.0101865	0	0	0	0	0	0	0	0	0	0	0	0	0	0.00931998	0	0	0	0	0	0	0	0	0	0	0
IPI00217950	HMG17	P05204	Non-histone chromosomal protein HMG-17	Non-histone chromosomal protein HMG-17;non-histone chromosomal protein HMG-17-like	0.0435516	0	0	0	0	0	0.135386	0	0	0	0.167911	0	0	0	0.0180876	0	0.000112917	0	0	0.00870444	0	0.0161152	0	0	0	0	0.0107431	0	0.0228338	0	0	0	0	0	0	0	0	0	0	0	0	0	0	0	0
IPI00028031	ACADVL	B4DEA8	cDNA FLJ56425, highly similar to Very-long-chain specific acyl-CoAdehydrogenase, mitochondrial	cDNA FLJ56425, highly similar to Very-long-chain specific acyl-CoAdehydrogenase, mitochondrial;Isoform 1 of Very long-chain specific acyl-CoA dehydrogenase, mitochondrial;cDNA FLJ55801, highly similar to Very-long-chain specific acyl-CoAdehydrogenase, mito	0	0.00734888	0	0.142489	0	0	0	0.00858928	0	0.253011	0.950104	0	0	0	0	0	0	0	0	0.00845599	0	0.0397063	0	0	0	0	0	0	0	0	0	0	0	0	0	0.000551807	0	0.00257519	0	0.0270926	0.0282966	0.0103162	0	0	0.206428
IPI00414860	RPL37A	P61513	60S ribosomal protein L37a	60S ribosomal protein L37a;Uncharacterized protein;Similar to Ribosomal protein L37a;Uncharacterized protein	0	0	0	0	0	0	0	0	0	0	0	0	0	0	0	0	0	0	0	0.00831623	0.116242	0	0	0	0	0	0	0	0	0	0	0	0	0	0	0	0	0	0	0	0	0	0	0	0
IPI00306043	HGRG8	Q9Y5A9-1	Isoform 1 of YTH domain family protein 2	Isoform 1 of YTH domain family protein 2;High glucose-regulated protein 8;Isoform 2 of YTH domain family protein 2	0	0.0180179	0	0	0	0	0.0206071	0.0353665	0	0.0122125	0	0	0	0	0	0	0	0	0	0.00668196	0	0	0	0	0.00204827	0	0	0	0	0	0	0	0	0	0	0	0.010197	0.0089964	0	0	0	0	0	0	0
IPI00069084	PAF400	Q9Y4A5-1	Isoform 1 of Transformation/transcription domain-associated protein	Isoform 1 of Transformation/transcription domain-associated protein;Isoform 2 of Transformation/transcription domain-associated protein	0	0	0	0	0	0	0	0.095476	0	0.328718	0.638538	0	0.110818	0.0542096	0	0	0	0	0	0.00272453	0	0	0	0	0	0	0	0	0	0	0	0	0	0	0	0	0	0	0	0	0	0	0	0	0.0271399
IPI00302850	SNRPD1	P62314	Small nuclear ribonucleoprotein Sm D1	Small nuclear ribonucleoprotein Sm D1;small nuclear ribonucleoprotein Sm D1-like	0	0	0	0	0	0	0	0	0	0	0	0	0	0	0	0	0.223474	0	0	0.00267914	0	0	0	0.0607603	0	0	0	0	0	0	0	0	0	0	0	0	0	0	0	0	0	0	0	0	0
IPI00006196	NUMA	Q14980-2	Isoform 2 of Nuclear mitotic apparatus protein 1	Isoform 2 of Nuclear mitotic apparatus protein 1;Isoform 1 of Nuclear mitotic apparatus protein 1;Putative uncharacterized protein	0	0	0	0	0	0	0	0	0	0	0.00766178	0	0.0317934	0	1	0	0	0	0	0.00249788	0	0	0	0	0	0	0	0.00554213	0.0129495	0.0201834	0.0141421	0	0	0	0	0.00533358	0	0	0	0	0	0	0	0	0
IPI00026202	RPL18A	Q02543	60S ribosomal protein L18a	60S ribosomal protein L18a;cDNA FLJ51501, highly similar to 60S ribosomal protein L18a;cDNA FLJ51502, highly similar to 60S ribosomal protein L18a;Ribosomal protein L18a-like protein	0	0	0	0	0	0	0	0	0	0	0	0	0	0	0	0	0	0	0	0.00114722	0	0	0	0.00251076	0	0	0	0	0.182181	0	0	0.108119	0	0	0	0	0	0	0	0	0	0	0	0	0
IPI00101186	KIAA0690	Q5JTH9-1	Isoform 1 of RRP12-like protein	Isoform 1 of RRP12-like protein;RRP12-like protein isoform 2;Isoform 2 of RRP12-like protein;cDNA FLJ16235 fis, clone FEBRA2028516	0	0	0	0	0	0	0	0	0	0	0	0	0.04809	0	0	0	0.0478785	0	0.0183428	0.000227422	0	0	0	0	0	0	0	0.000609357	0.0405199	0.0756619	0.13536	0.0284402	0.025558	0	0	0	0	0	0	0	0	0	0	0	0
IPI00000005	HRAS1	P01111	GTPase NRas	GTPase NRas;Isoform 2A of GTPase KRas;Isoform 2B of GTPase KRas;GTPase HRas;GTPase HRas isoform 2;K-RAS protein (Fragment)	0	0	0	0	0	0	0	0	0	0	0	0	0	0	0	0	0	0	0	0	0	0	0	0	0	0	0	0	0	0	0	0	0	0	0	0	0	0	0	0	0	0	0	0	0
IPI00000015	SFRS4	Q08170	Serine/arginine-rich splicing factor 4	Serine/arginine-rich splicing factor 4;47 kDa protein	0	0	0	0	0	0	0	0	0	0	0	0	0	0	0	0	0	0	0	0	0	0	0	0	0	0	0	0	0	0	0	0	0	0	0	0	0	0	0	0	0	0	0	0	0
IPI00000033	MLLT3	B7Z4N5	cDNA FLJ58676, highly similar to Protein AF-9	cDNA FLJ58676, highly similar to Protein AF-9;Similar to LTG9/MLLT3 protein;Protein AF-9	0	0	0	0	0	0	0	0	0	0	0	0	0	0	0	0	0	0	0	0	0	0	0	0	0	0	0	0	0	0	0	0	0	0	0	0	0	0	0	0	0	0	0	0	0
IPI00000070	LDLR	P01130	Low-density lipoprotein receptor	Low-density lipoprotein receptor;low-density lipoprotein receptor isoform 2 precursor;low-density lipoprotein receptor isoform 3 precursor;low-density lipoprotein receptor isoform 5 precursor;low-density lipoprotein receptor isoform 4 precursor;low-density	0	0	0	0	0	0	0	0	0	0	0	0	0	0	0	0	0	0	0	0	0	0	0	0	0	0	0	0	0	0	0	0	0	0	0	0	0	0	0	0	0	0	0	0	0
IPI00000105	LRP	Q14764	Major vault protein	Major vault protein;Uncharacterized protein	0	0	0	0	0	0	0	0	0	0	0	0	0	0	0	0	0	0	0	0	0	0	0	0	0	0	0	0	0	0	0	0	0	0	0	0	0	0	0	0	0	0	0	0	0
IPI00000155	GLYR1	Q49A26-1	Cytokine-like nuclear factor n-pac, isoform CRA_a	Cytokine-like nuclear factor n-pac, isoform CRA_a;Isoform 3 of Putative oxidoreductase GLYR1;Isoform 2 of Putative oxidoreductase GLYR1;Isoform 4 of Putative oxidoreductase GLYR1;Isoform 5 of Putative oxidoreductase GLYR1	0	0	0	0	0	0	0	0	0	0	0	0	0	0	0	0	0	0	0	0	0	0	0	0	0	0	0	0	0	0	0	0	0	0	0	0	0	0	0	0	0	0	0	0	0
IPI00000162	C14orf120	Q8NEJ9-1	Isoform 1 of Neuroguidin	Isoform 1 of Neuroguidin;Isoform 2 of Neuroguidin	0	0	0	0	0	0	0	0.118362	0	0	0	0	0	0	0	0	0	0	0	0	0	0	0	0	0	0	0	0	0	0	0	0	0	0	0	0	0	0	0	0	0	0	0	0	0
IPI00000279	DFRP1	Q8WU90	Similar to Zinc finger CCCH domain-containing protein 15	Similar to Zinc finger CCCH domain-containing protein 15;45 kDa protein	0	0	0	0	0	0	0	0	0	0	0	0	0	0	0	0	0	0	0	0	0	0	0	0	0	0	0	0	0	0	0	0	0	0	0	0	0	0	0	0	0	0	0	0	0
IPI00000330	C9orf80	Q9NRY2-1	Isoform 1 of SOSS complex subunit C	Isoform 1 of SOSS complex subunit C	0	0	0	0	0	0	0	0	0	0	0	0	0	0	0	0	0	0	0	0	0	0	0	0	0	0	0	0	0	0	0	0	0	0	0	0	0	0	0	0	0	0	0	0	0
IPI00000398	ANKT	Q9BXS6-1	Isoform 1 of Nucleolar and spindle-associated protein 1	Isoform 1 of Nucleolar and spindle-associated protein 1;Isoform 2 of Nucleolar and spindle-associated protein 1;Isoform 5 of Nucleolar and spindle-associated protein 1;Isoform 3 of Nucleolar and spindle-associated protein 1;Isoform 4 of Nucleolar and spind	0	0	0	0	0	0	0	0	0	0	1	0	0	0	0	0	0.277497	0	0	0	0	0	0	0	0	0	0	0	0	0.211663	0.241816	0	0	0	0	0	0	0	0	0	0	0	0	0	0
IPI00000494	MSTP030	P46777	60S ribosomal protein L5	60S ribosomal protein L5;cDNA FLJ38496 fis, clone FELIV1000137, highly similar to 60S RIBOSOMAL PROTEIN L5	0	0	0	0	0	0	0	0	0	0.0702879	0	0	0.253103	0	0	0	0	0	0	0	0	0	0	0	0	0	0	0.0371577	0	0.0783858	0.0385619	0	0	0	0	0	0	0	0	0	0	0	0	0	0
IPI00000686	KIAA0682	Q9Y4C8	Probable RNA-binding protein 19	Probable RNA-binding protein 19	0	0	0	0	0	0	0	0	0	0	0	0	0	0	0	0	0	0	0	0	0	0	0	0	0	0	0	0	0	0	0	0	0	0	0	0	0	0	0	0	0	0	0	0	0
IPI00000728	KIAA0529	Q9Y4E8-1	Isoform 1 of Ubiquitin carboxyl-terminal hydrolase 15	Isoform 1 of Ubiquitin carboxyl-terminal hydrolase 15;Ubiquitin carboxyl-terminal hydrolase;Isoform 3 of Ubiquitin carboxyl-terminal hydrolase 15;Isoform 2 of Ubiquitin carboxyl-terminal hydrolase 15;cDNA FLJ77181, highly similar to Homo sapiens ubiquitin	0	0	0	0	0	0	0	0	0	0	0	0	0	0	0	0	0	0	0	0	0	0	0	0	0	0	0	0	0	0	0	0	0	0	0	0	0	0	0	0	0	0	0	0	0
IPI00000861	LASP1	Q14847-1	Isoform 1 of LIM and SH3 domain protein 1	Isoform 1 of LIM and SH3 domain protein 1;Isoform 2 of LIM and SH3 domain protein 1;cDNA FLJ51834, highly similar to LIM and SH3 domain protein 1;Uncharacterized protein	0	0	0	0	0	0	0	0	0	0	0	0	0	0	0	0	0	0	0	0	0	0	0	0	0	0	0	0	0	0	0	0	0	0	0	0	0	0	0.0276695	0	0	0	0	0	0.069042
IPI00000874	PAGA	Q06830	Peroxiredoxin-1	Peroxiredoxin-1;19 kDa protein;11 kDa protein	1	0.340625	0.500503	0.443387	0.908062	0.277371	0.179275	0.0964601	0.314366	0.246085	0.273278	0	0.0690266	0	0	0	0	0	0	0	0	0	0	0	0.515348	0	0	0	0	0	0	0	0	0.326189	0	0	0	0	0	0	0	0	0	0	0
IPI00001159	GCN1L1	Q92616	Translational activator GCN1	Translational activator GCN1	0	0	0	0	0	0	0	0	0	0	0	0	0	0	0	0	0	0	0	0	0	0	0	0	0	0	0	0	0	0	0	0	0	0	0	0	0	0	0	0	0	0	0	0	0
IPI00001541	TIM9	Q9Y5J7	Mitochondrial import inner membrane translocase subunit Tim9	Mitochondrial import inner membrane translocase subunit Tim9	0	0	0	0	0	0	0	0	0	0	0	0	0	0	0	0	0	0	0	0	0	0	0	0	0	0	0	0	0	0	0	0	0	0	0	0	0	0	0	0	0	0	0	0	0
IPI00001543	TIM10	P62072	Mitochondrial import inner membrane translocase subunit Tim10	Mitochondrial import inner membrane translocase subunit Tim10	0	0	0	0	0	0	0	0	0	0	0	0	0	0	0	0	0	0	0	0	0	0	0	0	0	0	0	0	0	0	0	0	0	0	0	0	0	0	0	0	0	0	0	0	0
IPI00001560	CDKN2	P42771-2	cyclin-dependent kinase inhibitor 2A isoform 5	cyclin-dependent kinase inhibitor 2A isoform 5;Isoform 1 of Cyclin-dependent kinase inhibitor 2A, isoforms 1/2/3;Truncated tumor suppressor protein P16;Isoform 3 of Cyclin-dependent kinase inhibitor 2A, isoforms 1/2/3	0	0	0	0	0	0	0	0	0	0	0	0	0	0	0	0	0	0	0	0	0	0	0	0	0	0	0	0	0	0	0	0	0	0	0	0	0	0	0	0	0	0	0	0	0
IPI00001568	ATP6M	Q9Y5K8	V-type proton ATPase subunit D	V-type proton ATPase subunit D;cDNA FLJ10293 fis, clone NT2RM1000280, highly similar to VACUOLAR ATP SYNTHASE SUBUNIT D	0	0	0	0	0	0	0	0	0	0	0	0	0	0	0	0	0	0	0	0	0	0	0	0	0	0	0	0	0	0	0	0	0	0	0	0	0	0	0	0	0	0	0	0	0
IPI00001589	TIM13B	Q9Y5L4	Mitochondrial import inner membrane translocase subunit Tim13	Mitochondrial import inner membrane translocase subunit Tim13	0	0	0	0	0	0	0	0	0	0	0	0	0	0	0	0	0	0	0	0	0	0	0	0	0	0	0	0	0	0	0	0	0	0	0	0	0	0	0	0	0	0	0	0	0
IPI00001641	ORC6	Q9Y5N6	Origin recognition complex subunit 6	Origin recognition complex subunit 6	0	0	0	0	0	0	0	0	0	0	0	0	0	0	0	0	0	0	0	0	0	0	0	0	0	0	0	0	0	0	0	0	0	0	0	0	0	0	0	0	0	0	0	0	0
IPI00001655	C16orf80	Q9Y6A4	UPF0468 protein C16orf80	UPF0468 protein C16orf80;cDNA FLJ58848, highly similar to Homo sapiens transcription factor IIB	0	0	0	0	0	1	0	0	0	0	0	0	0	0	0	0	0	0	0	0	0	0	0	0	0	0	0	0	0	0	0	0	0	0	0	0	0	0	0	0	0	0	0	0	0
IPI00001661	CHC1	P18754-2	Isoform 2 of Regulator of chromosome condensation	Isoform 2 of Regulator of chromosome condensation;regulator of chromosome condensation isoform b;Isoform 1 of Regulator of chromosome condensation	0	0	0	0	0	0	0	0	0	0	0.10116	0	0.0516718	0	0	0	0.00258017	0	0	0	0	0	0	0	0.0904983	0	0	0.0269191	0	0	0	0	0	0	0	0	0	0	0	0	0	0	0	0	0
IPI00001722	NTH1	P78549	Endonuclease III-like protein 1	Endonuclease III-like protein 1;cDNA FLJ58920, weakly similar to Endonuclease III-like protein 1	0	0	0	0	0	0	0	0	0	0	0	0	0	0	0	0	0	0	0	0	0	0	0	0	0	0	0	0	0	0	0	0	0	0	0	0	0	0	0	0	0	0	0	0	0
IPI00001738	NUP88	Q99567	Nuclear pore complex protein Nup88	Nuclear pore complex protein Nup88;cDNA FLJ58372, highly similar to Nuclear pore complex protein Nup88	0	0	0	0	0	0	0	0	0	0	0	0	0	0	0	0	0	0	0	0	0	0	0	0	0	0	0	0	0	0	0	0	0	0	0	0	0	0	0	0	0	0	0	0	0
IPI00001753	MYH4	Q9Y623	Myosin-4	Myosin-4	0	0	0	0	0	0	0	0	0	0	0	0	0	0	0	0	0	0	0	0	0	0	0	0	0	0	0	0	0	0	0	0	0	0	0	0	0	0	0	0	0	0	0	0	0
IPI00001786	KIAA1453	Q9P275-2	Isoform 2 of Ubiquitin carboxyl-terminal hydrolase 36	Isoform 2 of Ubiquitin carboxyl-terminal hydrolase 36;Isoform 1 of Ubiquitin carboxyl-terminal hydrolase 36;Uncharacterized protein;Ubiquitin carboxyl-terminal hydrolase	0	0	0	0	0	0	0	0	0	0	0	0	0	0	0	0	0	0	0	0	0	0	0	0	0	0	0	0	0	0	0	0	0	0	0	0.278887	0	0.441051	0	0	0	1	0	0	0
IPI00001871	PAR4	Q96IZ0	PRKC apoptosis WT1 regulator protein	PRKC apoptosis WT1 regulator protein	0	0	0	0	0	0	0	0	0	0	0	0	0	0	0	0	0	0	0	0	0	0	0	0	0	0	0	0	0	0	0	0	0	0	0	0	0.615186	0	0	0	0	0	0	0	0
IPI00002232	KIAA1361	Q7L7X3-1	Isoform 1 of Serine/threonine-protein kinase TAO1	Isoform 1 of Serine/threonine-protein kinase TAO1;serine/threonine-protein kinase TAO1 isoform 2;Serine/threonine-protein kinase TAO3;21 kDa protein	0	0	0	0	0	0	0	0	0	0	0	0	0	0	0	0	0	0	0	0	0	0	0	0	0	0	0	0	0	0	0	0	0	0	0	0	0	0	0	0	0	0	0	0	0
IPI00002349	KIAA1321	Q7Z417	Nuclear fragile X mental retardation-interacting protein 2	Nuclear fragile X mental retardation-interacting protein 2	0	0	0	0	0.0607187	0	0.056689	0.104826	0	0.0622505	0	0	0	0	0	0	0	0	0	0	0	0	0	0	0	0	0	0	0	0	0	0	0	0	0	0	0	0	0	0	0	0	0	0	0
IPI00002460	ANX7	P20073-1	Isoform 1 of Annexin A7	Isoform 1 of Annexin A7;Isoform 2 of Annexin A7;cDNA FLJ55060, highly similar to Annexin A7;cDNA FLJ54191, highly similar to Annexin A7	0	0	0	0	0	0	0	0	0	0	0	0	0	0	0	0	0	0	0	0	0	0	0	0	0	0	0	0	0	0	0	0	0	0	0	0	0	0	0	0	0	0	0	0	0
IPI00002549	ANAPC2	Q9UJX6-1	Isoform 1 of Anaphase-promoting complex subunit 2	Isoform 1 of Anaphase-promoting complex subunit 2;Isoform 2 of Anaphase-promoting complex subunit 2;cDNA FLJ58169, highly similar to Anaphase-promoting complex subunit 2	0	0	0	0	0	0	0	0	0	0	0	0	0	0	0	0	0	0	0	0	0	0	0	0	0	0	0	0	0	0	0	0	0	0	0	0	0	0	0	0	0	0	0	0	0
IPI00002560	NUMBL	Q9Y6R0	Numb-like protein	Numb-like protein;61 kDa protein	0	0	0	0	0	0	0	0	0	0	0	0	0	0	0	0	0	0	0	0	0	0	0	0	0	0	0	0	0	0	0	0	0	0	0	0	0	0	0	0	0	0	0	0	0
IPI00002564	XRCC1	P18887	DNA repair protein XRCC1	DNA repair protein XRCC1;cDNA FLJ50209, highly similar to DNA-repair protein XRCC1;cDNA, FLJ96373, highly similar to Homo sapiens X-ray repair complementing defective repair in Chinese hamster cells 1 (XRCC1), mRNA;Uncharacterized protein	0	0.028659	0	0	0.154449	0	0	0.0371166	0.0213552	0.44107	0	0	0	0	0	0	0	0	0.037116	0	0	0	0	0.0654439	0	0	0	0	0	0	0	0	0	0	0	0	0	0	0	0	0	0	0	0	0
IPI00002580	PIK3C2A	O00443	Phosphatidylinositol-4-phosphate 3-kinase C2 domain-containing subunit alpha	Phosphatidylinositol-4-phosphate 3-kinase C2 domain-containing subunit alpha;148 kDa protein;cDNA FLJ61072, highly similar to Phosphatidylinositol-4-phosphate 3-kinase C2 domain-containing alpha polypeptide;Uncharacterized protein	0	0	0	0	0	0	0	0	0	0	0	0	0	0	0	0	0	0	0	0	0	0	0	0	0	0	0	0	0	0	0	0	0	0	0	0	0	0	0	0	0	0	0	0	0
IPI00002707	ADPSP	Q9UBP0-1	Isoform 1 of Spastin	Isoform 1 of Spastin;Isoform 2 of Spastin;Isoform 3 of Spastin;Isoform 4 of Spastin	0	0	0	0	0	0	0	0	0	0	0	0	0	0	0	0	0	0	0	0	0	0	0	0	0	0	0	0	0	0	0	0	0	0	0	0	0	0	0	0	0	0	0	0	0
IPI00002851	CST5	P28325	Cystatin-D	Cystatin-D	0	0	0	0	0	0	0	0	0	1	0	0	0	0	0	0	0	0	0	0	0	0	0	0	0	0	0	0	0	0	0	0	0	0	0	0	0	0	0	0	0	0	0	0	0
IPI00002966	APG2	P34932	Heat shock 70 kDa protein 4	Heat shock 70 kDa protein 4;HS24/P52	0.74646	0	0	0.969976	0	0	0	0	0	0	0	0	0.907374	0	0	0	0	0	0	0	0	0	0	0	0	0	0	0	0	0	0	0	0	0	0	0	0	0	0	0	0	0	0	0	0
IPI00002993	TAF2G	Q16594	Transcription initiation factor TFIID subunit 9	Transcription initiation factor TFIID subunit 9;Uncharacterized protein	0	0	0	0	0	0	0	0	0	0	0	0	0	0	0	0	0	0	0	0	0	0	0	0	0	0	0	0	0	0	0	0	0	0	0	0	0	0	0	0	0	0	0	0	0
IPI00003217	PSMB7	Q99436	Proteasome subunit beta type-7	Proteasome subunit beta type-7	0	0	0	0	0	0	0	0	0	0	0	0	0	0	0	0	0	0	0	0	0	0	0	0	0	0	0	0	0	0	0	0	0	0	0	0	0	0	0	0	0	0	0	0	0
IPI00003269	ACTBL2	Q562R1	Beta-actin-like protein 2	Beta-actin-like protein 2	0	0	0	0	0	0	0	0	0	0	0	0	0	0	0	0	0	0	0	0	0	0	0	0	0	0	0	0	0	0	0	0	0	0	0	0	0	0	0	0	0	0	0	0	0
IPI00003309	POLR2H	P52434	DNA-directed RNA polymerases I, II, and III subunit RPABC3	DNA-directed RNA polymerases I, II, and III subunit RPABC3;Uncharacterized protein;Uncharacterized protein;Uncharacterized protein;Uncharacterized protein	0	0	0	0	0.00499256	0	0	0	0	0	0	0	0	0	0	0	0.277097	0	0	0	0	0	0	0	0	0	0	0	0	0	0	0	0	0	0	0	0	0	0	0	0	0	0	0	0
IPI00003311	POLR2L	P62875	DNA-directed RNA polymerases I, II, and III subunit RPABC5	DNA-directed RNA polymerases I, II, and III subunit RPABC5	0	0	0	0	0	0	0	0	0	0	0	0	0	0	0	0	0	0	0	0	0	0	0	0	0	0	0	0	0	0	0	0	0	0	0	0	0	0	0	0	0	0	0	0	0
IPI00003362	GRP78	P11021	78 kDa glucose-regulated protein	78 kDa glucose-regulated protein	0.135139	0.029709	0.0261029	0	0.142071	0	0.0170871	0.0154885	0	0.104409	0.0989664	0	0	0	0	0	0	0	0	0	0	0	0	0	0.157384	0	0	0	0	0	0	0	0	0	0	0	0	0	0	0	0	0	0	0	0
IPI00003386	RBX1	P62877	E3 ubiquitin-protein ligase RBX1	E3 ubiquitin-protein ligase RBX1	0	0	0	0	0	0	0	0	0	0	0	0	0	0	0	0	0	0	0	0	0	0	0	0	0	0	0	0	0	0	0	0	0	0	0	0	0	0	0	0	0	0	0	0	0
IPI00003419	C11orf58	O00193	Small acidic protein	Small acidic protein;Uncharacterized protein;Uncharacterized protein;Uncharacterized protein	0	0	0	0	0	0	0	0	0	0	0.069924	0	0	0	0	0	0	0	0	0	0	0	0	0	0	0	0	0	0	0	0.0609312	0	0	0	0	0	0	0	0	0	0	0	0	0	0
IPI00003438	DNAJC8	O75937	DnaJ homolog subfamily C member 8	DnaJ homolog subfamily C member 8	0.0538181	0	0.00773612	0.0386979	0.0963365	0	0.126563	0.0552609	0.142101	0.0192783	0.049966	0	0	0	0	0	0	0	0	0	0	0.00108496	0	0	0.425475	0	0.0231305	0.0674812	0.215754	0.0430118	0.104762	0	0	0	0	0	0	0	0	0	0	0	0	0	0
IPI00003505	TRIP13	Q15645-1	Isoform 1 of Thyroid receptor-interacting protein 13	Isoform 1 of Thyroid receptor-interacting protein 13;thyroid receptor-interacting protein 13 isoform 2;Protein	0	0	0	0	0	0	0	0	0	0	0	0	0	0	0	0	0	0	0	0	0	0	0	0	0	0	0	0	0	0	0	0	0	0	0	0	0	0	0	0	0	0	0	0	0
IPI00003515	CEV14	Q15643	Thyroid receptor-interacting protein 11	Thyroid receptor-interacting protein 11;Putative uncharacterized protein DKFZp686C06243	0	0	0	0	0	0	0	0	0	0	0	0	0	0	0	0	0	0	0	0	0	0	0	0	0	0	0	0	0	0	0	0	0	0	0	0	0	0	0	0	0	0	0	0	0
IPI00003562	ARC34	O43513	Mediator of RNA polymerase II transcription subunit 7	Mediator of RNA polymerase II transcription subunit 7;Uncharacterized protein	0	0	0	0	0	0	0	0	0	1	0	0	0	0	0	0	0	0	0	0	0	0	0	0	0	0	0	0	0	0	0	0	0	0	0	0	0	0	0	0	0	0	0	0	0
IPI00003588	AIMP3	O43324	Eukaryotic translation elongation factor 1 epsilon-1	Eukaryotic translation elongation factor 1 epsilon-1;Uncharacterized protein;Uncharacterized protein;eukaryotic translation elongation factor 1 epsilon-1 isoform 2	0	0	0	0	0	0	0	0	0	0	0	0	0.470486	0	0	0	0	0	0	0	0	0	0	0	0	0	0	0	0	0	0	0	0	0	0	0	0	0	0	0	0	0	0	0	0
IPI00003739	DDX49	Q9Y6V7	Probable ATP-dependent RNA helicase DDX49	Probable ATP-dependent RNA helicase DDX49	0	0	0	0	0	0	0	0	0	0	0.718443	0	0	0	0	0	0	0	0	0	0	0	0	0	0	0	0	0	0	0	0	0	0	0	0	0	0	0	0	0	0	0	0	0	0.57733
IPI00003815	ARHGDIA	P52565	Rho GDP-dissociation inhibitor 1	Rho GDP-dissociation inhibitor 1	0	0	0	0	0	0	0	0	0	0	0	0	0	0	0	0	0	0	0	0	0	0	0	0	0	0	0	0	0	0	0	0	0	0	0	0	0	0	0	0	0	0	0	0	0
IPI00003818	KYNU	Q16719	Kynureninase	Kynureninase;kynureninase isoform b;Uncharacterized protein	0	0	0	0	0	0	0	0	0	0	0	0	0	0	0	0	0	0	0	0	0	0	0	0	0	0	0	0	0	0	0	0	0	0	0	0	0	0	0	0	0	0	0	0	0
IPI00003833	HSPC032	Q9Y6C9	Mitochondrial carrier homolog 2	Mitochondrial carrier homolog 2;Uncharacterized protein;Uncharacterized protein	0	0	0	0	0	0	0	0	0	0	0	0	0	0	0	0	0	0	0	0	0	0	0	0	0	0	0	0	0	0	0	0	0	0	0	0	0	0	0	0	0	0	0	0	0
IPI00004233	MKI67	P46013-1	Isoform Long of Antigen KI-67	Isoform Long of Antigen KI-67;359 kDa protein;Isoform Short of Antigen KI-67	0	0	0	0	0.0470841	0	0	0.0461477	0	0	0	0	0	0	0	0	0	0	0	0	0	0	0	0	0	0	0	0	0	0	0	0	0	0	0	0	0	0	0	0	0	0	0	0	0
IPI00004290	C1orf107	Q68CQ4	Digestive organ expansion factor homolog	Digestive organ expansion factor homolog	0	0	0	0	0	0	0	0	0	0	0	0	0	0	0	0	0	0	0	0	0	0	0	0	0	0	0	0	0	0	0	0	0	0	0	0	0	0	0	0	0	0	0	0	0
IPI00004337	ZBTB11	O95625	Zinc finger and BTB domain-containing protein 11	Zinc finger and BTB domain-containing protein 11	0	0	0	0	0	0	0	0	0	0	0	0	0	0	0	0	0	0	0	0	0	0	0	0	0	0	0	0	0	0	0	0	0	0	0	0	0	0	0	0	0	0	0	0	0
IPI00004344	AF5Q31	Q9UHB7-1	Isoform 1 of AF4/FMR2 family member 4	Isoform 1 of AF4/FMR2 family member 4;Isoform 2 of AF4/FMR2 family member 4	0	0	0	0	0	0	0	0	0	0	0	0	0	0	0	0	0	0	0	0	0	0	0	0	0	0	0	0	0	0	0	0	0	0	0	0	0	0	0	0	0	0	0	0	0
IPI00004416	BC2	O43633	Charged multivesicular body protein 2a	Charged multivesicular body protein 2a	0	0	0	0	0	0	0	0	0	0	0	0	0	0	0	0	0	0	0	0	0	0	0	0	1	0	0	0	0	0	0	0	0	0	0	0	0	0	0	0	0	0	0	0	0
IPI00004459	DIMT1	Q9UNQ2	Probable dimethyladenosine transferase	Probable dimethyladenosine transferase;cDNA FLJ56719, highly similar to Probable dimethyladenosine transferase	0	0	0	0	0	0	0	0	0	0	0	0	0	0	0	0	0	0	0	0	0	0	0	0	0	0	0	0	0	0	0	0	0	0	0	0	0	0	0	0	0	0	0	0	0
IPI00004534	KIAA0361	O15067	Phosphoribosylformylglycinamidine synthase	Phosphoribosylformylglycinamidine synthase;98 kDa protein;PFAS protein (Fragment)	0	0	0	0	0	0	0	0	0	0	0	0	0	0	0	0	0	0	0	0	0	0	0	0	0	0	0	0	0	0	0	0	0	0	0	0	0	0	0	0	0	0	0	0	0
IPI00004573	PIGR	P01833	Polymeric immunoglobulin receptor	Polymeric immunoglobulin receptor	0	0	0	0	0	0	0	0	0	1	0.00730814	0	0	0	0	0	0	0	0	0	0	0	0	0	0	0	0	0	0	0	0	0	0	0.00292078	0	0	0	0	0	0	0	0	0	0	0
IPI00004655	FRG1	Q14331	Protein FRG1	Protein FRG1;Uncharacterized protein	0	0	0	0	0	0	0	0	0	0	0	0	0	0	0	0	0	0	0	0	0	0	0	0	0	0	0	0	0	0	0	0	0	0	0	0	0	0	0	0	0	0	0	0	0
IPI00004669	GALNT2	Q10471	Polypeptide N-acetylgalactosaminyltransferase 2	Polypeptide N-acetylgalactosaminyltransferase 2;61 kDa protein;cDNA FLJ58016, highly similar to Polypeptide N-acetylgalactosaminyltransferase2	0	0	0	0	0	0	0	0	0	0	0	0	0	0	0	0	0	0	0	0	0	0	0	0	0	0	0	0	0	0	0	0	0	0	0	0	0	0	0	0	0	0	0	0	0
IPI00004672	HLAH	P01893	Putative HLA class I histocompatibility antigen, alpha chain H	Putative HLA class I histocompatibility antigen, alpha chain H;Major histocompatibility complex, class I, C;Major histocompatibility complex, class I, C;Major histocompatibility complex, class I, A;Isoform 2 of HLA class I histocompatibility antigen, A-11	0	0	0	0	0	0	0	0	0	0	0	0	0	0	0	0	0	0	0	0	0	0	0	0	0	0	0	0	0	0	0	0	0	0	0	0	0	0	0	0	0	0	0	0	0
IPI00004795	CLCI	P54105	Methylosome subunit pICln	Methylosome subunit pICln;PRO1478;Uncharacterized protein;Uncharacterized protein;Uncharacterized protein	0	0	0	0	0	0	0	0	0	0	0	0	0	0	0	0	0	0	0	0	0	0	0	0	0	0	0	0	0	0	0	0	0	0	0	0	0	0	0	0	0	0	0	0	0
IPI00004859	BLM	P54132	Bloom syndrome protein	Bloom syndrome protein;cDNA FLJ56969, highly similar to Bloom syndrome protein	0	0	0	0	0	0	0.174955	0.11257	0.0550247	0	0	0	0	0	0	0	0	0	0	0	0	0	0.0641196	0	0	0	0	0.0236949	0	0	0.111263	0	0	0	0	0	0.148145	0	0	0	0	0	0	0	0
IPI00004860	RARS	P54136-1	Isoform Complexed of Arginyl-tRNA synthetase, cytoplasmic	Isoform Complexed of Arginyl-tRNA synthetase, cytoplasmic;Isoform Monomeric of Arginyl-tRNA synthetase, cytoplasmic;Uncharacterized protein;Uncharacterized protein	0	0	0	0	0	0	0	0	0	0	0	0	0	0	0	0	0	0	0	0	0	0	0	0	0	0	0	0	0	0	0	0	0	0	0	0	0	0	0	0	0	0	0	0	0
IPI00004962	GIMPC	O00461	Golgi integral membrane protein 4	Golgi integral membrane protein 4;Uncharacterized protein	0	0	0	0	0	0	0	0	0	0	0	0	0	0	0	0	0	0	0	0	0	0	0	0	0	0	0	0	0	0	0	0	0	0	0	0	0	0	0	0	0	0	0	0	0
IPI00004970	DRIM	O75691	Small subunit processome component 20 homolog	Small subunit processome component 20 homolog;small subunit processome component 20 homolog	0	0	0	0	0	0	0	0	0	0	0	0	0	0	0	0	0	0	0	0	0	0	0	0	0	0	0	0	0	0	0	0	0	0	0	0	0	0	0	0	0	0	0	0	0
IPI00005018	LBP1	Q9NZI7-1	Isoform 1 of Upstream-binding protein 1	Isoform 1 of Upstream-binding protein 1;Isoform 2 of Upstream-binding protein 1	0	0	0	0	0	0	0	0	0	0	0	0	0	0	0	0	0	0	0	0	0	0	0	0	0	0	0	0	0	0	0	0	0	0	0	0	0	0	0	0	0	0	0	0	0
IPI00005055	CXorf56	Q9H5V9	UPF0428 protein CXorf56	UPF0428 protein CXorf56;hypothetical protein LOC63932 isoform 3;hypothetical protein LOC63932 isoform 2	0	0	0	0	0	0	0	0	0	0	1	0	0	0	0	0	0	0	0	0	0	0	0	0	0	0	0	0	0	0	0	0	0	0	0	0	0	0	0	0	0	0	0	0	0
IPI00005087	TMOD3	Q9NYL9	Tropomodulin-3	Tropomodulin-3	0	0	0	0	0	0	0	0	0	0	0	0	0	0	0	0	0	0	0	0	0	0	0	0	0	0	0	0	0	0	0	0	0	0	0	0.0356266	0.0141233	0	0	0	0	0	0	0	0
IPI00005107	NPC1	O15118	Niemann-Pick C1 protein	Niemann-Pick C1 protein	0	0	0	0	0	0	0	0	0	0	0	0	0	0	0	0	0	0	0	0	0	0	0	0	0	0	0	0	0	0	0	0	0	0	0	0	0	0	0	0	0	0	0	0	0
IPI00005129	SCAMP	O15126-1	Isoform 1 of Secretory carrier-associated membrane protein 1	Isoform 1 of Secretory carrier-associated membrane protein 1;cDNA FLJ55118, highly similar to Secretory carrier-associated membrane protein 1;Putative uncharacterized protein (Fragment)	0	0	0	0	0	0	0	0	0	0	0	0	0	0	0	0	0	0	0	0	0	0	0	0	0	0	0	0	0	0	0	0	0	0	0	0	0	0	0	0	0	0	0	0	0
IPI00005132	GNL3L	Q9NVN8	Guanine nucleotide-binding protein-like 3-like protein	Guanine nucleotide-binding protein-like 3-like protein	0	0	0	0	0	0	0	0	0	0	0	0	0	0	0	0	0	0	0	0	0	0	0	0	0	0	0	0	0	0	0	0	0	0	0	0	0	0	0	0	0	0	0	0	0
IPI00005149	CCDC76	Q9NUP7-1	Isoform 1 of tRNA guanosine-2-O-methyltransferase TRM13 homolog	Isoform 1 of tRNA guanosine-2-O-methyltransferase TRM13 homolog;cDNA FLJ54964, highly similar to Coiled-coil domain-containing protein 76	0	0	0	0	0	0	0	0	0	0	0	0	0	0	0	0	0	0	0	0	0	0	0	0	0	0	0	0	0	0	0	0	0	0	0	0	0	0	0	0	0	0	0	0	0
IPI00005154	FACT80	Q08945	FACT complex subunit SSRP1	FACT complex subunit SSRP1	0	0	0	0	0	0	0	0	0	0	0	0	0	0	0	0	0.684051	0	0	0	0	0	0	0	0	0	0	0	0	0	0	0	0	0	0	0	0	0.0244912	0	0	0	0	0	0	0
IPI00005161	ARC34	O15144	Actin-related protein 2/3 complex subunit 2	Actin-related protein 2/3 complex subunit 2;Uncharacterized protein;10 kDa protein;Uncharacterized protein	0	0	0	0	0	0	0	0	0	0	0	0	0	0	0	0	0	0	0	0	0	0	0	0	0.87913	0	0	0	0	0	0	0	0	0	0	0	0	0	0	0	0	0	0	0	0
IPI00005162	ARC21	O15145	Actin-related protein 2/3 complex subunit 3	Actin-related protein 2/3 complex subunit 3;cDNA FLJ51245, highly similar to Actin-related protein 2/3 complex subunit 3;Uncharacterized protein	0	0	0	0	0	0	0	0	0	0	0	0	0	0	0	0	0	0	0	0	0	0	0	0	0	0	0	0	0	0	0	0	0	0	0	0	0	0	0	0	0	0	0	0	0
IPI00005179	POLR1C	O15160-1	Isoform 1 of DNA-directed RNA polymerases I and III subunit RPAC1	Isoform 1 of DNA-directed RNA polymerases I and III subunit RPAC1;Isoform 2 of DNA-directed RNA polymerases I and III subunit RPAC1;Uncharacterized protein;cDNA FLJ57708, highly similar to DNA-directed RNA polymerase I 40 kDa polypeptide;Polymerase (RNA) I	0.0749078	0	0	0	0.071099	0	0.0761775	0.141099	0	0.107503	0.0316967	0	0	0	0	0	0	0	0	0	0	0.0893132	0	0	0	0	0	0	0	0	0	0	0	0	0	0.0643663	0.0192116	0.0253937	0	0	0	0	0	0	0.0853944
IPI00005477	TWISTNB	Q3B726	DNA-directed RNA polymerase I subunit RPA43	DNA-directed RNA polymerase I subunit RPA43	0	0	0	0	0	0	0.13062	0.104474	0	0	0	0	0	0	0	0	0	0	0	0	0.0670462	0	0	0	0	0	0	0	0	0	0	0	0	0	0	0.121553	0.46971	0.154288	0	0	0	0	0	0	0
IPI00005490	GOLPH3	Q9H4A6	Golgi phosphoprotein 3	Golgi phosphoprotein 3;cDNA FLJ55806, highly similar to Golgi phosphoprotein 3	0	0	0	0	0	0	0	0	0	0	0	0	0	0	0	0	0	0	0	0	0	0	0	0	0	0	0	0	0	0	0	0	0	0	0	0	0	0	0	0	0	0	0	0	0
IPI00005492	BIG3	P61964	WD repeat-containing protein 5	WD repeat-containing protein 5	0	0	0	0	0	0	0	0	0	0	0	0	0	0	0	0	0	0	0	0	0	0	0	0	0	0	0	0	0	0	0	0	0	0	0	0	0	0	0	0	0	0	0	0	0
IPI00005578	EHD4	Q9H223	EH domain-containing protein 4	EH domain-containing protein 4	0	0	0	0	0	0	0	0	0	0	0	0	0	0	0	0	0	0	0	0	0	0	0	0	0	0	0	0	0	0	0	0	0	0	0	0	0	0	0	0	0	0	0	0	0
IPI00005614	SPTB2	Q01082-1	Isoform Long of Spectrin beta chain, brain 1	Isoform Long of Spectrin beta chain, brain 1;Isoform Short of Spectrin beta chain, brain 1;Isoform 2 of Spectrin beta chain, brain 1	0	0.18547	0.152583	0	0.0560094	0	0	0	0	0	0	0	0	0	0	0	0	0	0	0	0	0	0	0	0.107569	0.000937085	0	0	0	0	0	0	0.0103718	0	0	0.0366137	0	0	0.132026	0	0	0	0	0	0
IPI00005631	GCC2	Q8IWJ2-1	Isoform 1 of GRIP and coiled-coil domain-containing protein 2	Isoform 1 of GRIP and coiled-coil domain-containing protein 2;Uncharacterized protein	0	0	0	0	0	0	0	0	0	0	0	0	0	0	0	0	0	0	0	0	0	0	0	0	0	0	0	0	0	0	0	0	0	0	0	0	0	0	0	0	0	0	0	0	0
IPI00005648	KIAA0138	Q14151	Scaffold attachment factor B2	Scaffold attachment factor B2;Uncharacterized protein;44 kDa protein	0.39081	0.0869396	0	0.264554	0.0567408	0	0.0292929	0	0	0	0.279902	0	0.317051	0	0	0	0.29012	0	0.28257	0	0	0.0686755	0	0	0	0	0.227654	0	0	0.507242	0.448933	0.163678	0.172593	0	0	0	0.0684066	0.282632	0	0	0	0	0	0	0
IPI00005661	BHLHD13	Q9UH92-1	Isoform Gamma of Max-like protein X	Isoform Gamma of Max-like protein X;Isoform Beta of Max-like protein X;Isoform Alpha of Max-like protein X	0	0	0	0	0	0	0	0	0	0	0	0	0	0	0	0	0	0	0	0	0	0	0	0	0	0	0	0	0	0	0	0	0	0	0	0	0	0	0	0	0	0	0	0	0
IPI00005666	JHDM3A	O75164	Lysine-specific demethylase 4A	Lysine-specific demethylase 4A	0	0	0	0	0	0	0	0	0	0	0	0	0	0	0	0	0	0	0	0	1	0	0	0	0	0	0	0	0	0	0	0	0	0	0	0	0	0	0	0	0	0	0	0	0
IPI00005668	AKR1C2	P52895	Aldo-keto reductase family 1 member C2	Aldo-keto reductase family 1 member C2;Aldo-keto reductase family 1 member C1;aldo-keto reductase family 1 member C2-like isoform 1;cDNA FLJ52680, highly similar to Aldo-keto reductase family 1 member C2;aldo-keto reductase family 1 member C2-like isoform	0	0	0	0	0	0	0	0	0	0	0	0	0	0	0	0	0	0	0	0	0	0	0	0	0	0	0	0	0	0	0	0	0	0	0	0	1	0	0	0	0	0	0	0	0
IPI00005719	RAB1	P62820-1	Isoform 1 of Ras-related protein Rab-1A	Isoform 1 of Ras-related protein Rab-1A;Uncharacterized protein;Isoform 2 of Ras-related protein Rab-1A;Isoform 3 of Ras-related protein Rab-1A;14 kDa protein	0	0	0	0.0259893	0.0360911	0	0	0	0	0	0	0	0	0	0	0	0	0	0	0	0.209852	0.757405	0.0953679	0	0	0	0	0	0	0	0	0	0	0	0	0	0	0	0	0	0	0	0	0	0
IPI00005721	DEF1	P59665	Neutrophil defensin 1	Neutrophil defensin 1;Neutrophil defensin 3	0	0	0	0	0	0	0	0	0	0	0	0	0	0	0	0	0	0	0	0	0	0	0	0	0	0	0	0	0	0	0	0	0	0	0	0	0	0	0	0	0	0	0	0	0
IPI00005780	OGT	O15294-1	Isoform 3 of UDP-N-acetylglucosamine--peptide N-acetylglucosaminyltransferase 110 kDa subunit	Isoform 3 of UDP-N-acetylglucosamine--peptide N-acetylglucosaminyltransferase 110 kDa subunit;Isoform 1 of UDP-N-acetylglucosamine--peptide N-acetylglucosaminyltransferase 110 kDa subunit;Isoform 2 of UDP-N-acetylglucosamine--peptide N-acetylglucosaminyltr	0	0	0	0	0	0	0	0	0	0	0	0	0	0	0	0	0	0	0	0	0	0	0.302128	0	0	0	0	0	0	0	0	0	0	0	0	0	0	0	0	0	0	0	0	0	0
IPI00005969	CAPZA1	P52907	F-actin-capping protein subunit alpha-1	F-actin-capping protein subunit alpha-1	0	0	0	0	0	0	0	0	0	0	0	0	0	0	0	0	0	0	0	0	0	0	0	0	0	0	0	0	0	0	0	0	0	0	0	0	0	0	0	0	0	0	0	0	0
IPI00005979	EIF2B4	Q9UI10-1	Isoform 1 of Translation initiation factor eIF-2B subunit delta	Isoform 1 of Translation initiation factor eIF-2B subunit delta;Isoform 3 of Translation initiation factor eIF-2B subunit delta;EIF-2B-delta-like protein;25 kDa protein	0	0	0	0	0	0	0	0	0	0	0	0	0	0	0	0	0	0	0	0	0	0	0	0	0	0	0	0	0	0	0	0	0	0	0	0	0	0	0	0	0	0	0	0	0
IPI00006038	ADAR2	P52948-1	Isoform 1 of Nuclear pore complex protein Nup98-Nup96	Isoform 1 of Nuclear pore complex protein Nup98-Nup96;Isoform 5 of Nuclear pore complex protein Nup98-Nup96;Isoform 2 of Nuclear pore complex protein Nup98-Nup96;Isoform 6 of Nuclear pore complex protein Nup98-Nup96;177 kDa protein	0	0	0	0	0	0	0	0	0	0	0	0	0	0	0	0	0	0	0	0	0	0	0	0	0	0	0	0	0	0	0	0	0	0	0	0	0	0	0	0	0	0	0	0	0
IPI00006052	HSPC231	Q9UHV9	Prefoldin subunit 2	Prefoldin subunit 2	0	0	0	0	0	0	0	0	0	0	0	0	0	0	0	0	0	0	0	0	0	0	0	0	0	0	0	0	0	0	0	0	0	0	0	0	0	0	0	0	0	0	0	0	0
IPI00006079	BCLAF1	Q9NYF8-1	Isoform 1 of Bcl-2-associated transcription factor 1	Isoform 1 of Bcl-2-associated transcription factor 1;Isoform 2 of Bcl-2-associated transcription factor 1;Uncharacterized protein;Uncharacterized protein;Uncharacterized protein;Isoform 4 of Bcl-2-associated transcription factor 1	0	0	0	0	0	0	0	0	0	0	0	0	0	0	0	0	0	0	0	0	0	0	0	0	0	0	0	0	0.203194	0.121033	0	0	0	0	0	0	0	0.584347	0	0	0	0	0	0	0
IPI00006091	DMD	P11532-1	Isoform 4 of Dystrophin	Isoform 4 of Dystrophin;427 kDa protein;dystrophin Dp427p1 isoform;Isoform 3 of Dystrophin;dystrophin Dp427l isoform;Isoform 2 of Dystrophin	0	0	0	0	0	0	0	0	0	0	0	0	0	0	0	0	0	0	0	0	0	0	0	0	0	0	0	0	0	0	0	0	0	0	0	0	0	0	0	0	0	0	0	0	0
IPI00006099	BMS1	Q14692	Ribosome biogenesis protein BMS1 homolog	Ribosome biogenesis protein BMS1 homolog	0	0	0	0	0	0	0	0	0	0	0	0	0	0	0	0	0	0	0	0	0	0	0	0	0	0	0	0	0	0	0	0	0	0	0	0	0	0	0	0	0	0	0	0	0
IPI00006113	POLR2I	P36954	DNA-directed RNA polymerase II subunit RPB9	DNA-directed RNA polymerase II subunit RPB9	0	0	0	0	0	0	0	0	0	0	0	0	0	0	0	0	0	0	0	0	0	0	0	0	0	0	0	0	0	0	0	0	0	0	0	0	0	0	0	0	0	0	0	0	0
IPI00006167	PPM1C	O15355	Protein phosphatase 1G	Protein phosphatase 1G;PPM1G protein;Protein phosphatase 1G variant (Fragment)	0	0	0	0	0	0	0	0	0	0	0	0	0	0	0	0	0	0	0	0	0	0	0	0	0	0	0	0	0	0	0	0	0	0	0	0	0	0	0	0	0	0	0	0	0
IPI00006171	INO80G	Q6P4R8-2	Isoform 2 of Nuclear factor related to kappa-B-binding protein	Isoform 2 of Nuclear factor related to kappa-B-binding protein;Isoform 1 of Nuclear factor related to kappa-B-binding protein;Isoform 3 of Nuclear factor related to kappa-B-binding protein	0	0	0	0	0	0	0	0	0	0	0.0376008	0	0	0	0	0	0	0	0	0	0	0	0	0	0	0	0	0	0	0.0218777	0	0	0	0.226898	0	0	0	0	0	0	0	0.119641	0	0	0.0719052
IPI00006203	ALTE	O96006	Zinc finger BED domain-containing protein 1	Zinc finger BED domain-containing protein 1	0	0	0	0	0	0	0	0	0	0	0	0	0	0	0	0	0	0	0	0	0	0	0	0	0	0	0	0	0	0	0	0	0	0	0	0	0	0	0	0	0	0	0	0	0
IPI00006211	UNQ484/PRO983	O95292-1	Isoform 1 of Vesicle-associated membrane protein-associated protein B/C	Isoform 1 of Vesicle-associated membrane protein-associated protein B/C;Isoform 2 of Vesicle-associated membrane protein-associated protein B/C;Uncharacterized protein	0	0	0	0	0	0	0	0	0	0	0	0	0	0	0	0	0	0	0	0	0	0	0	0	0	0	0	0	0	0	0	0	0	0	0	0.418835	0	0	0	0	0	0	0	0	0
IPI00006298	PPIG	Q13427-1	Isoform 1 of Peptidyl-prolyl cis-trans isomerase G	Isoform 1 of Peptidyl-prolyl cis-trans isomerase G;Uncharacterized protein;Uncharacterized protein;PPIG protein (Fragment);Isoform 2 of Peptidyl-prolyl cis-trans isomerase G	0	0	0	0	0	0	0	0	0	0	0	0	0	0	0	0	0	0	0	0	0	0	0	0	0	0	0	0	0	0	0	0	0	0.0951829	0.00344245	0	0	0	0	0	0	0	0	0	0
IPI00006379	HSPC120	Q9Y2X3	Nucleolar protein 58	Nucleolar protein 58	0	0	0	0	0	0	0	0	0	0	0	0	0	0	0	0	0	0	0	0	0	0	0	0	0	0	0	0	0	0	0	0	0	0	0	0	0	0.149293	0	0	0	0	0	0	0.0871596
IPI00006408	CGI-25	Q9Y314	Nitric oxide synthase-interacting protein	Nitric oxide synthase-interacting protein;cDNA FLJ54756, moderately similar to Homo sapiens nitric oxide synthase interacting protein (NOSIP), mRNA	0	0	0	0	0	0	0	0	0	0	1	0	0	0	0	0	0	0	0	0	0	0	0	0	0	0	0	0	0	0	0	0	0	0	0	0	0	0	0	0	0	0	0	0	0
IPI00006442	CLN80	P38432	Coilin	Coilin	0	0	0.00322935	0	0	0	0	0	0	0.0512657	0	0	0	0	0	0	0	0	0	0	0	0	0	0	0	0	0	0	0	0	0	0	0	0	0	0	0.0355809	0.0131933	0	0.0171349	0	0	0	0	0
IPI00006451	NSF	P46459	Vesicle-fusing ATPase	Vesicle-fusing ATPase;cDNA FLJ54349, highly similar to Vesicle-fusing ATPase;cDNA FLJ59316, highly similar to Vesicle-fusing ATPase;vesicle-fusing ATPase-like	0	0.0253289	0.0168439	0	0.0855107	0	0	0	0	0	0	0	0	0	0	0	0	0	0	0	0.0406267	0.0249942	0	0	0	0	0	0	0	0	0	0	0	0	0	0.0345291	0.0122601	0	1	0	0	0	0	0	0
IPI00006504	EIF2B3	Q9NR50-1	Isoform 1 of Translation initiation factor eIF-2B subunit gamma	Isoform 1 of Translation initiation factor eIF-2B subunit gamma;Isoform 2 of Translation initiation factor eIF-2B subunit gamma;Isoform 3 of Translation initiation factor eIF-2B subunit gamma;Eukaryotic translation initiation factor 2B, subunit 3 gamma, 58	0	0	0	0	0	0	0	0	0	0	0	0	0	0	0	0	0	0	0	0	0	0	0	0	0	0	0	0	0	0	0	0	0	0	0	0	0	0	0	0	0	0	0	0	0
IPI00006586	C14orf92	O94842	TOX high mobility group box family member 4	TOX high mobility group box family member 4;cDNA FLJ54372, highly similar to Epidermal Langerhans cell protein LCP1;cDNA FLJ54382, highly similar to Epidermal Langerhans cell protein LCP1;cDNA FLJ54357, highly similar to Epidermal Langerhans cell protein L	0	0	0	0	0	0	0	0	0	0	0	0	0	0	0	0	0	0	0	0	0	0	0	0	0	0	0	0	0	0	0	0	0	0.0225501	0	0	0	0	0	0	0	0	0	0	0
IPI00006658	PIN4	Q9Y237-2	Isoform 2 of Peptidyl-prolyl cis-trans isomerase NIMA-interacting 4	Isoform 2 of Peptidyl-prolyl cis-trans isomerase NIMA-interacting 4;Isoform 1 of Peptidyl-prolyl cis-trans isomerase NIMA-interacting 4	0.0663477	0	0	0	0	0	0.0829264	0	0	0	1	0	0	0	0	0	0	0	0	0	0	0	0	0	0	0	0	0	0	0	0	0	0	0	0	0	0	0	0	0	0	0.0290153	0	0	0
IPI00006699	PRB3	Q04118	Basic salivary proline-rich protein 3	Basic salivary proline-rich protein 3;basic salivary proline-rich protein 3 precursor;Uncharacterized protein	0	0	0	0	0	0	0	0	0	0	0	0	0	0	0	0	0	0	0	0	0	0	0	0	0	0	0	0	0	0	0	0	0	0	0.815287	0	0	0	0.601825	0.640464	0	1	0	0	0
IPI00006715	HR21	O60216	Double-strand-break repair protein rad21 homolog	Double-strand-break repair protein rad21 homolog	0	0	0	0	0	0	0	0	0	0	0	0	0	0	0	0	0	0	0	0	0	0	0	0	0	0	0	0	0	0	0	0	0	0	0	0	0	0	0	0	0	0	0	0	0
IPI00006865	SEC22B	O75396	Vesicle-trafficking protein SEC22b	Vesicle-trafficking protein SEC22b	0	0.0285278	0.0291049	0	0	0	0	0.00712841	0	0	0	0	0	0	0	0	0	0	0	0	0	0.0230784	0	0	0	0	0	0	0	0	0	0	0	0	0	0.00925288	0	0	0	1	0	0.321903	0	0.487968	0
IPI00006900	CRLZ1	Q9NQZ2	Something about silencing protein 10	Something about silencing protein 10	0	0	0	0	0	0	0	0	0	0	0	0	0	0	0	0	0	0	0	0	0	0	0	0	0	0	0	0	0	0	0	0	0	0	0	0	0	0	0	0	0	0	0	0	0
IPI00006987	DDX24	Q9GZR7	ATP-dependent RNA helicase DDX24	ATP-dependent RNA helicase DDX24;DDX24 protein;cDNA FLJ54363, highly similar to ATP-dependent RNA helicase DDX24;86 kDa protein;56 kDa protein	0	0	0	0	0	0	0	0	0	0	0	0	0.350058	0.213151	0	0	0	0	0	0	0.00425653	0	0.1127	0.00239282	0	0	0.00703694	0	0	0.188233	0.245039	0.065918	0.159588	0	0	0.0299848	0.0365684	0.00906732	0	0	0	0	0	0	0
IPI00007004	CGI-115	Q9Y3B9	RRP15-like protein	RRP15-like protein	0	0	0	0	0	0	0	0	0	0	0	0	0	0	0	0	0	0	0	0	0	0	0	0	0	0	0	0	0	0	0	0	0	0.146046	0	0	0	0	0	0	0	0	0	0	0
IPI00007019	CGI-124	Q9Y3C6	Peptidyl-prolyl cis-trans isomerase-like 1	Peptidyl-prolyl cis-trans isomerase-like 1	0	0	0	0	0	0	0	0	0	0	0	0	0	0	0	0	0	0	0	0	0	0	0	0	0	0	0	0	0	0	0	0	0	0	0	0	0	0	0	0	0.140905	0.132156	0	0	1
IPI00007021	CGI-125	Q9Y3C7	Mediator of RNA polymerase II transcription subunit 31	Mediator of RNA polymerase II transcription subunit 31	0	0	0	0	0	0	0	0	0	0	0	0	0	0	0	0	0	0	0	0	0	0	0	0	0	0	0	0	0	0	0	0	0	0	0	0	0	0	0	0	0	0	0	0	0.345806
IPI00007047	CAGA	P05109	Protein S100-A8	Protein S100-A8	0	0.211597	0	0	0	0	0	0	0	0.387971	0	0	0	0	0	0	0.104149	0	0	0	0	0	0	0	0	0	0	0	0	0	0	0	0	0	0	0	0	0	0	0	0	0	0	0	0
IPI00007052	CGI-135	Q9Y3D6	Mitochondrial fission 1 protein	Mitochondrial fission 1 protein	0	0	0	0	0	0	0	0	0	0	0	0	0	0	0	0	0	0	0	0	0	0	0	0	0	0	0	0	0	0	0	0	0	0	0	0	0	0	0	0	0	0	0	0	0
IPI00007058	CORO1B	Q9BR76	Coronin-1B	Coronin-1B;cDNA FLJ60046, highly similar to Coronin-1B;Similar to Protein tyrosine phosphatase receptor type C-associated protein	0	0	0	0	0	0	0	0	0	0	0	0	0	0	0	0	0	0	0	0	0	0	0	0	0	0	0	0	0	0	0	0	0	0	0	0	0	0	0	0	0	0	0	0	0
IPI00007144	RPL26L1	Q9UNX3	60S ribosomal protein L26-like 1	60S ribosomal protein L26-like 1;Uncharacterized protein	0	0	0	0	0	0	0	0	0	0	0	0	0	0	0	0	0	0	0	0	0	0	0	0	0	0	0	0	0	0	0	0	0	0	0	0	0	0	0	0	0	0	0	0	0
IPI00007146	CGI-122	Q9Y248	DNA replication complex GINS protein PSF2	DNA replication complex GINS protein PSF2	0	0	0	0	0	0	0	0	0	0	0	0	0	0	0	0	0	0	0	0	0	0	0	0	0	0	0	0	0	0	0	0	0	0	0	0	0	0	0	0	0	0	0	0	0
IPI00007175	CGI-37	Q9Y221-1	Isoform 1 of 60S ribosome subunit biogenesis protein NIP7 homolog	Isoform 1 of 60S ribosome subunit biogenesis protein NIP7 homolog;Isoform 2 of 60S ribosome subunit biogenesis protein NIP7 homolog	0	0	0	0	0	0	0	0	0	0	0	0	0	0	0	0	0.114131	0	0	0	0.00773119	0	0	0	0	0	0	0	0	0	0	0	0	0	0	0	0	0	0	0	0	0	0	0	0
IPI00007188	ANT2	P05141	ADP/ATP translocase 2	ADP/ATP translocase 2	0	0	0	0	0	0	0	0	0	0	0	0	0	0	0	0	0	0	0	0	0	0	0	0	0	0	0	0	0	0	0	0	0	0	0	0	0	0	0	0	0	0	0	0	0
IPI00007208	ABS	Q9UJV9	Probable ATP-dependent RNA helicase DDX41	Probable ATP-dependent RNA helicase DDX41;DEAD-box protein abstrakt variant (Fragment)	0	0	0	0	0	0	0	0	0	0	0	0	0	0	0	0	0	0	0	0	0	0	0	0	0	0	0	0	0	0	0	0	0	0	0	0	0	0	0	0	0	0	0	0	0
IPI00007273	KIAA0997	Q9Y2K1-1	Isoform 1 of Zinc finger and BTB domain-containing protein 1	Isoform 1 of Zinc finger and BTB domain-containing protein 1;Isoform 2 of Zinc finger and BTB domain-containing protein 1	0	0	0	0	0	0	0	0	0	0	0	0	0	0	0	0	0	0	0	0	0	0	0	0	0	0	0	0	0	0	0	0	0	0	0	0	0	0	0	0	0	0	0	0	0
IPI00007277	LRRFIP2	Q9Y608-1	Isoform 1 of Leucine-rich repeat flightless-interacting protein 2	Isoform 1 of Leucine-rich repeat flightless-interacting protein 2;cDNA FLJ58304, moderately similar to Leucine-rich repeat flightless-interacting protein 2;Isoform 4 of Leucine-rich repeat flightless-interacting protein 2;Isoform 2 of Leucine-rich repeat f	0	0	0	0	0	0	0	0	0	0	0	0	0	0	0	0	0	0	0	0	0	0	0	0	0	0	0	0	0	0	0	0	0	0.215629	0.407754	0	0	0	0	0	0	0	0	0	0
IPI00007280	ARC16	O15511-2	Isoform 2 of Actin-related protein 2/3 complex subunit 5	Isoform 2 of Actin-related protein 2/3 complex subunit 5;Isoform 1 of Actin-related protein 2/3 complex subunit 5	0	0	0	0	0	0	0	0	0	0	0	0	0	0	0	0	0	0	0	0	0	0	0	0	0	0	0	0	0	0	0	0	0	0	0	0	0	0	0	0	0	0	0	0	0
IPI00007283	POLR2D	O15514	DNA-directed RNA polymerase II subunit RPB4	DNA-directed RNA polymerase II subunit RPB4;Uncharacterized protein;Uncharacterized protein	0	0	0	0	0	0	0	0	0	0	0	0	0	0	0	0	0	0	0	0	0	0	0	0	0	0	0	0	0	0	0	0	0	0	0	0	0	0	0	0	0	0	0	0	0
IPI00007289	ALPP	P05187	Alkaline phosphatase, placental type precursor	Alkaline phosphatase, placental type precursor	0	0.0144752	0.0940713	0	0.079022	0	0	0	0	0	0	0	0	0	0	0	0	0	0	0	0	0	0	0	0	0	0	0	0	0	0	0	0	0	0	0.0375458	0.00654304	0	0	0	0	0	0	0	0
IPI00007311	MAFG	O15525	Transcription factor MafG	Transcription factor MafG	0	0	0	0	0	0	0	0	0	0	0	0	0	0	0	0	0	0	0	0	0	0	0	0	0	0	0	0	0	0	0	0	0	0	0	0	0	0	0	0	0	0	0	0	0
IPI00007320	FKSG26	Q9BQ70	Transcription factor 25	Transcription factor 25;PRO2620;cDNA: FLJ21026 fis, clone CAE06812	0	0	0	0	0	0	0	0	0	0	0	0	0	0	0	0	0	0	0	0	0	0	0	0	0	0	0	0	0	0	0	0	0	0	0	0	0	0	0	0	0	0	0	0	0
IPI00007321	APT1	O75608-1	cDNA FLJ60607, highly similar to Acyl-protein thioesterase 1	cDNA FLJ60607, highly similar to Acyl-protein thioesterase 1;Isoform 2 of Acyl-protein thioesterase 1;Uncharacterized protein;cDNA FLJ52008, highly similar to Acyl-protein thioesterase 1;Uncharacterized protein;Uncharacterized protein;Uncharacterized prote	0	0	0	0	0	0	0	0	0	0	0	0	0	0	0	0	0	0	0	0	0	0	0	0	0	0	0	0	0	0	0	0	0	0	0	0	0	0	0	0	0	0	0	0	0
IPI00007334	ACIN1	Q9UKV3-1	Isoform 1 of Apoptotic chromatin condensation inducer in the nucleus	Isoform 1 of Apoptotic chromatin condensation inducer in the nucleus;apoptotic chromatin condensation inducer in the nucleus isoform 2;apoptotic chromatin condensation inducer in the nucleus isoform 3	0	0	0	0.00143543	0	0	0	0	0	0	0	0	0.0142419	0	0	0	0	0	0	0	0	0	0.00775743	0	0.0012343	0	0	0	0	0.136663	0.0460366	0.0720635	0.0431065	0	0	0	0.0688659	0.0682321	0	0	0	0	0	0	0
IPI00007346	CYP20	O43447	Peptidyl-prolyl cis-trans isomerase H	Peptidyl-prolyl cis-trans isomerase H;Peptidyl-prolyl cis-trans isomerase;Peptidyl-prolyl cis-trans isomerase;10 kDa protein;Uncharacterized protein	0	0	0	0	0	0	0	0	0	0	0	0	0	0	0	0	0	0	0	0	0	0	0	0	0	0	0	0	0	0	0	0	0	0	0	0	0	0	0	0	0	0	0	0	0
IPI00007402	IPO7	O95373	Importin-7	Importin-7	0	0	0	0	0	0	0	0	0	0	0	0	0	0	0	0	0	0	0	0	0	0	0	0	0	0	0	0	0	0	0	0	0	0	0	0	0	0	0	0	0	0	0	0	0
IPI00007675	DNCLI1	Q9Y6G9	Cytoplasmic dynein 1 light intermediate chain 1	Cytoplasmic dynein 1 light intermediate chain 1;Uncharacterized protein	0	0	0	0	0	0	0	0	0	0	0	0	0	0	0	0	0	0	0	0	0	0	0	0	0	0	0	0	0	0	0	0	0	0	0	0	0	0	0	0	0	0	0	0	0
IPI00007750	TUBA1	P68366	Tubulin alpha-4A chain	Tubulin alpha-4A chain;cDNA FLJ58687, highly similar to Tubulin alpha-4 chain	0	0	0	0	0	0	0	0	0	0	0	0	0	0	0	0	0	0	0.0132089	0	0	0	0	0	0	0	0	0	0	0	0	0	0	0	0	0	0	0	0	0	0	0	0	0	0
IPI00007755	KIAA0118	Q9UL25	Ras-related protein Rab-21	Ras-related protein Rab-21	0	0	0	0	0	0	0	0	0	0	0	0	0	0	0	0	0	0	0	0	0	0	0	0	0	0	0	0	0	0	0	0	0	0	0	0	0	0	0	0	0	0	0	0	0
IPI00007765	GRP75	P38646	Stress-70 protein, mitochondrial	Stress-70 protein, mitochondrial;cDNA FLJ51907, highly similar to Stress-70 protein, mitochondrial;cDNA FLJ51903, highly similar to Stress-70 protein, mitochondrial	0	0	0.0908364	0.451083	0.23791	0	0	0	0.0768791	0	0.22871	0	0	0	0	2.8832e-05	0	0	0	0	0	0.0447009	0	0	0.545792	0	0	0.00722809	0	0	0	0	0	0	0	0.0281007	0	0	0	0	0	0	0	0	0
IPI00007797	FABP5	Q01469	Fatty acid-binding protein, epidermal	Fatty acid-binding protein, epidermal;11 kDa protein	0.190028	0.0454638	0.0873612	0.102199	0.0826283	0.0495793	0	0	0.0482418	0	0.0306532	0	0	0	0	0	0	0	0	0	0	0	0	0	0.118374	0	0	0	0	0	0	0	0	0	0.0403898	0	0	0.165789	0	0	0.0868846	0.0780741	0.119105	0	0
IPI00007812	ATP6B2	P21281	V-type proton ATPase subunit B, brain isoform	V-type proton ATPase subunit B, brain isoform;Protein	0	0	0	0	0	0	0	0	0	0	0	0	0	0	0	0	0	0	0	0	0	0	0	0	0	0	0	0	0	0	0	0	0	0	0	0	0	0	0	0	0	0	0	0	0
IPI00007853	GILT	P13284	Gamma-interferon-inducible lysosomal thiol reductase	Gamma-interferon-inducible lysosomal thiol reductase	0	0	0	0	0	0	0	0	0	0	0	0	0	0	0	0	0	0	0	0	0	0	0	0	0	0	0	0	0	0	0	0	0	0	0	0	0	0	0	0	0	0	0	0	0
IPI00007858	MYH13	Q9UKX3	Myosin-13	Myosin-13	0	0	0	0	0	0	0	0	0	0	0	0	0	0	0	0	0	0	0	0	0	0	0	0	0	0	0	0	0	0	0	0	0	0	0	0	0	0	0	0	0	0	0	0	0
IPI00007941	CLP1	O94992	Protein HEXIM1	Protein HEXIM1	0	0	0	0	0	0	0	0	0	0	0	0	0	0	0	0	0	0	0	0	0	0	0	0	0	0	0	0	0	0	0	0	0	0	0	0	0	0	0	0	0	0	0	0	0
IPI00007957	PAF65A	Q9Y6J9	TAF6-like RNA polymerase II p300/CBP-associated factor-associated factor 65 kDa subunit 6L	TAF6-like RNA polymerase II p300/CBP-associated factor-associated factor 65 kDa subunit 6L	0	0	0	0	0	0	0	0	0	0	0	0	0	0	0	0	0	0	0	0	0	0	0	0	0	0	0	0	0	0	0	0	0	0	0	0	0	0	0	0	0	0	0	0	0
IPI00008091	INO80	Q9ULG1	Putative DNA helicase INO80 complex homolog 1	Putative DNA helicase INO80 complex homolog 1	0	0	0	0	0	0	0	0	0	0	0	0	0	0	0	0	0	0	0	0	0	0	0	0	0	0	0	0	0	0	0	0	0	0	0	0	0	0	0	0	0	0	0	0	0
IPI00008200	KIAA1197	Q9ULM3	YEATS domain-containing protein 2	YEATS domain-containing protein 2	0	0	0	0	0	0	0	0	0	0	0	0	0	0	0	0	0	0	0	0	0	0	0	0	0	0	0	0	0	0	0	0	0	0	0	0	0	0	0	0	0	0	0	0	0
IPI00008219	RAD23A	P54725	UV excision repair protein RAD23 homolog A	UV excision repair protein RAD23 homolog A	0	0	0	0	0	0	0	0	0	0	0	0	0	0	0	0	0	0	0	0	0	0	0	0	0	0	0	0	0	0	0	0	0	0	0	0	0	0	0	0	0	0	0	0	0
IPI00008223	RAD23B	P54727	UV excision repair protein RAD23 homolog B	UV excision repair protein RAD23 homolog B;cDNA FLJ56531, highly similar to UV excision repair protein RAD23 homolog B;RAD23 homolog B	0	0	0	0	0	0	0	0	0	0	0	0	0	0	0	0	0	0	0	0	0	0	0	0	0.0496909	0	0	0	0	0	0	0	0	0	0	0	0	0	0	0	0	0	0	0	0
IPI00008247	ANAPC5	Q9UJX4-1	Isoform 1 of Anaphase-promoting complex subunit 5	Isoform 1 of Anaphase-promoting complex subunit 5;84 kDa protein;anaphase-promoting complex subunit 5 isoform b;25 kDa protein	0	0	0	0	0	0	0	0	0	0	0	0	0	0	0	0	0	0	0	0	0	0	0	0	0	0	0	0	0	0	0	0	0	0	0	0	0	0	0	0	0	0	0	0	0
IPI00008274	CAP	Q01518-1	Isoform 1 of Adenylyl cyclase-associated protein 1	Isoform 1 of Adenylyl cyclase-associated protein 1;Isoform 2 of Adenylyl cyclase-associated protein 1;49 kDa protein;Adenylyl cyclase-associated protein;Adenylyl cyclase-associated protein;Adenylyl cyclase-associated protein;Adenylyl cyclase-associated pro	0	0	0	0	0	0	0	0	0	0	0	0	0	0	0	0	0	0	0	0	0	0	0	0	0	0	0	0	0	0	0	0	0	0	0	0	0	0	0	0	0	0	0	0	0
IPI00008380	PPP2CA	P67775	Serine/threonine-protein phosphatase 2A catalytic subunit alpha isoform	Serine/threonine-protein phosphatase 2A catalytic subunit alpha isoform;Serine/threonine-protein phosphatase 2A catalytic subunit beta isoform;Serine/threonine-protein phosphatase;Serine/threonine-protein phosphatase;Serine/threonine-protein phosphatase;Se	0	0	0	0	0	0	0	0	0	0	0	0	0	0	0	0	0	0	0	0	0	0	0	0	0	0	0	0	0	0	0	0	0	0	0	0	0	0	0	0	0	0	0	0	0
IPI00008418	DIABLO	Q9NR28-1	Diablo homolog, mitochondrial precursor	Diablo homolog, mitochondrial precursor;diablo homolog, mitochondrial isoform 3 precursor;Isoform 2 of Diablo homolog, mitochondrial;18 kDa protein;15 kDa protein;15 kDa protein	0	0	0	0	0	0	0	0	0	0	0	0	0	0	0	0	0	0	0	0	0	0	0	0	0	0	0	0	0	0	0	0	0	0	0	0	0	0	0	0	0	0	0	0	0
IPI00008422	KIAA1122	Q9H4L7-2	Isoform 2 of SWI/SNF-related matrix-associated actin-dependent regulator of chromatin subfamily A containing DEAD/H box 1	Isoform 2 of SWI/SNF-related matrix-associated actin-dependent regulator of chromatin subfamily A containing DEAD/H box 1;Isoform 1 of SWI/SNF-related matrix-associated actin-dependent regulator of chromatin subfamily A containing DEAD/H box 1;cDNA FLJ5870	0	0	0	0	0	0	0	0	0	0	0	0	0	0	0	0	0	0	0	0	0	0	0	0	0	0	0	0	0	0	0	0	0	0	0	0	0	0	0	0	0	0	0	0	0
IPI00008433	RPS5	P46782	40S ribosomal protein S5	40S ribosomal protein S5	0	0	0	0	0	0	0	0	0	0	0	0	0	0	0	0	0	0	0	0	0	0	0	0	0	0	0	0	0	0	0	0	0	0	0	0	0	0.0204873	0	0	0	0	0	0	0
IPI00008436	POLE4	Q9NR33	DNA polymerase epsilon subunit 4	DNA polymerase epsilon subunit 4	0	0	0	0	0	0	0	0	0	0	0	0	0	0	0	0	0	0	0	0	0	0	0	0	0	0	0	0	0	0	0	0	0	0	0	0	0	0	0	0	0	0	0	0	0
IPI00008437	C15orf15	Q9UHA3	Probable ribosome biogenesis protein RLP24	Probable ribosome biogenesis protein RLP24	0	0	0	0	0	0	0	0	0	0	0	0	0	0	0	0	0	0	0	0	0	0	0	0	0	0	0	0	0	0	0	0	0	0	0	0	0	0	0	0	0	0	0	0	0
IPI00008438	RPS10	P46783	40S ribosomal protein S10	40S ribosomal protein S10;Ribosomal protein S10 variant (Fragment);RPS10-NUDT3 protein;Ribosomal protein S10;Putative 40S ribosomal protein S10-like	0	0	0	0	0	0.00794527	0	0	0	0	0	0	0	0	0	0	0	0	0.061539	0	0	0	0	0.00893842	0	0	0	0	0	0.0380465	0.025724	0.0770372	0	0	0	0	0	0.0288139	0	0	0	0.0402045	0	0	0
IPI00008449	FIP1	Q6UN15-3	Isoform 3 of Pre-mRNA 3-end-processing factor FIP1	Isoform 3 of Pre-mRNA 3-end-processing factor FIP1	0	0	0	0	0	0	0	0	0	0	0	0	0	0	0	0	0	0	0	0	0	0	0	0.16361	0	0	0	0	0	0	0	0	0	0	0.00582176	0	0	0	0	0	0	0	0	0	0
IPI00008454	DNAJB11	Q9UBS4	DnaJ homolog subfamily B member 11	DnaJ homolog subfamily B member 11	0	0	0	0	0	0	0	0	0	0	0	0	0	0	0	0	0	0	0	0	0	0	0	0	0	0	0	0	0	0	0	0	0	0	0	0	0	0	0	0	0	0	0	0	0
IPI00008477	C20orf1	Q9ULW0	Targeting protein for Xklp2	Targeting protein for Xklp2;TPX2, microtubule-associated, homolog (Xenopus laevis), isoform CRA_a	0	0	0	0	0	0	0	0	0	0.084145	1	0	0	0	0	0	0	0	0	0	0	0	0	0	0	0	0	0	0	0	0	0	0	0.00169455	0	0.0357208	0.00666057	0	0	0.0455459	0.129399	0	0	0	0.49685
IPI00008527	RPLP1	P05386	60S acidic ribosomal protein P1	60S acidic ribosomal protein P1	0	0	0	0	0	0.016154	0	0	0	0	0	0	0	0	0	0	0	0	0	0	0	0	0	0	0	0	0	0.0208826	0	0	0	0.0277907	0	0	0	0	0	0	0	0	0	0	0	0	0
IPI00008531	KIAA0071	Q9UKL0	REST corepressor 1	REST corepressor 1;REST corepressor 3 isoform a;Isoform 1 of REST corepressor 3;REST corepressor 3 isoform c;Isoform 2 of REST corepressor 3;cDNA FLJ59439, highly similar to REST corepressor 3;Uncharacterized protein	1	0	0	0	0	0	0	0	0	0	0	0	0	0	0	0	0	0	0	0	0	0	0	0	0	0	0	0	0	0	0	0	0	0	0	0	0	0	0	0	0	0	0	0	0
IPI00008536	GAS41	O95619	YEATS domain-containing protein 4	YEATS domain-containing protein 4	0	0	0	0	0	0	0	0	0	0	0	0	0	0	0	0	0	0	0	0	0	0	0	0	0	0	0	0	0	0	0	0	0	0	0	0	0	0	0	0	0	0	0	0	0
IPI00008552	GLRX3	O76003	Glutaredoxin-3	Glutaredoxin-3	0	0	0	0	0	0	0	0	0	0	0	0	0	0	0	0	0	0	0	0	0	0	0	0	0	0	0	0	0	0	0	0	0	0	0	0	0	0	0	0	0	0	0	0	0
IPI00008557	CRDBP	Q9NZI8	Insulin-like growth factor 2 mRNA-binding protein 1	Insulin-like growth factor 2 mRNA-binding protein 1;insulin-like growth factor 2 mRNA-binding protein 1 isoform 2	0	0	0	0	0	0	0	0	0	0	0	0	0	0	0	0	0	0	0	0	0	0	0	0	0	0	0	0	0	0	0	0	0	0	0	0	0	0	0	0	0	0	0	0	0
IPI00008599	EBP	Q15125	3-beta-hydroxysteroid-Delta(8),Delta(7)-isomerase	3-beta-hydroxysteroid-Delta(8),Delta(7)-isomerase;Uncharacterized protein;Uncharacterized protein	0	0	0	0	0	0	0	0	0	0	0	0	0	0	0	0	0	0	0	0	0	0	0	0	0	0	0	0	0	0	0	0	0	0.118573	0.103109	0	0	0	0	0	0	0	0	0	0
IPI00008791	CIAO1	O76071	Probable cytosolic iron-sulfur protein assembly protein CIAO1	Probable cytosolic iron-sulfur protein assembly protein CIAO1;cDNA FLJ51287, highly similar to WD repeat protein 39	0	0	0	0	0	0	0	0	0	0	0	0	0	0	0	0	0	0	0	0	0	0	0	0	0	0	0	0	0	0	0	0	0	0	0	0	0	0	0	0	0	0	0	0	0
IPI00008800	MAZ	P56270	Similar to Serum amyloid A activating factor 2	Similar to Serum amyloid A activating factor 2;myc-associated zinc finger protein isoform 2;SAF-3;27 kDa protein;Zinc finger protein	0	0	0	0	0	0	0	0	0	0	0	0	0	0	0	0	0	0	0	0	0	0	0	0	0	0	0	0	0	0	0	0	0	0	0	0	0	0	0.0862169	0	0	0	0	0	0.164798
IPI00008918	EPLIN	Q9UHB6-1	Isoform Beta of LIM domain and actin-binding protein 1	Isoform Beta of LIM domain and actin-binding protein 1;Isoform 4 of LIM domain and actin-binding protein 1;cDNA FLJ55990, highly similar to LIM domain and actin-binding protein 1;Isoform 3 of LIM domain and actin-binding protein 1	0	0	0	0	0	0	0	0	0	0	0	0	0	0	0	0	0	0	0	0	0	0	0	0	0	0	0	0	0	0	0	0	0	0	0	0	0	0	0	0	0	0	0	0	0
IPI00008961	PP8000	Q9NYB0	Telomeric repeat-binding factor 2-interacting protein 1	Telomeric repeat-binding factor 2-interacting protein 1	0	0	0	0	0	0	0	0	0	0	0	0	0	0	0	0	0	0	0	0	0	0	0	0	0	0	0	0	0	0	0	0	0	0	0	0	0	0	0	0	0	0	0	0	0
IPI00008964	RAB1B	Q9H0U4	Ras-related protein Rab-1B	Ras-related protein Rab-1B;Uncharacterized protein;Small GTP-binding protein;Putative Ras-related protein Rab-1C;Putative small GTP-binding protein	0	0	0	0	0	0	0	0	0	0	0	0	0	0	0	0	0	0	0	0	0	0	0	0	0	0	0	0	0	0	0	0	0	0	0	0	0	0	0	0	0	0	0	0	0
IPI00008991	DR1	Q01658	Protein Dr1	Protein Dr1	0	0	0	0	0	0	0	0	0	0	0	0	0	0	0	0	0	0	0	0	0	0	0	0	0	0	0	0	0	0	0	0	0	0	0	0	0	0	0	0	0	0	0	0	0
IPI00008998	BIND1	Q9P035	3-hydroxyacyl-CoA dehydratase 3	3-hydroxyacyl-CoA dehydratase 3;3-hydroxyacyl-CoA dehydratase 3-like isoform 1;cDNA FLJ54138, highly similar to Homo sapiens butyrate-induced transcript 1 (HSPC121), mRNA;3-hydroxyacyl-CoA dehydratase 3-like isoform 2, partial;3-hydroxyacyl-CoA dehydratase	0	0	0	0	0	0	0	0	0	0	0	0	0	0	0	0	0	0	0	0	0	0	0	0	0	0	0	0	0	0	0	0	0	0	0	0	0	0	0	0	0	0	0	0	0
IPI00009057	G3BP2	Q9UN86-1	Isoform A of Ras GTPase-activating protein-binding protein 2	Isoform A of Ras GTPase-activating protein-binding protein 2;Isoform B of Ras GTPase-activating protein-binding protein 2;Uncharacterized protein;Uncharacterized protein;Uncharacterized protein	0	0	0	0	0	0	0	0	0	0	0	0	0	0	0.174318	0	0	0	0	0	0	0.00875137	0	0	0	0	0	0	0	0	0	0	0	0	0	0	0	0	0	0	0	0	0	0	0
IPI00009061	hCG_27420	A8K212	Killer cell lectin-like receptor subfamily A member 1	Killer cell lectin-like receptor subfamily A member 1;KLRA1;cDNA FLJ59270, highly similar to Homo sapiens killer cell lectin-like receptor subfamily A, member 1 (KLRA1), mRNA	0	0	0	0	0	0	0	0	0	0	0	0	0	0	0	0	0	0	0	0	0	0	0	0	0	0	0	0	0	0	0	0	0	0	0	0	0	0	0	0	0	0	0	0	0
IPI00009104	CGI-46	Q9Y230	RuvB-like 2	RuvB-like 2;cDNA FLJ32936 fis, clone TESTI2007533, highly similar to RuvB-like 2;cDNA FLJ56743, highly similar to RuvB-like 2	0	0	0	0	0	0	0	0	0	0.122071	0.271021	0	0	0	0	0	0	0	0	0	0	0	0	0	0	0	0	0	0.0655636	0	0	0	0	0	0	0	0	0	0	0	0	0	0	0	0.0260061
IPI00009123	NEFA	P80303-1	Isoform 1 of Nucleobindin-2	Isoform 1 of Nucleobindin-2;Isoform 2 of Nucleobindin-2;Uncharacterized protein;Uncharacterized protein;Protein	0	0	0	0	0	0	0	0	0	0	0	0	0	0	0	0	0	0	0	0	0	0	0	0	0	0	0	0	0	0	0	0	0	0	0	0	0	0	0	0	0	0	0	0	0
IPI00009137	CPSF30	O95639-1	Isoform 1 of Cleavage and polyadenylation specificity factor subunit 4	Isoform 1 of Cleavage and polyadenylation specificity factor subunit 4;Isoform 2 of Cleavage and polyadenylation specificity factor subunit 4;Isoform 3 of Cleavage and polyadenylation specificity factor subunit 4;Uncharacterized protein;Protein;cDNA FLJ527	0	0	0	0	0	0	0	0	0	0	0	0	0	0	0	0	0	0	0	0	0	0	0	0	0	0	0	0	0	0	0	0	0	0	0	0	0	0	0	0	0	0	0	0	0
IPI00009146	FLN29	O14545	TRAF-type zinc finger domain-containing protein 1	TRAF-type zinc finger domain-containing protein 1	0	0	0	0	0	0	0	0	0	0	0	0	0	0	0	0	0	0	0	0	0	0	0	0	0	0	0	0	0	0	0	0	0	0	0	0	0	0	0	0	0	0	0	0	0
IPI00009253	NAPA	P54920	Alpha-soluble NSF attachment protein	Alpha-soluble NSF attachment protein	0	0	0	0	0	0	0	0	0	0	0	0	0	0	0	0	0	0	0	0	0	0	0	0	0	0	0	0	0	0	0	0	0	0	0	0	0	0	0	0	0	0	0	0	0
IPI00009291	VRK3	Q8IV63-1	Isoform 1 of Inactive serine/threonine-protein kinase VRK3	Isoform 1 of Inactive serine/threonine-protein kinase VRK3;Isoform 2 of Inactive serine/threonine-protein kinase VRK3;inactive serine/threonine-protein kinase VRK3 isoform 2	0	0	0	0	0	0	0	0	0	0	0	0	0	0	0	0	0	0	0	0	0	0	0	0	0	0	0	0	0	0	0	0	0	0	0	0	0	0	0	0	0	0	0	0	0
IPI00009315	ACBD3	Q9H3P7	Golgi resident protein GCP60	Golgi resident protein GCP60	0	0	0	0	0	0	0	0	0	0	0	0	0	0	0	0	0	0	0	0	0	0	0	0	0	0	0	0	0	0	0	0	0	0	0	0	0	0	0	0	0	0	0	0	0
IPI00009379	IGHMBP2	P38935	DNA-binding protein SMUBP-2	DNA-binding protein SMUBP-2	0	0	0	0	0	0	0	0	0	0	0	0	0	0	0	0	0	0	0	0	0	0	0	0	0	0	0	0	0	0	0	0	0	0	0	0	0	0	0	0	0	0	0	0	0
IPI00009471	WDR3	Q9UNX4	WD repeat-containing protein 3	WD repeat-containing protein 3	0	0	0	0	0	0	0	0	0	0	0	0	0.0517886	0	0	0	5.33198e-05	0	0	0	0	0	0	0	0	0	0	0	0	0	0.0343087	0	0	0	0	0	0	0	0	0	0	0	0.723091	0	0
IPI00009650	LCN1	P31025	Lipocalin-1	Lipocalin-1	0	0	0	0	0	0	0	0	0	0	0	0	0	0	0	0	0	0	0	0	0	0	0	0	0	0	0	0	0	0	0	0	0	0	0	0	0	0	0	0	0	0	0	0	0
IPI00009659	C20orf77	Q9NQG5	Regulation of nuclear pre-mRNA domain-containing protein 1B	Regulation of nuclear pre-mRNA domain-containing protein 1B;Regulation of nuclear pre-mRNA domain containing 1B	0	0	0	0	0	0	0	0	0	0.101957	0	0	0	0	0	0	0	0	0	0	0	0	0	0	0	0	0	0	0	0	0	0	0	0	0	0	0	0	0	0	0	0	0	0	0.0342856
IPI00009747	LSS	P48449	Lanosterol synthase	Lanosterol synthase;lanosterol synthase isoform 2;lanosterol synthase isoform 3;Uncharacterized protein	0	0	0	0	0	0	0	0	0	0	0	0	0	0	0	0	0	0	0	0	0	0	0	0	0	0	0	0	0	0	0	0	0	0	0	0	0	0	0	0	0	0	0	0	0
IPI00009790	PFKF	Q01813	6-phosphofructokinase type C	6-phosphofructokinase type C;cDNA FLJ35278 fis, clone PROST2006579, highly similar to 6-phosphofructokinase type C;Phosphofructokinase, platelet	0	0	0	0	0	0	0	0	0	0	0	0	0	0	0	0	0	0	0	0	0	0	0	0	0	0	0	0	0	0	0	0	0	0	0	0	0	0	0	0	0	0	0	0	0
IPI00009817	CHCHD8	Q9NYJ1-2	Isoform 2 of Coiled-coil-helix-coiled-coil-helix domain-containing protein 8	Isoform 2 of Coiled-coil-helix-coiled-coil-helix domain-containing protein 8;Isoform 1 of Coiled-coil-helix-coiled-coil-helix domain-containing protein 8	0	0	0	0	0	0	0	0	0	0	0.163959	0	0	0	0	0	0	0	0	0	0	0	0	0	0	0	0	0	0	0	0	0	0	0	0	0	0	0	0	0	0	0	0.280315	0	0
IPI00009822	SRP54	P61011	Signal recognition particle 54 kDa protein	Signal recognition particle 54 kDa protein;signal recognition particle 54 kDa protein isoform 2	0	0	0	0	0	0	0	0	0	0	0	0	0	0	0	0	0	0	0	0	0	0	0	0	0	0	0	0	0	0	0	0	0	0	0	0.0105502	0	0	0	0	0	0	0	0	0
IPI00009841	EWSR1	Q96MX4	RNA-binding protein EWS isoform 1	RNA-binding protein EWS isoform 1;Isoform EWS of RNA-binding protein EWS;RNA-binding protein EWS isoform 3;Ewing sarcoma breakpoint region 1;RNA-binding protein EWS isoform 4;Uncharacterized protein;Isoform EWS-B of RNA-binding protein EWS;Protein	0	0	0	0	0	0	0	0	0	1	0.735976	0.066145	0	0	0	0	0	0	0	0	0	0.020144	0.0751868	0.250679	0	0	0	0	0	0	0	0	0.0707399	0	0.0693494	0	0	0.239999	0	0	0	0	0	0	0.519969
IPI00009901	NTF2	P61970	Nuclear transport factor 2	Nuclear transport factor 2	0	0	0	0	0	0	0	0	0	0	0	0	0	0	0	0	0	0	0	0	0	0	0	0	0	0	0	0	0	0	0	0	0	0	0	0	0	0	0	0	0	0	0	0	0
IPI00009904	ERP70	P13667	Protein disulfide-isomerase A4	Protein disulfide-isomerase A4	0	0	0	0	0.0697399	0	0.024277	0.0427934	0	0	0	0	0	0	0	0	0.103896	0	0	0	0	0	0	0	0	0	0	0	0	0	0	0	0	0	0	0	0	0	0	0	0	0	0	0	0
IPI00009943	RP11-290D2.1-004	Q5W0H4	Tumor protein, translationally-controlled 1	Tumor protein, translationally-controlled 1;Translationally-controlled tumor protein;Uncharacterized protein;18 kDa protein;Tumor protein, translationally-controlled 1, isoform CRA_a;TPT1-like protein	0	0	0	0	0	0	0	0	0	0	0	0	0	0	0	0	0	0	0	0	0	0	0	0	0	0	0	0	0	0	0	0	0	0.0545321	0	0	0	0	0	0	0	0	0	0	0
IPI00009946	TOMM34	Q15785	Mitochondrial import receptor subunit TOM34	Mitochondrial import receptor subunit TOM34	0	0	0	0	0	0	0	0	0	0	0	0	0	0	0	0	0	0	0	0	0	0	0	0	0	0	0	0	0	0	0	0	0	0	0	0	0	0	0	0	0	0	0	0	0
IPI00010130	GLNS	P15104	Glutamine synthetase	Glutamine synthetase	0	0	0	0	0	0	0	0	0	0	0	0	0	0	0	0	0	0	0	0	0	0	0	0	0	0	0	0	0	0	0	0	0	0	0	0	0	0	0	0	0	0	0	0	0
IPI00010141	CHRAC17	Q9NRF9	DNA polymerase epsilon subunit 3	DNA polymerase epsilon subunit 3	0	0	0	0	0	0	0	0	0	0	0	0	0	0	0	0	0	0	0	0	0	0	0	0	0	0	0	0	0	0	0	0	0	0	0	0	0	0	0	0	0	0	0	0	0
IPI00010157	AMS2	P31153	S-adenosylmethionine synthase isoform type-2	S-adenosylmethionine synthase isoform type-2;S-adenosylmethionine synthase	0	0	0	0	0	0	0	0	0	0	0	0	0	0	0	0	0	0	0	0	0	0	0	0	0	0	0	0	0	0	0	0	0	0	0	0	0	0	0	0	0	0	0	0	0
IPI00010158	CHRAC1	Q9NRG0	Chromatin accessibility complex protein 1	Chromatin accessibility complex protein 1;Uncharacterized protein	0	0	0	0	0	0	0	0	0	0	0	0	0	0	0	0	0	0	0	0	0	0	0	0	0	0	0	0	0	0	0	0	0	0	0	0	0	0	0	0	0	0	0	0	0
IPI00010182	DBI	P07108-1	Isoform 1 of Acyl-CoA-binding protein	Isoform 1 of Acyl-CoA-binding protein;acyl-CoA-binding protein isoform 4;Diazepam binding inhibitor, splice form 1D;acyl-CoA-binding protein isoform 5;Isoform 2 of Acyl-CoA-binding protein;acyl-CoA-binding protein isoform 6;Isoform 3 of Acyl-CoA-binding pr	0.144298	0.165853	0.374755	0.64465	0.183628	0.0190384	0.182429	0.0237604	0.385851	0	0	0	0.0268003	0	0	0	0	0	0	0	0	0.0968571	0.0828042	0	0	0	0	0	0	0	0	0	0	0.0529082	0.156772	1	0.214923	0	0	0	0	0	0	0	0
IPI00010187	CGI-88	Q9BW60	Elongation of very long chain fatty acids protein 1	Elongation of very long chain fatty acids protein 1;cDNA FLJ51720, highly similar to Elongation of very long chain fatty acids protein 1	0	0	0	0	0	1	0	0	0	0	0	0	0	0	0	0	0	0	0	0	0	0	0	0	0	0	0	0	0	0	0	0	0	0	0	0	0	0	0	0	0	0	0	0	0
IPI00010200	YTHDC2	Q9H6S0	Probable ATP-dependent RNA helicase YTHDC2	Probable ATP-dependent RNA helicase YTHDC2;Uncharacterized protein	0	0	0	0	0	0	0	0	0	0	0	0	0	0	0	0	0	0	0	0	0	0	0	0	0	0	0	0	0	0	0	0	0	0	0	0	0	0	0	0	0	0	0	0	0
IPI00010214	S100A14	Q9HCY8	Protein S100-A14	Protein S100-A14	0	0	0	0	0	0	0	0	0	0	0	0	0	0	0	0	0	0	0	0	0	0	0	0	0	0	0	0	0	0	0	0	0	0	0	0	0	0	0	0	0	0	0	0	0
IPI00010252	KIAA1113	Q9UPN9-1	Isoform Alpha of E3 ubiquitin-protein ligase TRIM33	Isoform Alpha of E3 ubiquitin-protein ligase TRIM33;Isoform Beta of E3 ubiquitin-protein ligase TRIM33;cDNA FLJ13372 fis, clone PLACE1000706, highly similar to Transcription intermediary factor 1-gamma	0	0	0	0	0	0	0	0	0	1	0.958316	0	0	0	0	0	0	0	0	0	0	0	0	0	0	0	0	0	0	0	0	0	0	0.0669365	0	0	0	0	0.0146806	0	0	0.0222796	0	0	0.498389
IPI00010426	FOXJ3	Q9UPW0-1	Isoform 1 of Forkhead box protein J3	Isoform 1 of Forkhead box protein J3;Isoform 2 of Forkhead box protein J3;Uncharacterized protein	0	0	0	0	0	0	0	0	0	0	0	0	0	0	0	0	0	0	0	0	0	0	0	0	0	0	0	0	0	0	0	0	0	0	0	0	0	0	0	0	0	0	0	0	0
IPI00010706	GSS	P48637	Glutathione synthetase	Glutathione synthetase;Glutathione synthetase;cDNA FLJ50601, highly similar to Glutathione synthetase	0	0	0	0	0	0	0	0	0	0	0	0	0	0	0	0	0	0	0	0	0	0	0	0	0	0	0	0	0	0	0	0	0	0	0	0	0	0	0	0	0	0	0	0	0
IPI00010720	CCT5	P48643	T-complex protein 1 subunit epsilon	T-complex protein 1 subunit epsilon;Uncharacterized protein;Uncharacterized protein;cDNA, FLJ79275, highly similar to T-complex protein 1 subunit epsilon;cDNA FLJ52361, highly similar to T-complex protein 1 subunit epsilon;cDNA FLJ52362, highly similar to	0.0401855	0	0.012852	0	0.0487281	0	0.0163619	0	0.000175797	0	0.00600031	0	0	0	0	0	0	0	0	0	0	0	0	0	0.143297	0	0	0	0	0	0	0	0	0	0.0237181	0.0123584	0	0	0	0	0	0	0	0	0
IPI00010740	PSF	P23246-1	Isoform Long of Splicing factor, proline- and glutamine-rich	Isoform Long of Splicing factor, proline- and glutamine-rich;Isoform Short of Splicing factor, proline- and glutamine-rich	0	0	0	0	0	0	0	0	0	0.634764	0	0	0	0	0	0	0	0	0	0	0	0	0	0	0	0	0	0	0	0	0	0	0	0	0	0	0	0.187013	0	0	0	0	0	0	0.16384
IPI00010779	TPM4	P67936-1	Isoform 1 of Tropomyosin alpha-4 chain	Isoform 1 of Tropomyosin alpha-4 chain;cDNA FLJ52936, weakly similar to Tropomyosin alpha-4 chain	0	0	0	0	0	0	0	0	0	0	0	0	0	0	0	0	0	0	0	0	0	0	0	0	0	0	0	0	0	0	0	0	0	0	0	0	0	0	0	0	0	0	0	0	0
IPI00010800	Nbla00170	P48681	Nestin	Nestin;Similar to Nestin	0	0.0916243	0.0261322	0	0	0.0321075	0	0	0	0	0	0	0	0	0	0	0	0	0	0	0	0	0	0	0	0	0	0	0.115122	0	0	0	0	0	0	0.616456	0.0778054	0	0	0	0	0	0	0	0
IPI00010833	ZBP89	Q9UQR1	Zinc finger protein 148	Zinc finger protein 148	0	0	0	0	0	0	0	0	0	0	0	0	0	0	0	0	0	0	0	0	0	0	0	0	0	0	0	0	0	0	0	0	0	0	0	0	0	0	0	0	0	0	0	0	0
IPI00010858	APS	P07288	Prostate-specific antigen	Prostate-specific antigen;prostate-specific antigen isoform 3 preproprotein;Prostate specific antigen;prostate-specific antigen isoform 4 preproprotein;Putative preproPSA-RP2	0	0	0	0	0	0	0	0	0	0	0	0	0	0	0	0	0	0	0	0	0	0	0	0	0	0	0	0	0	0	0	0	0	0	0	0	0	0	0	0	0	0	0	0	0
IPI00010896	CLIC1	O00299	Chloride intracellular channel protein 1	Chloride intracellular channel protein 1	0	0	0	0	0	0	0	0	0	0	0	0	0	0	0	0	0.312305	0	0	0	0	0	0	0	0	0	0	0	0	0	0	0	0	0	0	0	0	0	0	0	0	0	0	0	0
IPI00010948	RNF95	Q12899	Tripartite motif-containing protein 26	Tripartite motif-containing protein 26;Tripartite motif-containing 26;Tripartite motif-containing 26	0	0	0	0	0	0	0	0	0	0	0	0	0	0	0	0	0	0	0	0	0	0	0	0	0	0	0	0	0	0	0	0	0	0	0	0	0	0	0	0	0	0	0	0	0
IPI00010951	EPIPL	P58107	Epiplakin	Epiplakin	0	0	0	0	0	0	0	0	0	0	0	0	0	0	0	0	0	0	0	0	0	0	0	0	0.0283797	0	0	0	0	0	0	0	0	0	0	0	0	0	0	0	0	0	0	0	0
IPI00011069	DGU	P13051-1	Isoform 2 of Uracil-DNA glycosylase	Isoform 2 of Uracil-DNA glycosylase;Isoform 1 of Uracil-DNA glycosylase;29 kDa protein;Putative uncharacterized protein DKFZp781L1143	0	0	0	0	0	0	0	0	0	0	0	0	0	0	0	0	0	0	0	0	0	0	0	0	0	0	0	0	0	0	0	0	0	0	0	0	0	0	0	0	0	0	0	0	0
IPI00011115	BTEB4	Q9BXK1	Krueppel-like factor 16	Krueppel-like factor 16	0	0	0	0	0	0	0	0	0	0	0	0	0	0	0	0	0	0	0	0	0	0	0	0	0	0	0	0	0	0	0	0	0	0	0	0	0	0	0	0	0	0	0	0	0
IPI00011126	PSMC1	P62191	26S protease regulatory subunit 4	26S protease regulatory subunit 4;cDNA FLJ58247, highly similar to 26S protease regulatory subunit 4;Similar to 26S protease regulatory subunit 4	0	0	0	0	0	0	0	0	0	0	0	0	0	0	0	0	0	0	0	0	0	0	0	0	0	0	0	0	0	0	0	0	0	0	0	0	0	0	0	0	0	0	0	0	0
IPI00011229	CPSD	P07339	Cathepsin D	Cathepsin D;Protein;20 kDa protein	0	0	0	0	0	0	0	0	0	0	0	0	0	0	0	0	0	0	0	0	0	0	0	0	0	0	0	0	0	0	0	0	0	0.0325147	0	0	0	0	0.0590187	0.0371333	0.0137911	0.0357833	0.116427	0.0434537	0
IPI00011253	OK/SW-cl.26	P23396	40S ribosomal protein S3	40S ribosomal protein S3;28 kDa protein;Uncharacterized protein;Uncharacterized protein;Protein;Uncharacterized protein;Uncharacterized protein;15 kDa protein;Protein	0	0	0	0	0.0910713	0	0	0	0	0	0	0	0	0	0	0	0	0	0.00264395	0	0	0	0.372561	0.410736	0	0	0	0	0	0.187646	0	0	0	0	0	0	0	0	0	0	0	0	0	0	0
IPI00011268	HNRPCL2	Q9UKM9-1	cDNA FLJ77422, highly similar to Homo sapiens RNA binding protein, autoantigenic (hnRNP-associated with lethal yellow homolog (mouse)), transcript variant 1, mRNA (Fragment)	cDNA FLJ77422, highly similar to Homo sapiens RNA binding protein, autoantigenic (hnRNP-associated with lethal yellow homolog (mouse)), transcript variant 1, mRNA (Fragment);Isoform 1 of RNA-binding protein Raly;RNA binding protein, autoantigenic;Uncharact	0	0	0	0	0	0	0	0	0	0	0	0	0	0	0	0	0	0	0	0	0	0	0	0	0	0	0	0	0	0	0	0	0	0	0	0	0	0	0	0	0	0	0	0	0
IPI00011274	HNRPDL	O14979-1	Isoform 1 of Heterogeneous nuclear ribonucleoprotein D-like	Isoform 1 of Heterogeneous nuclear ribonucleoprotein D-like	0	0	0	0	0	0	0	0	0	0	0	0	0	0	0	0	0	0	0	0	0	0	0	0	0	0	1	0	0	0	0	0	0	0	0	0	0	0	0	0	0	0	0	0	0
IPI00011448	DRCC1	Q9H3R2	mucin-13	mucin-13	0	0	0	0	0	0	0	0	0	0	0	0	0	0	0	0	0	0	0	0	0	0	0	0	0	0	0	0	0	0	0	0	0	0	0	0	0	0	0	0	0	0	0	0	0
IPI00011528	CSTF1	Q05048	Cleavage stimulation factor subunit 1	Cleavage stimulation factor subunit 1;Conserved hypothetical protein;38 kDa protein	0	0	0	0	0	0	0	0	0	0	0	0	0	0	0	0	0	0	0	0	0	0	0	0	0	0	0	0	0	0	0	0	0	0	0	0	0	0	0	0	0	0	0	0	0
IPI00011603	PSMD3	O43242	26S proteasome non-ATPase regulatory subunit 3	26S proteasome non-ATPase regulatory subunit 3;cDNA FLJ30049 fis, clone ADRGL1000033, highly similar to 26S proteasome non-ATPase regulatory subunit 3;cDNA FLJ54148, highly similar to 26S proteasome non-ATPase regulatory subunit 3	0	0	0	0	0	0	0	0	0	0	0	0	0	0	0	0	0	0	0	0	0	0	0	0	0	0	0	0	0	0	0	0	0	0	0	0	0	0	0	0	0	0	0	0	0
IPI00011675	SP100	P23497-1	Isoform Sp100-HMG of Nuclear autoantigen Sp-100	Isoform Sp100-HMG of Nuclear autoantigen Sp-100	0	0	0	0	0	0	0	0	0	0	0	0	0	0	0	0	0	0	0	0	0	0	0	0	0	0	0	0	0	0	0	0	0	0	0	0	0	0	0	0	0	0	0	0	0
IPI00011692	IVL	P07476	Involucrin	Involucrin	0	0	0	0	0	0	0	0	0	0	0	0	0	0	0	0	0	0	0	0	0	0	0	0	0	0	0	0	0	0	0	0	0	0.00229791	0.0523313	0	0	0	0.00145934	0	0	0.00558967	0	0	0
IPI00011698	GIG38	O00422	histone deacetylase complex subunit SAP18	histone deacetylase complex subunit SAP18;Protein	0.0193111	0	0	0	0	0	0.0171466	0.017072	0	0	0	0.0105384	0.00385573	0.00990476	0	0	0.0148276	0	0.00469972	0	0.0360072	0.0251631	0	0.00386105	0	0	0.01581	0.0377298	0.0192579	0.034463	0.0202084	0	0	0	0	0	0	0.000306712	0.112791	0	1	0	0	0	0
IPI00011875	IK	Q13123	Protein Red	Protein Red;Uncharacterized protein	0	0	0	0	0	0	0	0	0	0	0	0	0	0	0	0	0	0	0	0	0	0	0	0	0	0	0	0	0	0	0	0	0	0	0	0	0	0	0	0	0	0	0	0	0
IPI00011898	EIF2B5	Q13144	Translation initiation factor eIF-2B subunit epsilon	Translation initiation factor eIF-2B subunit epsilon;Uncharacterized protein;Uncharacterized protein	0	0	0	0	0	0	0	0	0	0	0	0	0	0	0	0	0	0	0	0	0	0	0	0	0	0	0	0	0	0	0	0	0	0	0	0	0	0	0	0	0	0	0	0	0
IPI00011913	HNRNPA0	Q13151	Heterogeneous nuclear ribonucleoprotein A0	Heterogeneous nuclear ribonucleoprotein A0	0	0	0	0	0	0	0	0	0	0	0	0	0	0	0	0	0	0	0	0	0	0	0.022147	0	0	0	0	0	0.377834	0	0.00558347	0	0.0800358	0	0	0	0	0.0603919	0	0	0	0	0.050113	0	0
IPI00011937	PRDX4	Q13162	Peroxiredoxin-4	Peroxiredoxin-4;Uncharacterized protein;Protein	0	0.127217	0.182798	0	0.262465	0.0308904	0	0	0	0	0.44478	0	0.298968	0	0	0	0	0	0	0	0	0	0	0	0	0	0	0	0	0	0	0	0	0	0	0	0	0	0	0	0	0	0	0	0
IPI00012007	AHCY	P23526	Adenosylhomocysteinase	Adenosylhomocysteinase;adenosylhomocysteinase isoform 2	0	0	0.289154	0	0.676208	0	0	0	0.361533	0	0.641377	0	0	0	0	0	0	0	0	0	0	0	0	0	0.298714	0	0	0	0	0	0	0	0	0	0	0	0	0	0	0	0	0	0	0	0
IPI00012024	HIS1	P15515	Histatin-1	Histatin-1	0	0	0	0	0	0	0	0	0	0	0	0	0	0	0	0	0	0	0	0	0	0	0	0	0	0	0	0	0	0	0	0	0	0	0	0	1	0	0	0	0	0	0	0	0
IPI00012079	EIF4B	P23588	cDNA FLJ54492, highly similar to Eukaryotic translation initiation factor 4B	cDNA FLJ54492, highly similar to Eukaryotic translation initiation factor 4B;cDNA FLJ59206, highly similar to Eukaryotic translation initiation factor 4B;cDNA FLJ59405, highly similar to Eukaryotic translation initiation factor 4B;cDNA FLJ59402, highly sim	0	0.314136	0	0	0	0	0	0	0.320537	0	0	0	0	0	0	0	0.0807651	0	0	0	0	0.103633	0	0	1	0	0.0965254	0.087584	0.0815189	0	0.120634	0	0	0	0	0.164069	0	0.13057	0	0.181168	0	0.138055	0.157151	0.169001	0
IPI00012149	MPHOSPH10	O00566	U3 small nucleolar ribonucleoprotein protein MPP10	U3 small nucleolar ribonucleoprotein protein MPP10;Uncharacterized protein	0	0	0	0	0	0	0	0	0	0	0	0	0	0	0	0	0	0	0	0	0	0	0	0	0	0	0	0	0	0	0	0	0	0	0	0	0	0	0	0	0	0	0	0	0
IPI00012197	CDA03	Q9H773	dCTP pyrophosphatase 1	dCTP pyrophosphatase 1	0	0	0	0	0	0	0	0	0	0	0	0	0	0	0	0	0	0	0	0	0	0	0	0	0	0	0	0	0	0	0	0	0	0	0	0	0	0	0	0	0	0	0	0	0
IPI00012202	HKMT1069	Q9BQA1	Methylosome protein 50	Methylosome protein 50;WD repeat domain 77	0	0	0	0	0	0	0	0	0	0	0	0	0	0	0	0	0	0	0	0	0	0	0	0	0	0	0	0	0	0	0	0	0	0	0	0	0	0	0	0	0	0	0	0	0
IPI00012341	HRS	Q13243-1	Isoform SRP40-1 of Serine/arginine-rich splicing factor 5	Isoform SRP40-1 of Serine/arginine-rich splicing factor 5;Isoform SRP40-4 of Serine/arginine-rich splicing factor 5;CS0DF038YO05 variant (Fragment);cDNA FLJ57437, highly similar to Splicing factor, arginine/serine-rich 5	0	0	0	0	0	0	0	0	0	0	0	0	0	0	0	0	0.499184	0	0	0	0	0	0	0	0	0	0	0	0	0	0	0	0	0	0	0	0	0	0	0	0	0	0	0	0
IPI00012345	SFRS6	Q13247-1	Isoform SRP55-1 of Serine/arginine-rich splicing factor 6	Isoform SRP55-1 of Serine/arginine-rich splicing factor 6;Isoform SRP55-3 of Serine/arginine-rich splicing factor 6;Arginine/serine-rich splicing factor 6 variant (Fragment)	0.362169	0	0	0	0.353543	0.0396896	0	0	0.372416	0.0483489	0	0	0	0	0	0	0.0382421	0	0	0	0	0	0	0	0.00853886	0	0	0	0.285268	0.341443	0.276159	0	0	0	0	0	0	0	0	0	0	0	0	0	0
IPI00012382	SNRPA	P09012	U1 small nuclear ribonucleoprotein A	U1 small nuclear ribonucleoprotein A;cDNA FLJ52249, highly similar to U1 small nuclear ribonucleoprotein A	0	0	0	0	0	0.0469476	0	0	0	0	0	0	0	0	0	0	0.0256772	0	0.0186704	0	0	0.00184728	0	0	0.410798	0.0447945	0	0	0.129728	0	0	0	0	0.000291156	0	0.0120207	0	0	0.328606	0	0	0	0	0	0
IPI00012442	G3BP	Q13283	Ras GTPase-activating protein-binding protein 1	Ras GTPase-activating protein-binding protein 1;Uncharacterized protein;31 kDa protein	0	0	0	0	0	3.18467e-05	0	0	0	0	0.0114237	0	0	0	0	0	0	0	0	0	0	0	0	0	0	0	0	0	0.0290216	0	0	0	0	0	0	0	0	0	0	0	0	0	0	0	0
IPI00012462	CDA02	Q9BY44-1	Eukaryotic translation initiation factor 2A	Eukaryotic translation initiation factor 2A	0	0	0	0	0	0	0	0	0	0	0	0	0	0	0	0	0	0	0	0	0	0	0	0	0	0	0	0	0	0	0	0	0	0	0	0	0	0	0	0	0	0	0	0	0
IPI00012480	FKSG42	Q9BZ74	FKSG42	FKSG42	0	0	0	0	0	0	0	0	0	0	0	0	0	0	0	0	0	0	0	0	0	0	0	0	0	0	0	0	0	0	0	0	0	0	0	0	0	0	0	0	0	0	0	0	0
IPI00012645	KIAA0302	O15020-1	Isoform 1 of Spectrin beta chain, brain 2	Isoform 1 of Spectrin beta chain, brain 2;Isoform 2 of Spectrin beta chain, brain 2	0	0	0	0	0	0	0	0	0	0	0	0	0	0	0	0	0	0	0	0	0	0	0	0	0	0	0	0	0	0	0	0	0	0.15255	0.135539	0.304478	0.135684	0	0	0	0	0	0	0	0
IPI00012728	ACSL1	P33121-1	Isoform 1 of Long-chain-fatty-acid--CoA ligase 1	Isoform 1 of Long-chain-fatty-acid--CoA ligase 1;cDNA FLJ59311, highly similar to Long-chain-fatty-acid--CoA ligase 1;cDNA FLJ54220, highly similar to Long-chain-fatty-acid--CoA ligase 1;Isoform 2 of Long-chain-fatty-acid--CoA ligase 1;cDNA FLJ53511, highl	0	0	0	0	0	0	0	0	0	0	0	0	0	0	0	0	0	0	0	0	0	0	0	0	0	0	0	0	0	0	0	0	0	0	0	0	0	0	0	0	0	0	0	0	0
IPI00012752	GRB10	Q13322-1	Isoform 3 of Growth factor receptor-bound protein 10	Isoform 3 of Growth factor receptor-bound protein 10;Isoform 4 of Growth factor receptor-bound protein 10;Isoform 1 of Growth factor receptor-bound protein 10;Isoform 2 of Growth factor receptor-bound protein 10	0	0	0	0	0	0	0	0	0	0	0	0	0	0	0	0	0	0	0	0	0	0	0	0	0	0	0	0	0	0	0	0	0	0	0	0	0	0	0	0	0	0	0	0	0
IPI00012772	RPL8	P62917	60S ribosomal protein L8	60S ribosomal protein L8;Uncharacterized protein;Uncharacterized protein;Uncharacterized protein;cDNA FLJ53750, highly similar to 60S ribosomal protein L8;18 kDa protein;Uncharacterized protein	0	0	0	0	0	0	0	0	0	0	0	0	0.192174	0	0	0	0	0	0	0	0	0	0	0	0	0	0	0	0.260388	0	0.0123575	0.114491	0	0	0	0	0	0	0	0	0	0	0	0	0
IPI00012773	MTA1	Q13330-1	Isoform Long of Metastasis-associated protein MTA1	Isoform Long of Metastasis-associated protein MTA1;Uncharacterized protein;Uncharacterized protein;MTA1 protein;Isoform Short of Metastasis-associated protein MTA1	0	0	0	0	0	0	0	0	0	0	0	0	0	0	0	0	0	0	0	0	0	0	0	0	0	0	0	0	0	0	0	0	0	0	0	0	0	0	0	0	0	0	0	0	0
IPI00012833	PPP4	P60510	Serine/threonine-protein phosphatase 4 catalytic subunit	Serine/threonine-protein phosphatase 4 catalytic subunit	0	0	0	0	0	0	0	0	0	0	0	0	0	0	0	0	0	0	0	0	0	0	0	0	0	0	0	0	0	0	0	0	0	0	0	0	0	0	0	0	0	0	0	0	0
IPI00012837	KIF5B	P33176	Kinesin-1 heavy chain	Kinesin-1 heavy chain	0	0	0	0	0	0	0	0	0	0	0	0	0	0	0	0	0	0	0	0	0	0	0	0	0	0	0	0	0	0	0	0	0	0	0	0	0	0	0	0	0	0	0	0	0
IPI00013031	DUSP14	O95147	Dual specificity protein phosphatase 14	Dual specificity protein phosphatase 14	0	0	0	0	0	0	0	0	0	0	0	0	0	0	0	0	0	0	0	0	0	0	0	0	0	0	0	0	0	0	0	0	0	0	0	0	0	0	0	0	0	0	0	0	0
IPI00013160	HCA56	P41214-1	Isoform 1 of Eukaryotic translation initiation factor 2D	Isoform 1 of Eukaryotic translation initiation factor 2D;Isoform 2 of Eukaryotic translation initiation factor 2D;CDNA FLJ26672 fis, clone MPG03403, highly similar to Ligatin	0	0	0	0	0	0	0	0	0	0	0	0	0	0	0	0	0	0	0	0	0	0	0.33972	0	0	0	0.522756	0	0.469538	0	0	0.449245	0.424775	0.618576	0.586298	0.284164	0.329118	0.732497	0	0	0	0	0	0.639634	0
IPI00013174	RBM14	Q96PK6-1	Isoform 1 of RNA-binding protein 14	Isoform 1 of RNA-binding protein 14;RNA binding motif protein 14 variant (Fragment)	0	0	0	0	0.131857	0	0	0.0434688	0.343188	0.386389	0	0	0	0	0	0	0	0	0	0	0	0	0	0	0	0	0	0	0	0.298412	0	0	0.0157114	0	0	0	0	0	0	0	0	0	0	0	0.00666979
IPI00013180	BUD31	P41223	Protein BUD31 homolog	Protein BUD31 homolog;cDNA, FLJ79376, highly similar to Protein G10 homolog;Uncharacterized protein;Uncharacterized protein	0	0	0	0	0	0	0	0	0	0	0	0	0	0	0	0	0	0	0	0	0	0	0	0	0	0	0	0	0	0	0	0	0	0	0	0	0	0	0	0	0	0	0	0	0
IPI00013215	ORC1	Q13415	Origin recognition complex subunit 1	Origin recognition complex subunit 1;origin recognition complex subunit 1 isoform 2	0	0	0	0	0	0	0	0	0	0	0	0	0	0	0	0	0	0	0	0	0	0	0	0	0	0	0	0	0	0	0	0	0	0	0	0	0	0	0	0	0	0	0	0	0
IPI00013241	UBL5	Q9BZL1	Ubiquitin-like protein 5	Ubiquitin-like protein 5	0	0	0	0	0	0	0	0	0	0	0	0	0	0	0	0	0	0	0	0	0	0	0	0	0	0	0	0	0	0	0	0	0	0	0	0	0	0	0	0	0	0	0	0	0
IPI00013256	CSTF2	P33240-1	Isoform 1 of Cleavage stimulation factor subunit 2	Isoform 1 of Cleavage stimulation factor subunit 2;Isoform 2 of Cleavage stimulation factor subunit 2;cDNA FLJ58787, highly similar to Cleavage stimulation factor 64 kDa subunit;BetaCstF-64 variant 2;Uncharacterized protein;Cleavage stimulation factor subu	0	0	0	0	0.0674776	0	0	0	0.0214279	0.0670612	0.0510417	0	0	0	0	0	0	0	0	0	0	0	0.0205164	0.0131959	0.256926	0	0	0	0.112272	0	0	0	0	0	0	0	0	0	0	0	0	0	0	0	0
IPI00013290	HDGF2	Q7Z4V5-2	Isoform 2 of Hepatoma-derived growth factor-related protein 2	Isoform 2 of Hepatoma-derived growth factor-related protein 2;Isoform 1 of Hepatoma-derived growth factor-related protein 2	0	0	0	0	0	0	0	0	0	0	0	0	0	0	0	0	0	0	0	0	0	0	0	0	0	0	0	0	0	0	0	0	0	0	0	0	0	0	0	0	0	0	0	0	0
IPI00013296	D6S218E	P62269	40S ribosomal protein S18	40S ribosomal protein S18	0	0	0	0	0.00600671	0	0	0	0	0	0	0	0.0893373	0	0	0	0.0282307	0	0.00666471	0	0	0	0	0	0	0	0	0	0	0.0547627	0	0	0	0	0	0	0	0	0	0	0	0	0	0	0
IPI00013297	HASPP28	Q13442	28 kDa heat- and acid-stable phosphoprotein	28 kDa heat- and acid-stable phosphoprotein;4 kDa protein	0	0	0	0	0	0	0	0	0	0	0	0	0	0	0	0	0	0	0	0	0	0	0	0	0	0	0	0	0	0	0	0	0	0	0	0	0	0	0	0	0	0	0	0	0
IPI00013378	TOP3	Q13472-1	Isoform Long of DNA topoisomerase 3-alpha	Isoform Long of DNA topoisomerase 3-alpha;Isoform Short of DNA topoisomerase 3-alpha;DNA topoisomerase;cDNA FLJ56242, highly similar to DNA topoisomerase 3-alpha	0	0	0	0	0	0	0	0	0	0	0	0	0	0	0	0	0	0	0	0	0	0	0	0	0	0	0	0	0	0	0	0	0	0	0	0	0	0	0	0	0	0	0	0	0
IPI00013382	CST2	P09228	Cystatin-SA	Cystatin-SA	0	0	0	0	0	0	0	0	0	1	0	0	0	0	0	0	0	0	0	0	0	0	0	0	0	0	0	0	0	0	0	0	0	0	0	0	0	0	0	0	0	0	0	0	0
IPI00013415	RPS7	P62081	40S ribosomal protein S7	40S ribosomal protein S7;Uncharacterized protein	0	0	0	0	0	0	0	0	0	0	0	0	0.0183661	0	0	0	0	0	0	0	0	0	0	0.00174784	0	0	0	0	0	0	0.11378	0.0436105	0	0	0	0	0	0	0	0	0	0	0	0	0
IPI00013452	EPRS	P07814	Bifunctional aminoacyl-tRNA synthetase	Bifunctional aminoacyl-tRNA synthetase;cDNA FLJ56021, highly similar to Bifunctional aminoacyl-tRNA synthetase[Includes: Glutamyl-tRNA synthetase (Fragment);EPRS protein (Fragment)	0	0	0	0	0	0	0	0	0	0	0	0	0	0	0	0	0	0	0	0	0	0	0	0	0	0	0	0	0	0	0	0	0	0	0	0	0	0	0	0	0	0	0	0	0
IPI00013466	ARSA	O43681	ATPase ASNA1	ATPase ASNA1;cDNA FLJ60230, highly similar to Arsenical pump-driving ATPase	0	0	0	0	0	0	0	0	0	0	0	0	0	0	0	0	0	0	0	0	0	0	0	0	0	0	0	0	0	0	0	0	0	0	0	0	0	0	0	0	0	0	0	0	0
IPI00013475	TUBB2	Q13885	Tubulin beta-2A chain	Tubulin beta-2A chain;Tubulin beta-2B chain;cDNA, FLJ93005, highly similar to Homo sapiens tubulin, beta polypeptide (TUBB), mRNA;40 kDa protein;cDNA FLJ53906, highly similar to Tubulin beta chain;Similar to Tubulin beta-2A chain	0	0	0	0	0	0	0	0	0	0	0	0	0	0	0	0	0	0	0	0	0	0	0	0	0	0	0	0	0	0	0	0	0	0	0	0	0	0	0	0	0	0	0	0	0
IPI00013485	RPS2	P15880	40S ribosomal protein S2	40S ribosomal protein S2;Similar to Ribosomal protein S2;Uncharacterized protein;Uncharacterized protein;Uncharacterized protein;Ribosomal protein S2, isoform CRA_b;Uncharacterized protein	0	0	0	0	0	0	0	0	0	0	0	0	0.385819	0	0.0764906	0	0	0	0	0	0	0	0	0	0	0	0	0	0.292234	0.418829	0.309006	0.309913	0.174913	0	0	0	0.537754	0	0	0.0527846	0	0.548558	0	0	0
IPI00013679	DUT	P33316-1	Isoform 1 of Deoxyuridine 5-triphosphate nucleotidohydrolase, mitochondrial	Isoform 1 of Deoxyuridine 5-triphosphate nucleotidohydrolase, mitochondrial;Isoform 3 of Deoxyuridine 5-triphosphate nucleotidohydrolase, mitochondrial;Isoform 2 of Deoxyuridine 5-triphosphate nucleotidohydrolase, mitochondrial;deoxyuridine 5-triphosph	0	0	0	0	1	0	0	0	0	0	0	0	0	0	0	0	0	0	0	0	0	0	0	0	0	0	0	0	0	0	0	0	0	0	0	0	0	0	0	0	0	0	0	0	0
IPI00013698	ASAH	Q13510-1	N-acylsphingosine amidohydrolase (Acid ceramidase) 1, isoform CRA_c	N-acylsphingosine amidohydrolase (Acid ceramidase) 1, isoform CRA_c;Isoform 2 of Acid ceramidase;acid ceramidase isoform c;Uncharacterized protein	0	0	0	0	0	0	0	0	0	0	0	0	0	0	0	0	0	0	0	0	0	0	0	0	0	0	0	0	0	0	0	0	0	0	0	0	0	0	0	0	0	0	0	0	0
IPI00013721	KIAA0536	Q13523	Serine/threonine-protein kinase PRP4 homolog	Serine/threonine-protein kinase PRP4 homolog;HCG1820375, isoform CRA_a	0	0	0	0	0.00675385	0	0	0	0	0	0.0309007	0	0	0	0	0	0	0	0	0	0	0	0	0	0.0139197	0	0	0	0.0565414	0.0108005	0.00204995	0	0.0113871	0	0	0	0	0	0	0	0	0	0	0	0
IPI00013788	HTATSF1	O43719	HIV Tat-specific factor 1	HIV Tat-specific factor 1;Uncharacterized protein	0	0	0	0	0.00624065	0	0	0	0	0	0	0	0	0.194278	0	0	0.448328	0	0	0	0	0	0	0	0.0148055	0	0.35024	0.0219489	0.0820276	0.726616	0.282663	0.0441608	0	0	0	0	0	0	0	0	0	0	0	0	0
IPI00013830	SKIIP	Q13573	SNW domain-containing protein 1	SNW domain-containing protein 1	0	0	0	0	0	0	0	0	0	0	0	0	0	0	0	0	0	0	0	0	0	0	0	0	0	0	0	0	0	0	0	0	0	0.108901	0	0	0	0	0	0	0	0	0	0	0.633139
IPI00013871	RR1	P23921	Ribonucleoside-diphosphate reductase large subunit	Ribonucleoside-diphosphate reductase large subunit;Ribonucleoside-diphosphate reductase;Ribonucleoside-diphosphate reductase;Uncharacterized protein;52 kDa protein	0	0	0	0	0	0	0	0	0	0	0	0	0	0	0	0	0	0	0	0	0	0	0	0	0	0	0	0	0	0	0	0	0	0	0	0	0	0	0	0	0	0	0	0	0
IPI00013877	HNRNPH3	P31942-1	Isoform 1 of Heterogeneous nuclear ribonucleoprotein H3	Isoform 1 of Heterogeneous nuclear ribonucleoprotein H3;Isoform 2 of Heterogeneous nuclear ribonucleoprotein H3;Isoform 3 of Heterogeneous nuclear ribonucleoprotein H3;cDNA FLJ57726, highly similar to Heterogeneous nuclear ribonucleoprotein H3;Isoform 4 of	0.705205	0.201708	0	0.122455	0.0190035	0	0.0480732	0	0.0360083	0	0	0	0	0	0	0	0.113998	0	0.0276994	0	0	0.0131531	0.0995998	0	0.309667	0	0	0.07473	0.149783	0.180469	0.00371738	0	0	0	0	0	0	0	0	0	0	0.119393	0	0	0.0129938
IPI00013885	CASP14	P31944	Caspase-14	Caspase-14	0	0	0	0	0	0	0	0	0	0	0	0	0	0	0	0	0	0	0	0	0	0	0	0	0	0	0	0	0	0	0	0	0	0	0	0.0392232	0	0	0	0	0	0.329144	0.0747311	0.0786059	0
IPI00013891	TRA2A	Q13595-1	Isoform Long of Transformer-2 protein homolog alpha	Isoform Long of Transformer-2 protein homolog alpha;cDNA FLJ50689, highly similar to Transformer-2 protein homolog;cDNA FLJ50614, highly similar to Transformer-2 protein homolog	0	0	0	0	0	0	0	0	0	0	0	0	0	0	0	0	0	0	0	0	0	0	0	0	0	0	0	0	0	0	0	0	0	0	0	0	0	0	0	0	0	0	0	0	0
IPI00013895	MLN70	P31949	Protein S100-A11	Protein S100-A11	0.232474	0.0254008	0	0.012969	0.384212	0	0.0787998	0.051569	0.184311	0.0576905	0.0833451	0	0	0	0	0	0	0	0	0	0	0	0	0	1	0	0	0.00381927	0	0.001157	0	0	0	0.0690066	0.0334024	0.0102654	0	0	0	0.177428	0	0.113902	0.00749982	0.0390339	0.0669462
IPI00013909	AIFM2	Q9BRQ8-1	Isoform 1 of Apoptosis-inducing factor 2	Isoform 1 of Apoptosis-inducing factor 2;Uncharacterized protein;Isoform 2 of Apoptosis-inducing factor 2	0	0	0	0	0	0	0	0	0	0	0	0	0	0	0	0	0	0	0	0	0	0	0	0	0	0	0	0	0	0	0	0	0	0	0	0	0	0	0	0	0	0	0	0	0
IPI00013933	DSP	P15924-1	Isoform DPI of Desmoplakin	Isoform DPI of Desmoplakin;Desmoplakin Ia;Isoform DPII of Desmoplakin	0	0.0604332	0.037678	0	0	0	0	0	0	0	0	0	0	0	0	0	0	0	0	0	0	0	0	0	0.0840713	0	0.0157887	0	0	0	0	0	0.0258698	0	0.827052	0.170336	0	0	0	0	0	0	0	0	0
IPI00013949	SGT	O43765	Small glutamine-rich tetratricopeptide repeat-containing protein alpha	Small glutamine-rich tetratricopeptide repeat-containing protein alpha;cDNA FLJ56566, highly similar to Small glutamine-rich tetratricopeptiderepeat-containing protein A	0	0	0	0	0	0	0	0	0	0	0	0	0	0	0	0	0	0	0	0	0	0	0	0	0	0	0	0	0	0	0	0	0	0	0	0	0	0	0	0	0	0	0	0	0
IPI00014068	KIAA1142	O96013-1	Isoform 1 of Serine/threonine-protein kinase PAK 4	Isoform 1 of Serine/threonine-protein kinase PAK 4;Isoform 4 of Serine/threonine-protein kinase PAK 4;Isoform 2 of Serine/threonine-protein kinase PAK 4;Isoform 3 of Serine/threonine-protein kinase PAK 4	0	0	0	0	0	0	0	0	0	0	1	0	0	0	0	0	0	0	0	0	0	0	0	0	0	0	0	0	0	0	0	0	0	0	0	0	0	0	0	0	0	0	0	0	0.264097
IPI00014147	KIAA0101	Q15004	PCNA-associated factor	PCNA-associated factor;PCNA-associated factor isoform 2	0	0	0	0	0	0	0	0	0	0	0	0	0	0	0	0	0	0	0	0	0	0	0	0	0.141824	0	0	0	0	0	0	0	0	0	0	0	0	0	0	0	0	0	0	0	0.366572
IPI00014174	KIAA0026	Q15014	Mortality factor 4-like protein 2	Mortality factor 4-like protein 2;cDNA FLJ44127 fis, clone THYMU2006420, highly similar to Mortality factor 4-like protein 2;Mortality factor 4 like 2;Mortality factor 4 like 2;Mortality factor 4 like 2	0	0	0	0	0	0	0	0	0	0	0	0	0	0	0	0	0	0	0	0	0	0	0	0	0	0	0	0	0	0	0	0	0	0	0	0	0	0	0	0	0	0	0	0	1
IPI00014197	CDV3	Q9UKY7-1	Isoform 1 of Protein CDV3 homolog	Isoform 1 of Protein CDV3 homolog;Isoform 2 of Protein CDV3 homolog;CDV3 homolog (Mouse), isoform CRA_a;Protein;Uncharacterized protein;Isoform 3 of Protein CDV3 homolog;Uncharacterized protein;Uncharacterized protein	0	0	0	0	0	0	0	0	0	0	0	0	0	0	0	0	0	0	0	0	0	0	0	0	0	0	0	0	0	0	0	0	0	0	0	0	0	0	0	0	0	0	0	0	0
IPI00014230	C1QBP	Q07021	Complement component 1 Q subcomponent-binding protein, mitochondrial	Complement component 1 Q subcomponent-binding protein, mitochondrial	0	0	0	0	0	0	0	0	0	0	0	0	0	0	0	0	0	0	0	0	0	0	0	0	0	0	0	0	0	0	0	0	0	0	0	0	0	0	0	0	0	0	0	0	0
IPI00014238	KARS	Q15046-1	Isoform Cytoplasmic of Lysyl-tRNA synthetase	Isoform Cytoplasmic of Lysyl-tRNA synthetase;Uncharacterized protein	0	0	0	0	0	0	0	0	0	0	0	0	0	0	0	0	0	0	0	0	0	0	0	0	0	0	0	0	0	0	0	0	0	0	0	0	0	0	0	0	0	0	0	0	0
IPI00014253	KIAA0112	Q15050	Ribosome biogenesis regulatory protein homolog	Ribosome biogenesis regulatory protein homolog	0	0	0	0	0	0	0	0	0	0	0	0	0	0	0	0	0	0	0	0	0	0	0	0	0	0	0	0	0	0	0	0	0	0	0	0	0	0	0	0	0	0	0	0	0
IPI00014263	EIF4H	Q15056-1	Isoform Long of Eukaryotic translation initiation factor 4H	Isoform Long of Eukaryotic translation initiation factor 4H;Similar to mKIAA0038 protein	0	0	0	0	0	0	0	0	0	0	0	0	0	0	0	0	0	0	0	0	0	0	0	0	0	0	0	0	0	0	0	0	0	0	0	0	0	0	0	0	0	0	0	0	0
IPI00014424	EEF1A2	Q05639	Elongation factor 1-alpha 2	Elongation factor 1-alpha 2;Eukaryotic translation elongation factor 1 alpha 2 variant (Fragment)	0	0	0	0	0	0	0	0	0	0	0	0	0	0	0	0	0	0	0	0	0	0	0	0	0	0	0	0	0	0	0	0	0	0.0660825	0	0	0	0	0	0	0	0	0	0	0
IPI00014474	AKAP8	O43823	A-kinase anchor protein 8	A-kinase anchor protein 8	0	0	0	0	0.0303136	0	0.205606	0.147797	0	0	0.0459641	0.180613	1	0.28486	0	0	0.719652	0	0	0	0	0.0758783	0	0.344865	0	0	0	0	0	0	0	0	0	0	0	0	0	0	0	0	0	0	0	0	0
IPI00014516	CAD	Q05682-1	Isoform 1 of Caldesmon	Isoform 1 of Caldesmon;Isoform 2 of Caldesmon;caldesmon isoform 3;Isoform 3 of Caldesmon;Uncharacterized protein;cDNA FLJ53193, highly similar to Homo sapiens caldesmon 1 (CALD1), transcript variant 5, mRNA;Isoform 4 of Caldesmon;Uncharacterized protein;Is	0	0	0	0	0	0	0	0	0	0	0	0	0	0	0	0	0	0	0	0	0	0	0	0	0	0	0	0	0	0	0	0	0	0	0	0	0	0	0.621305	0	0	0	0	0	0
IPI00014533	UBF	P17480-1	Isoform UBF1 of Nucleolar transcription factor 1	Isoform UBF1 of Nucleolar transcription factor 1;Ribosomal RNA upstream binding transcription factor (Fragment)	0	0	0	0	0	0	0	0	0	0.00868652	0	0	0	0	0	0	0	0	0	0	0	0	0	0	0	0	0	0	0	0	0	0	0	0	0	0	0	0	0	0	0.00411347	0	0	0	0
IPI00014575	CDC18L	Q99741	Cell division control protein 6 homolog	Cell division control protein 6 homolog	0	0	0	0	0	0	0	0	0	0	0	0	0	0	0	0	0	0	0	0	0	0	0	0	0	0	0	0	0	0	0	0	0	0	0	0.101282	0	0	0	0	0	0.098906	0	0	0.441523
IPI00014587	CLTA	P09496-1	Isoform Brain of Clathrin light chain A	Isoform Brain of Clathrin light chain A;Isoform 3 of Clathrin light chain A;clathrin light chain A isoform d;Isoform Non-brain of Clathrin light chain A;28 kDa protein;Uncharacterized protein;clathrin light chain A isoform e;clathrin light chain A isoform	0.0901568	0.109501	0.0897382	1	0	0	0	0	0	0	0	0.0533503	0	0	0	0	0	0	0	0	0	0	0	0	0	0	0	0	0	0	0	0	0	0	0	0	0	0	0	0	0	0	0	0	0
IPI00014589	CLTB	P09497-1	Isoform Brain of Clathrin light chain B	Isoform Brain of Clathrin light chain B;Isoform Non-brain of Clathrin light chain B	0.062272	0.0360375	0.015176	0.679431	0	0	0	0	0	0	0	0	0	0	0	0	0	0	0	0	0	0	0	0	0	0	0	0	0	0	0	0	0	0.0325188	0.000620569	0.0262249	0.0405417	0	0	0.0692921	0	0.00304518	0.000200401	0.0154224	0.0153143
IPI00014890	ANKRD10	Q9NXR5-1	Isoform 1 of Ankyrin repeat domain-containing protein 10	Isoform 1 of Ankyrin repeat domain-containing protein 10	0	0	0	0	0	0	0	0	0	0	0	0	0	0	0	0	0	0	0	0	0	0	0	0	0	0	0	0	0	0	0	0	0	0	0	0	0	0	0	0	0	0	0	0	0
IPI00014898	PLEC1	Q15149-1	Isoform 1 of Plectin	Isoform 1 of Plectin;Isoform 2 of Plectin;Isoform 3 of Plectin;Isoform 6 of Plectin;Isoform 5 of Plectin;Isoform 4 of Plectin;Isoform 9 of Plectin;Isoform 8 of Plectin;Isoform 7 of Plectin	0	0.0801993	0	0	0	0	0	0	0	0	0	0	0	0	0	0	0	0	0	0	0	0	0	0	0	0	0	0	0	0	0	0	0	0	0	0.372167	0.0146563	0	0	0	0	0.0150004	0	0	0
IPI00014938	HCC1	P82979	SAP domain-containing ribonucleoprotein	SAP domain-containing ribonucleoprotein;CIP29 protein;Similar to Nuclear protein Hcc-1	0.137699	0	0	0.0719485	0.0346618	0	0.111119	0.0268324	0.0576986	0.0195692	0.145276	0.00431428	0.0305871	0	0	0.00668066	0	0	0.0247292	0	0	0	0	0	1	0	0	0	0.0406204	0	0	0	0	0.00868448	0	0	0	0.00824707	0	0.0749755	0.00887673	0	0.104208	0.138992	0
IPI00015077	EIF1	P41567	Eukaryotic translation initiation factor 1	Eukaryotic translation initiation factor 1;Eukaryotic translation initiation factor 1b	0	0	0	0	0	0	0	0	0	0	0.270428	0	0	0	0	0	0	0	0	0	0	0	0	0	0	0	0	0	0	0	0	0	0	0	0	0	0	0	0	0	0	0	0	0	0
IPI00015148	OK/SW-cl.11	P61224	Ras-related protein Rap-1b	Ras-related protein Rap-1b;cDNA FLJ51696, highly similar to Ras-related protein Rap-1b;cDNA FLJ50711, moderately similar to Ras-related protein Rap-1b;Ras-related protein Rap-1A;Ras-related protein Rap-1b-like protein;RAP1A, member of RAS oncogene family;2	0	0	0	0	0	0	0	0	0	0	0	0	0	0	0	0	0	0	0	0	0	0	0	0	0	0	0	0	0	0	0	0	0	0	0	0	0	0	0	0	0	0	0	0	0
IPI00015164	ORC4	O43929	Origin recognition complex subunit 4	Origin recognition complex subunit 4;origin recognition complex subunit 4 isoform 3;origin recognition complex subunit 4 isoform 2;cDNA FLJ60856, highly similar to Origin recognition complex subunit 4	0	0	0	0	0	0	0	0	0	0	0.18364	0	0	0	0	0	0	0	0	0	0	0	0	0	0	0	0	0	0	0	0	0	0	0.0389047	0	0	0	0	0	0	0	0.0545305	0.0412259	0.0535053	0.316884
IPI00015195	CSTF3	Q12996	Cleavage stimulation factor subunit 3	Cleavage stimulation factor subunit 3;cDNA FLJ58134, highly similar to Cleavage stimulation factor 77 kDa subunit	0	0	0	0	0	0	0	0	0	0	0	0	0	0	0	0	0	0	0	0	0.0016314	0	0.041111	0	0	0	0	0	0	0	0	0	0	0	0	0	0	0	0	0	0	0	0	0	0
IPI00015361	MM1	Q99471	Prefoldin subunit 5	Prefoldin subunit 5;prefoldin subunit 5 isoform gamma	0	0	0	0	0	0	0	0	0	0	0	0	0	0	0	0	0	0	0	0	0	0	0	0	0	0	0	0	0	0	0	0	0	0	0	0	0	0	0	0	0	0	0	0	0
IPI00015614	PRSS3	P35030-1	Isoform A of Trypsin-3	Isoform A of Trypsin-3;trypsin-3 isoform 3 preproprotein;Isoform B of Trypsin-3;Isoform C of Trypsin-3;trypsin-3 isoform 4 preproprotein	0	0	0	0	0	0	0	0	0	0	0	0	0	0	0	0	0	0	0	0	0	0	0	0	0	0	0	0	0	0	0	0	0	0	0	0	0	0	0	0	0	0	0	0	0
IPI00015736	UBA5	Q9GZZ9-1	Isoform 1 of Ubiquitin-like modifier-activating enzyme 5	Isoform 1 of Ubiquitin-like modifier-activating enzyme 5;Uncharacterized protein;Uncharacterized protein	0	0	0	0	0	0	0	0	0	0	0	0	0	0	0	0	0	0	0	0	0	0	0	0	0	0	0	0	0	0	0	0	0	0	0	0	0	0	0	0	0	0	0	0	0
IPI00015806	GTF3C3	Q9Y5Q9-1	Isoform 1 of General transcription factor 3C polypeptide 3	Isoform 1 of General transcription factor 3C polypeptide 3;Isoform 2 of General transcription factor 3C polypeptide 3	0	0	0	0	0	0	0	0	0	0	0	0	0	0	0	0	0	0	0	0	0	0	0	0	0	0	0	0	0	0	0	0	0	0	0	0	0	0	0	0	0	0	0	0	0
IPI00015808	GNL2	Q13823	Nucleolar GTP-binding protein 2	Nucleolar GTP-binding protein 2;Protein;cDNA FLJ54985, highly similar to Nucleolar GTP-binding protein 2	0	0	0	0	0	0	0	0	0	0	0	0	0	0	0	0	0	0	0	0	0	0	0	0	0	0	0	0	0	0	0	0	0	0	0	0	0	0	0	0	0	0	0	0	0
IPI00015838	LYAR	Q9NX58	Cell growth-regulating nucleolar protein	Cell growth-regulating nucleolar protein	0	0	0	0	0	0	0	0	0	0	0	0	0	0	0	0	0	0	0	0	0	0.17925	0	0	0	0	0	0	0	0	0	0	0.0312396	0	0	0	0	0.336552	0	0	0	0	0.0151261	0	0
IPI00015894	BORG4	Q9H3Q1	Cdc42 effector protein 4	Cdc42 effector protein 4;cDNA FLJ40516 fis, clone TESTI2046569, highly similar to Cdc42 effector protein 4	0	0	0	0	0	0	0	0	0	0	0	0	0	0	0	0	0	0	0	0	0	0	0	0	0	0	0	0	0	0	0	0	0	0	0	0	0	0	0	0	0	0	0	0	0
IPI00015922	DBI1	Q9UL03-1	Isoform 1 of Integrator complex subunit 6	Isoform 1 of Integrator complex subunit 6;Isoform 3 of Integrator complex subunit 6;cDNA FLJ90465 fis, clone NT2RP3002286, highly similar to Homo sapiens DEAD/H (Asp-Glu-Ala-Asp/His) box polypeptide 26 (DDX26), mRNA;cDNA FLJ61064, highly similar to Homo sa	0	0	0	0	0	0	0	0	0	0	0	0	0	0	0	0	0	0	0	0	0	0	0	0	0	0	0	0	0	0	0	0	0	0	0	0	0	0	0	0	0	0	0	0	0
IPI00015934	BTEB2	Q13887	Krueppel-like factor 5	Krueppel-like factor 5;cDNA FLJ60663, highly similar to Krueppel-like factor 5;cDNA FLJ58646, highly similar to Krueppel-like factor 5	0	0	0	0	0	0	0	0	0	0	0	0	0	0	0	0	0	0	0	0	0	0	0	0	0	0	0	0	0	0	0	0	0	0	0	0	0	0	0	0	0	0	0	0	0
IPI00015947	DNAJ1	P25685	DnaJ homolog subfamily B member 1	DnaJ homolog subfamily B member 1;cDNA FLJ59093, highly similar to DnaJ homolog subfamily B member 1;cDNA FLJ52967, highly similar to DnaJ homolog subfamily B member 1	0	0	0	0	0	0	0	0	0	0	0	0	0	0	0	0	0	0	0	0	0	0	0	0	0	0	0	0	0	0	0	0	0	0	0	0	0	0	0	0	0	0	0	0	0
IPI00015952	DAP5	P78344-1	cDNA FLJ59571, highly similar to Eukaryotic translation initiation factor 4gamma 2	cDNA FLJ59571, highly similar to Eukaryotic translation initiation factor 4gamma 2	0	0	0	0	0	0	0	0	0	0	0	0	0	0	0	0	0	0	0	0	0	0	0	0	0	0	0	0	0	0	0	0	0	0	0	0	0	0	0	0	0	0	0	0	0
IPI00015954	SAR1	Q9NR31	GTP-binding protein SAR1a	GTP-binding protein SAR1a;GTP-binding protein SAR1b;cDNA FLJ58922, highly similar to GTP-binding protein SAR1a;Uncharacterized protein	0.280703	0.228759	0.366187	0.0666064	0.092959	0	0	0	0	0	0	0.395678	0	0.487762	0	0	0	0	0	0	0	0	0	0	0.591585	0	0	0	0	0	0	0	0	0	0.138729	0	0	0	0	0	0	0	0	0	0
IPI00016095	MTERF	Q99551	Transcription termination factor, mitochondrial	Transcription termination factor, mitochondrial;Uncharacterized protein;cDNA FLJ51270, highly similar to Transcription termination factor, mitochondrial;Uncharacterized protein	0	0	0	0	0	0	0	0	0	0	0	0	0	0	0	0	0	0	0	0	0	0	0	0	0	0	0	0	0	0	0	0	0	0	0	0	0	0	0	0	0	0	0	0	0
IPI00016179	S100A13	Q99584	Protein S100-A13	Protein S100-A13	0	0	0	0	0	0	0	0	0	0	0	0	0	0	0	0	0	0	0	0	0	0	0	0	0	0	0	0	0	0	0	0	0	0	0	0	0	0	0	0	0	0	0	0	0
IPI00016249	FXR1	P51114-1	Isoform 1 of Fragile X mental retardation syndrome-related protein 1	Isoform 1 of Fragile X mental retardation syndrome-related protein 1;cDNA FLJ58644, highly similar to Fragile X mental retardation syndrome-related protein 1;Isoform 2 of Fragile X mental retardation syndrome-related protein 1;Isoform 3 of Fragile X mental	0	0.0288267	0	0	0.0282656	0	0.174862	0.182236	0.127566	0	0	0	0	0	0	0	0	0	0	0	0	0	0	0	0	0	0	0.106587	0	0	0	0	0	0	0	0	0	0	1	0	0	0	0	0	0
IPI00016250	FMR1L2	P51116	Fragile X mental retardation syndrome-related protein 2	Fragile X mental retardation syndrome-related protein 2	0	0	0	0	0	0	0.0152985	0.091785	0	0	0	0	0	0	0	0	0	0	0	0	0	0	0	0	0	0	0	0	0	0	0	0	0	0	0	0.026308	0.0778462	0.122812	0	0	0	0	0	0	0.0847083
IPI00016339	RAB5C	P51148	Ras-related protein Rab-5C	Ras-related protein Rab-5C;Ras-related protein Rab-5B;cDNA FLJ60627, highly similar to Ras-related protein Rab-5B	0	0	0	0	0	0	0	0	0	0	0	0	0	0	0	0	0	0	0	0	0	0	0	0	0	0	0	0	0	0	0	0	0	0	0	0	0	0	0	0	0	0	0	0	0
IPI00016342	RAB7	P51149	Ras-related protein Rab-7a	Ras-related protein Rab-7a;Uncharacterized protein;Uncharacterized protein;Uncharacterized protein;Uncharacterized protein;Uncharacterized protein;Uncharacterized protein	0	0.452303	0.228731	0	0	0	0.563768	0.596402	0.607942	0	0	0	0	0	0	0	0	0	0.125222	0	0	0	0	0	0	0	0	0	0	0	0	0	0	0	0	0	0	0	0	0	0	0	0	0	0
IPI00016387	KIAA0824	O94913	Pre-mRNA cleavage complex 2 protein Pcf11	Pre-mRNA cleavage complex 2 protein Pcf11;Uncharacterized protein;Uncharacterized protein	0	0	0	0	0	0	0	0	0	0	0	0	0	0	0	0	0	0	0	0	0	0	0	0	0	0	0	0	0	0	0	0	0	0.057622	0	0	0	0	0.0555689	0	0	0	0	0	0
IPI00016464	LPPR3	Q6T4P5-3	Isoform 3 of Lipid phosphate phosphatase-related protein type 3	Isoform 3 of Lipid phosphate phosphatase-related protein type 3;Isoform 1 of Lipid phosphate phosphatase-related protein type 3;Isoform 2 of Lipid phosphate phosphatase-related protein type 3;Protein	0	0	0	0	0	0	0	0	0	0	0	0	0	0	0	0	0	0	0	0	0	0	0	0	0	0	0	0	0	0	0	0	0	0	0	0	0	0	0	0	0	0	0	0	0
IPI00016513	RAB10	P61026	Ras-related protein Rab-10	Ras-related protein Rab-10	0	0	0	0	0	0	0	0	0	0	0	0	0	0	0	0	0	0	0	0	0	0	0	0	0	0	0	0	0	0	0	0	0	0.306408	0.312282	0.679369	0.333335	0.24261	0	0	0	0	1	0	0
IPI00016608	RNP24	Q15363	Transmembrane emp24 domain-containing protein 2	Transmembrane emp24 domain-containing protein 2;cDNA FLJ52153, highly similar to Transmembrane emp24 domain-containing protein 2;18 kDa protein;cDNA FLJ52154, moderately similar to Transmembrane emp24 domain-containing protein 2	0	0	0	0	0	0	0	0	0	0	0	0	0	0	0	0	0	0	0	0	0	0	0	0	0	0	0	0	0	0	0	0	0	0	0	0	0	0	0	0	0	0	0	0	0
IPI00016610	PCBP1	Q15365	Poly(rC)-binding protein 1	Poly(rC)-binding protein 1	0.0232369	0.00733929	0.0220671	0.0259234	0.00745841	0	0.105609	0	0	0.048948	0.0140523	0	0	0	0	0	0.00292267	0	0	0	0	0	0	0	0.516583	0	0	0	0	0	0	0	0	0	0	0	0	0	0	0	0	0	0	0	0
IPI00016613	CSNK2A1	B2R6D7	CSNK2A1 protein	CSNK2A1 protein;Casein kinase II subunit alpha;Uncharacterized protein;HCG21984;casein kinase II subunit alpha isoform b	0	0	0	0	0	0	0	0	0	0	0	0	0	0	0	0	0	0	0	0	0	0	0	0	0.0116162	0	0	0	0	0	0	0	0	0	0	0	0	0	0	0	0	0	0	0	0
IPI00016621	ADTAB	O94973-2	Isoform 2 of AP-2 complex subunit alpha-2	Isoform 2 of AP-2 complex subunit alpha-2;Isoform 1 of AP-2 complex subunit alpha-2;cDNA FLJ57955, highly similar to Adapter-relatedprotein complex 2 alpha- 2 subunit;Isoform 3 of AP-2 complex subunit alpha-2	0	0	0	0	0	0	0	0	0	0	0	0	0	0	0	0	0	0	0	0	0	0	0	0	0	0	0	0	0	0	0	0	0	0	0	0.110376	0.00181945	0	0	0	0	0	0	0	0
IPI00016639	DXS1179E	P41743	Protein kinase C iota type	Protein kinase C iota type	0	0	0	0	0	0	0	0	0	0	0	0	0	0	0	0	0	0	0	0	0	0	0	0	0	0	0	0	0	0	0	0	0	0	0	0	0	0	0	0	0	0	0	0	0
IPI00016669	RHEB	Q15382	GTP-binding protein Rheb	GTP-binding protein Rheb;Uncharacterized protein	0	0	0	0	0	0	0	0	0	0	0	0	0	0	0	0	0	0	0	0	0	0	0	0	0	0	0	0	0	0	0	0	0	0	0	0	0	0	0	0	0	0	0	0	0
IPI00016670	C11orf59	Q6IAA8	Ragulator complex protein LAMTOR1	Ragulator complex protein LAMTOR1;Conserved hypothetical protein;16 kDa protein;11 kDa protein;Protein	0	0	0	0	0	0	0	0	0	0	0	0	0	0	0	0	0	0	0	0	0	0	0	0	0	0	0	0	0	0	0	0	0	0	0	0	0	0	0	0	0	0	0	0	0
IPI00016703	DHCR24	Q15392	Delta(24)-sterol reductase	Delta(24)-sterol reductase;cDNA FLJ53870, highly similar to 24-dehydrocholesterol reductase;cDNA FLJ52052, highly similar to 24-dehydrocholesterol reductase	0	0	0	0	0	0	0	0	0	0	0	0	0	0	0	0	0	0	0	0	0	0	0	0	0	0	0	0	0	0	0	0	0	0	0	0	0	0	0	0	0	0	0	0	0
IPI00016725	GTF3C4	Q9UKN8	General transcription factor 3C polypeptide 4	General transcription factor 3C polypeptide 4	0	0	0	0	0	0	0	0	0	0	0	0	1	0	0	0	0.476256	0	0.568361	0	0	0	0	0	0	0	0	0	0	0	0	0	0	0	0	0	0	0	0	0	0	0	0	0	0
IPI00016726	C14orf119	Q9NWQ9	Uncharacterized protein C14orf119	Uncharacterized protein C14orf119	0	0	0	0	0	0	0	0	0	0	0	0	0	0	0	0	0	0	0	0	0	0	0	0	0	0	0	0	0	0	0	0	0	0	0	0	0	0	0	0	0	0	0	0	0
IPI00016784	CDC25	Q13972-1	Isoform 1 of Ras-specific guanine nucleotide-releasing factor 1	Isoform 1 of Ras-specific guanine nucleotide-releasing factor 1;ras-specific guanine nucleotide-releasing factor 1 isoform 3;Ras-specific guanine nucleotide-releasing factor 2;Uncharacterized protein;Isoform 2 of Ras-specific guanine nucleotide-releasing f	0	0	0	0	0	0	0	0	0	0	0	0	0	0	0	0	0	0	0	0	0	0	0	0	0	0	0	0	0	0	0	0	0	0	0	0	0	0	0	0	0	0	0	0	0
IPI00016801	GLUD	P00367	Glutamate dehydrogenase 1, mitochondrial	Glutamate dehydrogenase 1, mitochondrial;cDNA FLJ37463 fis, clone BRAWH2011400, highly similar to Glutamate dehydrogenase 1, mitochondrial;cDNA FLJ55493, highly similar to Glutamate dehydrogenase 1, mitochondrial;cDNA FLJ55203, highly similar to Glutamate	0	0	0	0	0	0	0	0	0	0	0	0	0	0	0	0	0	0	0	0	0	0	0	0	0	0	0	0	0	0	0	0	0	0	0	0	0	0	1	0	0	0	0	0	0
IPI00016912	TPR1	Q99614	Tetratricopeptide repeat protein 1	Tetratricopeptide repeat protein 1;19 kDa protein	0	0	0	0	0	0	0	0	0	0	0	0	0	0	0	0	0	0	0	0	0	0	0	0	0	0	0	0	0	0	0	0	0	0	0	0	0	0	0	0	0	0	0	0	0
IPI00016925	C10	Q99622	Protein C10	Protein C10;10 kDa protein	0	0	0	0	0	0	0	0	0	0	0	0	0	0	0	0	0	0	0	0	0	0	0	0	0	0	0	0	0	0	0	0	0	0	0.232991	0	0	0.112581	0.279175	0	0.209986	0.670484	0.219279	0	0.123077
IPI00017184	CDABP0131	Q9H4M9	EH domain-containing protein 1	EH domain-containing protein 1;cDNA FLJ55347, highly similar to EH-domain-containing protein 1;cDNA FLJ55166, highly similar to EH-domain-containing protein 1;EF-Hand type domain containing protein	0	0	0	0	0	0	0	0	0	0	0	0	0	0	0	0	0	0	0	0	0	0	0	0	0	0	0	0	0	0	0	0	0	0	0	0	0	0	0	0	0	0	0	0	0
IPI00017289	SNRNP27	Q8WVK2	U4/U6.U5 small nuclear ribonucleoprotein 27 kDa protein	U4/U6.U5 small nuclear ribonucleoprotein 27 kDa protein;Uncharacterized protein;Protein	0	0	0	0	0	0	0	0	0	0	0	0	0	0	0	0	0	0	0	0	0	0	0	0	0	0	0	0	0	0	0	0	0	0	0	0	0	0	0	0	0	0	0	0	0
IPI00017292	CTNNB	P35222-1	Isoform 1 of Catenin beta-1	Isoform 1 of Catenin beta-1;cDNA FLJ57878, highly similar to Beta-catenin	0	0	0	0	0	0	0	0	0	0	0	0	0	0	0	0	0	0	0	0	0	0	0	0	0	0	0	0	0	0	0	0	0	0	0	0	0	0	0	0	0	0	0	0	0
IPI00017339	SAP49	Q15427	Splicing factor 3B subunit 4	Splicing factor 3B subunit 4;Splicing factor 3b, subunit 4, 49kDa	0.184127	0	0	0.34723	0.218427	0	0.163514	0.0472658	0.064195	0.525772	0.443401	0	0	0	0	0	0.137626	0	0	0	0	0	0	0	0.0482238	0	0	0	0	0.265928	0	0	0	0	0	0	0	0	0	0	0	0	0	0	0.0399246
IPI00017367	hCG_39182	A7YIJ8	Radixin, isoform CRA_a	Radixin, isoform CRA_a;Radixin;cDNA FLJ58499, highly similar to Radixin	0	0	0	0	0	0	0	0	0	0	0	0	0	0	0	0	0	0	0	0	0	0	0	0	0	0	0	0	0	0	0	0	0	1	0	0	0	0.113784	0	0	0	0	0	0.173529	0
IPI00017381	RFC4	P35249	Replication factor C subunit 4	Replication factor C subunit 4;Uncharacterized protein;cDNA FLJ60688, highly similar to Replication factor C subunit 4;Uncharacterized protein	0	0	0	0	0	0	0.101352	0	0	0	0	0	0.137417	0	0	0	0	0	0	0	0	0	0.281505	0	0.0363181	0	0	0	0.0676878	0	0	0	0	0	0	0	0	0	0	0	0	0	0	0	0
IPI00017448	RPS21	P63220	40S ribosomal protein S21	40S ribosomal protein S21;40S ribosomal protein S21;40S ribosomal protein S21	0	0.000534212	0	0	0.211629	0	0	0.0239477	0.0649874	0	0	0	0	0	0	0	0	0	0	0	0	0	0	0	0	0	0	0	0	0.0662799	0.20018	0	0.132514	0.0785384	0	0	0	0	0.0811145	0	0	0	0.00868313	0	0
IPI00017450	GTF2F1	P35269	General transcription factor IIF subunit 1	General transcription factor IIF subunit 1;GTF2F1 protein;cDNA FLJ50288, highly similar to Transcription initiation factor IIF alpha subunit;cDNA FLJ54284, highly similar to Transcription initiation factor IIF alpha subunit;43 kDa protein	0	0	0	0	0	0	0	0	0	0	0	0	0	0	0	0	0	0	0	0	0	0	0	0	0	0	0	0	0	0	0	0	0	0	0	0	0	0	0	0	0	0	0	0	0
IPI00017526	S100E	P25815	Protein S100-P	Protein S100-P	0	0	0	0	0	0	0	0	0	0.455871	0	0	0	0	0	0	0	0	0	0	0	0	0	0	0.788221	0	0	0	0	0	0	0	0	0	0	0	0	0	0	0	0	0	0	0	0
IPI00017552	MED25	Q9NWA0	Mediator of RNA polymerase II transcription subunit 9	Mediator of RNA polymerase II transcription subunit 9	0	0	0	0	0	0	0	0	0	0	0	0	0	0	0	0	0	0	0	0	0	0	0	0	0	0	0	0	0	0	0	0	0	0	0	0	0	0	0	0	0	0	0	0	0
IPI00017669	BAF57	Q969G3-1	Isoform 1 of SWI/SNF-related matrix-associated actin-dependent regulator of chromatin subfamily E member 1	Isoform 1 of SWI/SNF-related matrix-associated actin-dependent regulator of chromatin subfamily E member 1;cDNA FLJ55202, highly similar to SWI/SNF-related matrix-associatedactin-dependent regulator of chromatin subfamily E member 1;Isoform 2 of SWI/SNF-re	0	0	0	0	0	0	0	0	0	0	0	0	0	0	0	0	0	0	0	0	0	0	0	0	0	0	0	0	0	0	0	0	0	0	0	0	0	0	0	0	0	0	0	0	0
IPI00017672	NP	P00491	cDNA FLJ25678 fis, clone TST04067, highly similar to PURINE NUCLEOSIDE PHOSPHORYLASE	cDNA FLJ25678 fis, clone TST04067, highly similar to PURINE NUCLEOSIDE PHOSPHORYLASE	0	0	0	0	0	0	0	0	0	0	0	0	0	0	0	0	0	0	0	0	0	0	0	0	0	0	0	0	0	0	0	1	0	0	0	0	0	0	0	0	0	0	0	0	0
IPI00017726	ERAB	Q99714-1	Isoform 1 of 3-hydroxyacyl-CoA dehydrogenase type-2	Isoform 1 of 3-hydroxyacyl-CoA dehydrogenase type-2;Isoform 2 of 3-hydroxyacyl-CoA dehydrogenase type-2;Hydroxysteroid (17-beta) dehydrogenase 10	0	0	0	0	0	0	0	0	0	0	0	0	0	0	0	0	0	0	0	0	0	0	0	0	0	0	0	0	0	0	0	0	0	0	0	0	0	0	0	0	0	0	0	0	0
IPI00018026	BSDC1	Q9NW68-3	Isoform 3 of BSD domain-containing protein 1	Isoform 3 of BSD domain-containing protein 1;BSD domain-containing protein 1 isoform a;Isoform 1 of BSD domain-containing protein 1;Isoform 2 of BSD domain-containing protein 1;cDNA FLJ58587, moderately similar to Homo sapiens BSD domain containing 1 (BSDC	0	0	0	0	0	0	0	0	0	0	0	0	0	0	0	0	0	0	0	0	0	0	0	0	0	0	0	0	0	0	0	0	0	0	0	0	0	0	0	0	0	0	0	0	0
IPI00018040	MED22	Q15528-1	Isoform Surf5B of Mediator of RNA polymerase II transcription subunit 22	Isoform Surf5B of Mediator of RNA polymerase II transcription subunit 22;Isoform Surf5A of Mediator of RNA polymerase II transcription subunit 22;Mediator complex subunit 22;Uncharacterized protein;Mediator complex subunit 22;Uncharacterized protein	0	0	0	0	0	0	0	0	0	0	0	0	0	0	0	0	0	0	0	0	0	0	0	0	0	0	0	0	0	0	0	0	0	0.0699643	0	0.0695868	0.073193	0.0950122	0.125304	0	0	0	0	0	0.253295
IPI00018041	MAGE3	P43357	Melanoma-associated antigen 3	Melanoma-associated antigen 3	0	0	0	0	0	0	0	0	0	0	0	0	0	0	0	0	0	0	0	0	0	0	0	0	0	0	0	0	0	0	0	0	0	0	0	0	0	0	0	0	0	0	0	0	0
IPI00018074	MAGE9	P43362	Melanoma-associated antigen 9	Melanoma-associated antigen 9;Uncharacterized protein	0	0	0	0	0	0	0	0	0	0	0	0	0	0	0	0	0	0	0	0	0	0	0	0	0	0	0	0	0	0	0	0	0	0	0	0	0	0	0	0	0	0	0	0	0
IPI00018080	MAGEB1	P43366	Melanoma-associated antigen B1	Melanoma-associated antigen B1	0	0	0	0	0	0	0	0	0	0	0	0	0	0	0	0	0	0	0	0	0.0138279	0	0	0	0	0	0	0	0	0	0	0	0	0	0	0	0	0	0	0	0	0	0	0	0
IPI00018214	BHLHD4	P61244-1	Isoform 1 of Protein max	Isoform 1 of Protein max;Isoform 2 of Protein max;cDNA FLJ54949, highly similar to Homo sapiens MYC associated factor X (MAX), transcript variant 5, mRNA;protein max isoform e;Isoform 3 of Protein max;protein max isoform d;protein max isoform f	0	0	0	0	0	0	0	0	0	0	0	0	0	0	0	0	0	0	0	0	0	0	0	0	0	0	0	0	0	0	0	0	0	0	0	0	0	0	0	0	0	0	0	0	0
IPI00018236	GM2A	P17900	Ganglioside GM2 activator	Ganglioside GM2 activator;ganglioside GM2 activator isoform 2 precursor;Uncharacterized protein;Protein	0	0	0	0	0	0	0	0	0	0	0	0	0	0	0	0	0	0	0	0	0	0	0	0	0	0	0	0	0	0	0	0	0	0	0	0	0	0	0	0	0	0	0	0	0
IPI00018240	NUC130	Q9NVU7-1	Isoform 1 of Protein SDA1 homolog	Isoform 1 of Protein SDA1 homolog;cDNA FLJ55367, highly similar to Rattus norvegicus SDA1 domain containing 1 (Sdad1), mRNA;Isoform 2 of Protein SDA1 homolog	0	0	0	0	0	0	0	0	0	0	0	0	0	0	0	0	0	0	0	0	0	0	0	0	0	0	0	0	0	0	0	0	0	0	0	0	0	0	0	0	0	0	0	0	0
IPI00018262	ANP32C	O43423	Acidic leucine-rich nuclear phosphoprotein 32 family member C	Acidic leucine-rich nuclear phosphoprotein 32 family member C	0	0	0	0	0	0	0	0	0	0	0	0	0	0	0	0	0	0	0	0	0	0	0	0	0	0	0	0	0	0	0	0	0	0	0	0	0	0	0	0	0	0	0	0	0
IPI00018288	A-152E5.7	P19387	DNA-directed RNA polymerase II subunit RPB3	DNA-directed RNA polymerase II subunit RPB3;cDNA FLJ57430, highly similar to DNA-directed RNA polymerase II 33 kDa polypeptide	0	0	0	0	0	0	0	0	0	0	0	0	0	0	0	0	0	0	0	0	0	0	0	0	0	0	0	0	0	0	0	0	0	0	0	0	0	0	0	0	0	0	0	0	0
IPI00018398	PSMC3	P17980	26S protease regulatory subunit 6A	26S protease regulatory subunit 6A;Uncharacterized protein;Uncharacterized protein;Uncharacterized protein;Uncharacterized protein;Uncharacterized protein;Uncharacterized protein;Uncharacterized protein;Uncharacterized protein	0	0	0	0	0	0	0	0	0	0	0	0	0	0	0	0	0	0	0	0	0	0	0	0	0	0	0	0	0	0	0	0	0	0	0	0	0	0	0	0	0	0	0	0	0
IPI00018415	TM9SF2	Q99805	Transmembrane 9 superfamily member 2	Transmembrane 9 superfamily member 2;Uncharacterized protein	0	0	0	0	0	0	0	0	0	0	0	0	0	0	0	0	0	0	0	0	0	0	0	0	0	0	0	0	0	0	0	0	0	0	0	0	0	0	0	0	0	0	0	0	0
IPI00018451	CIB	Q99828	Calcium and integrin-binding protein 1	Calcium and integrin-binding protein 1	0	0	0	0	0	0	0	0	0	0	0	0	0	0	0	0	0	0	0	0	0	0	0	0	0	0	0	0	0	0	0	0	0	0	0	0	0	0	0	0	0	0	0	0	0
IPI00018465	CCT7	Q99832	T-complex protein 1 subunit eta	T-complex protein 1 subunit eta;T-complex protein 1 subunit eta isoform d;Uncharacterized protein;T-complex protein 1 subunit eta isoform c;cDNA FLJ54568, highly similar to T-complex protein 1 subunit eta;cDNA FLJ59454, highly similar to T-complex protein	0	0	0	0	0	0	0	0	0	0	0	0	0	0	0	0	0	0	0	0	0	0	0	0	1	0	0	0	0	0	0	0	0	0	0	0	0	0	0	0	0	0	0	0	0
IPI00018823	EPC1	Q9H2F5-1	Isoform 1 of Enhancer of polycomb homolog 1	Isoform 1 of Enhancer of polycomb homolog 1;Isoform 2 of Enhancer of polycomb homolog 1;Isoform 3 of Enhancer of polycomb homolog 1;Uncharacterized protein	0	0	0	0	0	0	0	0	0	0	0	0	0	0	0	0	0	0	0	0	0	0	0	0	0	0	0	0	0	0	0	0	0	0	0	0	0	0	0	0	0	0	0	0	0
IPI00018829	KIAA1642	Q9H254-1	Isoform 1 of Spectrin beta chain, brain 3	Isoform 1 of Spectrin beta chain, brain 3;Non-erythrocytic beta-spectrin 4;Isoform 4 of Spectrin beta chain, brain 3;Uncharacterized protein;Isoform 2 of Spectrin beta chain, brain 3	0	0	0	0	0	0	0	0	0	0	0	0	0	0	0	0	0	0	0	0	0	0	0	0	0	0	0	0	0	0	0	0	0	0	0	0	0	0	0	0	0	0	0	0	0
IPI00018842	HMGN3	Q15651-1	Isoform 1 of High mobility group nucleosome-binding domain-containing protein 3	Isoform 1 of High mobility group nucleosome-binding domain-containing protein 3;high mobility group nucleosome-binding domain-containing protein 3 isoform HMGN3d;high mobility group nucleosome-binding domain-containing protein 3 isoform HMGN3c;Isoform 2 of	0	0	0	0	0	0	0	0	0	0	0	0	0	0	0	0	0	0	0	0	0	0.431895	0	0	0	0	1	0	0.22315	0.522432	0.624095	0	0	0	0	0	0	0	0	0	0	0	0	0	0
IPI00018931	MEM3	Q96QK1	Vacuolar protein sorting-associated protein 35	Vacuolar protein sorting-associated protein 35;Putative uncharacterized protein DKFZp686O2462	0	0	0	0	0	0	0	0	0	0	0	0	0	0	0	0	0	0	0	0	0	0	0	0	0	0	0	0	0	0	0	0	0	0	0	0	0	0	0	0	0	0	0	0	0
IPI00019038	LYZ	P61626	Lysozyme C	Lysozyme C	0	0.0466325	0	0	0	0	0	0	0	0.659219	0.00887808	0	0	0	0	0	0	0	0	0	0	0	0	0	0	0	0	0	0	0	0	0	0	0.0171583	0.0332171	0	0	0	0	0	0.0528385	0.0518393	0	0.152788	0
IPI00019148	IBP1	P78318	Immunoglobulin-binding protein 1	Immunoglobulin-binding protein 1	0	0	0	0	0	0	0	0	0	0	0	0	0	0	0	0	0	0	0	0	0	0	0	0	0	0	0	0	0	0	0	0	0	0	0	0	0	0	0	0	0	0	0	0	0
IPI00019226	BRD8	Q9H0E9-1	Isoform 1 of Bromodomain-containing protein 8	Isoform 1 of Bromodomain-containing protein 8;Isoform 2 of Bromodomain-containing protein 8;Uncharacterized protein;Isoform 4 of Bromodomain-containing protein 8;Protein;Isoform 3 of Bromodomain-containing protein 8;cDNA FLJ59577, highly similar to Bromodo	0	0	0	0	0	0	0	0	0	0	0	0	0	0	0	0	0	0	0	0	0	0	0	0	0	0	0	0	0	0	0	0	0	0	0	0	0	0	0	0	0	0	0	0	0
IPI00019269	WDR61	Q9GZS3	WD repeat-containing protein 61	WD repeat-containing protein 61	0	0	0	0	0	0	0	0	0	0	0	0	0	0	0	0	0.34381	0	0.0634093	0	0	0	0	0	0	0	0	0	0	0	0	0	0	0	0	0	0	0	0	0	0	0	0	0	0
IPI00019329	DLC1	P63167	Dynein light chain 1, cytoplasmic	Dynein light chain 1, cytoplasmic	0	0	0	0	0.204853	0	0	0	0	0	0	0	0	0	0	0	0	0	0	0	0	0	0	0	1	0	0	0	0	0.182931	0	0	0.0334639	0	0	0.198406	0.00737128	0	0	0	0	0	0	0	0
IPI00019345	KREV1	P62834	Ras-related protein Rap-1A	Ras-related protein Rap-1A;Ras-related protein Rap-1b;RAP1A, member of RAS oncogene family;cDNA FLJ51696, highly similar to Ras-related protein Rap-1b;cDNA FLJ50711, moderately similar to Ras-related protein Rap-1b;cDNA FLJ50714, moderately similar to Ras-	0	0	0	0	0	0	0	0	0	0	0	0	0	0	0	0	0	0	0	0	0	0	0	0	0	0	0	0	0	0	0	0	0	0	0	0	0	0	0	0	0	0	0	0	0
IPI00019380	CBP80	Q09161	Nuclear cap-binding protein subunit 1	Nuclear cap-binding protein subunit 1	0	0	0	0	0	0	0	0	0	0	0	0	0	0	0	0	0	0	0	0	0	0	0	0	0	0	0	0	0	0	0	0	0	0	0	0	0	0	0	0	0	0	0	0	0
IPI00019407	H105E3	Q15738	Sterol-4-alpha-carboxylate 3-dehydrogenase, decarboxylating	Sterol-4-alpha-carboxylate 3-dehydrogenase, decarboxylating;Uncharacterized protein	0	0	0	0	0	0	0	0	0	0	0	0	0	0	0	0	0	0	0	0	0	0	0	0	0	0	0	0	0	0	0	0	0	0	0	0	0	0	0	0	0	0	0	0	0
IPI00019450	RO60	P10155-1	Isoform Long of 60 kDa SS-A/Ro ribonucleoprotein	Isoform Long of 60 kDa SS-A/Ro ribonucleoprotein;60 kDa SS-A/Ro ribonucleoprotein isoform 3;60 kDa SS-A/Ro ribonucleoprotein isoform 1;60 kDa SS-A/Ro ribonucleoprotein isoform 4;Isoform Short of 60 kDa SS-A/Ro ribonucleoprotein	0	0	0	0	0	0	0	0	0	0	0	0	0	0	0	0	0	0	0	0	0	0	0	0	0	0	0	0	0	0	0	0	0	0	0	0	0	0	0	0	0	0	0	0	0
IPI00019451	C20orf20	Q9NV56	MRG-binding protein	MRG-binding protein	0	0	0	0	0	0	0	0	0	0	0	0	0	0	0	0	0	0	0	0	0	0	0	0	0	0	0	0	0	0	0	0	0	0	0	0	0	0	0	0	0	0	0	0	0
IPI00019463	EIF2AK2	P19525	Interferon-induced, double-stranded RNA-activated protein kinase	Interferon-induced, double-stranded RNA-activated protein kinase;interferon-induced, double-stranded RNA-activated protein kinase isoform b;EIF2AK2 protein (Fragment)	0	0	0	0	0	0	0	0	0	0	0	0	0	0	0	0	0	0	0	0	0	0.108787	0	0	0	0	0	0	0	0	0	0	0	0	0	0	0	0	0	0	0	0	0	0	0
IPI00019482	PRB4	P10163	Basic salivary proline-rich protein 4	Basic salivary proline-rich protein 4;basic salivary proline-rich protein 4 precursor;PRB4 protein (Fragment)	0	0	0	0	0	0	0	0	0	0	0	0	0	0	0	0	0	0	0	0	0	0	0	0	0	0	0	0	0	0	0	0	0	0.303325	0.455241	0	0	0	0.253767	0.457552	0.613188	0.768229	0.240727	0.310877	0
IPI00019488	C15orf12	Q9NV31	U3 small nucleolar ribonucleoprotein protein IMP3	U3 small nucleolar ribonucleoprotein protein IMP3	0	0	0	0	0	0	0	0	0	0	0	0	0	0	0	0	0	0	0	0	0	0	0	0	0	0	0	0	0	0	0	0	0	0	0	0	0	0	0	0	0	0	0	0	0
IPI00019502	MYH9	P35579-1	Isoform 1 of Myosin-9	Isoform 1 of Myosin-9;Isoform 2 of Myosin-9	0	0.065088	0	0	0	0	0	0	0	0	0	0	0	0	0	0	0	0	0	0	0	0	0	0	0.00433979	0	0	0	0	0	0	0	0	0	0	0.153639	0	0	0	0	0	0	0	0	0
IPI00019640	VRK1	Q99986	Serine/threonine-protein kinase VRK1	Serine/threonine-protein kinase VRK1	0.00832871	0	0	0	0.088773	0	0.0408835	0	0	0.125758	0.673431	0	0	0	0	0	0	0	0	0	0	0	0	0	0	0	0	0	0	0	0	0	0	0	0	0	0	0	0	0	0	0	0	0	0
IPI00019733	MRNP41	P78406	mRNA export factor	mRNA export factor;Uncharacterized protein	0.7603	0.580366	0.633507	0	0.708364	0	0.643745	0.422043	0.501789	0.262561	0.657137	0	0.459135	0	0	0	0	0	0	0	0	0	0	0	0	0	0	0	0	0	0	0	0	0	0	0	0	0	0	0	0	0	0	0	0
IPI00019848	HCF1	P51610-1	Isoform 1 of Host cell factor 1	Isoform 1 of Host cell factor 1;Uncharacterized protein;Isoform 2 of Host cell factor 1	0	0	0	0	0	0	0	0	0	0.369973	0.26379	0	0	0	0	0	0	0	0	0	0	0	0	0	0	0	0	0	0	0	0.0943177	0	0	0	0	0	0	0	0	0	0	0	0	0	0.0992015
IPI00019912	EDH17B4	P51659	Peroxisomal multifunctional enzyme type 2	Peroxisomal multifunctional enzyme type 2;peroxisomal multifunctional enzyme type 2 isoform 1;peroxisomal multifunctional enzyme type 2 isoform 3;Uncharacterized protein;Uncharacterized protein;cDNA FLJ36730 fis, clone UTERU2012610, highly similar to Perox	0	0	0	0.0801724	0	0	0.0541807	0	0	0.98968	0.0341506	0	0	0	0	0	0	0	0	0	0	0.01193	0	0	0	0	0	0	0	0	0	0	0	0	0.117394	0	0	0.00930712	0.0652165	0	0.0399677	0	0.137463	0	0.11768
IPI00019954	CST6	Q15828	Cystatin-M	Cystatin-M	0	0	0	0	0	0	0	0	0	0	0	0	0	0	0	0	0	0	0	0	0	0	0	0	0	0	0	0	0	0	0	0	0	0	0	0	0	0	0	0	0	0.686412	0	0	0
IPI00019977	GTF2E1	P29083	General transcription factor IIE subunit 1	General transcription factor IIE subunit 1;Uncharacterized protein;Uncharacterized protein;Uncharacterized protein	0	0	0	0	0	0	0	0	0	0	0	0	0	0	0	0	0	0	0	0	0	0	0	0	0	0	0	0	0	0	0	0	0	0	0	0	0	0	0	0	0	0	0	0	0
IPI00019981	GTF2E2	P29084	Transcription initiation factor IIE subunit beta	Transcription initiation factor IIE subunit beta;Uncharacterized protein	0	0	0	0	0	0	0	0	0	0	0	0	0	0	0	0	0	0	0	0	0	0	0	0	0	0	0	0	0	0	0	0	0	0	0	0	0	0	0	0	0	0	0	0	0
IPI00019994	CXorf15	Q9NUQ3-1	Isoform 1 of Gamma-taxilin	Isoform 1 of Gamma-taxilin;Isoform 2 of Gamma-taxilin	0	0	0	0	0	0	0	0	0	0	0	0	0	0	0	0	0	0	0	0	0	0	0	0	0	0	0	0	0	0	0	0	0	0	0	0	0	0	0	0	0	0	0	0	0
IPI00019999	RSBN1	Q5VWQ0-1	Isoform 1 of Round spermatid basic protein 1	Isoform 1 of Round spermatid basic protein 1;Isoform 4 of Round spermatid basic protein 1	0	0	0	0	0	0	0	0	0	0	0	0	0	0	0	0	0	0	0	0	0	0	0	0	0	0	0	0	0	0	0	0	0	0	0	0	0	0	0	0	0	0	0	0	0
IPI00020017	APM2	Q15847	Adipose most abundant gene transcript 2 protein	Adipose most abundant gene transcript 2 protein;Uncharacterized protein	0	0	0	0	0	0	0	0	0	0	0	0	0	0	0	0	0	0	0	0	0	0	0	0	0	0	0	0	0	0	0	0	0	0	0	0	1	0	0	0	0	0	0	0	0
IPI00020021	DEK	P35659	Protein DEK	Protein DEK;cDNA FLJ53031, highly similar to Protein DEK;protein DEK isoform 2;Uncharacterized protein	0	0	0	0	0	0	0	0	0	0	0.0808714	0	0	0	0	0	0	0	0	0	0	0	0	0	0	0	0	0	0	0	0	0	0	0	0	0	0	0	0	0	0	0	0	0	0
IPI00020042	MIP224	P43686-1	Isoform 1 of 26S protease regulatory subunit 6B	Isoform 1 of 26S protease regulatory subunit 6B;Isoform 2 of 26S protease regulatory subunit 6B;26S protease regulatory subunit 6B-like	0	0	0	0	0	0	0	0	0	0	0	0	0	0	0	0	0	0	0	0	0	0	0	0	0	0	0	0	0	0	0	0	0	0	0	0	0	0	0	0	0	0	0	0	0
IPI00020127	REPA1	P27694	Replication protein A 70 kDa DNA-binding subunit	Replication protein A 70 kDa DNA-binding subunit	0	0	0	0	0	0	0	0	0	0	0	0	0	0	0	0	0	0	0	0	0	0	0	0	0	0	0	0	0	0	0	0	0	0	0	0	0	0	0	0	0	0	0	0	0
IPI00020128	C17orf40	Q9NYH9	U3 small nucleolar RNA-associated protein 6 homolog	U3 small nucleolar RNA-associated protein 6 homolog	0	0	0	0	0	0	0	0	0	0	0	0	0	0	0	0	0	0	0	0	0	0	0	0	0	0	0	0	0	0	0	0	0	0	0	0	0	0	0	0	0	0	0	0	0
IPI00020164	PRL1	Q93096	Protein tyrosine phosphatase type IVA 1	Protein tyrosine phosphatase type IVA 1;Protein tyrosine phosphatase type IVA, member 1;Isoform 1 of Protein tyrosine phosphatase type IVA 2;Isoform 2 of Protein tyrosine phosphatase type IVA 2;Uncharacterized protein;Uncharacterized protein;Uncharacterize	0	0	0	0	0	0	0	0	0	0	0	0	0	0	0	0	0	0	0	0	0	0	0	0	0	1	0	0	0	0	0	0	0	0	0	0	0.0232225	0	0.0218288	0	0	0.0559609	0	0	0.0516503
IPI00020487	LACRT	Q9GZZ8	Extracellular glycoprotein lacritin	Extracellular glycoprotein lacritin	0	0	0	0	0	0	0	0	0	0	0	0	0	0	0	0	0	0	0	0	0	0	0	0	0	0	0	0	0	0	0	0	0	0	0	0	0	0	0	0	0	0.153083	0	0	0
IPI00020510	C10orf70	Q9NZ45	CDGSH iron-sulfur domain-containing protein 1	CDGSH iron-sulfur domain-containing protein 1	0	0	0	0	0	0	0	0	0	0	0	0	0	0	0	0	0	0	0	0	0	0	0	0	0	0	0	0	0	0	0	0	0	0	0	0	0	0	0	0	0	0	0	0	0
IPI00020599	CALR	P27797	Calreticulin	Calreticulin;cDNA FLJ58668, highly similar to Calreticulin	0	0	0	0	0	0	0	0	0	0	0	0	0	0	0	0	0.0495993	0	0	0	0	0	0	0	0.49392	0	0	0	0	0	0	0	0	0.030534	0	0	0	0.116244	0	0.240177	0	0	0	0	0.142627
IPI00020602	CK2A2	P19784	Casein kinase II subunit alpha	Casein kinase II subunit alpha	0	0	0	0	0	0	0	0	0	0	0	0	0	0	0	0	0	0	0	0	0	0	0	0	0	0	0	0	0	0	0	0	0	0	0	0	0	0	0	0	0	0	0	0	0
IPI00020915	MRFAP1	Q9Y605	MORF4 family-associated protein 1	MORF4 family-associated protein 1	0	0	0	0	0	0	0	0	0	0	0	0	0	0	0	0	0	0	0	0	0	0	0	0	0	0	0	0	0	0	0	0	0	0	0	0	0	0	0	0	0	0	0	0	0
IPI00020928	TCF6	Q00059	Transcription factor A, mitochondrial	Transcription factor A, mitochondrial;Uncharacterized protein;Protein	0	0	0	0	0	0	0	0	0	0	0	0	0	0	0	0	0	0	0	0	0	0	0	0	0	0	0	0	0	0	0	0	0	0	0	0	0	0	0	0	0	0	0	0	0
IPI00020965	UBE2H	P62256	Ubiquitin-conjugating enzyme E2 H	Ubiquitin-conjugating enzyme E2 H;ubiquitin-conjugating enzyme E2 H isoform 2;Ubiquitin carrier protein;Uncharacterized protein;7 kDa protein;Ubiquitin carrier protein	0	0	0	0	0	0	0	0	0	0	0	0	0	0	0	0	0	0	0	0	0	0	0	0	0	0	0	0	0	0	0	0	0	0	0	0	0	0	0	0	0	0	0	0	0
IPI00020984	CANX	B4DGP8	cDNA FLJ55574, highly similar to Calnexin	cDNA FLJ55574, highly similar to Calnexin;Calnexin;cDNA FLJ54242, highly similar to Calnexin;32 kDa protein;Uncharacterized protein;Protein;Uncharacterized protein;Calnexin (Fragment);Protein	0	0	0	0	0	0	0.0687272	0.188218	0	0.0716576	0	0	0.145257	0	0	0	0	0	0	0	0.0565649	0	0	0	0	0	0	0	0	0	0	0	0	0	0	0	0	0.133779	0	0	0	0	0	0	0
IPI00020985	EP300	Q09472	Histone acetyltransferase p300	Histone acetyltransferase p300	0	0	0	0	0	0	0.0657104	0	0	0.435975	0.136987	0	0	0	0	0	0	0	0	0	0	0	0	0	0	0	0	0	0	0	0	0	0	0.00614515	0	0	0	0	0.0103177	0	0	0.027744	0	0.0426024	0.279448
IPI00021048	FER1L3	Q9NZM1-1	Isoform 1 of Myoferlin	Isoform 1 of Myoferlin;235 kDa protein;Uncharacterized protein;Isoform 6 of Myoferlin;Isoform 2 of Myoferlin;Uncharacterized protein;Isoform 5 of Myoferlin	0	0	0	0	0	0	0	0	0	0	0	0	0	0	0	0	0	0	0	0	0	0	0	0	0	0	0	0	0	0	0	0	0	0	0	0	0	0	0	0	0	0	0	0	0
IPI00021129	ADTB3A	O00203-1	Isoform 1 of AP-3 complex subunit beta-1	Isoform 1 of AP-3 complex subunit beta-1;Uncharacterized protein;90 kDa protein;cDNA FLJ51426, highly similar to Adapter-related protein complex 3 beta-1 subunit	0	0	0	0	0	0	0	0	0	0	0	0	0	0	0	0	0	0	0	0	0	0	0	0	0	0	0	0	0	0	0	0	0	0	0	0	0	0	0	0	0	0	0	0	0
IPI00021175	CDK12	Q9NYV4-1	Isoform 1 of Cyclin-dependent kinase 12	Isoform 1 of Cyclin-dependent kinase 12;Isoform 2 of Cyclin-dependent kinase 12;Isoform 3 of Cyclin-dependent kinase 12	0	0	0	0	0	0	0	0	0	0	0	0	0	0	0	0	0	0	0	0	0	0	0	0	0	0	0	0	0	0	0	0	0	0.369479	0.229127	0	1	0	0	0	0	0	0	0	0
IPI00021258	ARFIP1	P53367-1	Isoform B of Arfaptin-1	Isoform B of Arfaptin-1;Isoform A of Arfaptin-1	0	0	0	0	0	0	0	0	0	0	0	0	0	0	0	0	0	0	0	0	0	0	0	0	0	0	0	0	0	0	0	0	0	0	0	0	0	0	0	0	0	0	0	0	0
IPI00021266	RPL23A	P62750	60S ribosomal protein L23a	60S ribosomal protein L23a;Uncharacterized protein;Uncharacterized protein;Protein	0	0	0	0	0	0	0	0	0	0	0	0	0	0	0	0	0	0	0	0	0	0	0	0	0	0	0	0	0	0	0	0	0	0.741787	0	0	0	0	0	0	0	0	0	0	0.0924867
IPI00021388	ARC250	Q9UHV7	Mediator of RNA polymerase II transcription subunit 13	Mediator of RNA polymerase II transcription subunit 13;239 kDa protein	0	0	0	0	0	0	0	0	0	0.136984	0	0	0	0	0	0	0	0	0	0	0	0	0	0	0	0	0	0	0	0	0	0	0	0.020775	0	0	0	0	0	0	0	0	0	0	0.0544751
IPI00021405	LMN1	P02545-1	Isoform A of Prelamin-A/C	Isoform A of Prelamin-A/C;Isoform ADelta10 of Prelamin-A/C;Progerin;cDNA FLJ56081, highly similar to Lamin-A/C;Uncharacterized protein;Lamin A/C	0.168366	0.0387802	0.0306987	0.0192623	0.0859601	0	0.0847609	0.0148806	0.0734969	0.190973	0.0229856	0	0	0	0	0	0	0	0	0	0	0.0667166	0	0	0.547938	0	0	0	0	0	0	0	0	0.249659	0	0.0195602	0	0	0	0	0	0	0	0	0.0184863
IPI00021417	SART1	O43290	U4/U6.U5 tri-snRNP-associated protein 1	U4/U6.U5 tri-snRNP-associated protein 1;73 kDa protein	0.00776217	0	0	0	0	0	0.0462087	0.124002	0.00724784	0	0	0	0.0428227	0	0	0	0	0	0	0	0	0	0.0949848	0.365739	0	0	0	0	0	0.123745	0.12083	0	0	0	0	0	0	0	0	0.0165273	0	0	0	0	0.0214971
IPI00021428	ACTA	P68133	Actin, alpha skeletal muscle	Actin, alpha skeletal muscle;Actin, alpha cardiac muscle 1;cDNA FLJ53662, highly similar to Actin, alpha skeletal muscle;Actin, aortic smooth muscle;Actin, gamma-enteric smooth muscle;cDNA FLJ78096, highly similar to Homo sapiens actin, alpha, cardiac musc	0	0	0	0	0	0	0	0	0	0	0	0	0	0	0	0	0	0	0	0	0	0	0	0	0	0	0	0	0	0	0	0	0	0	0	0	0	0	0	0	0	0	0	0	0
IPI00021440	ACTB	P63261	Actin, cytoplasmic 2	Actin, cytoplasmic 2;cDNA FLJ57283, highly similar to Actin, cytoplasmic 2;37 kDa protein	0	0.185729	0.270374	0	0	0	0	0	0	0	0	0	0	0	0	0	0	0	0	0	0	0	0	0	0.347563	0.25978	0	0	0	0	0	0	0	0	0	0.434002	0.0749627	0	0	0	0	0	0	0	0
IPI00021536	CALML5	Q9NZT1	Calmodulin-like protein 5	Calmodulin-like protein 5	0	0	0	0	0	0	0	0	0	0	0	0	0	0	0	0	0	0	0	0	0	0	0	0	0.582105	0	0	0	0	0	0	0	0	0	0.0996318	0.0605843	0.0141739	0.0299341	0	0.0135219	0.00917247	0.340418	0.137992	0.222476	0
IPI00021537	OGFR	Q9NZT2-1	Isoform 1 of Opioid growth factor receptor	Isoform 1 of Opioid growth factor receptor;Isoform 2 of Opioid growth factor receptor;67 kDa protein;OGFR protein	0	0	0	0	0	0	0	0	0	0	0	0	0	0	0	0	0	0	0	0	0	0	0	0	0	0	0	0	0	0	0	0	0	0	0	0	0	0	0	0	0	0	0	0	0
IPI00021570	EDF1	O60869-1	Isoform 1 of Endothelial differentiation-related factor 1	Isoform 1 of Endothelial differentiation-related factor 1;16 kDa protein;Isoform 2 of Endothelial differentiation-related factor 1	0	0	0	0	0	0	0	0	0	0.101836	0.704371	0	0	0	0	0	0	0	0	0	0	0	0	0	0	0	0	0	0	0	0	0	0	0	0	0	0	0	0	0	0	0	0	0	0.537042
IPI00021626	RBM42	Q9BTD8-1	Isoform 1 of RNA-binding protein 42	Isoform 1 of RNA-binding protein 42;Isoform 3 of RNA-binding protein 42;Isoform 2 of RNA-binding protein 42;Isoform 4 of RNA-binding protein 42	0	0	0	0	0	0	0	0	0	0	0	0	0	0	0	0	0	0	0	0	0	0	0	0	0	0	0	0	0	0	0	0	0	0	0	0	0	0	0	0	0	0	0	0	0
IPI00021728	EIF2B	P20042	Eukaryotic translation initiation factor 2 subunit 2	Eukaryotic translation initiation factor 2 subunit 2;Eukaryotic translation initiation factor 2 subunit 2-like protein	0	0	0	0	0	0	0	0	0	0.119995	0	0	0.244283	0	0	0	0	0	0	0	0	0.195898	0	0	0.164706	0	0	0.0543712	0	0	0	0.0292801	0	0	0	0	0	0	0	0	0	0	0	0	0
IPI00021812	AHNAK	Q09666	Neuroblast differentiation-associated protein AHNAK	Neuroblast differentiation-associated protein AHNAK;Uncharacterized protein	0	0	0.076939	0	0	0	1	0	0.0243652	0	0	0	0	0	0	0	0	0	0	0	0	0	0	0	0.798769	0	0	0	0	0	0	0	0	0	0	0.441756	0	0	0	0	0	0	0	0	0
IPI00021828	CST6	P04080	Cystatin-B	Cystatin-B	0.0196317	1	0.0471309	0	0.320111	0	0	0	0	0.51936	0	0	0	0	0	0	0	0	0	0	0	0	0	0	0	0	0	0	0	0	0	0	0	0	0.177444	0.1071	0	0	0.0342954	0	0	0	0.0448006	0	0
IPI00021840	OK/SW-cl.2	P62753	40S ribosomal protein S6	40S ribosomal protein S6;40S ribosomal protein S6	0	0	0	0	0	0	0	0	0	0.0976628	0	0	0	0	0	0	0	0	0	0	0	0	0	0	0	0	0	0.0175669	0.0929122	0.000934062	0	0	0	0	0	0	0.166207	0	0	0	0.0177781	0	0	0	0
IPI00022022	FIG4	Q92562	Polyphosphoinositide phosphatase	Polyphosphoinositide phosphatase;cDNA FLJ57101, highly similar to SAC domain-containing protein 3	0	0	0	0	0	0	0	0	0	0	0	0	0	0	0	0	0	0	0	0	0	0	0	0	0	0	0	0	0	0	0	0	0	0	0	0	0	0	0	0	0	0	0	0	0
IPI00022134		E7EWA5	Putative small GTP-binding protein	Putative small GTP-binding protein	0	0	0	0	0	0	0	0	0	0	0	0	0	0	0	0	0	0	0	0	0	0	0	0	0	0	0	0	0	0	0	0	0	0	0	0	0	0	0	0	0	0	0	0	0
IPI00022145	JC7	Q9H1E3-1	Isoform 1 of Nuclear ubiquitous casein and cyclin-dependent kinases substrate	Isoform 1 of Nuclear ubiquitous casein and cyclin-dependent kinases substrate;cDNA FLJ61403, highly similar to Nuclear ubiquitous casein andcyclin-dependent kinases substrate;Isoform 2 of Nuclear ubiquitous casein and cyclin-dependent kinases substrate	0.0361642	0.00327101	0.000106853	0	0	0	0.0153682	0	0.00863345	0	0	0	0	0.00294625	0	0.00127263	0.131084	0	0	0	0	0	0	0	0	0	0	0	0	0.050674	0.0276046	0	0	0	0	0	0	0	0	0	0	0	0	0	0
IPI00022150	PIP5K1A	Q99755-1	Isoform 1 of Phosphatidylinositol-4-phosphate 5-kinase type-1 alpha	Isoform 1 of Phosphatidylinositol-4-phosphate 5-kinase type-1 alpha;Phosphatidylinositol-4-phosphate 5-kinase, type I, alpha;Isoform 3 of Phosphatidylinositol-4-phosphate 5-kinase type-1 alpha;phosphatidylinositol-4-phosphate 5-kinase type-1 alpha isoform	0	0	0	0	0	0	0	0	0	0	0	0	0	0	0	0	0	0	0	0	0	0	0	0	0	0	0	0	0	0	0	0	0	0	0	0	0	0	0	0	0	0	0	0	0
IPI00022204	SCCA	P29508-1	Isoform 1 of Serpin B3	Isoform 1 of Serpin B3;Isoform 2 of Serpin B3	0	0	0	0	0	0	0	0	0	0	0	0	0	0	0	0	0	0	0	0	0	0	0	0	0	0	0	0	0	0	0	0	0	0.00081321	0.0118013	0	0	0.00920254	0	0	0	0.0205076	0.0328211	0.00976244	0
IPI00022225	C19orf29	Q8WUQ7-2	Isoform 2 of Uncharacterized protein C19orf29	Isoform 2 of Uncharacterized protein C19orf29;Isoform 1 of Uncharacterized protein C19orf29	0	0	0	0	0	0	0	0	0	0	0	0	0	0	0	0	0	0	0	0	0	0	0	0	0	0	0	0	0	0	0	0	0	0	0	0	0	0	0	0	0	0	0	0	0
IPI00022254	APG3	Q9NT62-1	Isoform 1 of Ubiquitin-like-conjugating enzyme ATG3	Isoform 1 of Ubiquitin-like-conjugating enzyme ATG3;Isoform 2 of Ubiquitin-like-conjugating enzyme ATG3;8 kDa protein	0	0	0	0	0	0	0	0	0	0	0	0	0	0	0	0	0	0	0	0	0	0	0	0	0	0	0	0	0	0	0	0	0	0	0	0	0	0	0	0	0	0	0	0	0
IPI00022256	AP2M1	Q96CW1-1	Isoform 1 of AP-2 complex subunit mu	Isoform 1 of AP-2 complex subunit mu;Isoform 2 of AP-2 complex subunit mu;cDNA FLJ53069, highly similar to AP-2 complex subunit mu-1;Uncharacterized protein;cDNA FLJ53962, highly similar to AP-2 complex subunit mu-1;Uncharacterized protein;Uncharacterized	0	0.146618	0.0993275	0	0.0355166	0	0.0321032	0	0	0	0	0	0	0	0	0	0	0	0	0	0	0	0	0	0	0	0	0	0	0	0	0	0	0	0	0.258184	0	0	0	0	0	0	0	0	0
IPI00022265	CCDC22	O60826	Coiled-coil domain-containing protein 22	Coiled-coil domain-containing protein 22;65 kDa protein	0	0	0	0	0	0	0	0	0	0	0	0	0	0	0	0	0	0	0	0	0	0	0	0	0	0	0	0	0	0	0	0	0	0	0	0	0	0	0	0	0	0	0	0	0
IPI00022305	BZW2	Q9Y6E2	Basic leucine zipper and W2 domain-containing protein 2	Basic leucine zipper and W2 domain-containing protein 2;Uncharacterized protein;cDNA FLJ52869, highly similar to Homo sapiens basic leucine zipper and W2 domains 2 (BZW2), mRNA;Putative uncharacterized protein BZW2;Uncharacterized protein;cDNA FLJ14931 fis	0	0	0	0	0	0	0	0	0	0	0	0	0.375003	0	0	0	0	0	0	0	0	0	0	0	1	0	0	0	0	0	0	0	0	0	0	0	0	0	0	0	0	0	0	0	0
IPI00022317	C19orf53	Q9UNZ5	Leydig cell tumor 10 kDa protein homolog	Leydig cell tumor 10 kDa protein homolog	0	0	0	0	0	0	0	0.00137585	0	0	0.426041	0	0	0	0	0.0022562	0	0	0	0	0	0	0	0	0	0	0	0.0263672	0	0	0.0247797	0	0.00396879	0	0	0	0	0	0	0.0825556	0	0.129738	0	0.0930476	0.180145
IPI00022340	CDK2AP1	O14519	Cyclin-dependent kinase 2-associated protein 1	Cyclin-dependent kinase 2-associated protein 1;10 kDa protein;7 kDa protein;Cyclin-dependent kinase 2-associated protein 2;Uncharacterized protein	0	0	0	0	0	0	0	0	0	0	0	0	0	0	0	0	0	0	0	0	0	0	0	0	0	0	0	0	0	0	0	0	0	0	0	0	0	0	0	0	0	0	0	0	0
IPI00022344	FLVCR	Q9Y5Y0	Feline leukemia virus subgroup C receptor-related protein 1	Feline leukemia virus subgroup C receptor-related protein 1	0	0	0	0	0	0	0	0	0	0	0	0	0	0	0	0	0	0	0	0	0	0	0	0	0	0	0	0	0	0	0	0	0	0	0	0	0	0	0	0	0	0	0	0	0
IPI00022373	ART4	Q9ULX3	RNA-binding protein NOB1	RNA-binding protein NOB1	0	0	0	0	0	0	0	0	0	0	0	0	0	0	0	0	0	0	0	0	0	0	0	0	0.337107	0	0	0	0	0	0	0	0	0	0	0	0	0	0	0	0	0	0	0	0
IPI00022430	GAPD2	O14556	Glyceraldehyde-3-phosphate dehydrogenase, testis-specific	Glyceraldehyde-3-phosphate dehydrogenase, testis-specific	0	0	0	0	0	0	0	0	0	0	0	0	0	0	0	0	0	0	0	0	0	0	0	0	0	0	0	0	0	0	0	0	0	0	0	0	0	0	0	0	0	0	0	0	0
IPI00022462	TFRC	P02786	Transferrin receptor protein 1	Transferrin receptor protein 1;cDNA FLJ57106, highly similar to Transferrin receptor protein 1	0	0.0966389	0.126557	0	4.76962e-07	0	0	0	0	0	0	0	0	0	0	0	0	0	0	0	0	0	0	0	0	0	0	0	0	0	0	0	0	0	0	0.154775	0.038824	0	0	0	0	0	0	0	0
IPI00022628	MAP7	B7Z400	ensconsin isoform 2	ensconsin isoform 2;ensconsin isoform 1;Isoform 1 of Ensconsin;ensconsin isoform 5;Uncharacterized protein;ensconsin isoform 8;ensconsin isoform 4;Isoform 2 of Ensconsin	0	0	0	0	0	0	0	0	0	0	0	0	0	0	0	0	0	0	0	0	0	0	0	0	0	0	0	0	0	0	0	0	0	0	0	0	0	0	0	0	0	0	0	0	1
IPI00022629	PRC1	O43663-1	Isoform 1 of Protein regulator of cytokinesis 1	Isoform 1 of Protein regulator of cytokinesis 1;protein regulator of cytokinesis 1 isoform 2;Isoform 2 of Protein regulator of cytokinesis 1	0	0	0	0	0	0	0	0	0	0	0	0	0	0	0	0	0	0	0	0	0	0	0	0	0	0	0	0	0	0	0	0	0	0.539761	0.589704	0	0	0	0.65784	0	0	0	0	0	0
IPI00022648	EIF5	P55010	Eukaryotic translation initiation factor 5	Eukaryotic translation initiation factor 5	0	0.0835001	0	0.104135	0.161971	0	0	0	0.0737913	0	0.100546	0	0	0	0	0	0	0	0	0	0	0	0	0	0.0772198	0.0949071	0	0	0	0	0	0	0	0	0	0.126565	0.0935933	0	0	0	0	0.0905814	0	0	0
IPI00022694	MCB1	P55036-1	Isoform Rpn10A of 26S proteasome non-ATPase regulatory subunit 4	Isoform Rpn10A of 26S proteasome non-ATPase regulatory subunit 4;Proteasome (Prosome, macropain) 26S subunit, non-ATPase, 4, isoform CRA_b;Uncharacterized protein	0	0	0	0	0	0	0	0	0	0	0	0	0	0	0	0	0	0	0	0	0	0	0	0	0	0	0	0	0	0	0	0	0	0	0	0	0	0	0	0	0	0	0	0	0
IPI00022697	DRG2	P55039	Developmentally-regulated GTP-binding protein 2	Developmentally-regulated GTP-binding protein 2;Uncharacterized protein;Developmentally regulated GTP binding protein 2 variant (Fragment)	0	0	0	0	0	0	0	0	0	0	0	0	0	0	0	0	0	0	0	0	0	0	0	0	0	0	0	0	0	0	0	0	0	0	0	0	0	0	0	0	0	0	0	0	0
IPI00022790	MFAP1	P55081	Microfibrillar-associated protein 1	Microfibrillar-associated protein 1	0	0	0	0	0	0	0	0	0	0	0	0	0	0	0	0	0	0	0	0	0	0	0	0	0	0	0	0	0	0	0	0	0	0	0	0	0	0	0	0	0	0	0	0	0
IPI00022881	CLH22	P53675-1	Isoform 1 of Clathrin heavy chain 2	Isoform 1 of Clathrin heavy chain 2;Isoform 2 of Clathrin heavy chain 2;CLTCL1 protein	0	0	0	0	0	0	0	0	0	0	0	0	0	0	0	0	0	0	0	0	0	0	0	0	0	0	0	0	0	0	0	0	0	0	0	0	0	0	0	0	0	0	0	0	0
IPI00022963	CBPIN	O95926	Pre-mRNA-splicing factor SYF2	Pre-mRNA-splicing factor SYF2;pre-mRNA-splicing factor SYF2 isoform 2	0	0	0	0	0	0	0	0	0	0	0	0	0	0	0	0	0	0	0	0	0	0	0	0	0	0	0.548108	0	0	0	0	0	0	0	0	0	0	0	0	0	0	0	0	0	0
IPI00022974	GCDFP15	P12273	Prolactin-inducible protein	Prolactin-inducible protein	0	0	0.0223327	0	0	0	0	0	0	0.339932	0.164177	0	0	0	0	0	0	0	0	0	0	0	0	0	0	0	0	0	0	0	0	0	0	0.043094	0.029632	0	0	0.0186473	0.0123793	0	0.0358296	0.0632014	0.168702	0	0.000479141
IPI00022977	CKB	P12277	Creatine kinase B-type	Creatine kinase B-type;cDNA FLJ52237, highly similar to Creatine kinase B-type	0.0220817	0.246995	0.0194299	0.231918	0.761291	0	0	0	0.285882	0	0.132248	0	0.000436894	0	0	0	0.368922	0	0	0	0	0	0	0	0.0243028	0	0	0	0	0	0	0	0	0.0262786	0	0	0	0	0	0	0	0	0	0	0
IPI00023006	ACTC	P68032	Actin, alpha cardiac muscle 1	Actin, alpha cardiac muscle 1;Actin, aortic smooth muscle;Actin, gamma-enteric smooth muscle;cDNA FLJ78096, highly similar to Homo sapiens actin, alpha, cardiac muscle (ACTC), mRNA;Actin, alpha skeletal muscle;cDNA FLJ53662, highly similar to Actin, alpha	0	0	0	0	0	0	0	0	0	0	0	0	0	0	0	0	0	0	0	0	0	0	0	0	0.242549	0.99977	1	0.216833	0	0	0	0	0	0	0	0	0	0	0	0	0	0	0	0	0
IPI00023011	PBII	P02814	Submaxillary gland androgen-regulated protein 3B	Submaxillary gland androgen-regulated protein 3B;Uncharacterized protein	0	0	0	0	0	0	0	0	0	0.207673	0	0	0	0	0	0	0	0	0	0	0	0	0	0	0	0	0	0	0	0	0	0	0	0.0832907	0.128874	0.400197	0.240665	0	0	0	0	0	0	0	0
IPI00023020	SEMG	P04279-1	Isoform 1 of Semenogelin-1	Isoform 1 of Semenogelin-1;Isoform 2 of Semenogelin-1	0	0	0	0	0	0	0	0	0	0	0	0	0	0	0	0	0	0	0	0	0	0	0	0	0	0	0	0	0	0	0	0	0	0	0	0	0	0	8.77076e-05	0	0	0.000709009	0.000587882	0.0141012	0
IPI00023038	PRB1	P04280	Basic salivary proline-rich protein 1	Basic salivary proline-rich protein 1;basic salivary proline-rich protein 1 isoform 1 preproprotein	0	0	0	0	0	0	0	0	0	0	0	0	0	0	0	0	0	0	0	0	0	0	0	0	0	0	0	0	0	0	0	0	0	0	0	0	0	0	0	0	1	0.893391	0.262621	0	0
IPI00023078	C1orf68	Q5T750	Skin-specific protein 32	Skin-specific protein 32	0	0	0	0	0	0	0	0	0	0	0	0	0	0	0	0	0	0	0	0	0	0	0	0	0	0	0	0	0	0	0	0	0	0	0	0	0	0	0	0	0	0	0.766362	0	0
IPI00023122	ENIGMA	Q9NR12-1	Isoform 1 of PDZ and LIM domain protein 7	Isoform 1 of PDZ and LIM domain protein 7;Isoform 2 of PDZ and LIM domain protein 7;Uncharacterized protein;Isoform 4 of PDZ and LIM domain protein 7;Isoform 6 of PDZ and LIM domain protein 7;Isoform 5 of PDZ and LIM domain protein 7;Uncharacterized protei	0	0	0	0	0	0	0	0	0	0	0	0	0	0	0	0	0	0	0	0	0	0	0	0	0	0	0	0	0	0	0	0	0	0	0	0	0	0	0	0	0	0	0	0	0.0850768
IPI00023161	C15orf4	Q9H2W6	39S ribosomal protein L46, mitochondrial	39S ribosomal protein L46, mitochondrial;Conserved hypothetical protein	0	0	0	0	0	0	0	0	0	0	0	0	0	0	0	0	0	0	0	0	0	0	0	0	0	0	0	0	0	0	0	0	0	0	0	0	0	0	0	0	0	0	0	0	0
IPI00023191	CTA-286B10.5-010	B4DKQ5	cDNA FLJ54710, highly similar to Target of Myb protein 1	cDNA FLJ54710, highly similar to Target of Myb protein 1;Isoform 2 of Target of Myb protein 1;Isoform 1 of Target of Myb protein 1;Isoform 4 of Target of Myb protein 1;Isoform 3 of Target of Myb protein 1;cDNA FLJ54716, highly similar to Target of Myb prot	0	0	0	0	0	0	0	0	0	0	0	0	0	0	0	0	0	0	0	0	0	0	0	0	0	0	0	0	0	0	0	0	0	0	0	0	0	0	0	0	0	0	0	0	0
IPI00023234	HRIHFB2115	Q9UBT2	SUMO-activating enzyme subunit 2	SUMO-activating enzyme subunit 2;cDNA FLJ42740 fis, clone BRAWH2016655, highly similar to Ubiquitin-like 1-activating enzyme E1B;33 kDa protein	0	0	0	0	0	0	0	0	0	0	0	0	0	0	0	0	0	0	0	0	0	0	0	0	0	0	0	0	0	0	0	0	0	0	0	0	0	0	0	0	0	0	0	0	0
IPI00023339	CBP	Q92793	CREB-binding protein	CREB-binding protein;CREBBP variant protein (Fragment);CREB-binding protein isoform b	0.120338	0.0860763	0.0533269	0.208877	0	0	0	0	0.0930825	0.278528	0.127182	0	0	0.0349652	0	0	0	0	0	0	0	0	0	0	0.0183678	0	0	0	0	0	0	0	0	0	0.00082502	0.00186807	0	0.00334092	0	0	0	0.014493	0.00702903	0.00117328	0.142671
IPI00023344	SPK	Q92797-1	Isoform 1 of Symplekin	Isoform 1 of Symplekin;Isoform 2 of Symplekin;Isoform 3 of Symplekin	0	0	0	0	0	0	0	0	0	0	0	0	0	0	0	0	0	0	0	0	0	0	0	0	0	0	0	0	0	0	0	0	0	0	0	0	0	0	0	0	0	0	0	0	0
IPI00023510	RAB5	P20339	Ras-related protein Rab-5A	Ras-related protein Rab-5A;cDNA FLJ51867, highly similar to Ras-related protein Rab-5A	0	0	0	0	0	0	0	0	0	0	0	0	0	0	0	0	0	0	0	0	0	0	0	0	0	0	0	0	0	0	0	0	0	0	0	0	0	0	0	0	0	0	0	0	0
IPI00023526	RAB6	P20340-1	Isoform 1 of Ras-related protein Rab-6A	Isoform 1 of Ras-related protein Rab-6A;Isoform 2 of Ras-related protein Rab-6A;RAB6A protein;Protein;cDNA FLJ52284, highly similar to Ras-related protein Rab-6A;Ras-related protein Rab-6B;GTP-binding protein RAB6B	0	0	0	0	0	0	0	0	0	0	0	0	0	0	0	0	0	0	0	0	0	0	0	0	0	0	0	0	0	0	0	0	0	0	0	0	0	0	0	0	0	0	0	0	0
IPI00023532	SPATS2L	B4DT67	cDNA FLJ59751, weakly similar to Mus musculus spermatogenesis associated, serine-rich 2 (Spats2), mRNA	cDNA FLJ59751, weakly similar to Mus musculus spermatogenesis associated, serine-rich 2 (Spats2), mRNA;cDNA FLJ59743, weakly similar to Mus musculus spermatogenesis associated, serine-rich 2 (Spats2), mRNA;Isoform 1 of SPATS2-like protein;Isoform 2 of SPAT	0	0	0	0	0	0	0	0	0	0	0	0	0	0	0	0	0	0	0	0	0	0	0	0	0	0	0	0	0	0	0	0	0	0	0	0	0	0	0	0	0	0	0	0	0
IPI00023542	GP25L2	Q9BVK6	Transmembrane emp24 domain-containing protein 9	Transmembrane emp24 domain-containing protein 9	0	0	0	0	0	0	0	0	0	0	0	0	0	0	0	0	0	0	0	0	0	0	0	0	0	0	0	0	0	0	0	0	0	0	0	0	0	0	0	0	0	0	0	0	0
IPI00023556	HSPC182	Q9NP77-1	Isoform 1 of RNA polymerase II subunit A C-terminal domain phosphatase SSU72	Isoform 1 of RNA polymerase II subunit A C-terminal domain phosphatase SSU72;cDNA FLJ60055, highly similar to Rattus norvegicus Ssu72 RNA polymerase II CTD phosphatase homolog, mRNA;SSU72 RNA polymerase II CTD phosphatase homolog;Isoform 2 of RNA polymeras	0	0	0	0	0	0	0	0	0	0	0	0	0	0	0	0	0	0	0	0	0	0	0	0	0	0	0	0	0	1	0	0	0	0	0	0	0	0	0	0	0	0	0	0	0
IPI00023736	CORO2A	Q92828	Coronin-2A	Coronin-2A	0	0	0	0	0	0	0	0	0	0	0	0	0	0	0	0	0	0	0	0	0	0	0	0	0	0	0	0	0	0	0	0	0	0	0	0	0	0	0	0	0	0	0	0	0
IPI00023860	NAP1L1	P55209	Nucleosome assembly protein 1-like 1	Nucleosome assembly protein 1-like 1;cDNA FLJ60539, highly similar to Nucleosome assembly protein 1-like 1;cDNA FLJ58569, highly similar to Nucleosome assembly protein 1-like 1;cDNA FLJ16112 fis, clone 3NB692001853, highly similar to NUCLEOSOME ASSEMBLY PR	0	0	0	0	0	0	0	0	0	0	0	0	0	0	0	0	0	0	0	0	0	0	0	0	0	0	0	0	0	0	0	0	0	0	0	0	0	0	0	0	0	0	0	0	0
IPI00023919	PSMC5	P62195	26S protease regulatory subunit 8	26S protease regulatory subunit 8;26S protease regulatory subunit 8 isoform 2;Proteasome 26S ATPase subunit 5 variant (Fragment)	0	0	0	0	0	0	0	0	0	0	0	0	0	0	0	0	0	0	0	0	0	0	0	0	0	0	0	0	0	0	0	0	0	0	0	0	0	0	0	0	0	0	0	0	0
IPI00023972	DDX47	Q9H0S4	Probable ATP-dependent RNA helicase DDX47	Probable ATP-dependent RNA helicase DDX47;probable ATP-dependent RNA helicase DDX47 isoform 2;22 kDa protein	0	0	0	0	0	0	0	0	0	0	0	0	0	0	0	0	0	0	0	0	0	0	0	0	0	0	0	0	0	0	0	0	0	0	0	0	0	0	0	0	0	0	0	0	0
IPI00024067	CLH17	Q00610-1	Isoform 1 of Clathrin heavy chain 1	Isoform 1 of Clathrin heavy chain 1;Isoform 2 of Clathrin heavy chain 1	0.0285617	0.124376	0.174064	0.759638	0.00943414	0	0	0	0	0	0	0.0183826	0	0	0	0	0	0	0	0	0	0	0	0	0	0	0	0	0	0	0	0	0	0	0	0.0169991	0	0	0	0	0	0	0	0	0
IPI00024095	ANX3	P12429	Annexin A3	Annexin A3;Uncharacterized protein;Uncharacterized protein;Uncharacterized protein	0	0	0	0	0	0	0	0	0	0	0	0	0	0	0	0	0	0	0	0	0	0	0	0	0	0	0	0	0	0	0	0	0	0	0	0	0	0	0	0	0	0	0	0	0
IPI00024157	FKBP25	Q00688	Peptidyl-prolyl cis-trans isomerase FKBP3	Peptidyl-prolyl cis-trans isomerase FKBP3	0	0	0	0	0	0	0	0	0	0	0	0	0	0	0	0	0	0	0	0	0	0	0	0	0	0	0	0.0117957	0	0	0	0	0	0	0	0	0	0	0	0	0	0	0	0	0
IPI00024167	ABTAP	Q9H501	ESF1 homolog	ESF1 homolog	0	0	0	0	0	0	0	0	0	0	0	0	0	0	0	0	0	0	0	0	0	0	0	0	0	0	0	0	0	0	0	0	0	0	0	0	0	0	0	0	0	0	0	0	0
IPI00024175	HSPC	O14818-1	Isoform 1 of Proteasome subunit alpha type-7	Isoform 1 of Proteasome subunit alpha type-7;Isoform 2 of Proteasome subunit alpha type-7;Uncharacterized protein	0	0	0	0	0	0	0	0	0	0	0.977188	0	0	0	0	0	0	0	0	0	0	0	0	0	0	0	0	0	0	0	0	0	0	0	0	0	0	0	0	0	0	0.502459	0	0	0
IPI00024214	TERF2	Q15554-1	Isoform 1 of Telomeric repeat-binding factor 2	Isoform 1 of Telomeric repeat-binding factor 2	0	0	0	0	0	0	0	0	0	0	0	0	0	0	0	0	0	0	0	0	0	0	0	0	0	0	0	0	0	0	0	0	0	0.386896	0.303958	0	0	0	0	0	0	0	0	0	0
IPI00024279	BAP28	Q9H583	HEAT repeat-containing protein 1	HEAT repeat-containing protein 1;HEAT repeat containing 1	0	0	0	0	0	0	0.0010379	0.0638662	0	0	0	0	0	0	0	0	0	0	0	0	0	0.0574511	0	0	0	0	0	0	0	0	0	0	0	0	0	0.0115641	0.0416111	0	0.226012	0	0	0	0	0	0
IPI00024364	KPNB2	Q92973-1	Isoform 1 of Transportin-1	Isoform 1 of Transportin-1;Isoform 2 of Transportin-1;Isoform 3 of Transportin-1	0	0	0	0	0	0	0	0	0	0	0	0.134074	0	0	0	0	0.00370759	0	0.0130707	0	0	0	0	0	0	0	0	0	0	0	0	0	0	0	0	0	0	0	0	0	0	0	0	0	0
IPI00024417	HIP12	O75146	Huntingtin-interacting protein 1-related protein	Huntingtin-interacting protein 1-related protein;huntingtin-interacting protein 1-related protein-like	0	0	0	0	0	0	0	0	0	0	0	0	0	0	0	0	0	0	0	0	0	0	0	0	0	0	0	0	0	0	0	0	0	0	0	0	0	0	0	0	0	0	0	0	0
IPI00024502	C1orf6	Q9NRR5-1	Isoform 1 of Ubiquilin-4	Isoform 1 of Ubiquilin-4;ubiquilin-4-like;cDNA FLJ13292 fis, clone OVARC1001180, weakly similar to UBIQUITIN-LIKE PROTEIN DSK2	0	0	0	0	0	0	0	0	0	0	0	0	0	0	0	0	0	0	0	0	0	0	0	0	0	0	0	0	0	0	0	0	0	0	0	0	0	0	0	0	0	0	0	0	0
IPI00024524	PNO1	Q9NRX1	RNA-binding protein PNO1	RNA-binding protein PNO1	0	0	0	0	0	0	0	0	0	0	0	0	0	0	0	0	0	0	0	0	0	0	0	0	0	0	0	0	0	0	0	0	0	0	0	0	0	0	0	0	0	0	0	0	0
IPI00024579	RAD18	Q9NS91	E3 ubiquitin-protein ligase RAD18	E3 ubiquitin-protein ligase RAD18;35 kDa protein	0	0	0	0	0	0	0	0	0	0	0	0	0	0	0	0	0	0	0	0	0	0	0	0	0	0	0	0	0	0	0	0	0	0	0	0	0	0	0	0	0	0	0	0	0
IPI00024618	C3orf37	Q96FZ2	UPF0361 protein C3orf37	UPF0361 protein C3orf37;cDNA FLJ57398;Uncharacterized protein;Uncharacterized protein;Uncharacterized protein;Uncharacterized protein	0	0	0	0	0	0	0	0	0	0	0	0	0	0	0	0	0	0	0	0	0	0	0	0	0	0	0	0	0	0	0	0	0	0	0	0	0	0	0	0	0	0	0	0	0
IPI00024620	DC6	Q9NPA8	Enhancer of yellow 2 transcription factor homolog	Enhancer of yellow 2 transcription factor homolog;Uncharacterized protein;enhancer of yellow 2 transcription factor homolog isoform 2;Uncharacterized protein;Uncharacterized protein;Uncharacterized protein;6 kDa protein	0	0	0	0	0	0	0	0	0	0	0	0	0	0	0	0	0	0	0	0	0	0	0	0	0	0	0	0	0	0	0	0	0	0.700083	0	0	0	0	0	0	0	0	0	0	0
IPI00024650	MCT1	P53985	Monocarboxylate transporter 1	Monocarboxylate transporter 1;cDNA FLJ53381, highly similar to Monocarboxylate transporter 1;Solute carrier family 16, member 1;Solute carrier family 16, member 1	0	0	0	0	0	0	0	0	0	0	0	0	0	0	0	0	0	0	0	0	0	0	0	0	0	0	0	0	0	0	0	0	0	0	0	0	0	0	0	0	0	0	0	0	0
IPI00024664	ISOT	P45974-1	Isoform Long of Ubiquitin carboxyl-terminal hydrolase 5	Isoform Long of Ubiquitin carboxyl-terminal hydrolase 5;Isoform Short of Ubiquitin carboxyl-terminal hydrolase 5	0	0	0	0	0	0	0	0	0	0	0	0	0	0	0	0	0	0	0	0	0	0	0	0	0	0	0	0	0	0	0	0	0	0	0	0	0	0	0	0	0	0	0	0	0
IPI00024719	HAT1	O14929-1	Isoform A of Histone acetyltransferase type B catalytic subunit	Isoform A of Histone acetyltransferase type B catalytic subunit;Isoform B of Histone acetyltransferase type B catalytic subunit	0	0	0	0	0	0	0	0	0	0	0	0	0	0	0	0	0	0	0	0	0	0	0	0	0	0	0	0	0	0	0	0	0	0	0	0	0	0	0	0	0	0	0	0	0
IPI00024781	FAM2C	P84101	Small EDRK-rich factor 2	Small EDRK-rich factor 2;small EDRK-rich factor 2 isoform d;small EDRK-rich factor 2 isoform a;small EDRK-rich factor 2 isoform b;12 kDa protein;Uncharacterized protein;Uncharacterized protein;Uncharacterized protein;5 kDa protein	0.105708	0.00649861	0.00247269	0	0	0	0.0571587	0.00048012	0.00938352	0.0588429	0.322106	0.00380025	0.00267223	0	0	0	0.0321651	0	0	0	0.00641058	0	0	0	0	0	0.00809705	0.0349327	0	0.00235532	0	0	0	0.00184783	0	0	0	0	0.00454202	0.00168443	0.00865952	0.00817365	0.00168119	0.00718339	0.0464291
IPI00024911	C12orf8	P30040	Endoplasmic reticulum resident protein 29	Endoplasmic reticulum resident protein 29;Uncharacterized protein;endoplasmic reticulum resident protein 29 isoform 2 precursor	0	0	0	0	0	0	0	0	0	0	0	0	0	0	0	0	0	0	0	0	0	0	0	0	0	0	0	0	0	0	0	0	0	0	0	0	0	0	0	0	0	0	0	0	0
IPI00024915	ACR1	P30044-1	Isoform Mitochondrial of Peroxiredoxin-5, mitochondrial	Isoform Mitochondrial of Peroxiredoxin-5, mitochondrial;peroxiredoxin-5, mitochondrial isoform b precursor;Isoform Cytoplasmic+peroxisomal of Peroxiredoxin-5, mitochondrial;peroxiredoxin-5, mitochondrial isoform c precursor	0	0	0	0	0	0	0	0	0	0	0	0	0	0	0	0	0	0	0	0	0	0	0	0	0	0	0	0	0	0	0	0	0	0	0	0	0	0	0	0	0	0	0	0	0
IPI00024976	TOM22	Q9NS69	Mitochondrial import receptor subunit TOM22 homolog	Mitochondrial import receptor subunit TOM22 homolog	0	0	0	0	0	0	0	0	0	0	0	0	0	0	0	0	0	0	0	0	0	0	0	0	0	0	0	0	0	0	0	0	0	0	0	0	0	0	0	0	0	0	0	0	0
IPI00025019	PSC5	P20618	Proteasome subunit beta type-1	Proteasome subunit beta type-1;Proteasome beta 1 subunit variant (Fragment)	0	0	0	0	0	0	0	0	0	0	0	0	0	0	0	0	0	0	0	0	0	0	0	0	0	0	0	0	0	0	0	0	0	0	0	0	0	0	0	0	0	0	0	0	0
IPI00025039	FBL	P22087	rRNA 2-O-methyltransferase fibrillarin	rRNA 2-O-methyltransferase fibrillarin	0	0	0	0	0	0	0	0	0	0	0	0	0	0	0	0	0	0	0	0	0.00177316	0	0	0	0	0	0	0	0	0	0	0	0	0	0	0	0	0.28032	0	0	0	0	0	0	0
IPI00025049	M6PR	P20645	Cation-dependent mannose-6-phosphate receptor	Cation-dependent mannose-6-phosphate receptor;M6PR protein;Protein	0	0	0	0	0	0	0	0	0	0	0	0	0	0	0	0	0	0	0	0	0	0	0	0	0	0	0	0	0	0	0	0	0	0	0	0	0	0	0	0	0	0	0	0	0
IPI00025084	CAPN4	P04632	Calpain small subunit 1	Calpain small subunit 1	0	0	0	0	0	0	0	0	0	0	0	0	0	0	0	0	0	0	0	0	0	0	0	0	0	0	0	0	0	0	0	0	0	0	0	0	0	0	0	0	0	0	0	0	0
IPI00025091	RPS11	P62280	40S ribosomal protein S11	40S ribosomal protein S11;Similar to Ribosomal protein S11	0	0	0	0	0.00793788	0	0	0	0.0893588	0.0322256	0	0	0.201404	0	0	0	0	0	0	0	0	0	0	0	0	0	0	0	0.272041	0.522874	0	0.0180827	0	0	0	0	0	0	0	0	0	0	0	0	0
IPI00025158	SA1	Q8WVM7	Cohesin subunit SA-1	Cohesin subunit SA-1;STAG1 protein;Isoform 2 of Cohesin subunit SA-2;Isoform 1 of Cohesin subunit SA-2;134 kDa protein;Putative uncharacterized protein DKFZp781D1416;Stromal antigen 2	0	0	0	0	0	0	0	0	0	0	0	0	0	0	0	0	0	0	0	0	0	0	0	0	0	0	0	0	0	0	0	0	0	0	0	0	0	0	0	0	0	0	0	0	0
IPI00025160	TAX1BP2	Q08AM6	Protein VAC14 homolog	Protein VAC14 homolog;cDNA FLJ53136, highly similar to Homo sapiens Vac14 homolog (VAC14), mRNA	0	0	0	0	0	0	0	0	0	0	0	0	0	0	0	0	0	0	0	0	0	0	0	0	0	0	0	0	0	0	0	0	0	0	0	0	0	0	0	0	0	0	0	0	0
IPI00025178	BCAS2	O75934	Pre-mRNA-splicing factor SPF27	Pre-mRNA-splicing factor SPF27	0	0.12813	0	0	0	0	0	0	0.00765938	0	0	0	0	0	0	0	0.0213049	0	0.000679245	0	0.0525885	0	0	0	0	0	0	0	0	0	0	0	0	0	0	0	0	0	0	0	0	0	0	0	0
IPI00025252	ERP57	P30101	Protein disulfide-isomerase A3	Protein disulfide-isomerase A3;cDNA PSEC0148 fis, clone PLACE1007202, highly similar to Protein disulfide-isomerase A3;cDNA PSEC0175 fis, clone OVARC1000169, highly similar to Protein disulfide-isomerase A3;32 kDa protein;cDNA FLJ53558, highly similar to P	0	0	0	0	0.0868634	0.0429026	0	0.0804914	0.0691591	0.169347	0	0	0.0162761	0	0	0	0	0	0	0	0	0	0	0	0	0	0	0	0	0	0	0	0	0	0	0	0	0	0	0	0	0	0	0	0
IPI00025329	RPL19	P84098	60S ribosomal protein L19	60S ribosomal protein L19	0	0	0	0	0	0	0	0	0	0	0	0	0	0	0	0	0	0	0	0	0	0	0	0	0	0	0	0	0	0	0	0	0	0	0	0	0	0	0	0	0	0	0	0	0
IPI00025415	SEMG2	Q02383	Semenogelin-2	Semenogelin-2	0	0	0	0	0	0	0	0	0	0	0	0	0	0	0	0	0	0	0	0	0	0	0	0	0	0	0	0	0	0	0	0	0	0	0	0	0	0	0	0	0	0	0	0	0
IPI00025426	CPAMD6	P20742-1	Isoform 1 of Pregnancy zone protein	Isoform 1 of Pregnancy zone protein;cDNA FLJ51564, highly similar to Pregnancy zone protein	0	0	0	0	0	0	0	0	0	0	0	0	0	0	0	0	0	0	0	0	0	0	0	0	0	0	0	0	0	0	0	0	0	0	0	0	0	0	0	0	0	0	0	0	0
IPI00025512	HSP27	P04792	Heat shock protein beta-1	Heat shock protein beta-1;Uncharacterized protein	0	0.0469583	0	0	0	0	0	0	0	0.0777932	0	0	0	0	0	0	0	0	0	0	0	0	0	0	0	0	0	0	0	0	0	0	0	0	0	0.0168192	0	0	0	0	0	0	0	0	0
IPI00025646	ACTR8	Q9H981-1	Isoform 1 of Actin-related protein 8	Isoform 1 of Actin-related protein 8;Isoform 2 of Actin-related protein 8;Isoform 3 of Actin-related protein 8	0	0	0	0	0	0	0	0	0	0	0	0	0	0	0	0	0	0	0	0	0	0	0	0	0	0	0	0	0	0	0	0	0	0	0	0	0	0	0	0	0	0	0	0	0
IPI00025721	COPS3	Q9UNS2	COP9 signalosome complex subunit 3	COP9 signalosome complex subunit 3;Uncharacterized protein	0	0	0	0	0	0	0	0	0	0	0	0	0	0	0	0	0	0	0	0	0	0	0	0	0	0	0	0	0	0	0	0	0	0	0	0	0	0	0	0	0	0	0	0	0
IPI00025753	CDHF4	Q02413	Desmoglein-1	Desmoglein-1	0	0	0	0	0	0	0	0	0	0	0	0	0	0	0	0	0	0	0	0	0	0	0	0	0	0	0	0	0	0	0	0	0	0	0.0672691	0	0	0	0.0115276	0	0.0223041	0.0987124	0.457358	0.20189	0
IPI00025815	TARDBP	Q13148-2	Isoform 2 of TAR DNA-binding protein 43	Isoform 2 of TAR DNA-binding protein 43;Isoform 1 of TAR DNA-binding protein 43;34 kDa protein;TAR DNA binding protein;cDNA FLJ58188, highly similar to TAR DNA-binding protein 43	0.0996812	0	0	0.0770395	0	0.0210801	0	0	0	0.744869	0	0	0	0	0	0.274828	0	0	0	0	0.0212341	0	0	0	1	0	0	0	0	0	0	0	0	0	0	0	0	0	0	0	0	0	0	0	0
IPI00025874	RPN1	P04843	Dolichyl-diphosphooligosaccharide--protein glycosyltransferase subunit 1 precursor	Dolichyl-diphosphooligosaccharide--protein glycosyltransferase subunit 1 precursor;cDNA FLJ51740, highly similar to Dolichyl-diphosphooligosaccharide--proteinglycosyltransferase 67 kDa subunit;cDNA FLJ50809, highly similar to Dolichyl-diphosphooligosacchar	0	0	0	0	0	0	0	0	0	0	0	0	0.0964493	0	0	0	0	0	0	0	0	0.224448	0	0	0	0	0	0	0	0	0	0	0	0	0	0.0400726	0.0143295	0.125217	0	0	0	0	0	0	0.019978
IPI00025879	MYH1	P12882	Myosin-1	Myosin-1;Myosin-2;Myosin-4	0	0	0	0	0	0	0	0	0	0	0	0	0	0	0	0	0	0	0	0	0	0	0	0	0	0	1	0	0	0	0	0	0	0	0	0	0	0	0	0	0	0	0	0	0
IPI00025974	C20orf178	Q9H444	Charged multivesicular body protein 4b	Charged multivesicular body protein 4b	0	0	0	0	0	0	0	0	0	0	0	0	0	0	0	0	0	0	0	0	0	0	0	0	0	0	0	0	0	0	0	0	0	0	0	0	0	0	0	0	0	0	0	0	0
IPI00026087	BAF	O75531	Barrier-to-autointegration factor	Barrier-to-autointegration factor;barrier-to-autointegration factor-like	0	0	0	0	0	0	0	0	0	0.115331	0	0	0	0	0	0	0	0	0	0	0	0	0	0	0	0	0	0	0	0	0	0	0	0.00250997	0	0	0	0	0	0	0	0	0	0	0
IPI00026105	SCP2	P22307-1	Isoform SCPx of Non-specific lipid-transfer protein	Isoform SCPx of Non-specific lipid-transfer protein;non-specific lipid-transfer protein isoform 7 proprotein;non-specific lipid-transfer protein isoform 6 proprotein;non-specific lipid-transfer protein isoform 8 proprotein;Isoform SCP2 of Non-specific lipi	0.121129	0	0	0.100491	0.540654	0.554782	0.291126	1	0.0508164	0.481814	0.0729464	0	0	0	0	0	0	0	0	0	0	0	0	0	0	0	0	0	0	0	0.08329	0	0	0	0.240262	0.258595	0.292847	0.231189	0	0.600133	0.108379	0.302254	0.043364	0	0.350655
IPI00026108	CPLA2	P47712	Cytosolic phospholipase A2	Cytosolic phospholipase A2;cDNA FLJ51413, highly similar to Cytosolic phospholipase A2	0	0	0	0	0	0	0	0	0	0	0	0	0	0	0	0	0	0	0	0	0	0	0	0	0	0	0	0	0	0	0	0	0	0	0	0	0	0	0	0	0	0	0	0	0
IPI00026111	PNAS-10	Q9UM00-1	Isoform 1 of Transmembrane and coiled-coil domain-containing protein 1	Isoform 1 of Transmembrane and coiled-coil domain-containing protein 1;Isoform 2 of Transmembrane and coiled-coil domain-containing protein 1	0	0	0	0	0	0	0	0	0	0	0	0	0	0	0	0	0	0	0	0	0	0	0	0	0	0	0	0	0	0	0	0	0	0	0	0	0	0	0	0	0	0	0	0	0
IPI00026126	LIPHC	O75556	Mammaglobin-B	Mammaglobin-B	0	0	0	0	0	0	0	0	0	0	0	0	0	0	0	0	0	0	0	0	0	0	0	0	0	0	0	0	0	0	0	0	0	0	0.0719922	0	0	0.205625	0	0	0.235723	0.180133	0.0880845	0.0980312	0
IPI00026182	CAPZA2	P47755	F-actin-capping protein subunit alpha-2	F-actin-capping protein subunit alpha-2;cDNA, FLJ78814, highly similar to F-actin capping protein alpha-2 subunit	0	0	0	0	0	0	0	0	0	0	0	0	0	0	0	0	0	0	0	0	0	0	0	0	0	0	0	0	0	0	0	0	0	0	0	0	0	0	0	0	0	0	0	0	0
IPI00026215	FEN1	P39748	Flap endonuclease 1	Flap endonuclease 1	0	0	0	0.00127681	0.327043	0	0.145168	0	0	0	0.172947	0	0	0	0	0	0	0	0	0	0	0	0.169868	0	0.607172	0	0	0.0501696	0	0	0	0.0866528	0.033357	0	0	0	0	0	0	0	0	0	0	0	0
IPI00026268	GNB1	P62873	Guanine nucleotide-binding protein G(I)/G(S)/G(T) subunit beta-1	Guanine nucleotide-binding protein G(I)/G(S)/G(T) subunit beta-1;Guanine nucleotide-binding protein subunit beta-4;Guanine nucleotide-binding protein G(I)/G(S)/G(T) subunit beta-2;Uncharacterized protein;Guanine nucleotide binding protein (G protein), beta	0	0	0	0	0	0	0	0	0	0	0	0	0	0	0	0	0	0	0	0	0	0	0	0	0	0	0	0	0	0	0	0	0	0	0	0	0	0	0	0	0	0	0	0	0
IPI00026271	PRO2640	P62263	40S ribosomal protein S14	40S ribosomal protein S14;Uncharacterized protein;Protein	0	0	0	0	0	0	0	0	0	0	0	0	0	0	0	0	0	0	0	0	0	0	0	0	0	0	0	0	0.614786	0.0484663	0	0.0189569	0	0	0	0	0	0	0	0	0	0	0	0	0
IPI00026272	H2AFA	P04908	Histone H2A type 1-B/E	Histone H2A type 1-B/E;Histone H2A type 1-C;Histone H2A type 3;Histone H2A.x;Histone H2A type 1;Histone H2A type 1-D;Isoform 1 of Histone H2A.J;Histone H2A type 1-H;Histone H2A type 1-J;Histone H2A;Isoform 2 of Histone H2A.J;Histone H2A type 1-A;Histone H2	0	0	0	0	0	0	0	0	0	0	0	0.0370357	0	0	0	0	0	0	0	0	0	0	0	0.236497	0.110548	0.0652686	0.0480891	0	0	0	0	0	0.0690807	0.180897	0	0	0.285921	0	0	0	0	0	0	0	0
IPI00026302	RPL31	P62899	60S ribosomal protein L31	60S ribosomal protein L31;cDNA FLJ57527, highly similar to 60S ribosomal protein L31;60S ribosomal protein L31 isoform 2;60S ribosomal protein L31 isoform 3;cDNA FLJ58908, highly similar to 60S ribosomal protein L31;Uncharacterized protein;Protein;Uncharac	0	0	0	0	0	0	0	0	0	0.000761685	0	0	0.157341	0	0	0	0	0	0	0	0	0	0	0	0	0	0	0.00719548	0.0198049	0	0	0.179787	0.105408	0	0	0	0	0	0	0	0	0	0	0	0
IPI00026317	FBI1	O95365	Zinc finger and BTB domain-containing protein 7A	Zinc finger and BTB domain-containing protein 7A	0	0	0	0	0	0	0	0	0	0	0	0	0	0	0	0	0	0	0	0	0	0	0	0	0	0	0	0	0	0	0	0	0	0	0	0	0	0	0	0	0	0	0	0	0
IPI00026337	RANBP3	Q9H6Z4-1	Isoform 1 of Ran-binding protein 3	Isoform 1 of Ran-binding protein 3;Isoform 2 of Ran-binding protein 3;Isoform 3 of Ran-binding protein 3;Isoform 4 of Ran-binding protein 3;42 kDa protein;cDNA FLJ55542, highly similar to Ran-binding protein 3;cDNA FLJ59171, highly similar to Ran-binding p	0	0	0	0	0	0	0	0	0	0	0	0	0	0	0	0	0	0	0	0	0	0	0	0	0	0	0	0	0	0	0	0	0	0	0	0	0	0	0	0	0	0	0	0	0
IPI00026496	NPM3	O75607	Nucleoplasmin-3	Nucleoplasmin-3	0	0	0	0	0	0	0	0	0	0	0	0	0	0	0	0	0	0	0	0	0	0	0	0	0	0	0	0	0	0	0	0	0	0	0	0	0	0	0	0	0	0	0	0	0
IPI00026519	CYP3	P30405	Peptidyl-prolyl cis-trans isomerase F, mitochondrial	Peptidyl-prolyl cis-trans isomerase F, mitochondrial	0	0	0	0	0	0	0	0	0	0	0	0	0	0	0	0	0	0	0	0	0	0	0	0	0	0	0	0	0	0	0	0	0	0	0	0	0	0	0	0	0	0	0	0	0.966873
IPI00026530	ERGIC53	P49257	Protein ERGIC-53	Protein ERGIC-53	0.140088	0	0	0.0654429	0	0	0	0.212685	0	0	0.0326678	0	0	0.0336862	0	0.094203	0	0	0	0	0.04744	0.731947	0	0.378093	0	0	0	0	0	0	0	0	0	0	0	0	0	0.165781	0	0	0	0	0	0	0
IPI00026606	SURF6	O75683	Surfeit locus protein 6	Surfeit locus protein 6	0	0	0	0	0	0	0	0	0	0	0	0	0	0	0	0	0	0	0	0	0	0	0	0	0	0	0	0	0	0	0	0	0	0	0	0	0	0	0	0	0	0	0	0	0
IPI00026625	KIAA0791	O75694-1	Isoform 1 of Nuclear pore complex protein Nup155	Isoform 1 of Nuclear pore complex protein Nup155;cDNA FLJ56637, highly similar to Nuclear pore complex protein Nup155;Isoform 2 of Nuclear pore complex protein Nup155;Uncharacterized protein	0	0	0	0	0	0	0	0	0	0	0	0	0	0	0	0	0	0	0	0	0	0	0	0	0	0	0	0	0	0	0	0	0	0	0	0	0	0	0	0	0	0	0	0	0
IPI00026669	PNSC1	O95164	Ubiquitin-like protein 3	Ubiquitin-like protein 3	0	0	0	0	0	0	0	0	0	0	0	0	0	0	0	0	0	0	0	0	0	0	0	0	0	0	0	0	0	0	0	0	0	0	0	0	0	0	0	0	0	0	0	0	0
IPI00026689	CDC2	P06493-1	Putative uncharacterized protein DKFZp686L20222	Putative uncharacterized protein DKFZp686L20222;34 kDa protein;Isoform 2 of Cyclin-dependent kinase 1;Uncharacterized protein	0	0	0	0	0	0	0	0	0	0	0	0	0	0	0	0	0	0	0	0	0	0	0	0	0	0	0	0	0	0	0	0	0	0	0	0	0	0	0	0	0	0	0	0	0
IPI00026781	FAS	P49327	Fatty acid synthase	Fatty acid synthase	0	0	0	0	0.190571	0	0	0	0.192997	0	0.14259	0	0	0	0	0	0	0	0	0	0	0	0	0	0.20996	0	0	0	0	0	0	0	0	0	0	0	0	0	0	0	0	0	0	0	0
IPI00026791	CDK8	P49336-1	Isoform 1 of Cyclin-dependent kinase 8	Isoform 1 of Cyclin-dependent kinase 8;Isoform 2 of Cyclin-dependent kinase 8;Isoform 1 of Cyclin-dependent kinase 19	0	0	0	0	0	0	0	0	0	0	0	0	0	0	0	0	0	0	0	0	0	0	0	0	0	0	0	0	0	0	0	0	0	0	0	0	0	0	0	0	0	0	0	0	0
IPI00026824	HMOX2	P30519	Heme oxygenase 2	Heme oxygenase 2	0	0	0	0	0	0	0	0	0	0	0	0	0	0	0	0	0	0	0	0	0	0	0	0	0	0	0	0	0	0	0	0	0	0	0	0	0	0	0	0	0	0	0	0	0
IPI00026940	NPAP60L	Q9UKX7-1	Isoform 1 of Nuclear pore complex protein Nup50	Isoform 1 of Nuclear pore complex protein Nup50;Isoform 2 of Nuclear pore complex protein Nup50	0	0	0	0	0	0	0	0	0	0	0	0	0	0	0	0	0	0	0	0	0	0	0	0	0	0	0	0	0	0	0	0	0	0	0	0	0	0	0	0	0	0	0	0	0
IPI00026952	PKP3	Q9Y446	Plakophilin-3	Plakophilin-3	0	0	0.0241517	0	0	0	0	0	0	0	0	0	0	0	0	0	0	0	0	0	0	0.00397847	0	0	0	0	0	0.000608005	0	0	0	0	0	0	0	0.165017	0	0	0	0	0	0	0	0	0
IPI00026970	FACT140	Q9Y5B9	FACT complex subunit SPT16	FACT complex subunit SPT16	0	0	0	0	0	0	0	0	0	0	0.0341553	0	0	0	0	0	0.026363	0	0	0	0	0	0	0	0	0	0	0	0	0	0	0	0	0	0	0	0	0	0	0	0	0	0	0	0
IPI00027120	CDC34	P49427	Ubiquitin-conjugating enzyme E2 R1	Ubiquitin-conjugating enzyme E2 R1	0	0	0	0	0	0	0	0	0	0	0	0	0	0	0	0	0	0	0	0	0	0	0	0	0	0	0	0	0	0	0	0	0	0	0	0	0	0	0	0	0	0	0	0	0
IPI00027223	IDH1	O75874	Isocitrate dehydrogenase [NADP] cytoplasmic	Isocitrate dehydrogenase [NADP] cytoplasmic;cDNA FLJ57227, highly similar to Isocitrate dehydrogenase	0	0	0	0	0	0	0	0	0	0	0	0	0	0	0	0	0	0	0	0	0	0	0	0	0	0	0	0	0	0	0	0	0	0	0	0	0	0	0	0	0	0	0	0	0
IPI00027230	GRP94	P14625	Endoplasmin	Endoplasmin;Uncharacterized protein	0	0	0	0.0133004	0.0817297	0	0	0	0	0	0	0	0	0	0	0	0.000591237	0	0	0	0	0	0	0	0	0	0	0	0	0	0	0	0	0	0	0	0	0	0	0	0	0	0	0	0
IPI00027252	BAP	Q99623	Prohibitin-2	Prohibitin-2;30 kDa protein;cDNA FLJ56579, highly similar to Prohibitin-2;29 kDa protein;24 kDa protein;cDNA FLJ60175, highly similar to Prohibitin-2;15 kDa protein;12 kDa protein;9 kDa protein	0	0	0	0	0	0	0	0	0	0	0	0	0	0	0	0	0	0	0	0	0	0	0	0	0	0	0	0	0	0	0	0	0	0	0	0	0	0	0	0	0	0	0	0	0
IPI00027253	FLC3B	O95166	Gamma-aminobutyric acid receptor-associated protein	Gamma-aminobutyric acid receptor-associated protein;cDNA FLJ59143, highly similar to Gamma-aminobutyric acid receptor-associated protein-like 1;Gamma-aminobutyric acid receptor-associated protein-like 1;9 kDa protein	0	0	0	0	0	0	0	0	0	0	0	0	0	0	0	0	0	0	0	0	0	0	0	0	0	0	0	0	0	0	0	0	0	0	0	0	0	0	0	0	0	0	0	0	0
IPI00027255	MLC1SA	P14649	Myosin light chain 6B	Myosin light chain 6B	0	0	0	0	0	0	0	0	0	0	0	0	0	0	0	0	0	0	0	0	0	0	0	0	0	0	0	0	0	0	0	0	0	0	0	0	0	0	0	0	0	0	0	0	0
IPI00027280	TOP2B	Q02880-1	Isoform Beta-2 of DNA topoisomerase 2-beta	Isoform Beta-2 of DNA topoisomerase 2-beta;Isoform Beta-1 of DNA topoisomerase 2-beta;DNA topoisomerase 2	0	0	0	0	0	0	0	0	0	0	0	0	0	0	0	0	0.0409207	0	0	0	0	0	0	0	0	0	0	6.85339e-05	0	0	0	0.0762603	0	0	0	0	0	0	0	0	0	0	0	0	0
IPI00027341	AFCP	P40121	Macrophage-capping protein	Macrophage-capping protein;Uncharacterized protein;cDNA FLJ51488, highly similar to Macrophage capping protein;Uncharacterized protein;12 kDa protein	0	0	0	0	0	0.708942	0	0	0	0	0	0	0	0	0	0	0	0	0	0	0	0	0	0	1	0	0	0	0	0	0	0	0	0	0	0	0	0	0	0	0	0	0	0	0
IPI00027350	NKEFB	P32119	Peroxiredoxin-2	Peroxiredoxin-2;cDNA FLJ60461, highly similar to Peroxiredoxin-2;Uncharacterized protein	0	0	0	0	0	0	0.177717	0	0	0	0	0	0	0	0	0	0	0	0	0	0	0	0	0	1	0	0.204297	0	0	0	0	0	0	0.130193	0	0	0	0	0.067981	0	0	0.105787	0.186346	0.0559061	0
IPI00027444	ELANH2	P30740	Leukocyte elastase inhibitor	Leukocyte elastase inhibitor;cDNA FLJ53963, highly similar to Leukocyte elastase inhibitor;cDNA FLJ57130, highly similar to Leukocyte elastase inhibitor	0	0	0	0	0	0	0	0	0	0	0	0	0	0	0	0	0	0	0	0	0	0	0	0	0.818321	0	0	0	0	0	0	0	0	0	0	0	0	0	0	0	0	0	0	0	0
IPI00027462	CAGB	P06702	Protein S100-A9	Protein S100-A9	0	0.0435242	0	0	0	0	0	0	0	0	0	0.416824	0	0	0	0	1	0	0	0	0	0	0	0	0.731666	0	0	0	0	0	0	0	0	0	0	0.00128557	0	0	0	0	0	0	0	0	0
IPI00027463	CACY	P06703	Protein S100-A6	Protein S100-A6	0.534161	0.187725	0.104256	0.127726	0.504553	0	0.0507789	0.181104	0	0.104623	0.560938	0.010447	0	0	0	0.128332	0	0	0	0	0	0	0	0	0	0.110034	0	0	0	0	0	0.00219316	0	0	0	0	0	0	0	0	0	0	0	0	0
IPI00027487	CKM	P06732	Creatine kinase M-type	Creatine kinase M-type;cDNA FLJ57602, highly similar to Creatine kinase M-type	0	0	0	0	0	0	0	0	0	0	0	0	0	0	0	0	0	0	0	0	0	0	0	0	0	0	0	0	0	0	0	0	0	0	1	0	0	0	0	0	0	0	0	0	0
IPI00027547	AIDD	P81605	Dermcidin	Dermcidin;Dermcidin isoform 2	0	0	0	0	0	0	0	0	0	0	0	0	0	0	0	0	0	0	0	0	0	0	0	0	0	0	0	0	0	0	0	0	0	0	0.119435	0	0	0.103344	0	0.0207768	0.154287	0.288981	0.164634	0.211649	0
IPI00027569	HNRNPCL1	O60812	Heterogeneous nuclear ribonucleoprotein C-like 1	Heterogeneous nuclear ribonucleoprotein C-like 1;LOC649330 protein	0	0	0	0	0	0	0	0	0	0	0	0	0	0	0	0	0	0	0	0	0	0	0	0	0	0	0	0	0	0	0	0	0	0	0	0	0	0	0	0	0	0	0	0	0
IPI00027626	CCT6	P40227	T-complex protein 1 subunit zeta	T-complex protein 1 subunit zeta;cDNA, FLJ79129, highly similar to T-complex protein 1 subunit zeta;T-complex protein 1 subunit zeta isoform b;43 kDa protein	0.0451675	0.0200948	0.177654	0.0908275	0.355215	0	0.168217	0	0	0	0.140688	0	0	0	0	0	0	0	0	0	0	0	0	0	0.626275	0	0	0	0	0	0.0011906	0	0	0	0	0	0	0	0	0	0	0	0	0	0
IPI00027808	POLR2B	P30876	DNA-directed RNA polymerase II subunit RPB2	DNA-directed RNA polymerase II subunit RPB2;DNA-directed RNA polymerase;DNA-directed RNA polymerase	0	0	0	0	0	0	0	0	0	0	0	0	0	0	0	0	0	0	0	0	0	0	0	0	0	0	0	0	0	0	0	0	0	0	0	0	0	0	0	0	0	0	0	0	0
IPI00027898	C21orf70	Q9NSI2-1	Isoform A of Uncharacterized protein C21orf70	Isoform A of Uncharacterized protein C21orf70;Isoform B of Uncharacterized protein C21orf70;Uncharacterized protein	0	0	0	0	0	0	0	0	0	0	0	0	0	0	0	0	0	0	0	0	0	0	0	0	0	0	0	0	0	0	0	0	0	0	0	0	0	0	0	0	0	0	0	0	0
IPI00028005	NUP107	P57740	Nuclear pore complex protein Nup107	Nuclear pore complex protein Nup107;cDNA FLJ58739, highly similar to Nuclear pore complex protein Nup107;11 kDa protein	0	0	0	0	0	0	0	0	0	0	0	0	0	0	0	0	0	0	0	0	0	0	0	0	0	0	0	0	0	0	0	0	0	0	0	0	0	0	0	0	0	0	0	0	0
IPI00028050	EEFSEC	P57772	Selenocysteine-specific elongation factor	Selenocysteine-specific elongation factor;Uncharacterized protein	0	0	0	0	0	0	0	0	0	0	0	0	0	0	0	0	0	0	0	0	0	0	0	0	0	0	0	0	0	0	0	0	0	0	0	0	0	0	0	0	0	0	0	0	0
IPI00028055	TMED10	P49755	Transmembrane emp24 domain-containing protein 10	Transmembrane emp24 domain-containing protein 10;cDNA FLJ53754, highly similar to Transmembrane emp24 domain-containing protein 10	0	0	0	0	0	0	0	0	0	0	0	0	0	0	0	0	0	0	0	0	0	0	0	0	0	0	0	0	0	0	0	0	0	0	0	0	0	0	0	0	0	0	0	0	0
IPI00028059	NUMB	P49757-1	Isoform 1 of Protein numb homolog	Isoform 1 of Protein numb homolog;Isoform 3 of Protein numb homolog;Isoform 2 of Protein numb homolog;Isoform 4 of Protein numb homolog;Numb isoform 5;Full-length cDNA 5-PRIME end of clone CS0DK001YD24 of HeLa cells of Homo sapiens (Fragment)	0	0	0	0	0	0	0	0	0	0	0	0	0	0	0	0	0	0	0	0	0	0	0	0	0	0	0	0	0	0	0	0	0	0	0	0.105352	0	0	0	0	0	0	0	0	0
IPI00028091	ACTR3	P61158	Actin-related protein 3	Actin-related protein 3;cDNA, FLJ79295, highly similar to Actin-like protein 3;cDNA FLJ51082, highly similar to Actin-like protein 3;cDNA FLJ52521, highly similar to Actin-like protein 3;cDNA FLJ52216, highly similar to Actin-like protein 3	0	0	0	0	0	0	0	0	0	0	0	0	0	0	0	0	0	0	0	0	0	0	0	0	0	0	0	0	0	0	0	0	0	0	0	0	0	0	0	0	0	0	0	0	0
IPI00028098	BCL1	P24385	G1/S-specific cyclin-D1	G1/S-specific cyclin-D1;cDNA FLJ51281, highly similar to G1/S-specific cyclin-D1;29 kDa protein;18 kDa protein;8 kDa protein;Cyclin D1 (Fragment)	1	0.0645494	0.0434397	0.252066	0.0966271	0	0	0	0.06518	0.0428641	0	0.209166	0	0	0	0	0	0	0	0	0	0	0	0	0	0	0	0	0	0	0	0	0	0	0	0	0	0	0	0	0	0	0	0	0
IPI00028122	DFS70	O75475-1	Isoform 1 of PC4 and SFRS1-interacting protein	Isoform 1 of PC4 and SFRS1-interacting protein;Isoform 2 of PC4 and SFRS1-interacting protein;PSIP1 protein	0	0	0	0	0	0	0.143488	0.0199994	0	0	0	0	0	0	0	0	0.0577549	0	0	0	0	0	0.262784	0	0	0	0	0.206637	0	0	0.179644	0.153862	0	0	0	0	0.121552	0.0262668	0	0.0266774	0	0	0	0	0
IPI00028338	EPT1	Q9C0D9	Ethanolaminephosphotransferase 1	Ethanolaminephosphotransferase 1;Selenoprotein I;Uncharacterized protein	0	0	0	0	0	0	0	0	0	0	0	0	0	0	0	0	0	0	0	0	0	0	0	0	0	0	0	0	0	0	0	0	0	0	0	0	0	0	0	0	0	0	0	0	0
IPI00028366	KIAA1717	Q8WTS6	Histone-lysine N-methyltransferase SETD7	Histone-lysine N-methyltransferase SETD7;Uncharacterized protein	0	0	0	0	0	0	0	0	0	0	0	0	0	0	0	0	0	0	0	0	0	0	0	0	0	0	0	0	0	0	0	0	0	0	0	0	0	0	0	0	0	0	0	0	0
IPI00028412	SSSCA1	O60232	Sjoegren syndrome/scleroderma autoantigen 1	Sjoegren syndrome/scleroderma autoantigen 1;21 kDa protein;17 kDa protein;Protein;Uncharacterized protein	0	0	0	0	0	0	0	0	0	0	0	0	0	0	0	0	0	0	0	0	0	0	0	0	0	0	0	0	0	0	0	0	0	0	0	0	0	0	0	0	0	0	0	0	0
IPI00028415	PBX1	P40424-1	Isoform PBX1a of Pre-B-cell leukemia transcription factor 1	Isoform PBX1a of Pre-B-cell leukemia transcription factor 1;pre-B-cell leukemia transcription factor 1 isoform 3;Isoform PBX1b of Pre-B-cell leukemia transcription factor 1;cDNA FLJ52874, highly similar to Pre-B-cell leukemia transcription factor 1;Pre-B-c	0	0	0	0	0	0	0	0	0	0	0	0	0	0	0	0	0	0	0	0	0	0	0	0	0	0	0	0	0	0	0	0	0	0	0	0	0	0	0	0	0	0	0	0	0
IPI00028481	MEL	P61006	Ras-related protein Rab-8A	Ras-related protein Rab-8A;cDNA FLJ53028, highly similar to Ras-related protein Rab-8A	0	0.446557	0	0	0	0	0	0.345988	0	0	0	0	0	0	0	0	0	0	0	0	0.450157	0	0	0	0	0	0	0	0	0	0	0	0	0.397676	0.304803	0.305775	0.305991	0	0	0	0	0.455503	0	0	0.371098
IPI00028564	GBP1	P32455	Interferon-induced guanylate-binding protein 1	Interferon-induced guanylate-binding protein 1;64 kDa protein;cDNA FLJ51602, highly similar to Interferon-induced guanylate-binding protein 1;Guanylate binding protein 1, interferon-inducible, 67kD variant (Fragment)	0	0	0	0	0	0	0	0	0	0	0	0	0	0	0	0	0	0	0	0	0	0	0	0	0	0	0	0	0	0	0	0	0	0	0	0	0	0	0	0	0	0	0	0	0
IPI00028635	RPN2	P04844	Dolichyl-diphosphooligosaccharide--protein glycosyltransferase subunit 2	Dolichyl-diphosphooligosaccharide--protein glycosyltransferase subunit 2;dolichyl-diphosphooligosaccharide--protein glycosyltransferase subunit 2 isoform 2 precursor;Ribophorin II, isoform CRA_d;Uncharacterized protein;Uncharacterized protein;Ribophorin II	0	0	0	0	0	0	0	0	0	0	0	0	0	0	0	0	0	0	0	0	0	0	0	0	0	0	0	0	0	0	0	0	0	0	0	0	0	0	0	0	0	0	0	0	0
IPI00028912	DB1	Q14119	Vascular endothelial zinc finger 1	Vascular endothelial zinc finger 1	0	0	0	0	0	0	0	0	0	0	0	0	0	0	0	0	0	0	0	0	0	0	0	0	0	0	0	0	0	0	0	0	0	0	0	0	0	0	0	0	0	0	0	0	0
IPI00028980	KIAA0133	Q14146	Unhealthy ribosome biogenesis protein 2 homolog	Unhealthy ribosome biogenesis protein 2 homolog	0	0	0	0	0	0	0	0	0	0	0	0	0	0	0	0	0	0	0	0	0	0	0	0	0	0	0	0	0	0	0	0	0	0	0	0	0	0	0	0	0	0	0	0	0
IPI00029019	KIAA0144	Q14157-1	Isoform 2 of Ubiquitin-associated protein 2-like	Isoform 2 of Ubiquitin-associated protein 2-like;Isoform 4 of Ubiquitin-associated protein 2-like;Isoform 1 of Ubiquitin-associated protein 2-like;Isoform 3 of Ubiquitin-associated protein 2-like;cDNA FLJ55671, highly similar to Ubiquitin-associated protei	0	0	0	0	0	0	0.0779869	0.0584756	0.00049053	0.0139252	0	0	0	0	0	0	0	0	0	0	0	0	0	0	0	0	0	0	0	0	0	0	0	0	0	0	0.0448579	0.0299223	0	0.198167	0	0	0	0	0
IPI00029056	SELD	P49903	Selenide, water dikinase 1	Selenide, water dikinase 1;Selenophosphate synthetase 1 +E9a variant;selenide, water dikinase 1 isoform 3;Selenophosphate synthetase 1	0	0	0	0	0	0	0	0	0	0	0	0	0	0	0	0	0	0	0	0	0	0	0	0	0	0	0	0	0	0	0	0	0	0	0	0	0	0	0	0	0	0	0	0	0
IPI00029081	LIG3	P49916-1	Isoform Alpha of DNA ligase 3	Isoform Alpha of DNA ligase 3;Isoform Beta of DNA ligase 3	0	0	0	0	0	0	0	0	0	0	0	0	0	0	0	0	0.142858	0	0.459746	0	0	0.00282156	0	0	0	0	0	0	0	0	0	0.00620154	0	0	0	0	0	0	0	0	0	0	0	0	0
IPI00029091	NME2P1	O60361	Putative nucleoside diphosphate kinase	Putative nucleoside diphosphate kinase	0	0	0	0	0	0	0	0	0	0	0	0	0	0	0	0	0	0	0	0	0	0	0	0	0	0	0	0	0	0	0	0	0	0	0	0	0	0	0	0	0	0	0	0	0
IPI00029267	SNRPB2	P08579	U2 small nuclear ribonucleoprotein B	U2 small nuclear ribonucleoprotein B	0.140418	0.0836507	0	0	0.444271	0	0.327497	0	0.193642	0	0.0100094	0	0	0	0	0	0.269809	0	0.0736219	0	0	0	0.00930344	0	0	0	0.226476	0.332744	0.215596	0.580134	0.158413	0	0	0.00205697	0	0	0	0	0	0	0	0	0	0	0
IPI00029510	E48	Q14210	Lymphocyte antigen 6D	Lymphocyte antigen 6D	0	0	0	0	0	0	0	0	0	0	0	0	0	0	0	0	0	0	0	0	0	0	0	0	0	0	0	0	0	0	0	0	0	0	0	0	0	0	0	0	0	0	0	0	0
IPI00029601	CTTN	Q14247	Src substrate cortactin	Src substrate cortactin;src substrate cortactin isoform c;src substrate cortactin isoform b	0	0.198174	0.0565734	0	0.40215	0	0	0	0	0	0	0	0	0	0	0	0	0	0	0	0	0	0	0	0.000123334	0	0	0	0	0	0	0	0.0427045	0	0	1	0.250601	0	0	0	0	0	0	0	0
IPI00029623	PROS27	P60900	Proteasome subunit alpha type-6	Proteasome subunit alpha type-6;cDNA FLJ51729, highly similar to Proteasome subunit alpha type 6	0	0	0	0	0	0	0	0	0	0	0	0	0	0	0	0	0	0	0	0	0	0	0	0	0	0	0	0	0	0	0	0	0	0	1	0	0	0	0	0	0	0	0	0	0
IPI00029629	EFP	Q14258	E3 ubiquitin/ISG15 ligase TRIM25	E3 ubiquitin/ISG15 ligase TRIM25	0	0	0	0	0	0	0	0	0	0	0	0	0	0	0	0	0	0	0	0	0	0	0	0	0	0	0	0	0	0	0	0	0	0.195663	0	0	0	0	0	0	0	0	0	0	0
IPI00029697	EXOSC9	Q06265-2	Isoform 2 of Exosome complex component RRP45	Isoform 2 of Exosome complex component RRP45;Isoform 1 of Exosome complex component RRP45;Uncharacterized protein;Isoform 4 of Exosome complex component RRP45	0	0	0	0	0	0	0	0	0	0	0	0	1	0.854708	0	0	0	0	0	0	0	0	0	0	0	0	0.270908	0.298249	0	0.178218	0.299329	0	0	0	0	0	0	0	0	0	0	0	0	0	0
IPI00029731	GIG33	P18077	60S ribosomal protein L35a	60S ribosomal protein L35a;Uncharacterized protein	0	0	0	0	0	0	0	0	0	0	0	0	0	0	0	0	0	0	0	0	0	0	0	0	0	0	0	0.0772571	0.0812384	0.0691983	0.0769054	0.0296886	0	0	0	0	0	0	0	0	0	0	0	0	0
IPI00029737	ACS4	O60488-1	Isoform Long of Long-chain-fatty-acid--CoA ligase 4	Isoform Long of Long-chain-fatty-acid--CoA ligase 4;Isoform Short of Long-chain-fatty-acid--CoA ligase 4;cDNA FLJ57028, highly similar to Long-chain-fatty-acid--CoA ligase 4	0	0	0	0	0	0	0	0	0	0	0	0	0	0	0	0	0	0	0	0	0	0	0	0	0	0	0	0	0	0	0	0	0	0	0	0	0	0	0	0	0	0	0	0	0
IPI00029744	SSBP	Q04837	Single-stranded DNA-binding protein, mitochondrial	Single-stranded DNA-binding protein, mitochondrial;cDNA FLJ51825, highly similar to Single-stranded DNA-binding protein, mitochondrial;Uncharacterized protein;Uncharacterized protein	0.0480184	0.0398099	0.0554989	1	0.100144	0.0162578	0.0115371	0.00694107	0	0.29039	0.545723	0	0	0	0	0	0	0	0	0	0	0	0	0	0.0173564	0	0	0	0	0	0	0	0	0	0	0	0.0110009	0	0	0	0	0	0	0	0.075601
IPI00029773	REL	Q04864	Proto-oncogene c-Rel	Proto-oncogene c-Rel;cDNA FLJ59223, highly similar to C-Rel proto-oncogene protein	0	0	0	0	0	0	0	0	0	0	0	0	0	0	0	0	0	0	0	0	0	0	0	0	0	0	0	0	0	0	0	0	0	0	0	0	0	0	0	0	0	0	0	0	0
IPI00030247	CCNT1	O60563	Cyclin-T1	Cyclin-T1	0	0.4193	0	0	0	0	0	0.310261	0	0	0.305665	0	0	0	0	0	0.486035	0	0	0	1	0	0.424716	0	0	0	0.470343	0.448328	0	0.598163	0.446864	0	0	0	0	0.300227	0.567086	0.481205	0	0	0	0	0	0	0
IPI00030275	HSP75	Q12931	Heat shock protein 75 kDa, mitochondrial	Heat shock protein 75 kDa, mitochondrial;cDNA FLJ58608, highly similar to Heat shock protein 75 kDa, mitochondrial	0	0	0	0	0	0	0	0	0	0	0	0	0	0	0	0	0	0	0	0	0	0	0	0	0	0	0	0	0	0	0	0	0	0	0	0	0	0	0	0	0	0	0	0	0
IPI00030320	DDX6	P26196	Probable ATP-dependent RNA helicase DDX6	Probable ATP-dependent RNA helicase DDX6	0	0	0	0	0	0	0	0	0	0	0	0	0	0	0	0	0	0	0	0	0	0	0	0	0	0	0	0	0	0	0	0	0	0	0	0	0	0	0	0	0	0	0	0	0
IPI00030362	A4	Q04941	Proteolipid protein 2	Proteolipid protein 2	0	0	0	0	0	0	0	0	0	0	0	0	0	0	0	0	0	0	0	0	0	0	0	0	0	0	0	0	0	0	0	0	0	0	0	0	0	0	0	0	0	0	0	0	0
IPI00030364	TAF10	Q12962	Transcription initiation factor TFIID subunit 10	Transcription initiation factor TFIID subunit 10	0	0	0	0	0	0	0	0	0	0	0	0	0	0	0	0	0	0	0	0	0	0	0	0	0	0	0	0	0	0	0	0	0	1	0	0	0	0	0	0	0	0	0	0	0
IPI00030481	L6	Q9BTT4	Mediator of RNA polymerase II transcription subunit 10	Mediator of RNA polymerase II transcription subunit 10	0	0	0	0	0	0	0	0	0	0	0	0	0	0	0	0	0	0	0	0	0	0	0	0	0	0	0	0	0	0	0	0	0	0.0344873	0	0.1022	0	0	0	0	0	0	0	0	0
IPI00030654	CFIM68	Q16630-2	Isoform 2 of Cleavage and polyadenylation specificity factor subunit 6	Isoform 2 of Cleavage and polyadenylation specificity factor subunit 6;Isoform 1 of Cleavage and polyadenylation specificity factor subunit 6;Uncharacterized protein	0.347099	0	0.0343247	0.0114145	0.12425	0.035022	0.215589	0.102676	0.149052	0.504343	0.125045	0	0.037112	0.0662602	0	0	0.0427129	0	0	0	0	0	0	0	0.0705248	0	0	0	0.0621704	0	0	0	0	0	0	0	0	0	0	0	0	0	0	0	0
IPI00030911	VAMP8	Q9BV40	Vesicle-associated membrane protein 8	Vesicle-associated membrane protein 8;Uncharacterized protein	0	0.373002	0.238066	0	0.0368935	0	0	0	0	0	0	0	0	0	0	0	0	0	0	0	0	0.0879115	0	0	0	0	0	0	0	0	0	0	0.565105	0	0	0.802317	0.820042	0	0	0	0	0	0	0	0
IPI00030985	FAM96A	Q9H5X1	MIP18 family protein FAM96A	MIP18 family protein FAM96A;MIP18 family protein FAM96A isoform b	0	0	0	0	0	0	0	0	0	0	0	0	0	0	0	0	0	0	0	0	0	0	0	0	0	0	0	0	0	0	0	0	0	0	0	0	0	0	0	0	0	0	0	0	0
IPI00031023	FLII	Q13045	Protein flightless-1 homolog	Protein flightless-1 homolog;cDNA FLJ50164, highly similar to Protein flightless-1 homolog;131 kDa protein	0	0.0690236	0.0539317	0	0.0961807	0	0	0	0	0	0	0	0	0	0	0	0	0	0	0	0	0	0	0	0	0	0	0	0	0	0	0	0	0	0	0	0	0	0	0	0	0	0	0	0
IPI00031131	APMAP	Q9HDC9-1	Isoform 1 of Adipocyte plasma membrane-associated protein	Isoform 1 of Adipocyte plasma membrane-associated protein;Chromosome 20 open reading frame 3;Isoform 2 of Adipocyte plasma membrane-associated protein	0	0	0	0	0	0	0	0	0	0	0	0	0	0	0	0	0	0	0	0	0	0	0	0	0	0	0	0	0	0	0	0	0	0	0	0	0	0	0	0	0	0	0	0	0
IPI00031169	RAB2	P61019	Ras-related protein Rab-2A	Ras-related protein Rab-2A;cDNA FLJ51998, highly similar to Ras-related protein Rab-2A;Uncharacterized protein;RAB2	0	0	0	0	0	0	0	0	0	0	0	0	0	0	0	0	0	0	0	0	0	0	0	0	0	0	0	0	0	0	0	0	0	0	0	0	0	0	0	0	0	0	0	0.09649	0
IPI00031397	ACS3	O95573	Long-chain-fatty-acid--CoA ligase 3	Long-chain-fatty-acid--CoA ligase 3;Protein	0	0	0	0	0	0	0	0	0	0	0	0	0	0	0	0	0	0	0	0	0	0	0	0	0	0	0	0	0	0	0	0	0	0	0	0	0	0	0	0	0	0	0	0	0
IPI00031508	DDX8	Q14562	ATP-dependent RNA helicase DHX8	ATP-dependent RNA helicase DHX8;cDNA FLJ56523, highly similar to ATP-dependent RNA helicase DHX8;cDNA FLJ55457, highly similar to ATP-dependent RNA helicase DHX8	0	0	0	0	0	0	0	0	0	0	0	0	0	0	0	0	0	0	0	0	0	0	0	0	0	0	0	0	0	0	0	0	0	0.00645626	0	0	0	0	0	0	0	0	0	0	0
IPI00031514	RFC5	P40937	Replication factor C subunit 5	Replication factor C subunit 5;replication factor C subunit 5 isoform 4;replication factor C subunit 5 isoform 2;replication factor C subunit 5 isoform 3	0	0	0	0	0	0	0	0	0	0	0	0	0	0	0	0	0.0262509	0	0	0	0	0	0	0	0	0	0.00467557	0	0	0	0	0	0	0	0	0	0	0	0	0.00046154	0	0	0	0	0
IPI00031517	MCM6	Q14566	DNA replication licensing factor MCM6	DNA replication licensing factor MCM6	0	0	0	0	0	0	0	0	0	0	0	0	0	0	0	0	0	0	0	0	0	0	0	0	0.143801	0	0	0	0	0	0	0	0	0	0	0	0	0	0	0	0	0	0	0	0
IPI00031522	HADH	P40939	Trifunctional enzyme subunit alpha, mitochondrial	Trifunctional enzyme subunit alpha, mitochondrial;27 kDa protein	0	0	0	0	0	0	0	0	0	0	0	0	0	0	0	0	0	0	0	0	0	0	0	0	0	0	0	0	0	0	0	0	0	0	0	0	0	0	0	0	0	0	0	0	0
IPI00031526	C19orf43	Q9BQ61	Uncharacterized protein C19orf43	Uncharacterized protein C19orf43	0	0	0	0	0	0	0	0	0	0	0.969607	0	0	0	0	0	0	0	0	0	0	0.399124	0	0	0	0	0	0	0	0	0	0	0	1	0	0.401452	0.414209	0.420691	0	0	0	0	0	0	0
IPI00031554	DDX50	Q9BQ39	ATP-dependent RNA helicase DDX50	ATP-dependent RNA helicase DDX50;cDNA FLJ61430, highly similar to ATP-dependent RNA helicase DDX50	0	0	0	0	0	0	0.254308	0.18859	0	0	0	0	0	0	0	0.364948	0	0	0	0	0	0	0	0.0207028	0	0	0.180224	0.150092	0	0.0122323	0.130775	0.206681	0.255712	0	0	0	0	0	0	0	0	0	0	0	0
IPI00031564	C7orf24	O75223-1	Isoform 1 of Gamma-glutamylcyclotransferase	Isoform 1 of Gamma-glutamylcyclotransferase;Uncharacterized protein;cDNA FLJ11717 fis, clone HEMBA1005241;gamma-glutamylcyclotransferase isoform 4	0	0	0	0	0	0	0	0	0	0	0	0	0	0	0	0	0	0	0	0	0	0	0	0	0	0	0	0	0	0	0	0	0	0.0207005	0.0354926	0	0	0.0219899	0	0	0	0.342079	0.127445	0.15207	0
IPI00031583	USO1	O60763-2	Isoform 2 of General vesicular transport factor p115	Isoform 2 of General vesicular transport factor p115;Isoform 1 of General vesicular transport factor p115;106 kDa protein	0	0	0	0	0	0	0	0	0	0	0	0	0	0	0	0	0	0	0	0	0	0	0	0	0	0	0	0	0	0	0	0	0	0	0	0	0	0	0	0	0	0	0	0	0
IPI00031615	C12orf31	Q9BRT6	Protein LLP homolog	Protein LLP homolog;protein LLP homolog;protein LLP homolog;protein LLP homolog	0	0	0	0	0	0	0	0	0	0	0	0	0	0	0	0	0	0	0	0	0	0	0	0	0	0	0	0	0	0	0	0	0	0	0	0	0	0	0	0	0	0	0	0	0
IPI00031618	DDI2	Q5TDH0-3	Isoform 3 of Protein DDI1 homolog 2	Isoform 3 of Protein DDI1 homolog 2;Isoform 1 of Protein DDI1 homolog 2;Isoform 2 of Protein DDI1 homolog 2	0	0	0	0	0	0	0	0	0	0	0	0	0	0	0	0	0	0	0	0	0	0	0	0	0	0	0	0	0	0	0	0	0	0	0	0	0	0	0	0	0	0	0	0	0
IPI00031633	LP3587	Q9BQ15-1	Isoform 1 of SOSS complex subunit B1	Isoform 1 of SOSS complex subunit B1;Isoform 2 of SOSS complex subunit B1	0	0	0	0	0	0	0	0	0	0	0	0	0	0	0	0	0	0	0	0	0	0	0	0	0	0	0	0	0	0	0	0	0	0	0	0	0	0	0	0	0	0	0	0	0
IPI00031650	NUDT16L1	Q9BRJ7-1	Isoform 1 of Protein syndesmos	Isoform 1 of Protein syndesmos;Isoform 2 of Protein syndesmos	0	0	0	0	0	0	0	0	0	0.875419	0.938323	0	0	0	0	0	0	0	0	0	0	0	0	0	0	0	0	0	0	0	0	0	0	0	0	0	0	0	0	0	0.0459225	0	0	0	0.970711
IPI00031651	C7orf50	Q9BRJ6	Uncharacterized protein C7orf50	Uncharacterized protein C7orf50;Uncharacterized protein;Protein;19 kDa protein	0	0	0	0	0	0	0	0	0	0	0	0	0	0	0	0	0	0	0	0	0	0	0	0	0	0	0	0	0	0	0	0	0	0	0	0	0	0	0	0	0	0	0	0	0
IPI00031679	C3orf26	Q9BQ75	Uncharacterized protein C3orf26	Uncharacterized protein C3orf26;hypothetical protein LOC84319 isoform 2;Uncharacterized protein	0	0	0	0	0	0	0	0	0	0	0	0	0	0	0	0	0	0	0	0	0	0	0	0	0	0	0	0	0	0	0	0	0	0	0	0	0	0	0	0	0	0	0	0	0
IPI00031681	CDK2	P24941	Cyclin-dependent kinase 2	Cyclin-dependent kinase 2;cyclin-dependent kinase 2 isoform 2;cDNA FLJ54979, highly similar to Homo sapiens cyclin-dependent kinase 2 (CDK2), transcript variant 2, mRNA	0	0	0	0	0	0	0	0	0	0	0	0	0	0	0	0	0	0	0	0	0	0	0	0	0	0	0	0	0	0	0	0	0	0	0	0	0	0	0	0	0	0	0	0	0
IPI00031691	OK/SW-cl.103	P32969	60S ribosomal protein L9	60S ribosomal protein L9;Uncharacterized protein;Protein;Uncharacterized protein;60S ribosomal protein L9-like, partial;60S ribosomal protein L9-like, partial;cDNA FLJ51990, highly similar to 60S ribosomal protein L9;cDNA FLJ52179, highly similar to 60S ri	0	0	0	0	0	0	0	0	0	0	0	0	0	0	0	0	0	0	0	0	0	0	0.0602116	0	0	0	0	0	0	0	0	0	0	0	0	0	0	0	0	0	0	0	0	0	0
IPI00031697	TMEM109	Q9BVC6	Transmembrane protein 109	Transmembrane protein 109;cDNA FLJ57860, highly similar to Transmembrane protein 109	0	0	0	0	0	0	0	0	0	0	0	0	0	0	0	0	0	0	0	0	0	0	0	0	0	0	0	0	0	0	0	0	0	0	0	0	0	0	0	0	0	0	0	0	0
IPI00031698	C2orf49	Q9BVC5	Ashwin	Ashwin	0	0	0	0	0	0	0	0	0	0	0	0	0	0	0	0	0	0	0	0	0	0	0	0	0	0	0	0	0	0	0	0	0	0	0	0	0	0	0	0	0	0	0	0	0
IPI00031812	NSEP1	P67809	Nuclease-sensitive element-binding protein 1	Nuclease-sensitive element-binding protein 1;Protein;Nuclease sensitive element binding protein-1;Conserved hypothetical protein	0	0	0	0	0	0	0	0	0	0	0	0	0.0856189	0	0	0	0	0	0	0	0	0	0	0	0	0	0	0	0.0868794	0.570031	0.708316	0	0.331277	0	0	0	0	0	0	0	0	0	0	0	0
IPI00031820	FARS	Q9Y285	Phenylalanyl-tRNA synthetase alpha chain	Phenylalanyl-tRNA synthetase alpha chain;cDNA FLJ50378, highly similar to Phenylalanyl-tRNA synthetase alpha chain	0	0	0	0	0	0	0	0	0	0	0	0	0	0	0	0	0	0	0	0	0	0	0	0	0	0	0	0	0	0	0	0	0	0	0	0	0	0	0	0	0	0	0	0	0
IPI00031836	DRG1	Q9Y295	Developmentally-regulated GTP-binding protein 1	Developmentally-regulated GTP-binding protein 1	0	0.00869315	0.0537461	0	0	0	0	0	0	0	0.0240819	0	0	0	0	0	0	0	0	0	0	1	0	0	0	0	0	0.0379157	0	0	0.00937403	0	0	0	0	0	0.00698175	0	0	0	0	0	0	0	0
IPI00031960	POLR1A	O95602	DNA-directed RNA polymerase I subunit RPA1	DNA-directed RNA polymerase I subunit RPA1;DNA-directed RNA polymerase	0	0	0	0	0	0	0	0	0	0	0	0	0	0	0	0	0	0	0	0	0	0	0	0	0	0	0	0	0	0	0	0	0	0	0	0	0.186216	0	0	0	0.00534314	0	0.125656	0	0
IPI00032003	EDMD	P50402	Emerin	Emerin;Emerin (Emery-Dreifuss muscular dystrophy), isoform CRA_b	0	0	0	0	0	0	0	0	0	0	0	0	0	0	0	0	0	0	0	0	0	0	0	0	0	0	0	0	0	0	0	0	0	0	0	0	0	0	0	0	0	0	0	0	0
IPI00032038	CPT1	P50416-1	Isoform 1 of Carnitine O-palmitoyltransferase 1, liver isoform	Isoform 1 of Carnitine O-palmitoyltransferase 1, liver isoform;Isoform 2 of Carnitine O-palmitoyltransferase 1, liver isoform	0	0	0	0	0	0	0	0	0	0	0	0	0	0	0	0	0	0	0	0	0	0	0	0	0	0	0	0	0	0	0	0	0	0	0	0	0	0	0	0	0	0	0	0	0
IPI00032064	AKAP2	Q9Y2D5-4	Isoform 2 of A-kinase anchor protein 2	Isoform 2 of A-kinase anchor protein 2;Isoform 4 of A-kinase anchor protein 2;Isoform 5 of A-kinase anchor protein 2;Isoform 3 of A-kinase anchor protein 2;Isoform 1 of A-kinase anchor protein 2;Uncharacterized protein	0	0	0	0	0	0	0	0	0	0	0	0	0	0	0	0	0	0	0	0	0	0	0	0	0	0	0	0	0	0	0	0	0	0	0	1	0	0	0	0	0	0	0	0	0
IPI00032134	PI8	P50452	Serpin B8	Serpin B8;serpin B8 isoform b;Protein;Uncharacterized protein	0	0	0	0	0	0	0	0	0	0	0	0	0	0	0	0	0	0	0	0	0	0	0	0	0	0	0	0	0	0	0	0	0	0	0	0	0	0	0	0	0	0	0	0	0
IPI00032140	CBP1	P50454	Serpin H1	Serpin H1;cDNA FLJ52569, highly similar to Collagen-binding protein 2	0	0	0	0	0	0	0	0	0	0	0	0	0	0	0	0	0	0	0	0	0	0	0	0	0	0	0	0	0	0	0	0	0	0	0	0	0	0	0	0	0	0	0	0	0
IPI00032294	CST4	P01036	Cystatin-S	Cystatin-S	0	0	0	0	0	0	0	0	0	0	0	0	0	0	0	0	0	0	0	0	0	0	0	0	0	0	0	0	0	0	0	0	0	0.131375	0.350704	0	0.314333	0	0.129046	0	0	0.105549	0.116664	0.113906	0
IPI00032304	PLS1	Q14651	Plastin-1	Plastin-1	0	0	0	0	0	0	0	0	0	0	0	0	0	0	0	0	0	0	0	0	0	0	0	0	0	0	0	0	0	0	0	0	0	0	0	0	0	0	0	0	0	0	0	0	0
IPI00032313	CAPL	P26447	Protein S100-A4	Protein S100-A4;11 kDa protein	0.636299	0.437553	0.549505	0.931393	1	0	0	0	0.801542	0	0	0	0	0	0	0	0	0	0	0	0	0	0	0	0	0	0	0	0	0	0	0	0	0	0	0	0	0	0	0	0	0	0	0	0
IPI00032325	CSTA	P01040	Cystatin-A	Cystatin-A;Uncharacterized protein	0	0	0	0	0	0	0	0	0	0	0	0	0	0	0	0	0	0	0	0	0	0	0	0	0	0	0	0	0	0	0	0	0	0	0.185335	0	0.0138599	0.134794	0.0755695	0	0.0970675	0.363907	0.362904	0.367889	0
IPI00032342	TRIP12	D4HL82	TRIP12 protein	TRIP12 protein;Probable E3 ubiquitin-protein ligase TRIP12;TRIP12 protein	0	0	0	0	0	0	0.0279808	0	0	0	0.00784235	0	0.244601	0	0	0.00713078	0	0	0.0703584	0	0.228574	0	0.073182	0	0.0156131	0	0.130999	0.0898191	0.0472608	0.415275	0.395961	0.150618	0.0564772	0	0	0	0	0	0	0	0	0	0	0	0
IPI00032355	hCG_19946	Q5T1Z8	Pumilio homolog 1 (Drosophila), isoform CRA_c	Pumilio homolog 1 (Drosophila), isoform CRA_c;Pumilio homolog 1 (Drosophila), isoform CRA_b;pumilio homolog 1 isoform 1;Isoform 1 of Pumilio homolog 1;Isoform 2 of Pumilio homolog 1;cDNA FLJ56067, highly similar to Pumilio homolog 1;Uncharacterized protein	0	0	0	0	0	0	0	0	0	0	0	0	0	0	0	0	0	0	0	0	0	0	0	0	0	0	0	0	0	0	0	0	0	0	0	0	0	0	0	0	0	0	0	0	0
IPI00032387	GINS1	Q14691	DNA replication complex GINS protein PSF1	DNA replication complex GINS protein PSF1;cDNA FLJ60107, highly similar to DNA replication complex GINS protein PSF1	0	0	0	0	0	0	0	0	0	0	0	0	0	0	0	0	0	0	0	0	0	0	0	0	0	0	0	0	0	0	0	0	0	0	0	0	0	0	0	0	0	0	0	0	0
IPI00032406	CPR3	O60884	DnaJ homolog subfamily A member 2	DnaJ homolog subfamily A member 2	0	0	0	0	0	0	0	0	0	0	0	0	0	0	0	0	0	0	0	0	0	0	0	0	0	0	0	0	0	0	0	0	0	0	0	0	0	0	0	0	0	0	0	0	0
IPI00032423	DDX52	Q9Y2R4	Probable ATP-dependent RNA helicase DDX52	Probable ATP-dependent RNA helicase DDX52;Uncharacterized protein	0	0	0	0	0	0	0	0	0	0	0	0	0	0	0	0	0	0	0	0	0	0	0	0	0	0	0	0	0	0	0.0469336	0	0	0	0	0.0327758	0.0933342	0	0	0	0	0	0	0.148221	0
IPI00032439	POLR1D	Q9Y2S0-1	Isoform 1 of DNA-directed RNA polymerases I and III subunit RPAC2	Isoform 1 of DNA-directed RNA polymerases I and III subunit RPAC2;Isoform 2 of DNA-directed RNA polymerases I and III subunit RPAC2	0	0	0	0	0	0	0	0	0	0	0	0	0	0	0	0	0	0	0	0	0	0	0	0	0	0	0	0	0	0	0	0	0	0	0	0	0	0	0	0	0	0	0	0	0
IPI00032563	GZP1	Q9Y2X9	Zinc finger protein 281	Zinc finger protein 281;Uncharacterized protein	0	0	0	0	0	0	0	0	0	0	0	0	0	0	0	0	0	0	0	0	0	0	0	0	0	0	0	0	0	0	0	0	0	0	0	0	0	0	0	0	0	0	0	0	0
IPI00032635	C20orf40	Q9BX40-1	Isoform 1 of Protein LSM14 homolog B	Isoform 1 of Protein LSM14 homolog B;Isoform 2 of Protein LSM14 homolog B;Uncharacterized protein	0	0	0	0	0	0	0	0	0	0	0	0	0	0	0	0	0	0	0	0	0	0	0	0	0	0	0	0	0	0	0	0	0	0	0	0	0	0	0	0	0	0	0	0	0
IPI00032780	IXL	Q9NX70	cDNA FLJ54860, highly similar to Homo sapiens intersex-lik (IXL), mRNA	cDNA FLJ54860, highly similar to Homo sapiens intersex-lik (IXL), mRNA;cDNA FLJ52870, highly similar to Homo sapiens intersex-lik (IXL), mRNA;cDNA FLJ61114, highly similar to Homo sapiens intersex-lik (IXL), mRNA	0	0	0	0	0	0	0	0	0	1	0	0	0	0	0	0	0	0	0	0	0	0	0	0	0	0	0	0	0	0	0	0	0	0	0	0	0	0	0	0	0	0	0	0	0
IPI00032791	POP4	O95707	Ribonuclease P protein subunit p29	Ribonuclease P protein subunit p29;cDNA FLJ57473, highly similar to Ribonuclease P protein subunit p29	0	0	0	0	0	0	0	0	0	0	0	0	0	0	0	0	0	0	0	0	0	0	0	0	0	0	0	0	0	0	0	0	0	0	0	0	0	0	0	0	0	0	0	0	0
IPI00032826	FAM10A1	P50502	Hsc70-interacting protein	Hsc70-interacting protein;Putative protein FAM10A5;ST13 protein;Protein;Putative protein FAM10A4	0.278945	0.0830449	0.0182867	0	0.201271	0.138932	0	0.0301884	0.144617	0	0.146122	0	0.00111109	0	0	0.154633	0	0	0	0	0	0	0	0	0	0	0	0	0	0	0	0	0	0.118703	0	0	0	0	0	0	0	0	0	0	0
IPI00032827	CGI-110	Q9Y3B4	Pre-mRNA branch site protein p14	Pre-mRNA branch site protein p14	0	0	0	0	0	0	0	0	0	0	0	0	0	0	0	0	0	0	0	0	0	0	0	0	0	0	0	0	0	0	0	0	0	0	0	0	0	0	0	0	0	0	0	0	0
IPI00032849	CGI-117	Q9Y3C1	Nucleolar protein 16	Nucleolar protein 16;Uncharacterized protein;cDNA FLJ57864, moderately similar to Protein CGI-117	0	0	0	0	0	0	0	0	0	0	0	0	0	0	0	0	0	0	0	0	0	0	0	0	0	0	0	0	0	0	0	0	0	0	0	0	0	0	0	0	0	0	0	0	0
IPI00032851	CGI-120	P61923	Coatomer subunit zeta-1	Coatomer subunit zeta-1;cDNA FLJ59844, highly similar to Coatomer subunit zeta-1	0	0.0048954	0	0	0	0	0	0	0	0	0	0	0	0	0	0	0.0255005	0	4.72986e-05	0	0	0	0	0	0	0	0	0	0	0	0	0	0	0	0	0	0	0	0	0	0	0	0	0	0
IPI00032853	NOLA3	Q9NPE3	H/ACA ribonucleoprotein complex subunit 3	H/ACA ribonucleoprotein complex subunit 3	0	0.0656165	0.0337702	0	0	0.234464	0	0.0819309	0.18011	0.18361	0.125244	0	0.0512989	0	0	0	0.0370516	0	0	0	0	0	0	0	0	0	0	0	0	0	0	0	0	0	0	0	0	0	0	0	0	0	0	0	0
IPI00032879	AD-004	Q9Y3D8-1	Isoform 1 of Adenylate kinase isoenzyme 6	Isoform 1 of Adenylate kinase isoenzyme 6	0	0	0	0	0	0	0	0	0	0	0	0	0	0	0	0	0	0	0	0	0	0	0	0	0	0	0	0	0	0	0	0	0	0	0	0	0	0	0	0	0	0	0	0	0
IPI00032881	CGI-138	Q9Y3D9	28S ribosomal protein S23, mitochondrial	28S ribosomal protein S23, mitochondrial	0	0	0	0	0	0	0	0	0	0	0	0	0	0	0	0	0	0	0	0	0	0	0	0	0	0	0	0	0	0	0	0	0	0	0	0	0	0	0	0	0	0	0	0	0
IPI00032958	ANLN	Q9NQW6-2	Isoform 2 of Actin-binding protein anillin	Isoform 2 of Actin-binding protein anillin	0.0398871	0.173922	0	0.0328486	0	0	0	0	0	0	0.206426	0	0	0	0	0	0	0	0	0	0	0	0	0	0	0	0	0	0	0	0	0	0	0	0	0	0	0.00738293	0.051759	0	0	0.156763	0.0158111	0	0.087707
IPI00033030	ADRM1	Q16186	Proteasomal ubiquitin receptor ADRM1	Proteasomal ubiquitin receptor ADRM1;Uncharacterized protein;cDNA FLJ56666, highly similar to Adhesion-regulating molecule 1	0	0	0	0	0	0	0	0	0	0	0	0	0	0	0	0	0	0	0	0	0	0	0	0	0	0	0	0	0	0	0	0	0	0	0	0	0	0	0	0	0	0	0	0	0
IPI00033036	METAP2	P50579	Methionine aminopeptidase 2	Methionine aminopeptidase 2;Methionine aminopeptidase;Methionine aminopeptidase	0	0	0	0	0	0	0	0	0	0	0	0	0	0	0	0	0	0	0	0	0	0	0	0	0	0	0	0	0	0	0	0	0	0	0	0	0	0	0	0	0	0	0	0	0
IPI00033143	ARG134	Q9UBQ5	Eukaryotic translation initiation factor 3 subunit K	Eukaryotic translation initiation factor 3 subunit K;cDNA, FLJ79243, highly similar to Eukaryotic translation initiation factor 3 subunit 12	0	0	0	0	0	0	0	0	0	0	0	0	0	0	0	0	0	0	0	0	0	0	0	0	0	0	0	0	0	0	0	0	0	0	0	0	0	0	0	0	0	0	0	0	0
IPI00033153	NXF1	Q9UBU9	Nuclear RNA export factor 1	Nuclear RNA export factor 1;Uncharacterized protein;nuclear RNA export factor 1 isoform 2	0	0	0	0	0	0	0	0	0	0.054664	0.280887	0	0	0	0	0	0	0	0	0	0	0	0	0	0.00203933	0	0	0	0	0	0	0	0	0.000636313	0	0	0	0	0	0	0	0	0	0	0
IPI00033494	MRLC2	O14950	Myosin regulatory light chain 12B	Myosin regulatory light chain 12B;Myosin regulatory light chain 12A;Similar to Myosin regulatory light chain MRCL2;Myosin regulatory light polypeptide 9	0	0.194862	0.167985	0	0.16213	0.225638	0	0	0	0	0	0	0	0	0	0	0	0	0	0	0	0	0	0	0	0	0	0	0	0	0	0	0	0	0	0	0	0	0	0	0	0	0	0	0
IPI00033516	GCP3	Q96CW5-1	Isoform 1 of Gamma-tubulin complex component 3	Isoform 1 of Gamma-tubulin complex component 3;Isoform 2 of Gamma-tubulin complex component 3;Isoform 3 of Gamma-tubulin complex component 3	0	0	0	0	0	0	0	0	0	0	0	0	0	0	0	0	0	0	0	0	0	0	0	0	0	0	0	0	0	0	0	0	0	0	0	0	0	0	0	0	0	0	0	0	0.639117
IPI00033907	ANAPC1	Q9H1A4	Anaphase-promoting complex subunit 1	Anaphase-promoting complex subunit 1	0	0	0	0	0	0	0	0	0	0	0	0	0	0	0	0	0	0	0.0737913	0	0	0	0	0	0	0	0	0	0	0	0	0	0	0	0	0	0	0	0	0	0	0	0	0	0
IPI00034010	CGI-24	Q9H446	RWD domain-containing protein 1	RWD domain-containing protein 1;RWD domain-containing protein 1 isoform b;Uncharacterized protein	0	0	0	0	0	0	0	0	0	0	0	0	0	0	0	0	0	0	0	0	0	0	0	0	0	0	0	0	0	0	0	0	0	0	0	0	0	0	0	0	0	0	0	0	0
IPI00034049	KIAA0221	Q92900-1	Isoform 1 of Regulator of nonsense transcripts 1	Isoform 1 of Regulator of nonsense transcripts 1;Isoform 2 of Regulator of nonsense transcripts 1	0	0	0	0	0	0	0	0	0	0	0	0	0	0	0	0	0	0	0	0	0	0	0	0	0	0	0	0	0	0	0	0	0	0	0	0	0	0	0	0	0	0	0	0	0
IPI00036742	KIAA1429	Q69YN4-1	Isoform 1 of Protein virilizer homolog	Isoform 1 of Protein virilizer homolog;Isoform 3 of Protein virilizer homolog;Isoform 2 of Protein virilizer homolog;Isoform 4 of Protein virilizer homolog	0	0	0	0	0	0	0	0.255533	0	0	0	0	0	0	0	0	0	0	0	0	0	0	0	0	0	0	0	0	0	0	0	0	0	0	0	0	0	0	0	0	0	0	0	0	0
IPI00037599	LSF	Q12800-1	Isoform 1 of Alpha-globin transcription factor CP2	Isoform 1 of Alpha-globin transcription factor CP2;Isoform 4 of Alpha-globin transcription factor CP2;Isoform 3 of Alpha-globin transcription factor CP2;Isoform 2 of Alpha-globin transcription factor CP2	0	0	0	0	0	0	0	0	0	0.0134186	0	0	0	0.00328147	0	0	0	0	0.0273648	0	0	0	0	0.0196029	0	0	0	0	0	0	0	0	0	0	0	0	0	0	0	0	0	0	0	0	0
IPI00041325	HSPC286	Q9NX24	H/ACA ribonucleoprotein complex subunit 2	H/ACA ribonucleoprotein complex subunit 2;Uncharacterized protein;Uncharacterized protein;H/ACA ribonucleoprotein complex subunit 2 isoform b	0	0	0	0	0	0	0	0	0	0	0	0	0	0	0	0	0	0	0	0	0	0	0	0	0	0	0	0	0	0	0	0	0	0	0	0	0.0824191	0	0	0	0	0	0	0	0
IPI00043294	C7orf26	Q96N11-1	Isoform 1 of Uncharacterized protein C7orf26	Isoform 1 of Uncharacterized protein C7orf26;Isoform 2 of Uncharacterized protein C7orf26	0	0	0	0	0	0	0	0	0	0	0	0	0	0	0	0	0	0	0	0	0	0	0	0	0	0	0	0	0	0	0	0	0	0	0	0	0	0	0	0	0	0	0	0	0
IPI00043990	DDX31	Q9H8H2-1	Isoform 1 of Probable ATP-dependent RNA helicase DDX31	Isoform 1 of Probable ATP-dependent RNA helicase DDX31;Isoform 2 of Probable ATP-dependent RNA helicase DDX31;cDNA FLJ59786, highly similar to Probable ATP-dependent RNA helicase DDX31;85 kDa protein;Isoform 4 of Probable ATP-dependent RNA helicase DDX31	0	0	0	0	0	0	0	0	0	0	0	0	0	0	0	0	0	0	0	0	0	0	0	0	0	0	0	0	0	0	0	0	0	0	0	0	0	0	0	0	0	0	0	0	0
IPI00045207	BTBD14B	Q96RE7	Nucleus accumbens-associated protein 1	Nucleus accumbens-associated protein 1	0	0	0	0	0	0	0	0	0	0	0	0	0	0	0	0	0	0	0	0	0	0	0	0	0	0	0	0	0	0	0	0	0	0	0	0	0	0	0	0	0	0	0	0	0
IPI00045492	GCP5	Q96RT8	Gamma-tubulin complex component 5	Gamma-tubulin complex component 5;gamma-tubulin complex component 5 isoform b	0	0	0	0	0	0	0	0	0	0	0	0	0	0	0	0	0	0	0	0	0	0	0	0	0	0	0	0	0	0	0	0	0	0	0	0	0	0	0	0	0	0	0	0	0
IPI00045550	PPP1R6	Q96SB3	neurabin-2	neurabin-2	0	0	0	0	0	0	0	0	0	0	0	0	0	0	0	0	0	0	0	0	0	0	0	0	0	0	0	0	0	0	0	0	0	0	0	0	0	0	0	0	0	0	0	0	0
IPI00045914	KIAA0929	Q96T58	Msx2-interacting protein	Msx2-interacting protein;Conserved hypothetical protein	0	0	0	0	0	0	0	0	0	0	0	0	0	0	0	0	0	0	0	0	0	0	0	0	0	0	0	0	0	0	0	0	0	0	0	0	0	0	0	0	0	0	0	0	0
IPI00055405	ABH2	Q6NS38	Alpha-ketoglutarate-dependent dioxygenase alkB homolog 2	Alpha-ketoglutarate-dependent dioxygenase alkB homolog 2;18 kDa protein;17 kDa protein;13 kDa protein;alpha-ketoglutarate-dependent dioxygenase alkB homolog 2 isoform 2	0	0	0	0	0	0	0	0	0	0	0	0	0	0	0	0	0	0	0	0	0	0	0	0	0	0	0	0	0	0	0	0	0	0	0	0	0	0	0	0	0	0	0	0	0.291145
IPI00056357	C19orf10	Q969H8	UPF0556 protein C19orf10	UPF0556 protein C19orf10	0	0	0	0	0	0	0	0	0	0	0	0	0	0	0	0	0	0	0	0	0	0	0	0	0	0	0	0	0	0	0	0	0	0	0	0	0	0	0	0	0	0	0	0	0
IPI00056494	RPL36AL	Q969Q0	60S ribosomal protein L36a-like	60S ribosomal protein L36a-like;cDNA, FLJ92227, highly similar to Homo sapiens ribosomal protein L36a-like (RPL36AL), mRNA	0	0	0	0	0	0	0	0	0	0.00308271	0	0	0	0	0	0	0	0	0	0	0	0	0.0406239	0	0	0	0	0	0	0.00739328	0	0	0	0	0	0	0	0	0.195804	0	0	0	0	0	0
IPI00059242	PRO3113	Q96A49	Synapse-associated protein 1	Synapse-associated protein 1	0	0	0	0	0	0	0	0	0	0	0	0	0	0	0	0	0	0	0	0	0	0	0	0	0	0	0	0	0	0	0	0	0	0	0	0	0	0	0	0	0	0	0	0	0
IPI00060046	TADA1	Q96BN2	Transcriptional adapter 1	Transcriptional adapter 1	0	0	0	0	0	0	0	0	0	0.189606	0	0	0	0	0	0	0	0	0	0	0	0	0	0	0	0	0	0	0	0	0	0	0	0	0	0	0	0	0	0	0	0	0	0	0
IPI00060181	EFHD2	Q96C19	EF-hand domain-containing protein D2	EF-hand domain-containing protein D2;Uncharacterized protein	0	0.00231993	0.153474	0	0.184667	0	0	0	0.0760125	0	0	0	0	0	0	0	0	0	0	0	0	0.00219604	0	0	0.100692	0	0	0	0	0	0	0	0	8.346e-05	0	0.175128	0	0	0	0.154393	0	0	0	0	0
IPI00060379	INTS12	Q96CB8	Integrator complex subunit 12	Integrator complex subunit 12;Uncharacterized protein;Uncharacterized protein	0	0	0	0	0	0	0	0	0	0	0	0	0	0	0	0	0	0	0	0	0	0	0	0	0	0	0	0	0	0	0	0	0	0	0	0	0	0	0	0	0	0	0	0	0
IPI00060521	FLYWCH2	Q96CP2	FLYWCH family member 2	FLYWCH family member 2	0.092829	0	0.0560866	0.183344	0	0	0	0	0	0.0589913	1	0	0	0	0	0	0	0	0	0	0	0	0	0	0.199711	0	0	0	0	0	0	0	0	0	0	0	0	0	0	0	0	0	0	0	0
IPI00060627	CCDC124	Q96CT7	Coiled-coil domain-containing protein 124	Coiled-coil domain-containing protein 124	0	0	0	0	0	0	0.0544526	0	0.228208	0.00875766	0.162048	0	0	0	0	0	0	0	0.219247	0	0.158966	0	0.640224	0	0	0	0	0	0	0	0.366436	0	0	0.141076	0	0	0	0	0	0	0	0	0	0	0
IPI00060893	ANAPC16	Q96DE5	Anaphase-promoting complex subunit 16	Anaphase-promoting complex subunit 16	0	0	0	0	0	0	0	0	0	0	0	0	0	0	0	0	0	0	0	0	0	0	0	0	0	0	0	0	0	0	0	0	0	0	0	0	0	0	0	0	0	0	0	0	0
IPI00061116	MUCL1	Q96DR8	Mucin-like protein 1	Mucin-like protein 1	0	0	0	0	0	0	0	0	0	0	0	0	0	0	0	0	0	0	0	0	0	0	0	0	0	0	0	0	0	0	0	0	0	0	0	0	0	0	0	0	0	0	0	0	0
IPI00061178	CCBL2	Q96E39	Heterogeneous nuclear ribonucleoprotein G-like 1	Heterogeneous nuclear ribonucleoprotein G-like 1	0	0	0	0	0	0	0	0	0	0	0	0	0	0	0	0	0	0	0	0	0	0	0	0	0	0	0	0	0	0	0	0	0	0	0	0	0	0	0	0	0	0	0	0	0
IPI00061680	CCDC101	Q96ES7	SAGA-associated factor 29 homolog	SAGA-associated factor 29 homolog;SAGA-associated factor 29 homolog	0	0	0	0	0	0	0	0	0	0	0	0	0	0	0	0	0	0	0	0	0	0	0	0	0	0	0	0	0	0	0	0	0	0	0	0	0	0	0	0	0	0	0	0	0
IPI00061777	CCDC97	Q96F63	Coiled-coil domain-containing protein 97	Coiled-coil domain-containing protein 97	0	0	0	0	0	0	0	0	0	0	0	0	0	0	0	0	0	0	0	0	0	0	0	0	0	0	0	0	0	0	0	0	0	0	0	0	0	0	0	0	0	0	0	0	0
IPI00061793	ARGBP2	E9PAW4	sorbin and SH3 domain-containing protein 2 isoform 6	sorbin and SH3 domain-containing protein 2 isoform 6;Isoform 3 of Sorbin and SH3 domain-containing protein 2;cDNA FLJ32196 fis, clone PLACE6002668, highly similar to Homo sapiens sorbin and SH3 domain containing 2 (SORBS2), transcript variant 1, mRNA	0	0	0	0	0	0	0	0	0	0	0	0	0	0	0	0	0	0	0	0	0	0	0	0	0	0	0	0	0	0	0	0	0	0	0	0	0	0	0	0	0	0	0	0	0
IPI00062037	DLC2	Q96FJ2	Dynein light chain 2, cytoplasmic	Dynein light chain 2, cytoplasmic	0	0	0	0	0	0	0	0	0	0	0	0	0	0	0	0	0	0	0	0	0	0	0	0	0	0	0	0	0	0	0	0	0	0	0	0	0	0	0	0	0	0	0	0	0
IPI00062120	AAG13	Q96FQ6	Protein S100-A16	Protein S100-A16	0	0.591476	0.351308	0	0.552559	0	0	0.381677	1	0	0.38232	0	0	0	0	0	0	0	0	0	0	0	0	0	0	0.49521	0	0.352292	0	0.277409	0	0	0	0	0	0	0	0	0	0	0	0	0	0	0
IPI00063181	CDKN2AIPNL	Q96HQ2-1	Isoform 1 of CDKN2AIP N-terminal-like protein	Isoform 1 of CDKN2AIP N-terminal-like protein;Isoform 2 of CDKN2AIP N-terminal-like protein	0	0	0	0	0	0	0	0	0.139105	0	0	0	0	0	0	0	0	0	0	0	0	0	0	0	1	0	0	0	0	0	0	0	0	0	0	0	0	0	0	0	0	0	0	0	0
IPI00063219	NAF1	Q96HR8	H/ACA ribonucleoprotein complex non-core subunit NAF1	H/ACA ribonucleoprotein complex non-core subunit NAF1;H/ACA ribonucleoprotein complex non-core subunit NAF1 isoform b;Uncharacterized protein	0	0	0	0	0	0.40403	0	0	0	0	0	0	0	0	0	0	0	0	0	0	0	0	0	0	0	0	0	0	0	0	0	0	0	0	0	0	0	0	0	0	0	0	0	0	0
IPI00063729	THOC3	Q96J01	THO complex subunit 3	THO complex subunit 3;Similar to THO complex subunit 3	0	0	0	0	0	0	0	0	0	0	0	0	0	0	0	0	0	0	0	0	0	0	0	0	0	0	0	0	0	0	0	0	0	0	0	0	0	0	0	0	0	0	0	0	0
IPI00064212	C13orf8	Q96JM3	Zinc finger protein 828	Zinc finger protein 828	0	0	0	0	0	0	0	0	0	0	0	0	0	0	0	0	0	0	0	0	0	0	0	0	0	0	0	0	0	0	0	0	0	0	0	0	0	0	0	0	0	0	0	0	0
IPI00065515	CWF19L2	Q2TBE0-1	Isoform 1 of CWF19-like protein 2	Isoform 1 of CWF19-like protein 2;Isoform 2 of CWF19-like protein 2	0	0	0	0	0	0	0	0	0	0	0	0	0	0	0	0	0	0	0	0	0	0	0	0	0	0	0	0	0	0	0	0	0	0	0	0	0	0	0	0	0	0	0	0	0
IPI00066458	CCNL2	Q96S94-1	Isoform 1 of Cyclin-L2	Isoform 1 of Cyclin-L2;Isoform 3 of Cyclin-L2;cDNA FLJ56251, highly similar to Cyclin-L2	0	0	0	0	0	0	0	0	0	0	0	0	0	0	0	0	0	0	0	0	0	0	0	0	0	0	0	0	0	0	0	0	0	0	0	0	0	0	0	0	0	0	0	0	0
IPI00068506	ABCF2	Q75MJ1	ATP-binding cassette sub-family F member 2 isoform b	ATP-binding cassette sub-family F member 2 isoform b;ATP-binding cassette sub-family F member 2	0	0	0	0	0	0	0.00450493	0	0.0652264	0	0	0	0.0189043	0	0	0	0	0	0	0	0	0.0157223	0	0	0.0630504	0	0	0	0	0	0	0	0	0	0	0.0883167	0.0674024	0	0	0	0	0	0	0	0
IPI00070643	CGI-03	Q9UNN5-1	Isoform Long of FAS-associated factor 1	Isoform Long of FAS-associated factor 1;Isoform Short of FAS-associated factor 1	0	0	0	0	0	0	0	0	0	0	0	0	0	0	0	0	0	0	0	0	0	0	0	0	0	0	0	0	0	0	0	0	0	0	0	0	0	0	0	0	0	0	0	0	0
IPI00071318	LUC7L	Q9NQ29-1	Isoform 1 of Putative RNA-binding protein Luc7-like 1	Isoform 1 of Putative RNA-binding protein Luc7-like 1;Isoform 2 of Putative RNA-binding protein Luc7-like 1;Isoform 3 of Putative RNA-binding protein Luc7-like 1;Uncharacterized protein;LUC7-like	0	0	0	0	0	0	0	0	0	0	0	0	0	0	0	0	0	0	0	0	0	0	0	0	0	0	0	0	0	0	0	0	0	0	0	0	0	0	0	0	0	0	0	0	0
IPI00071509	PKP1	Q13835-1	Isoform 2 of Plakophilin-1	Isoform 2 of Plakophilin-1;Isoform 1 of Plakophilin-1;plakophilin-1-like, partial	0	0	0	0	0	0	0	0	0	0	0	0	0	0	0	0	0	0	0	0	0	0	0	0	0	0	0	0	0	0	0	0	0	0	1	0	0	0	0.00676081	0	0	0	0.0215385	0	0
IPI00071697	NFYC	Q13952-1	Isoform 3 of Nuclear transcription factor Y subunit gamma	Isoform 3 of Nuclear transcription factor Y subunit gamma;Isoform 2 of Nuclear transcription factor Y subunit gamma;Uncharacterized protein;nuclear transcription factor Y subunit gamma isoform 1;Isoform 1 of Nuclear transcription factor Y subunit gamma;nuc	0	0	0	0	0	0	0	0	0	0	0	0	0	0	0	0	0	0	0	0	0	0	0	0	0	0	0	0	0	0	0	0	0	0	0	0	0	0	0	0	0	0	0	0	0
IPI00073096	ATDC	Q14134-1	Isoform Alpha of Tripartite motif-containing protein 29	Isoform Alpha of Tripartite motif-containing protein 29;Isoform Beta of Tripartite motif-containing protein 29;Uncharacterized protein	0	0	0	0	0	0	0	0	0	0	0	0	0	0	0	0	0	0	0	0	0	0	0	0	0	0	0	0	0	0	0	0	0	0	0	0	0	0	0	0	0	0	0	0	0
IPI00073713	MSI2	Q96DH6-1	Isoform 1 of RNA-binding protein Musashi homolog 2	Isoform 1 of RNA-binding protein Musashi homolog 2;cDNA FLJ56904, highly similar to RNA-binding protein Musashi homolog 2;Isoform 2 of RNA-binding protein Musashi homolog 2;cDNA FLJ52888, highly similar to RNA-binding protein Musashi homolog 2;Isoform 3 of	0	0	0	0	0	0	0	0	0	0	0	0	0	0	0	0	0	0	0	0	0	0	0	0	0	0	0	0	0	0	0	0	0	0	0	0	0	0	0	0	0	0	0	0	0
IPI00075081	FACD	Q9BXW9-1	Isoform 1 of Fanconi anemia group D2 protein	Isoform 1 of Fanconi anemia group D2 protein;Isoform 2 of Fanconi anemia group D2 protein	0	0	0	0	0	0	0	0	0	0	0	0	0	0	0	0	0	0	0	0	0	0	0	0	0	0	0	0	0	0	0	0	0	0	0	0	0	0	0	0	0	0	0	0	0
IPI00082931	SPRC	Q9UBC9	Small proline-rich protein 3	Small proline-rich protein 3;SPRR3;Small proline-rich protein 3	0	0.450593	0	0	0	0	0	0	0	0.441871	0	0	0	0	0	0	0	0	0	0	0	0	0	0	0	0	0	0	0	0	0	0	0	0.0761398	1	0	0	0	0	0	0	0.108177	0.12307	0	0
IPI00083708	BAT2D1	Q9Y520-7	Isoform 7 of Protein PRRC2C	Isoform 7 of Protein PRRC2C;Uncharacterized protein;Isoform 1 of Protein PRRC2C;Uncharacterized protein;Isoform 5 of Protein PRRC2C;protein PRRC2C;Isoform 6 of Protein PRRC2C;Uncharacterized protein;Isoform 2 of Protein PRRC2C;cDNA FLJ54637, highly similar	0	0	0	0	0	0	0	0	0	0	0	0	0	0	0	0	0	0	0	0	0	0	0	0	0	0	0	0	0	0	0	0	0	0.0461993	0	0	0	0	0	0	0	0	0	0	0.659169
IPI00093253	PIR51	Q96B01-1	Isoform 1 of RAD51-associated protein 1	Isoform 1 of RAD51-associated protein 1;Isoform 2 of RAD51-associated protein 1;Isoform 3 of RAD51-associated protein 1;Protein;26 kDa protein	0	0	0	0	0	0	0	0	0	0	0	0	0	0	0	0	0	0	0	0	0	0	0	0	1	0	0	0	0	0	0	0	0	0	0	0	0	0	0	0	0	0	0	0	0
IPI00095891	GNAS	Q5JWF2-1	Isoform XLas-1 of Guanine nucleotide-binding protein G(s) subunit alpha isoforms XLas	Isoform XLas-1 of Guanine nucleotide-binding protein G(s) subunit alpha isoforms XLas;Isoform XLas-2 of Guanine nucleotide-binding protein G(s) subunit alpha isoforms XLas;guanine nucleotide-binding protein G(olf) subunit alpha isoform 1;protein ALEX isofo	0	0	0	0	0	0	0	0	0	0	0	0	0	0	0	0	0	0	0	0	0	0	0	0	0	0	0	0	0	0	0	0	0	0	0	0	0	0	0	0	0	0	0	0	0
IPI00099550	DA41	Q9UMX0-1	Isoform 1 of Ubiquilin-1	Isoform 1 of Ubiquilin-1;Isoform 2 of Ubiquilin-1	0	0	0	0	0	0	0	0	0	0	0	0	0	0	0	0	0	0	0	0	0	0	0	0	0	0	0	0	0	0	0	0	0	0	0	0.0272745	0	0	0	0	0	0	0	0	0
IPI00099746	CDC2L2	Q9UQ88-1	Isoform SV6 of Cyclin-dependent kinase 11A	Isoform SV6 of Cyclin-dependent kinase 11A;Isoform SV1 of Cyclin-dependent kinase 11A;Cell division cycle 2-like 2;Isoform SV2 of Cyclin-dependent kinase 11A;Isoform SV3 of Cyclin-dependent kinase 11A;Cell division cycle 2-like 2;Isoform SV7 of Cyclin-depe	0	0	0	0	0	0	0	0	0	0	0	0	0	0	0	0	0	0	0	0	0	0	0	0	0	0	0	0	0	0	0	0	0	0	0	0	0	0	0	0	0	0	0	0	0
IPI00099986	FN3KRP	Q9HA64	Ketosamine-3-kinase	Ketosamine-3-kinase;cDNA FLJ57707, highly similar to Ketosamine-3-kinase;Conserved hypothetical protein	0	0	0	0	0	0	0	0	0	0	0	0	0	0	0	0	0	0	0	0	0	0	0	0	0	0	0	0	0	0	0	0	0	0	0	0	0	0	0	0	0	0	0	0	0
IPI00100151	XRN2	Q9H0D6-1	Isoform 1 of 5-3 exoribonuclease 2	Isoform 1 of 5-3 exoribonuclease 2;cDNA FLJ55645, highly similar to 5-3 exoribonuclease 2;Isoform 2 of 5-3 exoribonuclease 2	0.164537	0	0	0	0	0	0.10576	0	0	0.419741	0	0	0	0	0	0.0536173	0	0	0	0	0	0	0.0756565	0.232588	0.552236	0.0835951	0	0	0	0	0	0	0	0	0	0	0	0.0669949	0	0.0432579	0	0	0	0.188777	0
IPI00100160	CAND1	Q86VP6-1	Isoform 1 of Cullin-associated NEDD8-dissociated protein 1	Isoform 1 of Cullin-associated NEDD8-dissociated protein 1;Isoform 2 of Cullin-associated NEDD8-dissociated protein 1	0	0	0	0	0	0	0	0	0	0	0	0	0	0	0	0	0	0	0	0	0	0	0	0	0	0	0	0	0	0	0	0	0	0	0	0	0	0	0	0	0	0	0	0	0
IPI00100313	HT004	Q5JVF3-4	Isoform 4 of PCI domain-containing protein 2	Isoform 4 of PCI domain-containing protein 2;Uncharacterized protein;Isoform 1 of PCI domain-containing protein 2;Isoform 3 of PCI domain-containing protein 2	0	0	0	0	0	0	0	0	0	0	0	0	0	0	0	0	0	0	0	0	0	0	0	0	0	0	0	0	0	0	0	0	0	0	0	0	0	0	0	0	0	0	0	0	0
IPI00100468	BCD1	Q9NWK9	Box C/D snoRNA protein 1	Box C/D snoRNA protein 1;box C/D snoRNA protein 1 isoform 2	0	0	0	0	0	0	0	0	0	0	0	0	0	0	0	0	0	0	0	0	0	0	0	0	0	0	0	0	0	0	0	0	0	0	0	0	0	0	0	0	0	0	0	0	0
IPI00100656	GPSN2	Q9NZ01-1	Isoform 1 of Trans-2,3-enoyl-CoA reductase	Isoform 1 of Trans-2,3-enoyl-CoA reductase;Isoform 2 of Trans-2,3-enoyl-CoA reductase	0	0	0	0	0	0	0	0	0	0	0	0	0	0	0	0	0	0	0	0	0	0	0	0	0	0	0	0	0	0	0	0	0	0.233266	0	0	0	0	0	0	0	0	0	0	0
IPI00100791	GTF2H3	Q13889	General transcription factor IIH subunit 3	General transcription factor IIH subunit 3;cDNA FLJ53013, highly similar to TFIIH basal transcription factor complex p34 subunit;Putative uncharacterized protein;29 kDa protein;24 kDa protein;22 kDa protein;20 kDa protein;16 kDa protein	0	0	0	0	0	0	0	0	0	0	0	0	0	0	0	0	0	0	0	0	0	0	0	0	0	0	0	0	0	0	0	0	0	0	0	0	0	0	0	0	0	0	0	0	0
IPI00100947	LENG1	Q96BZ8	Leukocyte receptor cluster member 1	Leukocyte receptor cluster member 1	0	0	0	0	0	0	0	0	0	0.215805	1	0	0	0	0	0	0	0	0	0	0	0	0	0	0.343881	0	0	0	0	0	0	0	0	0	0	0	0	0	0	0	0	0	0	0	0
IPI00100984	HEATR3	Q7Z4Q2-1	Isoform 1 of HEAT repeat-containing protein 3	Isoform 1 of HEAT repeat-containing protein 3;Uncharacterized protein;Isoform 2 of HEAT repeat-containing protein 3;Isoform 3 of HEAT repeat-containing protein 3	0	0	0	0	0	0	0	0	0	0	0	0	0	0	0	0	0	0	0	0	0	0	0	0	0	0	0	0	0	0	0	0	0	0	0	0	0	0	0	0	0	0	0	0	0
IPI00101987	C19orf62	Q9NWV8-1	Isoform 1 of BRISC and BRCA1-A complex member 1	Isoform 1 of BRISC and BRCA1-A complex member 1;36 kDa protein;Isoform 3 of BRISC and BRCA1-A complex member 1	0	0	0	0	0	0	0	0	0	0	0	0	0	0	0	0	0	0	0	0	0	0	0	0	0	0	0	0	0	0	0	0	0	0	0	0	0	0	0	0	0	0	0	0	0
IPI00102059	CVAK90	Q96KG9-1	Isoform 1 of N-terminal kinase-like protein	Isoform 1 of N-terminal kinase-like protein;Isoform 2 of N-terminal kinase-like protein;Isoform 6 of N-terminal kinase-like protein;Isoform 4 of N-terminal kinase-like protein;Uncharacterized protein;Isoform 3 of N-terminal kinase-like protein;Uncharacteri	0	0	0	0	0	0	0	0	0	0	0	0	0	0	0	0	0	0	0	0	0	0	0	0	0	0	0	0	0	0	0	0	0	0	0	0	0	0	0	0	0	0	0	0	0
IPI00102069	EIF3M	Q7L2H7	Eukaryotic translation initiation factor 3 subunit M	Eukaryotic translation initiation factor 3 subunit M;cDNA FLJ54904, highly similar to Homo sapiens dendritic cell protein (hfl-B5), mRNA	0	0	0	0	0	0	0	0	0	0	0	0	0	0	0	0	0	0	0	0	0	0	0	0	0	0	0	0	0	0	0	0	0	0	0	0	0	0	0	0	0	0	0	0	0
IPI00102501	AGTRAP	Q6RW13-1	Isoform 1 of Type-1 angiotensin II receptor-associated protein	Isoform 1 of Type-1 angiotensin II receptor-associated protein;Isoform 2 of Type-1 angiotensin II receptor-associated protein	0	0	0	0	0	0	0	0	0	0	0	0	0	0	0	0	0	0	0	0	0	0	0	0	0	0	0	0	0	0	0	0	0	0	0	0	0	0	0	0	0	0	0	0	0
IPI00102815	AD24	Q8WTT2	Nucleolar complex protein 3 homolog	Nucleolar complex protein 3 homolog;Uncharacterized protein	0	0	0	0	0	0	0	0	0	0	0	0	0	0	0	0	0	0	0	0	0	0	0	0	0	0	0	0	0	0	0	0	0	0	0	0	0	0	0	0	0	0	0	0	0
IPI00103242	POF1B	Q8WVV4-1	Isoform 1 of Protein POF1B	Isoform 1 of Protein POF1B;Isoform 2 of Protein POF1B	0	0	0	0	0	0	0	0	0	0	0	0	0	0	0	0	0	0	0	0	0	0	0	0	0	0	0	0	0	0	0	0	0	0	0	0	0	0	0	0	0	0	0	0	0
IPI00103525	PSP1	Q8WXF1-1	Isoform 1 of Paraspeckle component 1	Isoform 1 of Paraspeckle component 1;53 kDa protein;Isoform 2 of Paraspeckle component 1	0	0	0	0	0.0426942	0	0	0	0	1	0.256317	0.163219	0	0	0	0	0	0	0	0	0	0	0	0	0	0	0	0	0	0	0	0	0	0	0	0	0	0	0	0	0	0	0	0	0.0298447
IPI00103554	GATAD2B	Q8WXI9	Transcriptional repressor p66-beta	Transcriptional repressor p66-beta	0	0	0	0	0	0	0	0	0	0	0	0	0	0	0	0	0	0	0	0	0	0	0	0	0	0	0	0	0	0	0	0	0	0	0	0	0	0	0	0	0	0	0	0	0
IPI00103863	pp12708	Q8WYX0	Putative uncharacterized protein pp12708	Putative uncharacterized protein pp12708	0	0	0	0	0	0	0	0	0	0	0	0	0	0	0	0	0	0	0	0	0	0	0	0	0	0	0	0	0	0	0	0	0	0	0	0	0	0	0	0	0	0	0	0	0
IPI00103873	C7orf12	Q96PB1	CAS1 domain-containing protein 1	CAS1 domain-containing protein 1;Uncharacterized protein;12 kDa protein	0	0	0	0	0	0	0	0	0	0	0	0	0	1	0	0	0	0	0	0	0	0	0	0	0	0	0	0	0	0	0	0	0	0	0	0	0	0	0	0	0	0	0	0	0
IPI00103994	KIAA1352	Q9P2J5	Leucyl-tRNA synthetase, cytoplasmic	Leucyl-tRNA synthetase, cytoplasmic;cDNA FLJ58157, highly similar to Leucyl-tRNA synthetase, cytoplasmic;cDNA FLJ58466, highly similar to Leucyl-tRNA synthetase, cytoplasmic;cDNA FLJ58533, highly similar to Leucyl-tRNA synthetase, cytoplasmic;Proliferation	0	0	0	0	0	0	0	0	0	0	0	0	0	0	0	0	0	0	0	0	0	0	0	0	0	0	0	0	0	0	0	0	0	0	0	0	0	0	0	0	0	0	0	0	0
IPI00104050	THRAP3	Q9Y2W1	Thyroid hormone receptor-associated protein 3	Thyroid hormone receptor-associated protein 3	0	0	0	0	0	0	0	0	0	0.00925287	0	0	0	0	0	0	0	0	0	0	0	0	0.00138996	0	0.065758	0	0	0.00748954	0.181789	0	0	0	0	0.00379098	0	0	0.0207931	0.0452505	0	0	0	0	0	0	0
IPI00105598	PSMD11	O00231	Proteasome 26S non-ATPase subunit 11 variant (Fragment)	Proteasome 26S non-ATPase subunit 11 variant (Fragment);Protein	0	0	0	0	0	0	0	0	0	0	0	0	0	0	0	0	0	0	0	0	0	0	0	0	0	0	0	0	0	0	0	0	0	0	0	0	0	0	0	0	0	0	0	0	0
IPI00106491	C1orf33	Q9UKD2	mRNA turnover protein 4 homolog	mRNA turnover protein 4 homolog	0	0	0	0	0	0	0	0	0	0	0	0	0	0	0	0	0	0	0	0	0.0741401	0	0	0.0110282	0	0	0.0629204	0.128986	0.0861776	0	0.11549	0.0788623	0.0338213	0	0	0	0	0	0	0	0	0	0	0	0
IPI00107122	KIAA0410	Q9BVL2-1	Isoform 1 of Nucleoporin p58/p45	Isoform 1 of Nucleoporin p58/p45;nucleoporin p58/p45 isoform b;cDNA FLJ41961 fis, clone PUAEN2004083, highly similar to Nucleoporin p58/p45;Uncharacterized protein;Nucleoporin like 1;Isoform 2 of Nucleoporin p58/p45;cDNA FLJ52820, highly similar to Nucleop	0	0	0	0	0	0	0	0	0	0	0	0	0	0	0	0	0	0	0	0	0	0	0	0	0	0	0	0	0	0	0	0	0	0	0	0	0	0	0	0	0	0	0	0	0
IPI00107357	CLPTM1	O96005-2	Isoform 2 of Cleft lip and palate transmembrane protein 1	Isoform 2 of Cleft lip and palate transmembrane protein 1;Isoform 1 of Cleft lip and palate transmembrane protein 1;cDNA FLJ58081, highly similar to Cleft lip and palate transmembrane protein 1;cDNA FLJ59465, highly similar to Cleft lip and palate transmem	0	0	0	0	0	0	0	0	0	0	0	0	0	0	0	0	0	0	0	0	0	0	0	0	0	0	0	0	0	0	0	0	0	0	0	0	0	0	0	0	0	0	0	0	0
IPI00107555	PFN2	B4DNH1	Profilin	Profilin;Isoform IIb of Profilin-2;Uncharacterized protein;Isoform IIa of Profilin-2;Profilin;Uncharacterized protein	0	0	0	0	0	0	0	0	0	0	0	0	0	0	0	0	0.293094	0	0	0	0	0	0	0	0	0	0	0	0	0	0	0.293784	0	0	0	0	0	0	0	0	0	0	0	0	0
IPI00107693	ARC105	Q96RN5-1	Isoform 1 of Mediator of RNA polymerase II transcription subunit 15	Isoform 1 of Mediator of RNA polymerase II transcription subunit 15;Isoform 2 of Mediator of RNA polymerase II transcription subunit 15;Isoform 3 of Mediator of RNA polymerase II transcription subunit 15;80 kDa protein;cDNA FLJ58080, highly similar to Posi	0	0	0.00962609	0.153182	0	0	0	0	0	1	0.238257	0.00179366	0	0	0	0	0.00840606	0	0	0	0	0	0	0	0	0	0	0	0	0	0	0	0	0	0	0	0	0	0	0	0	0	0	0	0.0752735
IPI00107745	CREAP1	O95232-1	Isoform 1 of Luc7-like protein 3	Isoform 1 of Luc7-like protein 3;cDNA FLJ77715, highly similar to Homo sapiens cisplatin resistance-associated overexpressed protein(LUC7A), mRNA;CROP protein (Fragment);cDNA FLJ59548, highly similar to Cisplatin resistance-associated overexpressed protein	0	0	0	0	0	0	0	0	0.160957	0	0	0	0	0	0	0	0	0	0.671838	0	0	0	0.0637794	0	0	0	0	0	0	0	0	0	0	0	0	0	0	0.623465	0.0163758	0	0.17507	0	0	0	0
IPI00140420	SND1	Q7KZF4	Staphylococcal nuclease domain-containing protein 1	Staphylococcal nuclease domain-containing protein 1;cDNA FLJ39264 fis, clone OCBBF2009603, highly similar to Staphylococcal nuclease domain-containing protein 1;cDNA FLJ54574, highly similar to Staphylococcal nuclease domain-containing protein 1	0	0	0	0	0	0	0	0	0	0	0	0	0	0	0	0	0	0	0	0	0	0	0	0	0	0	0	0	0	0	0	0	0	0	0	0	0	0	0	0	0	0	0	0.0830208	0
IPI00141118	EPC2	Q52LR7	Enhancer of polycomb homolog 2	Enhancer of polycomb homolog 2;Uncharacterized protein;Uncharacterized protein	0	0	0	0	0	0	0	0	0	0	0	0	0	0	0	0	0	0	0	0	0	0	0	0	0	0	0	0	0	0	0	0	0	0	0	0	0	0	0	0	0	0	0	0	0
IPI00143753	KIAA0332	O15042-1	Isoform 1 of U2 snRNP-associated SURP motif-containing protein	Isoform 1 of U2 snRNP-associated SURP motif-containing protein;Isoform 2 of U2 snRNP-associated SURP motif-containing protein;Uncharacterized protein;Isoform 3 of U2 snRNP-associated SURP motif-containing protein;50 kDa protein;Uncharacterized protein	0	0.254087	0	0	0.14373	0	0.598795	0.194422	0	0.0847042	0	0	0	0	0	0	0.119056	0	0	0	0	0	0	0	0.128807	0.117976	0	0	0.0856562	0.0094046	0	0	0	0	0	0	0	0	0	0.0472191	0	0	0	0.0576256	0
IPI00144293	KIAA1966	Q96MU7-1	Isoform 1 of YTH domain-containing protein 1	Isoform 1 of YTH domain-containing protein 1;Isoform 2 of YTH domain-containing protein 1	0	0	0	0	0	0	0	0.2358	0	0	0	0	0	0.71542	0	0	0.665457	0	0.569639	0	0	0	0	0	0	0	0.510109	0.459087	0	1	0.508539	0.420751	0	0	0	0	0	0	0	0	0	0	0	0	0
IPI00145593	C7orf3	Q5C9Z4	Nucleolar MIF4G domain-containing protein 1	Nucleolar MIF4G domain-containing protein 1	0	0	0	0	0	0	0	0	0	0	0	0	0	0	0	0	0	0	0	0	0	0	0	0	0	0	0	0	0	0	0	0	0	0	0	0	0	0	0	0	0	0	0	0	0
IPI00148063	HBP	Q9NRV9	Heme-binding protein 1	Heme-binding protein 1;15 kDa protein	0.313331	0.382606	0.272734	1	0.588855	0	0.290906	0.18681	0.356068	0.574656	0.387001	0	0	0	0	0	0	0	0	0	0	0	0	0	0.970701	0	0	0	0	0	0	0	0	0	0	0	0	0	0	0	0	0	0	0	0
IPI00149276	BRCC45	Q9NXR7-1	Isoform 1 of BRCA1-A complex subunit BRE	Isoform 1 of BRCA1-A complex subunit BRE;cDNA FLJ41081 fis, clone ADRGL2009755, highly similar to Homo sapiens brain and reproductive organ-expressed protein (BRE) mRNA;Isoform 2 of BRCA1-A complex subunit BRE;Isoform 3 of BRCA1-A complex subunit BRE;Isofo	0	0	0	0	0	0	0	0	0	0	0	0	0	0	0	0	0	0	0	0	0	0	0	0	0	0	0	0	0	0	0	0	0	0	0	0	0	0	0	0	0	0	0	0	0
IPI00150269	PRP4	O43172-1	Isoform 1 of U4/U6 small nuclear ribonucleoprotein Prp4	Isoform 1 of U4/U6 small nuclear ribonucleoprotein Prp4;Isoform 2 of U4/U6 small nuclear ribonucleoprotein Prp4	0	0	0	0	0	0	0.046539	0.176462	0.00482321	0	0.259156	0.00292957	0.0785637	0.0318076	0	0	0	0	0	0	0	0.0670905	0.0681209	0.137239	0.158291	0	0.00500422	0.186988	0.00389031	0.170043	0	0.119416	0	0	0	0	0.041777	0.132115	0	0	0	0	0	0	0
IPI00151170	MPS1	P33981	Dual specificity protein kinase TTK	Dual specificity protein kinase TTK;dual specificity protein kinase TTK isoform 2	0	0	0	0	0	0	0	0	0	0	0	0	0	0	0	0	0	0	0	0	0	0	0	0	0	0	0	0	0	0	0	0	0	0	0.0174161	0	0	0	0	0	0	0.0249533	0	0.0067993	0.112495
IPI00152154	MG2	Q8TAX7	Mucin-7	Mucin-7;Uncharacterized protein	0	0	0	0	0	0	0	0	0	1	0.120985	0	0	0	0	0	0	0	0	0	0	0	0	0	0	0	0	0	0	0	0	0	0	0.0824235	0.238256	0	0	0	0.07697	0.0678685	0.0745796	0.0705102	0.0740476	0.0776861	0
IPI00152510	DDX54	Q8TDD1-2	Isoform 2 of ATP-dependent RNA helicase DDX54	Isoform 2 of ATP-dependent RNA helicase DDX54;Isoform 1 of ATP-dependent RNA helicase DDX54	0	0	0	0	0	0	0	0	0	0	0	0	0	0	0	0	0	0	0	0	0	0	0	0	0	0	0	0	0	0	0	0	0	0	0	0	0	0	0	0	0	0	0	0	0
IPI00152535	CHD5	Q8TDI0	Chromodomain-helicase-DNA-binding protein 5	Chromodomain-helicase-DNA-binding protein 5;Chromodomain helicase DNA binding protein 5;Putative uncharacterized protein DKFZp434P202;Putative uncharacterized protein DKFZp434K213;Chromodomain helicase DNA binding protein 5	0	0	0	0	0	0	0	0	0	0	0	0	0	0	0	0	0	0	0	0	0	0	0	0	0	0	0	0	0	0	0	0	0	0	0	0	0	0	0	0	0	0	0	0	0
IPI00152627	C11orf30	B7ZKU0	C11orf30 protein	C11orf30 protein;C11orf30 protein;Chromosome 11 open reading frame 30, isoform CRA_c;Isoform 1 of Protein EMSY;C11orf30 protein;Uncharacterized protein;Isoform 2 of Protein EMSY	0	0	0	0	0	0	0	0	0	0	0	0	0	0	0	0	0	0	0	0	0	0	0	0	0	0	0	0	0	0	0	0	0	0	0	0	0	0	0	0	0	0	0	0	0
IPI00152708	UTP15	Q8TED0	U3 small nucleolar RNA-associated protein 15 homolog	U3 small nucleolar RNA-associated protein 15 homolog;cDNA FLJ57656, highly similar to U3 small nucleolar RNA-associated protein 15 homolog;Protein	0	0	0	0	0	0	0	0	0	0	0	0	0	0	0	0	0	0	0	0	0	0	0	0	0	0	0	0	0	0	0	0	0	0	0	0	0	0	0	0	0	0	0	0	0
IPI00152785	H2BFH	P23527	Histone H2B type 1-O	Histone H2B type 1-O;Histone H2B type 1-B;Histone H2B type 1-J;Histone H2B type 2-E;Histone H2B type 3-B;Putative histone H2B type 2-C;Putative histone H2B type 2-D	0	0	0	0	0	0	0	0	0	1	0	0	0	0	0	0	0	0	0	0	0	0	0	0	0	0	0	0	0	0	0	0	0	0	0	0	0	0	0	0	0	0	0	0	0
IPI00152853	HKMT1098	Q6NYC8-1	Isoform 1 of Phostensin	Isoform 1 of Phostensin;68 kDa protein;68 kDa protein;Isoform 2 of Phostensin	0	0	0	0	0	0	0	0	0	0	0	0	0	0	0	0	0	0	0	0	0	0	0	0	0	0	0	0	0	0	0	0	0	0	0	0	0	0	0	0	0	0	0	0	0
IPI00152890	NOL6	Q9H6R4-1	Isoform 1 of Nucleolar protein 6	Isoform 1 of Nucleolar protein 6;Isoform 4 of Nucleolar protein 6;cDNA FLJ58527, highly similar to Nucleolar protein 6;Isoform 2 of Nucleolar protein 6;Isoform 3 of Nucleolar protein 6	0	0	0	0	0	0	0	0	0	0	0	0	0	0	0	0	0	0	0	0	0	0	0	0	0	0	0	0	0	0	0	0	0	0	0	0	1	0	0	0	0	0	0	0	0
IPI00152960	RRN3	Q9NYV6	RNA polymerase I-specific transcription initiation factor RRN3	RNA polymerase I-specific transcription initiation factor RRN3;70 kDa protein;RRN3 protein;cDNA FLJ53965, highly similar to RNA polymerase I-specific transcription initiation factor RRN3;Putative uncharacterized protein A-270G1.2	0	0	0	0	0	0	0	0	0	0	0	0	0	0	0	0	0	0	0	0	0	0	0	0	0	0	0	0	0	0	0	0	0	0	0	0	0	0	0	0	0	0	0	0	0
IPI00153032	C6orf93	Q96GA3	Protein LTV1 homolog	Protein LTV1 homolog	0	0	0	0	0	0	0	0	0	0	0	0	0	0	0	0	0	0	0	0	0	0	0	0	0	0	0	0	0	0	0	0	0	0	0	0	0	0	0	0	0	0	0	0	0
IPI00154590	MKI67IP	Q9BYG3	MKI67 FHA domain-interacting nucleolar phosphoprotein	MKI67 FHA domain-interacting nucleolar phosphoprotein;cDNA FLJ57495, highly similar to MKI67 FHA domain-interacting nucleolar phosphoprotein;Uncharacterized protein;Uncharacterized protein	0	0	0	0	0	0	0	0	0	0	0	0	0	0	0	0	0	0	0	0	0	0	0	0	0	0	0	0	0	0	0	0	0	0	0	0	0	0	0	0	0	0	0	0	0
IPI00154668	CCDC93	Q567U6	Coiled-coil domain-containing protein 93	Coiled-coil domain-containing protein 93;Uncharacterized protein	0	0	0	0	0	0	0	0	0	0	0	0	0	0	0	0	0	0	0	0	0	0	0	0	0	0	0	0	0	0	0	0	0	0	0	0	0	0	0	0	0	0	0	0	0
IPI00154975	DNAJC9	Q8WXX5	DnaJ homolog subfamily C member 9	DnaJ homolog subfamily C member 9;RcDNAJ9 (Fragment)	0	0	0	0	0	0	0	0	0	0	0	0	0	0	0	0	0	0	0	0	0	0	0	0	0	0	0	0	0	0	0	0	0	0	0	0	0	0	0	0	0	0	0	0	0
IPI00156037	NUPL1	C9JDH3	Uncharacterized protein	Uncharacterized protein;Nucleoporin like 1;Isoform 1 of Nucleoporin p58/p45;nucleoporin p58/p45 isoform b;cDNA FLJ41961 fis, clone PUAEN2004083, highly similar to Nucleoporin p58/p45;Isoform 2 of Nucleoporin p58/p45;cDNA FLJ52820, highly similar to Nucleop	0	0	0	0	0	0	0	0	0	0	0	0	0	0	0	0	0	0	0	0	0	0	0	0	0	0	0	0	0	0	0	0	0	0	0	0	0	0	0	0	0	0	0	0	0
IPI00156689	VAT1	Q99536	Synaptic vesicle membrane protein VAT-1 homolog	Synaptic vesicle membrane protein VAT-1 homolog;cDNA FLJ54106, moderately similar to Synaptic vesicle membrane protein VAT-1 homolog;cDNA FLJ39753 fis, clone SMINT2018343, highly similar to Synaptic vesicle membrane protein VAT-1homolog;Uncharacterized pro	0	0	0	0	0	0	0	0	0	0	0	0	0	0	0	0	0	0	0	0	0	0	0	0	0	0	0	0	0	0	0	0	0	0	0	0	0	0	0	0.0176912	0	0	0	0	0
IPI00157365	NUB1	Q9Y5A7-2	NEDD8 ultimate buster-1	NEDD8 ultimate buster-1;Isoform 1 of NEDD8 ultimate buster 1;31 kDa protein;Uncharacterized protein	0	0	0	0	0	0	0	0	0	0	0	0	0	0	0	0	0	0	0	0	0	0	0	0	0	0	0	0	0	0	0	0	0	0	0	0	0	0	0	0	0	0	0	0	0
IPI00160622	CEP2	Q9BV73-1	Isoform 1 of Centrosome-associated protein CEP250	Isoform 1 of Centrosome-associated protein CEP250;Isoform 2 of Centrosome-associated protein CEP250	0	0	0	0	0	0	0	0	0	0	0	0	0	0	0	0	0	0	0	0	0	0	0	0	0	0	0	0	0	0	0	0	0	0	0	0	0	0	0	0	0	0	0	0	0
IPI00161600	C17orf79	Q9NQ92	Cooperator of PRMT5	Cooperator of PRMT5	0	0	0	0	0	0	0	0	0	0	0	0	0	0	0	0	0	0	0	0	0	0	0	0	0	0	0	0	0	0	0	0	0	0	0	0	0	0	0	0	0	0	0	0	0
IPI00162563	BRE1B	O75150-1	Isoform 1 of E3 ubiquitin-protein ligase BRE1B	Isoform 1 of E3 ubiquitin-protein ligase BRE1B;Isoform 4 of E3 ubiquitin-protein ligase BRE1B;cDNA FLJ58265, highly similar to Ubiquitin-protein ligase BRE1B;cDNA FLJ58523, highly similar to Ubiquitin-protein ligase BRE1B;cDNA FLJ59150, highly similar to U	0	0	0	0	0	0	0	0	0	0	0	0	0	0	0	0	0	0	0	0	0	0	0	0	0	0	0	0	0	0	0	0	0	0	0	0	0	0	0	0	0	0	0	0	0
IPI00163187	FAN1	Q16658	Fascin	Fascin;52 kDa protein;cDNA FLJ38511 fis, clone HCHON2000417, highly similar to FASCIN	0.675463	0	0.373206	0	1	0	0	0	0.404498	0	0.330545	0	0	0	0	0	0	0	0	0	0	0	0	0	0	0	0	0	0	0	0	0	0.138713	0	0	0	0	0	0	0	0	0	0	0	0
IPI00163496	LIP1	Q13136-1	Isoform 1 of Liprin-alpha-1	Isoform 1 of Liprin-alpha-1;Isoform 2 of Liprin-alpha-1;cDNA FLJ42630 fis, clone BRACE3019084, highly similar to Liprin-alpha-1;Uncharacterized protein;Protein	0	0	0	0	0	0	0	0	0	0	0	0	0	0	0	0	0	0	0	0	0	0	0	0	0	0	0	0	0	0	0	0	0	0	0	0	0	0	0	0	0	0	0	0	0
IPI00163849	EPS15L1	B4DKA3	cDNA FLJ60624, highly similar to Epidermal growth factor receptor substrate 15-like 1	cDNA FLJ60624, highly similar to Epidermal growth factor receptor substrate 15-like 1;Epidermal growth factor receptor substrate 15-like 1;cDNA FLJ14104 fis, clone MAMMA1001198, highly similar to Epidermal growth factor receptor substrate 15-like 1	0	0.280999	0	0	0	0	0	0	0	0	0	0	0	0	0	0	0	0	0	0	0	0	0	0	0.504713	0	0	0	0	0	0	0	0	0.126679	0	0.689525	0.344975	0	0	0	0	0	0	0	0
IPI00164215	TSPYL	Q9H0U9	TSPYL protein	TSPYL protein;cDNA FLJ60717, highly similar to Testis-specific Y-encoded-like protein 1	0	0	0	0	0	0	0	0	0	0	0	0	0	0	0	0	0	0	0	0	0	0	0	0	0	0	0	0	0	0	0	0	0	0	0	0	0	0	0	0	0	0	0	0	0
IPI00165230	DAZAP1	Q96EP5-1	Isoform 1 of DAZ-associated protein 1	Isoform 1 of DAZ-associated protein 1;Isoform 2 of DAZ-associated protein 1	0	0.00021389	0	0.192607	0.132464	0	0	0	0.180033	0.996065	0.207363	0.267877	0.0705114	0	0	0	0	0	0.0175868	0	0.0793128	0	0.0529411	0.0888974	0	0	0	0	0	0	0	0	0	0	0	0	0	0	0	0.0348414	0	0	0.0325243	0	0
IPI00165309	C6orf175	Q6ZYL4	General transcription factor IIH subunit 5	General transcription factor IIH subunit 5	0	0	0	0	0	0	0	0	0	0	0	0	0	0	0	0	0	0	0	0	0	0	0	0	0	0	0	0	0	0	0	0	0	0	0	0	0	0	0	0	0	0	0	0	0
IPI00165357	KIAA1266	Q9BTC8-1	Isoform 1 of Metastasis-associated protein MTA3	Isoform 1 of Metastasis-associated protein MTA3;Uncharacterized protein;Metastasis associated 1 family, member 3, isoform CRA_a;Isoform 2 of Metastasis-associated protein MTA3;Uncharacterized protein;Uncharacterized protein	0	0	0	0	0	0	0	0	0	0	1	0	0	0	0	0	0	0	0	0	0	0	0	0	0	0	0	0	0	0	0	0	0	0	0	0	0	0	0	0	0	0	0	0	0
IPI00165434	C14orf170	P49750-4	Isoform 4 of YLP motif-containing protein 1	Isoform 4 of YLP motif-containing protein 1;Isoform 1 of YLP motif-containing protein 1;Isoform 3 of YLP motif-containing protein 1;Similar to YLP motif containing 1	0	0	0	0	0	0	0	0	0	0	0	0	0	0	0	0	0	0	0	0	0	0	0	0	1	0	0	0	0	0	0	0	0	0.573665	0	0.640822	0.593526	0.80502	0	0	0	0	0	0	0
IPI00165651	CDA14	E7EU90	Cd002 protein	Cd002 protein;Endoplasmic reticulum-Golgi intermediate compartment protein 2	0	0	0	0	0	0	0	0	0	0	0	0	0	0	0	0	0	0	0	0	0	0	0	0	0	0	0	0	0	0	0	0	0	0	0	0	0	0	0	0	0	0	0	0	0
IPI00166130	FAM152B	Q6ICB0	PPPDE peptidase domain-containing protein 2	PPPDE peptidase domain-containing protein 2	0	0	0	0	0	0	0	0	0	0	0	0	0	0	0	0	0	0	0	0	0	0	0	0	0	0	0	0	0	0	0	0	0	0.0321895	0	0	0	0	0.0806802	0	0	0	0.0332514	0.0544662	0
IPI00166200	FKSG9	Q96QA5	Gasdermin-A	Gasdermin-A	0	0	0	0	0	0	0	0	0	0	0	0	0	0	0	0	0	0	0	0	0	0	0	0	0	0	0	0	0	0	0	0	0	0	0	0	0	0	0	0	0	0.636968	0.424018	0	0
IPI00166211	AIM1L	Q8N1P7	absent in melanoma 1-like protein	absent in melanoma 1-like protein	0	0	0	0	0	0	0	0	0	0	0	0	0	0	0	0	0	0	0	0	0	0	0	0	0	0	0	0	0	0	0	0	0	0	0	0	0	0	0	0	0	0	0	0	0
IPI00166555	C13orf10	Q5T8P6-1	Isoform 1 of RNA-binding protein 26	Isoform 1 of RNA-binding protein 26;Isoform 2 of RNA-binding protein 26	0	0	0	0	0	0	0	0	0	0	0.714834	0	0	0	0	0	0	0	0	0	0	0	0	0	0	0	0	0	0	0	0	0	0	0	0	0	0	0	0.134292	0	0	0	0	0	0.318776
IPI00166729	AZGP1	P25311	Zinc-alpha-2-glycoprotein	Zinc-alpha-2-glycoprotein;Uncharacterized protein;Uncharacterized protein	0	0	0.00342266	0	0	0	0	0	0	0.670311	0	0	0	0	0	0	0	0	0	0	0	0	0	0	0	0	0	0	0	0	0	0	0	0.0364973	0.349024	0.397423	0.301408	0	0	0	0.467598	0.430444	0.270707	0.14233	0
IPI00166784	C8orf36	Q96MF7	E3 SUMO-protein ligase NSE2	E3 SUMO-protein ligase NSE2;Uncharacterized protein;Uncharacterized protein;Uncharacterized protein;10 kDa protein	0	0	0	0	0	0	0	0	0	0	0	0	0	0	0	0	0	0	0	0	0	0	0	0	0	0	0	0	0	0	0	0	0	0	0	0	0	0	0	0	0	0	0	0	0
IPI00167002	ELF1	P32519	ETS-related transcription factor Elf-1	ETS-related transcription factor Elf-1;ETS-related transcription factor Elf-1 isoform b;Putative uncharacterized protein DKFZp686H0575	0	0	0	0	0	0	0	0	0	0	0	0	0	0	0	0	0	0	0	0	0	0	0	0	0	0	0	0	0	0	0	0	0	0	0	0	0	0	0	0	0	0	0	0	0
IPI00167369	CXorf55	Q8N7X1	RNA-binding motif protein, X-linked-like-3	RNA-binding motif protein, X-linked-like-3	0	0	0	0	0	0	0	0	0	0	0	0	0	0	0	0	0	0	0	0	0	0	0	0	0	0	0	0	0	0	0	0	0	0	0	0	0	0	0	0	0	0	0	0	0
IPI00167535	CAGH32	Q96L91-1	Isoform 1 of E1A-binding protein p400	Isoform 1 of E1A-binding protein p400;Isoform 2 of E1A-binding protein p400;Isoform 5 of E1A-binding protein p400;Isoform 3 of E1A-binding protein p400;Isoform 4 of E1A-binding protein p400	0	0	0	0	0	0	0	0	0	0.0229191	0.0517828	0	0.0605541	0	0	0	0	0	0	0	0	0	0	0	0	0	0	0	0	0.0569197	0	0	0	0.0312439	0	0	0	0	0.0147311	0	0	0	0	0	0.785341
IPI00167941	KIAA0301	Q9NU22	Midasin	Midasin	0	0	0	0	0	0	0	0	0	0	0	0	0	0	0	0	0	0	0	0	0	0	0	0	0	0	0	0	0	0	0	0	0	0	0	0	0	0	0	0	0	0	0	0	0
IPI00168165	CLASP2	B2RTR1	CLASP2 protein	CLASP2 protein;Uncharacterized protein;Isoform 1 of CLIP-associating protein 2;Uncharacterized protein;Protein;Protein	0	0	0	0	0	0	0	0	0	0	0	0	0	0	0	0	0	0	0	0	0	0	0	0	1	0	0	0	0	0	0	0	0	0	0	0	0	0	0	0	0	0	0	0	0
IPI00168357	CCDC95	Q8NBZ0	INO80 complex subunit E	INO80 complex subunit E;FLJ00079 protein (Fragment)	0	0	0	0	0	0	0	0	0	0	0	0	0	0	0	0	0	0	0	0	0	0	0	0	0	0	0	0	0	0	0	0	0	0	0	0	0	0	0	0	0	0	0	0	0
IPI00168388	SRP68	Q9UHB9-1	Isoform 1 of Signal recognition particle 68 kDa protein	Isoform 1 of Signal recognition particle 68 kDa protein;cDNA FLJ44270 fis, clone TLIVE2008229, highly similar to SIGNAL RECOGNITION PARTICLE 68 kDa PROTEIN;Uncharacterized protein;Isoform 2 of Signal recognition particle 68 kDa protein;cDNA FLJ14416 fis, c	0.00698718	0.000801298	0	0.120908	0	0	0.0314471	0	0	0	0	0	0.0213245	0	0	0	0.0108868	0	0	0	0	0	0	0	0.61171	0	0.0504995	0	0	0.20319	0.047821	0	0	0.0188598	0	0	0	0	0	0	0	0	0	0	0
IPI00168844	BHLHB5	Q8NFJ8	cDNA FLJ60464, highly similar to Homo sapiens basic helix-loop-helix domain containing, class B, 5 (BHLHB5), mRNA	cDNA FLJ60464, highly similar to Homo sapiens basic helix-loop-helix domain containing, class B, 5 (BHLHB5), mRNA	0	0	0	0	0	0	0	0	0	0	0	0	0	0	0	0	0	0	0	0	0	0	0	0	0	0	0	0	0	0	0	0	0	0	0	0	0	0	0	0	0	0	0	0	0
IPI00169325	WDR36	Q8NI36	WD repeat-containing protein 36	WD repeat-containing protein 36;Uncharacterized protein	0	0	0	0	0	0	0.00469027	0	0	0	0	0	0	0	0	0	0	0	0	0	0	0	0	0	0	0	0	0	0	0	0	0	0	0	0	0	0	0	0	0	0	0	0	0	0
IPI00169342	RBM47	A0AV96-1	Isoform 1 of RNA-binding protein 47	Isoform 1 of RNA-binding protein 47;Isoform 2 of RNA-binding protein 47;Uncharacterized protein;Uncharacterized protein;Uncharacterized protein;Uncharacterized protein;Uncharacterized protein;Uncharacterized protein;Uncharacterized protein;Uncharacterized	0	0	0	0	0	0	0	0	0	0	0	0	0	0	0	0	0	0	0	0	0	0	0	0	0	0	0	0	0	0	0	0	0	0	0	0	0	0	0	0	0	0	0	0	0
IPI00169383	MIG10	P00558	Phosphoglycerate kinase 1	Phosphoglycerate kinase 1;Phosphoglycerate kinase;Phosphoglycerate kinase;Phosphoglycerate kinase;Phosphoglycerate kinase	0.505644	0.168064	0.127923	0.282849	0.609587	0.395314	0.0475163	0	0.163549	0.0419086	0.356981	0	0	0	0.372298	0	0	0	0	0	0	0	0	0	0.658388	0	0	0	0	0	0	0	0	0.0688001	0	0	0	0	0	0	0	0	0	0	0
IPI00169387	ANAPC12	Q8NHZ8	Anaphase-promoting complex subunit CDC26	Anaphase-promoting complex subunit CDC26	0	0	0	0	0	0	0	0	0	0	0	0	0	0	0	0	0	0	0	0	0	0	0	0	0	0	0	0	0	0	0	0	0	0	0	0	0	0	0	0	0	0	0	0	0
IPI00170596	SIN3A	Q96ST3	Paired amphipathic helix protein Sin3a	Paired amphipathic helix protein Sin3a	0	0	0	0	0	0	0	0	0	0	0	0	0	0	0	0	0	0	0	0	0	0	0	0	0	0	0	0	0	0	0	0	0	0	0	0	0	0	0	0	0	0	0	0	0
IPI00170692	VAP33	Q9P0L0-1	Isoform 1 of Vesicle-associated membrane protein-associated protein A	Isoform 1 of Vesicle-associated membrane protein-associated protein A;Isoform 2 of Vesicle-associated membrane protein-associated protein A	0	0	0	0	0	0	0	0	0	0	0	0	0	0	0	0	0	0	0	0	0	0	0	0	0	0	0	0	0	0	0	0	0	0.168922	0	0	0	0	0	0	0	0	0	0	0
IPI00170770	KIAA0244	Q92576-1	Isoform 1 of PHD finger protein 3	Isoform 1 of PHD finger protein 3;Isoform 2 of PHD finger protein 3;cDNA FLJ31116 fis, clone IMR322000604, highly similar to PHD finger protein 3;Uncharacterized protein;Uncharacterized protein;Uncharacterized protein	0	0	0	0	0	0	0	0.359575	0	0	0	0	0.922594	0	0	0	0	0	0	0	0.55794	0	0	0	0	0	0.661168	0.761412	0	0	0	0	1	0	0	0	0	0	0	0	0	0	0	0	0
IPI00170786	NPWBP	Q9Y2W2	WW domain-binding protein 11	WW domain-binding protein 11;cDNA FLJ60194, highly similar to WW domain-binding protein 11	0	0	0	0	0	0	0	0	0	0	0	0	0	0	0	0	0	0	0	0	0	0	0	0	0	0	0	0	0	0	0	0	0	0	0	0	0	0	0	0	0	0	0	0	0
IPI00170924	HINT3	Q9NQE9	Histidine triad nucleotide-binding protein 3	Histidine triad nucleotide-binding protein 3	0	0	0	0	0	0	0	0	0	0	0	0	0	0	0	0	0	0	0	0	0	0	0	0	0	0	0	0	0	0	0	0	0	0	0	0	0	0	0	0	0	0	0	0	0
IPI00170935	KIAA1185	Q8N1G4	Leucine-rich repeat-containing protein 47	Leucine-rich repeat-containing protein 47	0	0	0	0	0	0	0	0	0	0	0	0	0	0	0	0	0	0	0	0	0	0	0	0	0	0	0	0	0	0	0	0	0	0	0	0	0	0	0	0	0	0	0	0	0
IPI00171127	KIAA1491	Q5T6F2	Ubiquitin-associated protein 2	Ubiquitin-associated protein 2;cDNA FLJ61633, highly similar to Homo sapiens ubiquitin associated protein 2 (UBAP2), transcript variant 1, mRNA;cDNA FLJ59508, highly similar to Homo sapiens ubiquitin associated protein 2 (UBAP2), transcript variant 1, mRNA	0	0	0	0	0	0	0	0	0	0	0	0	0	0	0	0	0	0	0	0	0	0	0	0	0	0	0	0	0	0	0	0	0	0	0	0	0	0	0	0	0	0.00413106	0	0	0
IPI00171390	PRPF38A	Q8NAV1-1	Isoform 1 of Pre-mRNA-splicing factor 38A	Isoform 1 of Pre-mRNA-splicing factor 38A	0	0	0	0	0	0	0	0	0	0	0	0	0	0	0	0	0	0	0	0	0	0	0	0	0	0	0	0	0	0	0	0	0	0	0	0	0	0	0	0	0	0	0	0	0
IPI00171525	SENP3	Q9H4L4	Sentrin-specific protease 3	Sentrin-specific protease 3;Uncharacterized protein	0	0	0	0	0	0	0	0	0	0	0	0	0	0	0	0	0	0	0	0	0	0	0	0	0	0	0	0	0	0	0	0	0	0	0	0	0	0	0	0	0	0	0	0	0
IPI00171527	C14orf32	Q8NDC0	MAPK-interacting and spindle-stabilizing protein-like	MAPK-interacting and spindle-stabilizing protein-like	0	0	0	0	0	0	0	0	0	0	0	0	0	0	0	0	0	0	0	0	0	0	0	0	0	0	0	0	0	0	0	0	0	0	0	0	0	0	0	0	0	0	0	0	0
IPI00171540	CHTF8	P0CG12	Chromosome transmission fidelity protein 8 homolog isoform 2	Chromosome transmission fidelity protein 8 homolog isoform 2	0	0	0	0.0479003	0	0	0	0	0	1	0.20592	0	0	0	0	0	0	0	0	0	0	0	0	0	0.0210139	0	0	0	0	0	0	0	0	0	0	0	0	0	0	0	0	0	0	0	0.176038
IPI00171626	AYTL2	Q8NF37	Lysophosphatidylcholine acyltransferase 1	Lysophosphatidylcholine acyltransferase 1	0	0	0	0	0	0	0	0	0	0	0	0	0	0	0	0	0	0	0	0	0	0	0	0	0	0	0	0	0	0	0	0	0	0	0	0	0	0	0	0	0	0	0	0	0
IPI00171665	NUP37	Q8NFH4	Nucleoporin Nup37	Nucleoporin Nup37;cDNA FLJ56665, highly similar to Nucleoporin Nup37	0	0	0	0	0	0	0	0	0	0	0	0	0	0	0	0	0	0	0	0	0	0	0	0	0	0	0	0	0	0	0	0	0	0	0	0	0	0	0	0	0	0	0	0	0
IPI00171798	MTA1L1	O94776	Metastasis-associated protein MTA2	Metastasis-associated protein MTA2;cDNA FLJ51637, highly similar to Metastasis-associated protein MTA2	0.0948743	0	0.024606	0.0414569	0.0529633	0.0230562	0.176118	0	0	0.121962	0.102337	0	0.16749	0	0	0	0	0	0	0	0	0	0	0	0.0105034	0	0	0	0	0.129089	0	0	0	0	0	0.0204718	0	0	0	0	0	0	0	0	0
IPI00171903	HNRNPM	P52272-1	Isoform 1 of Heterogeneous nuclear ribonucleoprotein M	Isoform 1 of Heterogeneous nuclear ribonucleoprotein M;Heterogeneous nuclear ribonucleoprotein M isoform a variant (Fragment)	0	0	0	0	0	0	0	0	0	0.0555422	0	0	0	0	0	0	0.0263324	0	0	0	0	0	0	0	0	0	0	0	0	0.0693296	0	0	0	0	0	0	0	0	0	0	0	0	0	0	0
IPI00172580	NUP54	Q7Z3B4-1	Uncharacterized protein	Uncharacterized protein;cDNA FLJ52746, highly similar to Nucleoporin p54;37 kDa protein;Isoform 2 of Nucleoporin p54	0	0	0	0	0	0	0	0	0	0	0	0	0	0	0	0	0	0	0	0	0	0	0	0	0	0	0	0	0	0	0	0	0	0	0	0	0	0	0	0	0	0	0	0	0
IPI00172656	ETEA	Q96CS3	FAS-associated factor 2	FAS-associated factor 2;cDNA FLJ61076, highly similar to UBX domain-containing protein 8	0	0	0	0	0	0	0	0	0	0	0	0	0	0	0	0	0	0	0	0	0	0	0	0	0	0	0	0	0	0	0	0	0	0	0	0	0	0	0	0	0	0	0	0	0
IPI00173359	KIAA1561	Q9BZF9	Uveal autoantigen with coiled-coil domains and ankyrin repeats	Uveal autoantigen with coiled-coil domains and ankyrin repeats;uveal autoantigen with coiled-coil domains and ankyrin repeats isoform 2;UACA protein;Putative uncharacterized protein DKFZp564M063 (Fragment)	0	0	0	0	0	0	0	0	0	0	0	0	0	0	0	0	0	0	0	0	0	0	0	0	0	0	0	0	0	0	0	0	0	0	0	0	0	0	0	0	0	0	0	0	0
IPI00173946	KIAA1728	Q9C0D5-1	Isoform 1 of Protein TANC1	Isoform 1 of Protein TANC1;Isoform 2 of Protein TANC1;protein TANC1 isoform 2	0	0	0	0	0	0	0	0	0	0	0	0	0	0	0	0	0	0	0	0	0	0	0	0	0	0	0	0	0	0	0	0	0	0	0.234151	0	0	0	0	0	0	0	0	0	0.739129
IPI00174442	FAM98A	Q8NCA5-1	Isoform 1 of Protein FAM98A	Isoform 1 of Protein FAM98A;Isoform 2 of Protein FAM98A;Uncharacterized protein;cDNA FLJ52744, highly similar to Protein FAM98A	0	0	0	0	0	0	0	0	0	0	0	0	0	0	0	0	0	0	0	0	0	0	0	0	0	0	0	0	0	0	0	0	0	0	0	0	0	0	0	0	0	0	0	0	0
IPI00174852	MED20	Q9H944	Mediator of RNA polymerase II transcription subunit 20	Mediator of RNA polymerase II transcription subunit 20;Uncharacterized protein;Uncharacterized protein;cDNA FLJ53711, highly similar to TRF-proximal protein homolog;Mediator complex subunit 20mediator complex subunit 20mediator complex subunit 20Trf (TATA	0	0	0	0	0	0	0	0	0	1	0.77378	0	0	0	0	0	0	0	0	0	0	0	0	0	0	0	0	0	0	0	0	0	0	0	0	0	0	0	0	0	0	0	0	0	0.298784
IPI00175193	KIF4B	Q2VIQ3	Chromosome-associated kinesin KIF4B	Chromosome-associated kinesin KIF4B	0	0	0	0	0	0	0	0	0	0	0	0	0	0	0	0	0	0	0	0	0	0	0	0	0	0	0	0	0	0	0	0	0	0	0	0	0	0	0	0	0	0	0	0	0
IPI00176642	AIK2	Q96GD4	Serine/threonine-protein kinase 12	Serine/threonine-protein kinase 12;cDNA FLJ57406, highly similar to Serine/threonine-protein kinase 12;Aurora kinase B-Sv2;Aurora kinase B-Sv1	0	0	0	0	0	0	0	0	0	0	0	0	0	0	0	0	0	0	0	0	0	0	0	0	0	0	0	0	0	0	0	0	0	0	0	0	0	0	0	0	0	0.20196	0	0	0.571433
IPI00176702	CAMSAP3	Q9P1Y5	Calmodulin-regulated spectrin-associated protein 3	Calmodulin-regulated spectrin-associated protein 3;calmodulin-regulated spectrin-associated protein 3 isoform 1	0	0	0	0	0	0	0	0	0	0	0	0	0	0	0	0	0	0	0	0	0	0	0	0	0	0	0	0	0	0	0	0	0	0	0	0	0	0	0	0	0	0	0	0	1
IPI00176706	RBM17	Q96I25	Splicing factor 45	Splicing factor 45;Uncharacterized protein;RNA binding motif protein 17;RNA binding motif protein 17	0.102444	0.00447565	0	0	0.105048	0	0.195451	0	0.117052	0.0697056	0.0133146	0	0.0365151	0.0981958	0	0	0	0	0	0	0	0.0619904	0	0	0.232095	0	0	0.00422898	0.00776456	0	0	0	0	0	0	0	0	0.0962156	0	0	0	0	0	0	0
IPI00177716	HMGA1	P17096-2	Isoform HMG-Y of High mobility group protein HMG-I/HMG-Y	Isoform HMG-Y of High mobility group protein HMG-I/HMG-Y;HMGA1 protein	0	0	0	0	0	0	0	0	0	0	0	0	0	0	0	0	0	0	0	0	0	0	0	0	0	0	0	0	0	0	0	0	0	0	0	0	0	0	0	0	0	0	0	0	0
IPI00178072	CYTSA	Q69YQ0	Cytospin-A	Cytospin-A;120 kDa protein;KIAA0376 protein variant;Uncharacterized protein	0	0	0	0	0	0	0	0	0	0	0	0	0	0	0	0	0	0	0	0	0	0	0	0	0	0	0	0	0	0	0	0	0	0	0	0.58327	0.35273	0	0	0	0	0	0	0	0
IPI00178150	KIF4	O95239-1	Isoform 1 of Chromosome-associated kinesin KIF4A	Isoform 1 of Chromosome-associated kinesin KIF4A;Isoform 2 of Chromosome-associated kinesin KIF4A;61 kDa protein	0	0	0	0	0	0	0	0	0	0	0	0	0	0	0	0	0	0	0	0	0	0	0	0	0	0	0	0	0	0	0	0	0	0	0	0	0	0	0	0	0	0	0	0	0
IPI00178352	ABPL	Q14315-1	Isoform 1 of Filamin-C	Isoform 1 of Filamin-C;Isoform 2 of Filamin-C	0	0	0	0	0	0	0	0	0	0	0	0	0	0	0	0	0	0	0	0	0	0	0	0	0	0	0	0	0	0	0	0	0	0	0	0	0	0	0	0	0	0	0	0	0
IPI00178440	EEF1B	P24534	Elongation factor 1-beta	Elongation factor 1-beta	0	0	0	0	0	0	0	0	0	0	0	0	0	0	0	0	0	0	0	0	0	0	0	0	0	0	0	0	0	0	0	0	0	0	0	0	0	0	0	0	0	0	0	0	0
IPI00179172	KIAA1230	Q86W92-2	Isoform 2 of Liprin-beta-1	Isoform 2 of Liprin-beta-1;Isoform 1 of Liprin-beta-1;Isoform 4 of Liprin-beta-1	0	0	0	0	0	0	0	0	0	0	0	0	0	0	0	0	0	0	0	0	0	0	0	0	0	0	0	0	0	0	0	0	0	0	0	0	0	0	0	0	0	0	0	0	0
IPI00179326	BAIAP2L1	Q9UHR4	Brain-specific angiogenesis inhibitor 1-associated protein 2-like protein 1	Brain-specific angiogenesis inhibitor 1-associated protein 2-like protein 1	0	0	0.455722	0	0	0	0	0	0	0	0	0	0	0	0	0	0	0	0	0	0	0	0	0	0.404492	0	0	0	0	0	0	0	0	0	0	0.497296	0	0	0.0928225	0	0	0	0	0	0.882699
IPI00179438	DAB2	P98082-1	Isoform 1 of Disabled homolog 2	Isoform 1 of Disabled homolog 2;Isoform 3 of Disabled homolog 2;Isoform 2 of Disabled homolog 2	0	0	0	0	0	0	0	0	0	0	0	0	0	0	0	0	0	0	0	0	0	0	0	0	0	0	0	0	0	0	0	0	0	0	0	0	0	0	0	0	0	0	0	0	0
IPI00179473	ORCA	Q13501-1	Isoform 1 of Sequestosome-1	Isoform 1 of Sequestosome-1;Isoform 2 of Sequestosome-1;cDNA FLJ52854, highly similar to Sequestosome-1;Uncharacterized protein	0	0	0	0	0	0	0	0	0	0	0	0	0	0	0	0	0	0	0	0	0	0	0	0	0	0	0	0	0	0	0	0	0	0	0	0	0	0	0	0	0	0	0	0	0
IPI00179700	HMGA1	P17096-1	Isoform HMG-I of High mobility group protein HMG-I/HMG-Y	Isoform HMG-I of High mobility group protein HMG-I/HMG-Y;cDNA FLJ54188, moderately similar to High mobility group protein HMG-I/HMG-Y;Isoform HMG-R of High mobility group protein HMG-I/HMG-Y	0	0	0	0	0	0	0	0	0	0	0	0	0.213593	0	0	0	0	0	0	0	0	0	0.0270162	0	0.00753657	0	0	0.142314	1	0	0	0.249427	0	0	0	0	0	0	0	0.051628	0.931486	0	0.225638	0	0
IPI00179709	TUBA2	Q13748-1	Isoform 1 of Tubulin alpha-3C/D chain	Isoform 1 of Tubulin alpha-3C/D chain;Isoform 2 of Tubulin alpha-3C/D chain;Tubulin alpha-3E chain;Similar to Tubulin alpha-3C/D chain	0	0	0	0	0	0	0	0	0	0	0	0	0	0	0	0	0	0	0	0	0	0	0	0	0	0	0	0	0	0	0	0	0	0	0	0	0	0	0	0	0	0	0	0	0
IPI00179953	NASP	P49321-1	Isoform 1 of Nuclear autoantigenic sperm protein	Isoform 1 of Nuclear autoantigenic sperm protein;Isoform 2 of Nuclear autoantigenic sperm protein;Isoform 3 of Nuclear autoantigenic sperm protein;Nuclear autoantigenic sperm protein;nuclear autoantigenic sperm protein isoform 4;cDNA FLJ53176, highly simil	0	0	0	0	0	0	0	0	0	0	0	0	0	0	0	0	0	0	0	0	0	0	0	0	0	0	0	0	0	0	0	0	0	0	0	0	0	0	0	0	0	0	0	0	0
IPI00180240	TMSL3	A8MW06	Thymosin beta-4-like protein 3	Thymosin beta-4-like protein 3;Thymosin beta-4;Thymosin-like 4;Similar to Thymosin beta-4	0	0	0	0	0	0	0	0	0	0	0	0	0	0	0	0	0	0	0	0	0	0	0	0	0	0	0	0	0	0	0	0	0	0	0	0	0	0	0	0	0	0	0	0	0
IPI00180408	KIAA1000	Q9Y2K3	Myosin-15	Myosin-15	0	0	0	0	0	0	0	0	0	0	0	0	0	0	0	0	0	0	0	0	0	0	0	0	0	0	0	0	0	0	0	0	0	0	0	0	0	0	0	0	0	0	0	0	0
IPI00180730			Similar to Elongation factor 1-alpha 1	Similar to Elongation factor 1-alpha 1	0	0	0	0	0	0	0	0	0	0	0	0	0	0	0	0	0	0	0	0	0	0	0.235848	0	0	0	0	0	0	0	0	0	0	0	0	0	0	0	0	0	0	0	0	0	0
IPI00180781	MLKL	Q8NB16-1	Isoform 1 of Mixed lineage kinase domain-like protein	Isoform 1 of Mixed lineage kinase domain-like protein;Isoform 2 of Mixed lineage kinase domain-like protein	0	0	0	0	0	0	0	0	0	0	0	0	0	0	0	0	0	0	0	0	0	0	0	0	0	0	0	0	0	0	0	0	0	0	0	0	0	0	0	0	0	0	0	0	0
IPI00181702	KIAA1172	O95104-1	Isoform 1 of Splicing factor, arginine/serine-rich 15	Isoform 1 of Splicing factor, arginine/serine-rich 15;splicing factor, arginine/serine-rich 15 isoform 2;Isoform 2 of Splicing factor, arginine/serine-rich 15	0	0	0	0	0	0	0	0	0	0	0	0	0	0	0	0	0	0	0	0	0	0	0	0	0	0	0	0	0	0	0	0	0	0	0	0	0	0	0	0	0	0	0	0	0
IPI00181728	BRIX	Q8TDN6	Ribosome biogenesis protein BRX1 homolog	Ribosome biogenesis protein BRX1 homolog	0	0	0	0	0	0	0	0	0	0	0	0	0.0459235	0	0	0	0	0	0	0	0	0	0	0	0	0	0	0	0	0	0	0	0	0	0	0	0	0	0	0	0	0	0	0	0
IPI00182180	CGI-77	Q8N6M0	OTU domain-containing protein 6B	OTU domain-containing protein 6B;cDNA FLJ60450, highly similar to OTU domain-containing protein 6B;15 kDa protein	0	0	0	0	0	0	0	0	0	0	0	0	0	0	0	0	0	0	0	0	0	0	0	0	0	0	0	0	0	0	0	0	0	0	0	0	0	0	0	0	0	0	0	0	0
IPI00182533	RPL28	P46779	60S ribosomal protein L28	60S ribosomal protein L28;Conserved hypothetical protein;60S ribosomal protein L28 isoform 3;60S ribosomal protein L28 isoform 1;60S ribosomal protein L28 isoform 4;60S ribosomal protein L28 isoform 5	0	0	0	0	0	0	0	0	0	0	0	0	0	0	0	0	0	0	0	0	0	0	0	0	0	0	0	0	0	0	0	0.0384053	0	0	0	0	0	0	0	0	0	0	0	0	0
IPI00182757	DBC1	Q8N163-1	Isoform 1 of Protein KIAA1967	Isoform 1 of Protein KIAA1967;Isoform 2 of Protein KIAA1967;Protein;Uncharacterized protein;Uncharacterized protein;Protein	0	0	0	0	0	0	0	0	0	0	0	0	0	0	0	0	0	0	0	0	0	0	0	0	0	0	0	0	0	0	0	0	0	0	0	0	0	0	0	0	0	0	0	0	0
IPI00182938	AHCYL1	O43865-1	Isoform 1 of Putative adenosylhomocysteinase 2	Isoform 1 of Putative adenosylhomocysteinase 2;Isoform 2 of Putative adenosylhomocysteinase 2	0	0	0	0	0	0	0	0	0	0	0	0	0	0	0	0	0	0	0	0	0	0	0	0	0	0	0	0	0	0	0	0	0	0	0	0	0	0	0	0	0	0	0	0	0
IPI00183002	MBS	O14974-1	Isoform 1 of Protein phosphatase 1 regulatory subunit 12A	Isoform 1 of Protein phosphatase 1 regulatory subunit 12A;115 kDa protein;Isoform 4 of Protein phosphatase 1 regulatory subunit 12A;Isoform 3 of Protein phosphatase 1 regulatory subunit 12A	0	0	0	0	0	0	0	0	0	0	0	0	0	0	0	0	0	0	0	0	0	0	0	0	0	0	0	0	0	0	0	0	0	0.0911051	0	0.300165	0.105757	0	0	0	0	0	0	0	0
IPI00183118	CTAK1	P27448-1	Isoform 1 of MAP/microtubule affinity-regulating kinase 3	Isoform 1 of MAP/microtubule affinity-regulating kinase 3;Isoform 5 of MAP/microtubule affinity-regulating kinase 3;Isoform 2 of MAP/microtubule affinity-regulating kinase 3;Isoform 4 of MAP/microtubule affinity-regulating kinase 3;Isoform 3 of MAP/microtu	0	0	0	0	0	0	0	0	0	0	0	0	0	0	0	0	0	0	0	0	0	0	0	0	0	0	0	0	0	0	0	0	0	0.0744121	0	0.00654844	0	0	0.0235717	0	0	0	0	0.0183809	0.985491
IPI00183500	CBP20	P52298-1	Isoform 1 of Nuclear cap-binding protein subunit 2	Isoform 1 of Nuclear cap-binding protein subunit 2;nuclear cap-binding protein subunit 2 isoform 2;6 kDa protein	0	0	0	0	0	0	0	0	0	0	0	0	0	0	0	0	0	0	0	0	0	0	0	0	0	0	0	0	0	0	0	0	0	0	0	0	0	0	0	0	0	0	0	0	0
IPI00183695	ANX2LG	P60903	Protein S100-A10	Protein S100-A10	0	0	0	0	0	0	0	0	0	0	0	0	0	0	0	0	0	0	0	0	0	0	0	0	0	0	0	0	0	0	0	0	0	0	0	0	0	0	0	0	0	0	0	0	0
IPI00184546	C12orf23	Q8WUH6	UPF0444 transmembrane protein C12orf23	UPF0444 transmembrane protein C12orf23	0	0	0	0	0	0	0	0	0	0	0	0	0	0	0	0	0	0	0	0	0	0	0	0	0	0	0	0	0	0	0	0	0	0	0	0	0	0	0	0	0	0	0	0	0
IPI00185146	HSPC273	Q96P70	Importin-9	Importin-9	0	0	0	0	0	0	0	0	0	0	0	0	0	0	0	0	0	0	0	0	0	0	0	0	0	0	0	0	0	0	0	0	0	0	0	0	0	0	0	0	0	0	0	0	0
IPI00185361	DDX55	Q8NHQ9	ATP-dependent RNA helicase DDX55	ATP-dependent RNA helicase DDX55;65 kDa protein;cDNA FLJ56793, highly similar to Homo sapiens DEAD (Asp-Glu-Ala-Asp) box polypeptide 55 (DDX55), mRNA	0	0	0	0	0	0	0	0	0	0	0	0	0	0	0	0	0	0	0	0	0	0	0	0	0	0	0	0	0	0	0	0	0	0	0	0	0	0	0	0	0	0	0	0	0
IPI00185769	RECQL5	A5YM55	cDNA FLJ61700, highly similar to ATP-dependent DNA helicase Q5	cDNA FLJ61700, highly similar to ATP-dependent DNA helicase Q5;Isoform Beta of ATP-dependent DNA helicase Q5;Isoform Gamma of ATP-dependent DNA helicase Q5;Isoform Alpha of ATP-dependent DNA helicase Q5	0	0	0	0	0	0	0	0	0	0	0	0	0	0	0	0	0	0	0	0	0	0	0	0	0	0	0	0	0	0	0	0	0	0	0	0	0	0	0	0	0	0	0	0	1
IPI00185919	KIAA0731	Q6PKG0-1	Isoform 1 of La-related protein 1	Isoform 1 of La-related protein 1;Isoform 2 of La-related protein 1;Uncharacterized protein;33 kDa protein;23 kDa protein	0	0	0	0	0	0	0	0	0	0	0	0	0	0	0	0	0	0	0	0	0	0	0	0	0	0	0	0	0	0	0	0	0	0	0	0	0	0	0	0	0	0	0	0	0
IPI00186290	EEF2	P13639	Elongation factor 2	Elongation factor 2;EEF2 protein (Fragment);cDNA FLJ56548, highly similar to Elongation factor 2;cDNA FLJ58164, highly similar to Elongation factor 2;cDNA FLJ60696, highly similar to Elongation factor 2	0.149791	0.158397	0.0669342	0.062919	0.258222	0	0.00124395	0	0.223412	0.0235637	0.171905	0	0.0123657	0	0.0931905	0	0.0271694	0	0	0	0	0	0	0	1	0	0.144017	0	0	0.0236672	0	0	0	0.00254921	0	0	0	0	0	0.0189367	0	0	0	0.0138373	0
IPI00186966	AMPHL	O00499-1	Isoform IIA of Myc box-dependent-interacting protein 1	Isoform IIA of Myc box-dependent-interacting protein 1;Isoform IID of Myc box-dependent-interacting protein 1;Isoform IIB of Myc box-dependent-interacting protein 1;Isoform IIC1 of Myc box-dependent-interacting protein 1;Isoform BIN1+12A of Myc box-depende	0	0	0	0	0	0	0	0	0	0	0	0	0	0	0	0	0	0	0	0	0	0	0	0	0	0	0	0	0	0	0	0	0	0	0	0	0	0	0	0	0	0	0	0	0
IPI00187011	C19orf7	Q9UPT8	Zinc finger CCCH domain-containing protein 4	Zinc finger CCCH domain-containing protein 4	0	0	0	0	0	0	0	0	0	0	0	0	0	0	0	0	0	0	0	0	0	0	0	0	0	0	0	0	0	0	0	0	0	0	0	0	0	0	0	0	0	0	0	0	0
IPI00215611	CRIP	P50238	Cysteine-rich protein 1	Cysteine-rich protein 1	1	0.686151	0.441422	0.934541	0.559885	0	0.324378	0.12263	0.653516	0	0.362378	0.107101	0	0	0.143795	0.0967113	0	0	0.0529706	0	0.0461034	0.101313	0	0	0	0	0.0603301	0	0	0.0728128	0.0630261	0	0	0.170881	0	0	0	0	0	0	0	0	0	0	0
IPI00215719	RPL18	Q07020	60S ribosomal protein L18	60S ribosomal protein L18;Ribosomal protein L18	0	0	0	0	0	0	0	0	0	0	0	0	1	0	0	0	0	0	0	0	0	0	0	0	0	0	0.184393	0.47679	0	0.212946	0.543391	0.694779	0	0	0	0	0	0	0	0	0	0	0	0	0
IPI00215767	B4GALT1	P15291-1	Isoform Long of Beta-1,4-galactosyltransferase 1	Isoform Long of Beta-1,4-galactosyltransferase 1;Isoform Short of Beta-1,4-galactosyltransferase 1;cDNA FLJ52205, highly similar to Beta-1,4-galactosyltransferase 1;Beta-1,4-galactosyltransferase 5;B4GALT1 protein	0	0	0	0	0	0	0	0	0	0	0	0	0	0	0	0	0	0	0	0	0	0	0	0	0	0	0	0	0	0	0	0	0	0	0	0	0	0	0	0	0	0	0	0	0
IPI00215801	HCC1	Q14498-2	Isoform 2 of RNA-binding protein 39	Isoform 2 of RNA-binding protein 39;Isoform 1 of RNA-binding protein 39;cDNA FLJ59214, highly similar to RNA-binding region-containing protein 2;48 kDa protein;RNA-binding region (RNP1, RRM) containing 2, isoform CRA_b;RNA binding motif protein 39	0	0	0	0	0	0	0.0232212	0	0	0	0	0	0.321582	0	0.14543	0	0	0	0	0	0	0	0	0	0	0	0	0	0.0506163	0.333253	0.000391994	0	0	0	0	0	0	0	0	0	0	0	0	0	0
IPI00215888	SRP72	O76094	Signal recognition particle 72 kDa protein	Signal recognition particle 72 kDa protein;CaM kinase II isoform	0	0	0	0	0	0	0	0	0	0	0	0	0	0	0	0	0.0246368	0	0	0	0	0.0112237	0	0	0.0538141	0.0633701	0	0	0	0.073781	0.0335686	0	0	0	0	0	0	0.000509401	0	0	0.0142928	0	0	0	0
IPI00215911	APE	P27695	DNA-(apurinic or apyrimidinic site) lyase	DNA-(apurinic or apyrimidinic site) lyase;Conserved hypothetical protein	0.222589	0.102202	0.110889	0	0.450367	0	0.189725	0.107971	0.208559	0.0754403	0.183385	0	0.0828623	0	0.260309	0	0	0	0	0	0	0	0	0	1	0	0	0	0	0	0	0	0	0	0	0	0	0	0	0	0	0	0	0	0
IPI00215914	ARF1	P84077	ADP-ribosylation factor 1	ADP-ribosylation factor 1;ADP-ribosylation factor 3;23 kDa protein;cDNA FLJ51215, highly similar to ADP-ribosylation factor 1;cDNA FLJ61099, highly similar to ADP-ribosylation factor 1;cDNA FLJ57770, moderately similar to ADP-ribosylation factor 3	0.0811055	0.0193827	0.0320602	0.0764524	0.00126226	0	0	0	0.0562756	0	0	0	0	0	0	0.0293042	0	0	0	0	0	0	0	0	1	0	0	0	0	0	0	0	0	0	0.00740492	0	0	0	0	0	0	0	0	0	0
IPI00215918	ARF2	P18085	ADP-ribosylation factor 4	ADP-ribosylation factor 4;Uncharacterized protein;Uncharacterized protein	0.460369	0.288522	0.265547	0.304736	0.265049	0.0504008	0.336752	0.224959	0.314003	0	0.373874	0	0	0	0	0	0.0917435	0	0	0	0	0	0	0	1	0	0	0	0	0	0	0	0	0	0.00365644	0	0	0	0	0	0	0.0159222	0	0	0
IPI00215919	ARF5	P84085	ADP-ribosylation factor 5	ADP-ribosylation factor 5;Uncharacterized protein	0	0	0	0	0	0	0	0	0	0	0	0	0	0	0	0	0	0	0	0	0	0	0	0	0	0	0	0	0	0	0	0	0	0	0	0	0	0	0	0	0	0	0	0	0
IPI00215920	ARF6	P62330	ADP-ribosylation factor 6	ADP-ribosylation factor 6	0	0	0	0	0	0	0	0	0	0	0	0	0	0	0	0	0	0	0	0	0	0	0	0	1	0	0	0	0	0	0	0	0	0	0	0	0	0	0	0	0	0	0	0	0
IPI00215928	CALT	P41208	Centrin-2	Centrin-2	0	0	0	0	0	0	0	0	0	0	0	0	0	0	0	0	0	0	0	0	0	0	0	0	0	0	0	0	0	0	0	0	0	0	0	0	0	0	0	0	0	0	0	0	0
IPI00216047	BAF170	Q8TAQ2-1	Isoform 1 of SWI/SNF complex subunit SMARCC2	Isoform 1 of SWI/SNF complex subunit SMARCC2;SWI/SNF complex subunit SMARCC2 isoform c;Isoform 2 of SWI/SNF complex subunit SMARCC2	0	0	0	0	0	0	0	0	0	0.176851	0	0	0	0	0	0	0	0	0	0	0	0	0	0	0.239915	0	0	0	0	0	0	0	0	0	0	0	0	0	0	0	0	0	0	0	0
IPI00216099	CDHF1	Q08554-1	Isoform 1A of Desmocollin-1	Isoform 1A of Desmocollin-1;Isoform 1B of Desmocollin-1	0	0	0	0	0	0	0	0	0	0	0	0	0	0	0	0	0	0	0	0	0	0	0	0	0	0	0	0	0	0	0	0	0	0	0.117205	0	0	0	0.0123056	0	0	0.479527	0.544037	0.126879	0
IPI00216134	C15orf13	D9YZV8	tropomyosin alpha-1 chain isoform 7	tropomyosin alpha-1 chain isoform 7;Isoform 3 of Tropomyosin alpha-1 chain;tropomyosin alpha-1 chain isoform 5;Tropomyosin isoform;cDNA FLJ16459 fis, clone BRCAN2002473, moderately similar to Tropomyosin, fibroblast isoform 2;tropomyosin alpha-1 chain isof	0	0	0	0	0	0	0	0	0	0	0	0	0	0	0	0	0	0	0	0	0	0	0	0	0	0	0	0	0	0	0	0	0	0	0	0	0	0	0	0	0	0	0	0	0
IPI00216171	ENO2	P09104	Gamma-enolase	Gamma-enolase;Enolase;35 kDa protein;Enolase;16 kDa protein;13 kDa protein;12 kDa protein;11 kDa protein	0	0	0	0	0	0	0	0	0	0	0	0	0	0	0	0	0	0	0	0	0	0	0	0	0	0	0	0	0	0	0	0	0	0	0	0	0	0	0	0	0	0	0	0	0
IPI00216230	LAP2	P42166	Lamina-associated polypeptide 2, isoform alpha	Lamina-associated polypeptide 2, isoform alpha	0	0	0	0	0	0	0	0.0661593	0	0.287871	0.0328284	0	0	0	0	0	0	0	0	0	0	0.106729	0	0	0	0	0	0	0.0875805	0	0	0	0	0	0	0	0	0	0	0	0	0	0	0	0
IPI00216237	RPL36	Q9Y3U8	60S ribosomal protein L36	60S ribosomal protein L36	0	0	0	0	0	0	0	0	0	0	0.0917636	0	0	0	0	0	0	0	0.186362	0	0	0	0	0.121405	0	0	0	0	0.235141	0	0	0.170112	0	0	0	0	0	0	0	0	0	0	0	0	0
IPI00216247	MCB1	P55036-2	Proteasome (Prosome, macropain) 26S subunit, non-ATPase, 4, isoform CRA_b	Proteasome (Prosome, macropain) 26S subunit, non-ATPase, 4, isoform CRA_b;Isoform Rpn10A of 26S proteasome non-ATPase regulatory subunit 4;Proteasome (Prosome, macropain) 26S subunit, non-ATPase, 4	0	0	0	0	0	0	0	0	0	0	0	0	0	0	0	0	0	0	0	0	0	0	0	0	0	0	0	0	0	0	0	0	0	0	0	0	0	0	0	0	0	0	0	0	0
IPI00216308	VDAC	P21796	Voltage-dependent anion-selective channel protein 1	Voltage-dependent anion-selective channel protein 1;Similar to Voltage-dependent anion-selective channel protein 1;cDNA FLJ57715, highly similar to Voltage-dependent anion-selective channel protein 1	0	0	0	0	0	0	0	0	0	0	0	0	0	0	0	0	0	0	0	0	0	0	0	0	0	0	0	0	0	0	0	0	0	0	0	0	0	0	0	0	0	0	0	0	0
IPI00216319	YWHA1	Q04917	14-3-3 protein eta	14-3-3 protein eta;Tyrosine 3-monooxygenase/tryptophan 5-monooxygenase activation protein, eta polypeptide	0	0	0	0	0	0	0	0	0	0	0	0	0	0	0	0	0	0	0	0	0	0	0	0	0	0	0	0	0	0	0	0	0	0	0	0	0	0	0	0	0	0	0	0	0
IPI00216346	ARC	O60936-2	cDNA FLJ58768, highly similar to Homo sapiens nucleolar protein 3 (apoptosis repressor with CARD domain) (NOL3), mRNA	cDNA FLJ58768, highly similar to Homo sapiens nucleolar protein 3 (apoptosis repressor with CARD domain) (NOL3), mRNA;Isoform 1 of Nucleolar protein 3	0	0	0	0	0	0	0	0	0	0	0	0	0	0	0	0	0	0	0	0	0	0	0	0	0	0	0	0	0	0	0	0	0	0	0	0	0	0	0	0	0	0	0	0	0
IPI00216457	H2AFO	Q6FI13	Histone H2A type 2-A	Histone H2A type 2-A;Histone H2A type 2-C	0	0	1	0	0	0	0	0	0	0	0	0	0	0	0	0	0	0	0	0	0	0	0	0	0	0	0	0	0	0	0	0	0	0	0	0	0	0	0	0	0	0	0	0	0
IPI00216654	KIAA0035	Q14978-2	Isoform Beta of Nucleolar and coiled-body phosphoprotein 1	Isoform Beta of Nucleolar and coiled-body phosphoprotein 1;Isoform Alpha of Nucleolar and coiled-body phosphoprotein 1	0	0	0	0	0	0	0	0	0	0.078523	0	0	0	0	0	0	0	0	0	0	0	0	0	0	0	0	0	0	0	0	0	0	0	0	0	0	0	0	0	0	0	0	0	0	0
IPI00216691	PFN1	P07737	Profilin-1	Profilin-1	0.775178	0.284839	0.364385	0.319038	0.727618	0.892817	0.10985	0.0241917	0.334975	0	0.0984294	0.0424673	0	0	0	0.0152575	0.194405	0	0	0	0	0	0	0	0	0	0	0	0	0.335771	0	0.0321408	0.052125	0	0	0	0	0	0	0	0	0	0	0	0
IPI00216694	PLS3	P13797	Plastin-3	Plastin-3;plastin-3 isoform 2;cDNA FLJ59681, highly similar to Plastin-3	0	0.215979	0.229869	0	0.288412	0	0.107936	0	0.139853	0	0.139785	0	0	0	0	0	0	0	0	0	0	0	0	0	0.201611	0	0	0	0	0	0	0	0	0.125816	0.147321	0.335457	0.151225	0	0	0	0	0	0	0.109011	0.146634
IPI00216719	ELKS	Q8IUD2-1	Isoform 1 of ELKS/Rab6-interacting/CAST family member 1	Isoform 1 of ELKS/Rab6-interacting/CAST family member 1;Isoform 3 of ELKS/Rab6-interacting/CAST family member 1;125 kDa protein;Isoform 2 of ELKS/Rab6-interacting/CAST family member 1;Isoform 4 of ELKS/Rab6-interacting/CAST family member 1;84 kDa protein;I	0	0	0	0	0	0	0	0	0	0	0	0	0	0	0	0	0	0	0	0	0	0	0	0	0	0	0	0	0	0	0	0	0	0	0	0.303418	0.402703	0	0	0	0	0	0	0	0
IPI00216737	MDIG	Q8IUF8-1	Isoform 1 of MYC-induced nuclear antigen	Isoform 1 of MYC-induced nuclear antigen;Isoform 4 of MYC-induced nuclear antigen;Isoform 2 of MYC-induced nuclear antigen	0	0	0	0	0	0	0	0	0	0	0	0	0	0	0	0	0	0	0	0	0	0	0	0	0	0	0	0	0	0	0	0	0	0	0	0	0	0	0	0	0	0	0	0	0
IPI00216873	3EXO	Q8IV48	3-5 exoribonuclease 1	3-5 exoribonuclease 1;cDNA FLJ55404, highly similar to 3 histone mRNA exonuclease 1	0	0	0	0	0	0	0	0	0	0	0	0	0	0	0	0	0	0	0	0	0	0	0	0	0	0	0	0	0	0	0	0	0	0	0	0	0	0	0	0	0	0	0	0	0
IPI00216919	YAP1	P46937-1	Isoform 1 of Yorkie homolog	Isoform 1 of Yorkie homolog;53 kDa protein;Isoform 2 of Yorkie homolog;Yes-associated protein beta;cDNA, FLJ79015, highly similar to 65 kDa Yes-associated protein;yorkie homolog isoform 4;cDNA FLJ51192, highly similar to 65 kDa Yes-associated protein	0	0	0	0	0	0	0	0	0	0	0	0	0	0	0	0	0	0	0	0	0	0	0	0	0	0	0	0	0	0	0	0	0	0	0	0	0	0	0	0	0	0	0	0	0
IPI00216952	LMN1	P02545-2	Isoform C of Prelamin-A/C	Isoform C of Prelamin-A/C;Rhabdomyosarcoma antigen MU-RMS-40.12;Lamin A/C (Fragment);Lamin A/C	0	0	0	0	0	0	0	0	0	0	0	0	0	0	0	0	0	0	0	0	0	0	0	0	0	0	0	0	0	0	0	0	0	0.834802	0.827011	1	0.951729	0	0	0	0	0	0	0	0
IPI00216984	CALML3	P27482	Calmodulin-like protein 3	Calmodulin-like protein 3	0	0	0	0	0	0	0	0	0	0	0	0	0	0	0	0	0	0	0	0	0	0	0	0	0	0	0	0	0	0	0	0	0	0.166122	0	0	0	0	0	0	0	0	0.747736	0.457022	0
IPI00216999	C14orf21	Q86U38	Pumilio domain-containing protein C14orf21	Pumilio domain-containing protein C14orf21;Uncharacterized protein	0	0	0	0	0	0	0	0	0	0	0	0	0	0	0	0	0	0	0	0	0	0	0	0	0	0	0	0	0	0	0	0	0	0	0	0	0	0	0	0	0	0	0	0	0
IPI00217013	KIAA2010	Q6IN85-1	Isoform 1 of Serine/threonine-protein phosphatase 4 regulatory subunit 3A	Isoform 1 of Serine/threonine-protein phosphatase 4 regulatory subunit 3A;Isoform 2 of Serine/threonine-protein phosphatase 4 regulatory subunit 3A;Isoform 4 of Serine/threonine-protein phosphatase 4 regulatory subunit 3A	0	0	0	0	0	0	0	0	0	0	0	0	0	0	0	0	0	0	0	0	0	0	0	0	0	0	0	0	0	0	0	0	0	0	0	0	0	0	0	0	0	0	0	0	0
IPI00217030	CCG2	P62701	40S ribosomal protein S4, X isoform	40S ribosomal protein S4, X isoform;40S ribosomal protein S4, Y isoform 2	0	0	0	0	0	0	0	0	0	0	0	0	0.0207382	0	0	0	0	0	0	0	0	0	0	0	0	0	0	0	0	0.0336762	0.0917651	0	0	0	0	0	0	0	0	0	0	0	0	0	0
IPI00217121	C19orf21	Q8IVT2	Uncharacterized protein C19orf21	Uncharacterized protein C19orf21	0	0.229935	0.0113682	0	0.0372279	0	0	0	0	0	0	0	0	0	0	0	0	0	0	0	0	0	0	0	0	0	0	0	0	0	0	0	0.0500653	0	0	0.179801	0.0553381	0	0	1	0	0	0	0.0681544	0
IPI00217142	PABPC1L2	Q5JQF8	Polyadenylate-binding protein 1-like 2	Polyadenylate-binding protein 1-like 2	0	0	0	0	0	0	0	0	0	0	0	0	0	0	0	0	0	0	0	0	0	0	0	0	0	0	0	0	0	0	0	0	0	0	0	0	0	0	0	0	0	0	0	0	0
IPI00217223	ADE2	P22234-1	Multifunctional protein ADE2	Multifunctional protein ADE2;Isoform 2 of Multifunctional protein ADE2;Uncharacterized protein	0	0	0	0	0	0	0	0	0	0	0	0	0	0	0	0	0	0	0	0	0	0	0	0	0	0	0	0	0	0	0	0	0	0	0	0	0	0	0.107069	0	0	0	0	0	0
IPI00217240	WDR75	Q8IWA0	WD repeat-containing protein 75	WD repeat-containing protein 75	0	0	0	0	0	0	0	0.0428739	0	0	0	0	0	0	0	0	0	0	0	0	0	0	0	0	0	0	0	0	0	0	0	0	0	0	0.000306594	0	0	0	0	0	0	0	0	0	0
IPI00217324	PPIL2	Q13356-2	Isoform 2 of Peptidyl-prolyl cis-trans isomerase-like 2	Isoform 2 of Peptidyl-prolyl cis-trans isomerase-like 2;Isoform 1 of Peptidyl-prolyl cis-trans isomerase-like 2;33 kDa protein;cDNA FLJ57176, highly similar to Peptidyl-prolyl cis-trans isomerase-like 2	0	0	0	0	0	0	0	0	0	0	0	0	0	0	0	0	0	0	0	0	0	0	0	0	0	0	0	0	0	0	0	0	0	0	0	0	0	0	0	0	0	0	0	0	0
IPI00217354	ARF1GAP	Q8N6T3-2	Isoform 2 of ADP-ribosylation factor GTPase-activating protein 1	Isoform 2 of ADP-ribosylation factor GTPase-activating protein 1;Isoform 1 of ADP-ribosylation factor GTPase-activating protein 1;Isoform 3 of ADP-ribosylation factor GTPase-activating protein 1;Uncharacterized protein;cDNA FLJ55014, highly similar to ADP-	0	0	0	0	0	0	0	0	0	0	0	0	0	0	0	0	0	0	0	0	0	0	0	0	0	0	0	0	0	0	0	0	0	0	0	0	0	0	0	0	0	0	0	0	0
IPI00217357	CARP1	Q8IX12-1	Isoform 1 of Cell division cycle and apoptosis regulator protein 1	Isoform 1 of Cell division cycle and apoptosis regulator protein 1;Isoform 2 of Cell division cycle and apoptosis regulator protein 1;120 kDa protein;88 kDa protein;76 kDa protein	0	0	0	0.0306831	0.00684554	0	0.0488096	0.017209	0	0.0127899	0.0181008	0	0	0	0	0	0	0	0	0	0	0	0.0250322	0	0.00241495	0	0	0	0	0	0	0	0	0	0	0.00391719	0	0	0	0	0	0	0	0	0
IPI00217413	DDX29	Q7Z478	ATP-dependent RNA helicase DHX29	ATP-dependent RNA helicase DHX29	0	0	0	0	0	0	0	0	0	0	0	0	0	0	0	0	0	0	0	0	0	0	0	0	0	0	0	0	0	0	0	0	0	0.562273	0	0.367943	0.804407	0	0	0	0	0	0	0	0
IPI00217465	H1F2	P16403	Histone H1.2	Histone H1.2;Histone H1.3	0	0	0	0	0	0	0	0	0	0	0	0	0.732283	0	0	0	0	0	0	0	0	0	0	0	0.0428723	0	0	0	0.0709997	0.0642651	0.0856633	0.621708	0.286358	0	0	0	0.00097907	0	0	0	0	0.136237	0.181589	0	0.0485775
IPI00217467	H1F4	P10412	Histone H1.4	Histone H1.4	0	0.378936	0.26878	0.243764	0.352593	0	0.897253	0.254126	0.380094	0	0.325376	0	0	0.513943	0	0.662225	0	0	0.626904	0	0.409061	0.142491	0	0	0	0	0.488501	0.590657	0	1	0.304023	0.347525	0	0	0	0	0	0	0	0	0	0	0	0	0
IPI00217469	H1F1	Q02539	Histone H1.1	Histone H1.1	0	0	0	0	0	0	0	0	0	0	0	0	0	0	0	0	0	0	0	0	0	0	0	0	0	0	0	0	0	0	0	0	0	0	0	0	0	0	0	0	0	0	0	0	0
IPI00217474	IFI16	Q16666-2	Interferon, gamma-inducible protein 16, isoform CRA_b	Interferon, gamma-inducible protein 16, isoform CRA_b;Isoform 1 of Gamma-interferon-inducible protein 16;cDNA FLJ61295, highly similar to Gamma-interferon-inducible protein Ifi-16;Isoform 3 of Gamma-interferon-inducible protein 16;Isoform 4 of Gamma-interf	0	0	0	0	0	0	0	0	0	0	0	0	0	0	0	0	0	0	0	0	0	0	0	0	0	0	0	0	0	0.203074	0.340495	0.220878	0	0	0	0	0	0	0	0	0	0	0	0	0
IPI00217507	NEF3	P07197	Neurofilament medium polypeptide	Neurofilament medium polypeptide;NEFM protein;cDNA FLJ56511, highly similar to Neurofilament triplet M protein;neurofilament medium polypeptide isoform 2;Alpha-internexin;Neurofilament light polypeptide;cDNA FLJ45522 fis, clone BRTHA2025869, highly similar	0	0	0	0	0	0	0	0	0	0	0	0	0	0	0	0	0	0	0	0	0	0	0	0	0	0	0	0	0	0	0	0	0	0	0	0	0	0	0	0	0	0	0	0	0
IPI00217519	RAL	P11233	Ras-related protein Ral-A	Ras-related protein Ral-A;Protein	0	0	0	0	0	0	0	0	0	0	0	0	0	0	0	0	0	0	0	0	0	0	0	0	0	0	0	0	0	0	0	0	0	0	0	0	0	0	0	0	0	0	0	0	0
IPI00217540	AOF2	O60341-2	Isoform 2 of Lysine-specific histone demethylase 1A	Isoform 2 of Lysine-specific histone demethylase 1A;95 kDa protein;Isoform 1 of Lysine-specific histone demethylase 1A	0	0	0	0	0	0	0	0	0	0	0	0	0	0	0	0	0	0	0	0	0	0	0	0	0	0	0	0	0	0	0	0	0	0	0	0	0	0	0	0	0	0	0	0	0
IPI00217541	DDX51	Q8N8A6	ATP-dependent RNA helicase DDX51	ATP-dependent RNA helicase DDX51	0	0	0	0	0	0	0	0	0	0	0	0	0	0	0	0	0	0	0	0	0	0	0	0	0	0	0	0	0	0	0	0	0	0	0	0	0	0	0	0	0	0	0	0	0
IPI00217560	DGCR1	P54198-1	Isoform Long of Protein HIRA	Isoform Long of Protein HIRA;107 kDa protein;Isoform Short of Protein HIRA;cDNA FLJ58422, highly similar to HIRA protein;cDNA FLJ61741, highly similar to HIRA protein	0	0	0	0	0	0	0	0	0	0	0	0	0	0	0	0	0	0	0	0	0	0	0	0	0	0	0	0	0	0	0	0	0	0	0	0	0	0	0	0	0	0	0	0	0
IPI00217630	DDX37	Q8IY37	Probable ATP-dependent RNA helicase DHX37	Probable ATP-dependent RNA helicase DHX37	0	0	0	0	0	0	0	0	0	0	0	0	0	0	0	0	0	0	0	0	0	0	0	0	0	0	0	0	0	0	0	0	0	0	0	0	0	0	0	0	0	0	0	0	0
IPI00217661	KIAA1978	Q8IY67-2	ribonucleoprotein PTB-binding 1	ribonucleoprotein PTB-binding 1;Isoform 1 of Ribonucleoprotein PTB-binding 1	0	0.0585721	0	0.200155	0	0	0	0	0	0.434089	0	0	0	0	0	0	0	0	0	0	0	0.0866413	0	0	0	0	0	0	0	0	0	0	0	0.0254677	0.00447241	0	0.00921524	0	0	0.26124	0.0266578	0	0	0	0
IPI00217872	PGM1	P36871-2	Isoform 2 of Phosphoglucomutase-1	Isoform 2 of Phosphoglucomutase-1;Isoform 1 of Phosphoglucomutase-1;cDNA FLJ51818, highly similar to Phosphoglucomutase-1;phosphoglucomutase-1 isoform 3	0	0	0	0	0	1	0	0	0	0	0	0	0	0	0	0	0	0	0	0	0	0	0	0	0	0	0	0	0	0	0	0	0	0	0	0	0	0	0	0	0	0	0	0	0
IPI00217965	HDAC3	O15379-2	Isoform 2 of Histone deacetylase 3	Isoform 2 of Histone deacetylase 3;Isoform 1 of Histone deacetylase 3	0	0	0	0	0	0	0	0	0	0	0	0	0	0	0	0	0	0	0	0	1	0	0	0	0	0	0	0	0	0	0	0	0	0	0	0	0	0	0	0	0	0	0	0	0
IPI00217975	LMN2	P20700	Lamin-B1	Lamin-B1;Uncharacterized protein	0	0	0	0	0	0	0	0	0	0	0	0	0	0	0	0	0	0	0	0	0	0	0	0	0	0	0	0	0	0	0	0	0	0	0	0	0	0	0	0	0	0	0	0	0
IPI00218019	BSG	P35613-1	Isoform 1 of Basigin	Isoform 1 of Basigin;Isoform 2 of Basigin;basigin isoform 4;Basigin isoform 3	0	0	0	0	0	0	0	0	0	0	0	0	0	0	0	0	0	0	0	0	0	0	0	0	0	0	0	0	0	0	0	0	0	0	0	0	0	0	0	0	0	0	0	0	0
IPI00218187	PPP1CC	P36873-2	Isoform Gamma-2 of Serine/threonine-protein phosphatase PP1-gamma catalytic subunit	Isoform Gamma-2 of Serine/threonine-protein phosphatase PP1-gamma catalytic subunit;Isoform Gamma-1 of Serine/threonine-protein phosphatase PP1-gamma catalytic subunit	0	0	0	0	0	0	0	0	0	0	0	0	0	0	0	0	0	0	0	0	0	0	0	0	0	0	0	0	0	0	0	0	0	0.00263552	0	0	0	0	0.015089	0	0	0	0	0	0
IPI00218236	PPP1CB	P62140	Serine/threonine-protein phosphatase PP1-beta catalytic subunit	Serine/threonine-protein phosphatase PP1-beta catalytic subunit;Serine/threonine-protein phosphatase;Serine/threonine-protein phosphatase	0	0	0	0	0	0	0	0	0	0	0	0	0	0	0	0	0	0	0	0	0	0	0	0	0	0	0	0	0	0	0	0	0	0	0	0	0	0	0	0	0	0	0	0	0
IPI00218319	TPM3	P06753-2	Isoform 2 of Tropomyosin alpha-3 chain	Isoform 2 of Tropomyosin alpha-3 chain;tropomyosin alpha-3 chain isoform 4;Isoform 3 of Tropomyosin alpha-3 chain;Putative uncharacterized protein DKFZp686J1372;Tropomyosin 3;tropomyosin alpha-3 chain isoform 5;cDNA FLJ50720, highly similar to Homo sapiens	0	0.11044	0.051503	0	0.114119	0	0	0	0	0	0	0	0	0	0	0	0.0549829	0	0	0	0	0	0	0	0.295092	0	0	0	0	0	0	0	0	0	0	0	0	0	0	0	0	0	0	0	0.0244587
IPI00218342	MTHFC	P11586	C-1-tetrahydrofolate synthase, cytoplasmic	C-1-tetrahydrofolate synthase, cytoplasmic;cDNA FLJ56016, highly similar to C-1-tetrahydrofolate synthase, cytoplasmic	0	0	0	0	0	0	0	0	0	0	0	0	0	0	0	0	0	0	0	0	0	0	0	0	0	0	0	0	0	0	0	0	0	0	0	0	0	0	0	0	0	0	0	0	0
IPI00218414	CA2	P00918	Carbonic anhydrase 2	Carbonic anhydrase 2	0	0	0	0	0	0	0	0	0	0	0	0	0	0	0	0	0	0	0	0	0	0	0	0	0	0	0	0	0	0	0	0	0	0	0	0	0	0	0	0	0	0	0	0	0
IPI00218448	H2AFZ	P0C0S5	Histone H2A.Z	Histone H2A.Z;Histone H2A.V;Histone H2A;histone H2A.V isoform 2;histone H2A.V isoform 3;histone H2A.V isoform 5	0	0	0.0291985	0	0	0	0	0	0	0	0	0	0	0	0	0	0	0	0	0	0	0	0	0	0	0	0	0	0	0	0	0	0	0	0	0	0	0	0	0	0	0	0	0	0
IPI00218465	PLAA	Q9Y263	Phospholipase A-2-activating protein	Phospholipase A-2-activating protein;Uncharacterized protein;Protein	0	0	0	0	0	0	0	0	0	0	0	0	0	0	0	0	0	0	0	0	0	0	0	0	0	0	0	0	0	0	0	0	0	0	0	0	0	0	0	0	0	0	0	0	0
IPI00218474	ENO3	P13929-1	Isoform 1 of Beta-enolase	Isoform 1 of Beta-enolase;Isoform 2 of Beta-enolase;Isoform 3 of Beta-enolase;Enolase;Enolase;Uncharacterized protein	0	0	0	0	0	0	0	0	0	0	0	0	0	0	0	0	0	0	0	0	0	0	0	0	0	0	0	0	0	0	0	0	0	0	1	0	0	0	0	0	0	0	0	0	0
IPI00218573	IL1F3	P18510-3	Isoform 3 of Interleukin-1 receptor antagonist protein	Isoform 3 of Interleukin-1 receptor antagonist protein;Isoform 1 of Interleukin-1 receptor antagonist protein;Isoform 2 of Interleukin-1 receptor antagonist protein;Isoform 4 of Interleukin-1 receptor antagonist protein	0	0	0	0	0	0	0	0	0	0	0	0	0	0	0	0	0	0	0	0	0	0	0	0	0	0	0	0	0	0	0	0	0	0	0	0	0	0	0	0	0	0	0	0	0
IPI00218606	RPS23	P62266	40S ribosomal protein S23	40S ribosomal protein S23;Uncharacterized protein;Uncharacterized protein;Uncharacterized protein;Uncharacterized protein;Conserved hypothetical protein	0	0	0	0	0	0	0	0	0	0	0	0	0	0	0	0	0	0	0	0	0	0	0.00504815	0	0	0	0	0	0.0363554	0.320997	0	0	0	0	0	0	0	0	0	0	0	0	0	0	0
IPI00218620	C21orf50	P18583-5	Isoform D of Protein SON	Isoform D of Protein SON;Isoform A of Protein SON;Isoform I of Protein SON;Isoform F of Protein SON;Isoform G of Protein SON;Isoform C of Protein SON;Isoform B of Protein SON;Isoform J of Protein SON;Isoform E of Protein SON;Isoform H of Protein SON;cDNA F	0	0	0	0	0	0	0	0	0	0	0	0	0	0	0	0	0	0	0	0	0	0	0	0	0	0	0	0	0	0	0	0	0	0	0	0	0	0	0	0	0	0	0	0	0
IPI00218624	C21orf50	P18583-9	Isoform I of Protein SON	Isoform I of Protein SON;Isoform D of Protein SON;Isoform F of Protein SON;Isoform G of Protein SON;Isoform C of Protein SON;Isoform B of Protein SON;Isoform J of Protein SON;Isoform A of Protein SON;Isoform E of Protein SON;Isoform H of Protein SON	0	0	0	0	0	0	0	0	0	0	0	0	0	0	0	0	0	0	0	0	0	0	0	0	0	0	0	0	0	0	0	0	0	0	0	0	0	0	0.00591454	0	0	0	0	0.880906	0
IPI00218695	CAD	Q05682-3	Isoform 3 of Caldesmon	Isoform 3 of Caldesmon;Uncharacterized protein;Isoform 2 of Caldesmon;caldesmon isoform 3;Isoform 1 of Caldesmon	0	0.174015	0.0279553	0	0	0	0	0	0	0.00375346	0	0	0	0	0	0	0	0	0	0	0	0	0	0	0.279993	0	0	0	0	0	0	0	0.00238599	0	0	0.233264	0.0441055	0	0	0	0	0	0	0	0
IPI00218733	SOD1	P00441	Superoxide dismutase [Cu-Zn]	Superoxide dismutase [Cu-Zn];Superoxide dismutase;Superoxide dismutase 1 (Fragment)	0	0	0	0	0	0	0	0	0	0	0.58522	0	0	0	0	0	0	0	0	0	0	0	0	0	0.535445	0	0	0	0	0	0	0	0	0	0	0	0	0	0	0	0	0.244011	0	0	0
IPI00218782	CAPZB	B1AK88	cDNA FLJ60094, highly similar to F-actin capping protein subunit beta	cDNA FLJ60094, highly similar to F-actin capping protein subunit beta;Isoform 1 of F-actin-capping protein subunit beta;Isoform 2 of F-actin-capping protein subunit beta;F-actin-capping protein subunit beta isoform 3;Capping protein (Actin filament) muscle	0	0	0	0	0	0	0	0	0	0	0	0	0	0	0	0	0	0	0	0	0	0	0	0	0	0	0	0	0	0	0	0	0	0.12087	0	0.299855	0.11507	0.0497179	0	0	0	0	0	0	0
IPI00218850	SCAMP2	O15127	Secretory carrier-associated membrane protein 2	Secretory carrier-associated membrane protein 2;cDNA FLJ39057 fis, clone NT2RP7013374, highly similar to Secretory carrier-associated membrane protein 2	0	0	0	0	0	0	0	0	0	0	0	0	0	0	0	0	0	0	0	0	0	0	0	0	0	0	0	0	0	0	0	0	0	0	0	0	0	0	0	0	0	0	0	0	0
IPI00218852	VIL	P09327	Villin-1	Villin-1;cDNA FLJ57609, highly similar to Villin-1;Villin 1, isoform CRA_a	0	0.0408435	0.0227635	0	0	0	0	0	0.00779455	0	0	0	0	0	0	0	0	0	0	0	0	0	0	0	0	0	0	0	0	0	0	0	0	0	0	0.0117959	0.00493664	0	1	0	0.236748	0	0	0	0
[truncated: 1,053 more rows]
[truncated: 158 more columns]

## Sheet: unmodified peptides
IPI ID	Gene name	Uniprot	Description	long description	MHRLLAWDAACLPP	LAWDAACLPPPPAA	AACLPPPPAAFRPM	PPPPAAFRPMEVAN	AAFRPMEVANFYYE	MEVANFYYEPDCLA	NFYYEPDCLAYGAK	PDCLAYGAKAARAA	AYGAKAARAAPRAP	KAARAAPRAPAAEP	AAPRAPAAEPAIGE	APAAEPAIGEHERA	EPAIGEHERAIDFS	GEHERAIDFSPYLE	RAIDFSPYLEPLAP	FSPYLEPLAPAAAD	LEPLAPAAADFA	APAAADFAAPAPAH	ADFAAPAPAHHDFL	APAPAHHDFLSDLF	AHHDFLSDLFADDY	GYVSLGRAGAKAAP	LGRAGAKAAPPACF	GAKAAPPACFPPPP	APPACFPPPPPAAL	CFPPPPPAALKAEP	PPPAALKAEPGFEP	PAALKAEPGFEPAD	KAEPGFEPADCKRA	GFEPADCKRADDAP	MAAGFPFALRAYLG	FPFALRAYLGYQAT	GSLSTSSSSSPPGT	PADAKAAPAACFAG	KAAPAACFAGPPAA	AACFAGPPAAPAKA	AGPPAAPAKAKAKK	AAPAKAKAKKAVDK	AKAKAKKAVDKLSD	AKKAVDKLSDEYKM	DKLSDEYKMRRERN	YKMRRERNNIAVRK	NNIAVRKSRDKAKM	VRKSRDKAKMRNLE	DKAKMRNLETQHKV
[truncated: 2,363 more rows]
[truncated: 9 more columns]

[truncated: 1 more sheets: consecutive binders]
