# Supplementary material for: PRISMA: Protein Interaction Screen on Peptide Matrix Reveals Interaction Footprints and Modifications- Dependent Interactome of Intrinsically Disordered C/EBPβ
Source: iScience. 2019 Mar 1;13:351–70. doi: 10.1016/j.isci.2019.02.026 (PMC6424098; doi:10.1016/j.isci.2019.02.026)
Supplement: Table S4. C/EBPβ Interactome in SU-DHL cells, Related to Figures 1F and 1G [file mmc5.xlsx]

## Sheet: Legend
Supplementary Table AP-MS of endogenous CEBPB
endogenous CEBPB was immuno-purified from SU-DHL cells
4 technical replicates for each condition (anti-CEBPB, IgG control)
Protein Ids	Uniproi Identifier
Gene name	of protein(s) identified
Protein name	of protein(s) identified
PRISMA Binder	"+" indicates Proteins identified as PRISMA binder (matching by gene names)
Literature	"+" indicates known CEBPB binders, Steinberg et al, Siersbaek et al
Significantly enriched with CEBPB (FDR 0.05)	"+" indicates interactors significantly enriched with CEBPB over IgG control (two samples t-test; S0 0.1; FDR 0.05)
log2 Ratio CEBPB versus control	log2 mean ratio CEBPB/Control
ttest p-value (-log10)	corresponding p-value in -Log10 scale
Mean intensity CEBPB	mean intensity values of technical replicates
Mean intensity Control	mean intensity values of technical replicates
Number or proteins	number of proteins within protein group
Peptides	Number of peptides identifed for protein group
Intensity	Intensity value for each sample
Analysis was done using the UniProt human database (HUMAN.2014-10) containing forward and reverse sequences
FDR for peptide and protein identification was set to 0,01
Data set was filtered for "at least 3 valid values" per sample group

## Sheet: CEBP Binder
Protein IDs	Majority protein IDs	Gene names	Protein names	PRISMA Binder	Literature	log2 Ratio CEBPB versus Control	ttest p-value (-log10)	Mean Intensity CEBPB	Mean Intensity Control	Number of proteins	Peptides
P49588;H3BPK7	P49588	AARS	Alanine--tRNA ligase, cytoplasmic			2.1692	2.90129	4.90918e+07	1.09148e+07	2	4
Q9NY61;A0A087WWS8	Q9NY61	AATF	Protein AATF			3.7718	3.14526	4.66734e+07	3.41699e+06	2	4
P61221;D6R9I9;H0Y990;D6RGF4	P61221;D6R9I9;H0Y990;D6RGF4	ABCE1	ATP-binding cassette sub-family E member 1			3.39161	2.06775	8.5836e+07	8.17886e+06	4	4
Q8NE71;Q8NE71-2;H0YGW7;Q5STZ8;F5GYK6	Q8NE71;Q8NE71-2;H0YGW7;Q5STZ8	ABCF1	ATP-binding cassette sub-family F member 1	+		2.72453	4.41813	8.08209e+08	1.2228e+08	5	14
Q9UG63;Q9UG63-2	Q9UG63;Q9UG63-2	ABCF2	ATP-binding cassette sub-family F member 2	+		4.46222	4.09411	8.38653e+07	3.8047e+06	2	2
Q96IU4;Q96IU4-2;F8W9U3;B4DQI4	Q96IU4;Q96IU4-2;F8W9U3	ABHD14B	Alpha/beta hydrolase domain-containing protein 14B			7.4067	9.99388	5.40394e+08	3.18472e+06	4	3
Q5SZC9;Q9P1F3	Q5SZC9;Q9P1F3	ABRACL	Costars family protein ABRACL			2.30387	1.42731	3.61352e+07	7.3181e+06	2	1
P42765;K7EME0	P42765;K7EME0	ACAA2	3-ketoacyl-CoA thiolase, mitochondrial			4.30928	3.41486	1.22035e+08	6.15544e+06	2	3
B7Z9I1;P11310;P11310-2;Q5T4U5;H0YDT5	B7Z9I1;P11310;P11310-2;Q5T4U5	ACADM	Medium-chain specific acyl-CoA dehydrogenase, mitochondrial			3.36436	2.66853	4.09167e+07	3.97307e+06	5	5
P24752;H0YEL7;E9PRQ6;P24752-2	P24752	ACAT1	Acetyl-CoA acetyltransferase, mitochondrial			2.56471	2.96144	1.27997e+08	2.16343e+07	4	9
Q9H3P7	Q9H3P7	ACBD3	Golgi resident protein GCP60			1.71571	3.20685	1.16306e+07	3.54095e+06	1	2
S4R3H4;E7EQT4;Q9UKV3-5;Q9UKV3;G3V3B0;Q9UKV3-3;Q9UKV3-2;G3V3T3	S4R3H4;E7EQT4;Q9UKV3-5;Q9UKV3	ACIN1	Apoptotic chromatin condensation inducer in the nucleus	+		4.1524	3.35905	3.84669e+08	2.16316e+07	8	11
P53396-2;P53396;B4E3P0;K7ESG8	P53396-2;P53396;B4E3P0	ACLY	ATP-citrate synthase		+	2.0524	5.1236	6.55671e+08	1.5807e+08	4	18
O00154-2;K7EKP8;O00154-3;O00154-6;O00154-4;O00154-5;O00154-7;O00154	O00154-2;K7EKP8;O00154-3;O00154-6;O00154-4;O00154-5;O00154-7;O00154	ACOT7	Cytosolic acyl coenzyme A thioester hydrolase			4.18434	2.4333	1.15271e+08	6.34029e+06	8	2
H0Y9U7;B7Z3Z9;E7EPM6;P33121-2;P33121-3;P33121;Q9UKU0-7;Q9UKU0-2;E7ERD7;Q9UKU0-5;Q9UKU0-3;Q9UKU0;Q9UKU0-9;Q9UKU0-6;Q9UKU0-8;Q9UKU0-1	H0Y9U7;B7Z3Z9;E7EPM6;P33121-2;P33121-3;P33121;Q9UKU0-7;Q9UKU0-2;E7ERD7;Q9UKU0-5;Q9UKU0-3;Q9UKU0;Q9UKU0-9;Q9UKU0-6;Q9UKU0-8;Q9UKU0-1	ACSL1;ACSL6	Long-chain-fatty-acid--CoA ligase 1;Long-chain-fatty-acid--CoA ligase 6	+		2.09428	1.92713	1.83106e+07	4.28808e+06	16	2
O60488-2;O60488;H0Y9A0	O60488-2;O60488	ACSL4;FACL4	Long-chain-fatty-acid--CoA ligase 4	+		3.53089	2.37797	4.62347e+07	4.00005e+06	3	3
P68133;P68032;Q5T8M8;P63267;P62736;A6NL76;F8WB63;B8ZZJ2;C9JFL5;F6UVQ4;F6QUT6	P68133;P68032;Q5T8M8;P63267;P62736;A6NL76;F8WB63;B8ZZJ2;C9JFL5;F6UVQ4;F6QUT6	ACTA1;ACTC1;ACTG2;ACTA2	Actin, alpha skeletal muscle;Actin, alpha cardiac muscle 1;Actin, gamma-enteric smooth muscle;Actin, aortic smooth muscle	+	+	1.18613	3.46866	4.0638e+09	1.78596e+09	11	12
P63261;I3L3I0;I3L1U9;I3L4N8;K7EM38;I3L3R2;J3KT65	P63261;I3L3I0;I3L1U9	ACTG1	Actin, cytoplasmic 2;Actin, cytoplasmic 2, N-terminally processed	+		1.27966	3.35639	1.00261e+10	4.12969e+09	7	23
O96019-2;O96019;H7C5S0;O94805	O96019-2;O96019	ACTL6A;BAF53A	Actin-like protein 6A	+	+	3.46849	4.66123	3.54458e+08	3.20218e+07	4	7
O43707;O43707-2;O43707-3;F5GXS2;H7C144;P12814-2;P12814;P12814-3;P12814-4;H9KV75;K7EJH8;H0YJ11;H0YJW3;H7C5W8;K7EP19;G3V2W4;G3V2N5;Q9H254-2;M0QZQ3;Q9H254-4;Q9H254;C9JY79	O43707;O43707-2;O43707-3;F5GXS2	ACTN4	Alpha-actinin-4	+		1.79183	4.39299	1.97719e+09	5.71025e+08	22	32
F5H6T1;P61160;P61160-2	F5H6T1;P61160;P61160-2	ACTR2	Actin-related protein 2			3.07507	2.56104	7.22046e+07	8.56793e+06	3	3
P55265-5;P55265;P55265-4;P55265-3;H0YCK3;P55265-2	P55265-5;P55265;P55265-4;P55265-3;H0YCK3;P55265-2	ADAR	Double-stranded RNA-specific adenosine deaminase	+		4.06663	2.10958	1.57653e+08	9.40861e+06	6	8
Q9H2P0;E9PQK8	Q9H2P0	ADNP	Activity-dependent neuroprotector homeobox protein		+	5.89504	4.0068	2.30882e+08	3.87975e+06	2	11
A0A087WX59;Q16186	A0A087WX59;Q16186	ADRM1	Proteasomal ubiquitin receptor ADRM1	+		3.14959	3.10538	2.29921e+07	2.59094e+06	2	2
P52594-2;B8ZZY2;P52594-3;P52594;P52594-4;C9J2I0	P52594-2;B8ZZY2;P52594-3;P52594;P52594-4;C9J2I0	AGFG1;AGFG2	Arf-GAP domain and FG repeat-containing protein 1	+		2.06517	1.95959	2.18067e+07	5.21089e+06	6	2
O00116	O00116	AGPS	Alkyldihydroxyacetonephosphate synthase, peroxisomal			2.06462	2.4447	1.81111e+07	4.32944e+06	1	2
Q8WYP5;Q8WYP5-3;Q8WYP5-2	Q8WYP5;Q8WYP5-3;Q8WYP5-2	AHCTF1	Protein ELYS	+		1.43933	1.26867	9.40224e+06	3.46698e+06	3	3
P23526;P23526-2	P23526;P23526-2	AHCY	Adenosylhomocysteinase			2.33509	3.45247	4.55157e+08	9.02044e+07	2	7
Q09666	Q09666	AHNAK	Neuroblast differentiation-associated protein AHNAK	+		3.83468	2.33388	3.60932e+07	2.52972e+06	1	4
H0YJG7;O95433-2;O95433;H0YJ63;G3V438;H0YJU2	H0YJG7;O95433-2;O95433;H0YJ63;G3V438	AHSA1	Activator of 90 kDa heat shock protein ATPase homolog 1			5.71066	7.21174	1.68172e+08	3.21123e+06	6	3
O95831-3;O95831;O95831-6;O95831-4;O95831-5;E9PMA0;O95831-2	O95831-3;O95831;O95831-6;O95831-4	AIFM1	Apoptosis-inducing factor 1, mitochondrial		+	3.07993	4.79647	2.69276e+08	3.18455e+07	7	13
Q12904;Q12904-2;D6R937	Q12904;Q12904-2	AIMP1	Aminoacyl tRNA synthase complex-interacting multifunctional protein 1;Endothelial monocyte-activating polypeptide 2			2.02787	2.80547	1.10763e+08	2.71609e+07	3	3
E9PMH2;O00170;V9GYQ3	E9PMH2;O00170;V9GYQ3	AIP	Peptidyl-prolyl cis-trans isomerase;AH receptor-interacting protein			1.28468	4.39017	1.70568e+07	7.0012e+06	3	2
P54819-2;F8W1A4;P54819;F8VY04;P54819-6;P54819-5;F8VZG5;P54819-3;P54819-4;G3V213;F8VPP1	P54819-2;F8W1A4;P54819;F8VY04;P54819-6;P54819-5;F8VZG5;P54819-3;P54819-4	AK2	Adenylate kinase 2, mitochondrial;Adenylate kinase 2, mitochondrial, N-terminally processed			2.09109	2.46779	1.94431e+08	4.56336e+07	11	6
Q92667-2;Q92667	Q92667-2;Q92667	AKAP1	A-kinase anchor protein 1, mitochondrial			2.64414	3.6989	1.53826e+07	2.46073e+06	2	1
O43823;M0QYL4	O43823	AKAP8	A-kinase anchor protein 8	+	+	3.9545	2.59934	5.16507e+07	3.33159e+06	2	7
Q9ULX6-2;Q9ULX6;V9GZ50	Q9ULX6-2;Q9ULX6;V9GZ50	AKAP8L	A-kinase anchor protein 8-like			3.1824	3.07197	1.01766e+08	1.121e+07	3	5
Q99996-5;Q99996-3;Q99996-2;Q99996;Q99996-6;H7BYL6;A0A087WX84;Q99996-4;H0Y6Q0	Q99996-5;Q99996-3;Q99996-2;Q99996;Q99996-6;H7BYL6	AKAP9	A-kinase anchor protein 9			1.71983	1.28289	2.03884e+07	6.18959e+06	9	16
P15121;E9PCX2	P15121;E9PCX2	AKR1B1	Aldose reductase			4.27416	2.91068	9.4172e+07	4.86712e+06	2	5
P30837	P30837	ALDH1B1	Aldehyde dehydrogenase X, mitochondrial			0.997652	1.34168	1.86717e+08	9.35103e+07	1	7
P04075;J3KPS3;P04075-2;H3BQN4;H3BPS8;H3BUH7;H3BR04;H3BMQ8;H3BU78;H3BR68	P04075;J3KPS3;P04075-2;H3BQN4;H3BPS8;H3BUH7	ALDOA	Fructose-bisphosphate aldolase A;Fructose-bisphosphate aldolase	+		1.83106	4.48836	3.53483e+09	9.93492e+08	10	21
P09972;J3KSV6;J3QKP5;A8MVZ9;K7EKH5;C9J8F3;J3QKK1	P09972;J3KSV6;J3QKP5;A8MVZ9;K7EKH5;C9J8F3	ALDOC	Fructose-bisphosphate aldolase C;Fructose-bisphosphate aldolase			3.78062	4.97717	4.25899e+07	3.09904e+06	7	5
E7EPW7;A0A087WZL3;Q9UM73;H7BZ33;H3BVG6;P29376-5;P29376-4;P29376;I3L0J8;C9JUK9;Q13164-4;Q13164-3;Q13164-2;Q13164	E7EPW7;A0A087WZL3;Q9UM73	ALK;LTK;MAPK7	ALK tyrosine kinase receptor			1.41032	2.92242	6.20706e+08	2.33527e+08	14	14
Q86V81;E9PB61	Q86V81;E9PB61	ALYREF	THO complex subunit 4	+	+	2.77128	5.47649	2.66501e+08	3.90355e+07	2	6
Q8IWZ3;Q8IWZ3-4;Q8IWZ3-6;H7C2F5;H3BLS9;H0YLQ3;H0Y7Y3;H0Y785;H0Y472;H0Y4P6;E9PDP5;O75179-6;H0YM23;O75179-7;O75179-2;O75179	Q8IWZ3;Q8IWZ3-4;Q8IWZ3-6;H7C2F5;H3BLS9;H0YLQ3;H0Y7Y3;H0Y785;H0Y472;H0Y4P6;E9PDP5;O75179-6;H0YM23;O75179-7;O75179-2;O75179	ANKHD1;ANKRD17	Ankyrin repeat and KH domain-containing protein 1;Ankyrin repeat domain-containing protein 17			2.98831	2.47591	2.80962e+07	3.54061e+06	16	4
H0YN26;P39687;H7BZ09	H0YN26;P39687;H7BZ09	ANP32A	Acidic leucine-rich nuclear phosphoprotein 32 family member A	+		2.62458	1.64304	9.01363e+07	1.46158e+07	3	2
Q92688-2;Q92688;Q5T6W8	Q92688-2;Q92688;Q5T6W8	ANP32B	Acidic leucine-rich nuclear phosphoprotein 32 family member B	+		1.88594	1.2957	3.83266e+07	1.03699e+07	3	2
E9PPH5;Q9BTT0-3;Q9BTT0	E9PPH5;Q9BTT0-3;Q9BTT0	ANP32E	Acidic leucine-rich nuclear phosphoprotein 32 family member E	+	+	4.11846	5.31938	6.96207e+07	4.00827e+06	3	1
P04083;Q5T3N1;Q5T3N0	P04083;Q5T3N1	ANXA1	Annexin A1	+	+	1.78652	5.55781	2.3246e+09	6.73834e+08	3	13
P50995-2;P50995;H0Y6E1	P50995-2;P50995	ANXA11	Annexin A11	+		2.14915	0.972751	4.15691e+07	9.37156e+06	3	3
P07355;P07355-2;H0YN42;H0YMD0;H0YMU9;A6NMY6;H0YKS4;H0YM50;H0YMM1;H0YKZ7;H0YLV6;H0YMT9;H0YKX9;H0YMW4;H0YNP5;H0YKL9;H0YN28;H0YL33;H0YKV8;H0YN52;H0YMD9;H0YNA0;H0YLE2;H0YNB8;H0YKN4	P07355;P07355-2;H0YN42;H0YMD0;H0YMU9;A6NMY6;H0YKS4;H0YM50;H0YMM1	ANXA2;ANXA2P2	Annexin A2;Annexin;Putative annexin A2-like protein	+		1.52348	3.82622	1.09457e+09	3.80742e+08	25	13
P12429;D6RFG5;D6RA82;D6RCA8;D6RAZ8	P12429;D6RFG5;D6RA82;D6RCA8	ANXA3	Annexin A3;Annexin			2.57899	4.02567	2.3475e+08	3.92874e+07	5	7
K7EJL1;E7ENJ6;Q9BXS5;Q9BXS5-2;K7EQX3	K7EJL1;E7ENJ6;Q9BXS5;Q9BXS5-2	AP1M1	AP-1 complex subunit mu-1			1.91061	2.73679	1.02596e+07	2.72886e+06	5	3
P63010-3;A0A087X253;P63010;P63010-2;Q10567-4;Q10567-3;Q10567-2;Q10567	P63010-3;A0A087X253;P63010;P63010-2;Q10567-4;Q10567-3;Q10567-2;Q10567	AP2B1;AP1B1	AP-2 complex subunit beta;AP-1 complex subunit beta-1	+		3.27848	3.56999	2.42558e+07	2.49975e+06	8	2
C9JLK2;H7C393;H7C1U0;P13798;C9JIF9	C9JLK2;H7C393;H7C1U0;P13798;C9JIF9	APEH	Acylamino-acid-releasing enzyme	+		1.46156	1.63462	1.06399e+07	3.86333e+06	5	1
G3V3C7;G3V5Q1;G3V3M6;P27695;G3V5D9;H7C4A8;G3V5M0;G3V359	G3V3C7;G3V5Q1;G3V3M6;P27695;G3V5D9;H7C4A8;G3V5M0;G3V359	APEX1	DNA-(apurinic or apyrimidinic site) lyase;DNA-(apurinic or apyrimidinic site) lyase, mitochondrial	+		3.58438	4.22576	3.8907e+07	3.24354e+06	8	2
Q9HDC9-2;H0Y512;Q9HDC9	Q9HDC9-2;H0Y512;Q9HDC9	APMAP	Adipocyte plasma membrane-associated protein			2.76218	4.4816	7.14631e+07	1.05338e+07	3	2
Q9NRW3	Q9NRW3	APOBEC3C	DNA dC->dU-editing enzyme APOBEC-3C	+		4.50264	5.12163	4.99487e+07	2.20341e+06	1	2
H3BQZ9;P07741;H3BSW3;P07741-2;H3BQF1	H3BQZ9;P07741;H3BSW3;P07741-2;H3BQF1	APRT	Adenine phosphoribosyltransferase			1.84572	3.37716	3.47612e+07	9.67109e+06	5	2
P48444;B0YIW6;P48444-2;Q6P1Q5	P48444;B0YIW6;P48444-2	ARCN1	Coatomer subunit delta	+		2.50325	1.44271	4.19614e+07	7.4011e+06	4	5
F8W1U7;Q8N6T3-4;Q8N6T3;E5RHH7;E5RHT6;F8VWH9;Q8N6T3-5;Q8N6T3-3;Q8N6T3-2;E5RHC5	F8W1U7;Q8N6T3-4;Q8N6T3;E5RHH7;E5RHT6;F8VWH9;Q8N6T3-5;Q8N6T3-3;Q8N6T3-2	ARFGAP1	ADP-ribosylation factor GTPase-activating protein 1	+		3.49834	2.88202	8.23637e+07	7.28838e+06	10	3
P05089;P05089-2;P05089-3	P05089;P05089-2;P05089-3	ARG1	Arginase-1			1.53703	3.57259	1.78778e+08	6.1606e+07	3	6
P98171;P98171-2;E7EQN5;S4R352;S4R314;H7C3G3;E9PCM6;C9JLA8;C9J5M2	P98171;P98171-2;E7EQN5;S4R352;S4R314	ARHGAP4	Rho GTPase-activating protein 4			2.54046	4.77765	2.29657e+07	3.94753e+06	9	5
P52565-2;J3KTF8;P52565;J3QQX2;J3KRY1;J3KS60;J3KRE2	P52565-2;J3KTF8;P52565;J3QQX2;J3KRY1;J3KS60;J3KRE2	ARHGDIA	Rho GDP-dissociation inhibitor 1			2.78267	7.19822	2.2732e+08	3.30347e+07	7	3
Q92888;Q92888-3;M0QZR4;Q92888-2;Q6NX52;M0R2C7;M0QYC1;M0R3H5	Q92888;Q92888-3;M0QZR4;Q92888-2;Q6NX52;M0R2C7;M0QYC1	ARHGEF1	Rho guanine nucleotide exchange factor 1			6.51934	5.16227	4.63076e+08	5.0482e+06	8	11
H0YFY1;K7EJ04;A6NKF2;Q99856	H0YFY1;K7EJ04;A6NKF2;Q99856	ARID3A;ARID3C	AT-rich interactive domain-containing protein 3C;AT-rich interactive domain-containing protein 3A			2.01017	3.2149	1.53669e+07	3.81474e+06	4	1
F5GYV5;H7BZV4;Q66PJ3-7;F8WCT1;Q66PJ3-4;Q66PJ3-3;Q66PJ3-2;Q66PJ3;F8WEP2;F5H7X4;Q66PJ3-5	F5GYV5;H7BZV4;Q66PJ3-7;F8WCT1;Q66PJ3-4;Q66PJ3-3;Q66PJ3-2;Q66PJ3;F8WEP2;F5H7X4;Q66PJ3-5	ARL6IP4	ADP-ribosylation factor-like protein 6-interacting protein 4			2.47395	2.68617	6.28722e+07	1.13168e+07	11	4
F5H3X1;F5H052;F5H2X2;F5H2K4;F5GWV0;F5H4P3;Q6NXE6-2;Q6NXE6	F5H3X1;F5H052;F5H2X2;F5H2K4;F5GWV0;F5H4P3;Q6NXE6-2;Q6NXE6	ARMC6	Armadillo repeat-containing protein 6			3.01834	3.22889	2.81338e+07	3.4723e+06	8	1
C9JZD1;O15145;F8VR50	C9JZD1;O15145;F8VR50	ARPC3	Actin-related protein 2/3 complex subunit 3	+		3.58444	1.81886	3.55162e+07	2.96076e+06	3	2
B1ALC0;O15511;O15511-2	B1ALC0;O15511;O15511-2	ARPC5	Actin-related protein 2/3 complex subunit 5			2.68124	3.54222	1.89609e+07	2.95615e+06	3	1
Q9BPX5	Q9BPX5	ARPC5L	Actin-related protein 2/3 complex subunit 5-like protein			1.88649	1.73802	1.32448e+07	3.58224e+06	1	1
F5H8F7;Q9UBL3-2;Q9UBL3-3;Q9UBL3	F5H8F7;Q9UBL3-2;Q9UBL3-3;Q9UBL3	ASH2L	Set1/Ash2 histone methyltransferase complex subunit ASH2	+	+	1.75543	1.98514	1.45064e+07	4.29658e+06	4	2
P08243-3;P08243-2;P08243	P08243-3;P08243-2;P08243	ASNS	Asparagine synthetase [glutamine-hydrolyzing]			2.83059	2.70593	2.17503e+07	3.05755e+06	3	2
Q8IZT6-2;Q8IZT6;Q5VYL4	Q8IZT6-2;Q8IZT6	ASPM	Abnormal spindle-like microcephaly-associated protein			1.66139	1.94186	8.92407e+06	2.8212e+06	3	4
E7EWD6;Q76L83;Q76L83-2	E7EWD6;Q76L83;Q76L83-2	ASXL2	Putative Polycomb group protein ASXL2			1.8064	1.3931	1.60877e+07	4.59951e+06	3	4
B8ZZU6;P15336-5;P15336;E9PBF9;P15336-3;P15336-7;E9PEK8;H7C2N6;P15336-4;C9JCI8;P15336-2;F5H629;P17544-5;K7ESA4	B8ZZU6;P15336-5;P15336;E9PBF9;P15336-3;P15336-7;E9PEK8;H7C2N6;P15336-4	ATF2	Cyclic AMP-dependent transcription factor ATF-2		+	5.22382	5.46387	9.72348e+07	2.60193e+06	14	6
Q5VTZ4;P18847;P18847-2;P18847-3;P18847-4	Q5VTZ4;P18847;P18847-2;P18847-3	ATF3	Cyclic AMP-dependent transcription factor ATF-3			10.0806	6.716	3.42863e+09	3.16638e+06	5	10
P18847-5	P18847-5	ATF3	Cyclic AMP-dependent transcription factor ATF-3			4.57417	4.54348	8.40363e+07	3.52781e+06	1	9
P18848	P18848	ATF4	Cyclic AMP-dependent transcription factor ATF-4			4.63451	4.70966	7.4689e+07	3.00698e+06	1	4
P17544-4;P17544-2;P17544-3;P17544-6;P17544;K7ELQ4	P17544-4;P17544-2;P17544-3;P17544-6;P17544	ATF7	Cyclic AMP-dependent transcription factor ATF-7		+	2.91643	1.74847	3.1737e+07	4.20372e+06	6	5
P31939-2;P31939;C9JLK0;H7C1S2;H7BZU3;H7C084;F8WEF0	P31939-2;P31939	ATIC	Bifunctional purine biosynthesis protein PURH;Phosphoribosylaminoimidazolecarboxamide formyltransferase;IMP cyclohydrolase			2.10222	5.57957	3.62497e+08	8.44256e+07	7	12
E5RGN3;O00244;E5RIM7	E5RGN3;O00244;E5RIM7	ATOX1	Copper transport protein ATOX1			1.69154	2.82095	2.57612e+07	7.97559e+06	3	1
P05023-2;P05023-3;P05023-4;P05023;M0R116;B1AKY9;P13637;P50993;P13637-2;P13637-3;P20648;Q5TC02;Q5TC01;H0Y7C1;Q13733;P54707;P54707-2	P05023-2;P05023-3;P05023-4;P05023;M0R116;B1AKY9;P13637;P50993;P13637-2;P13637-3;P20648	ATP1A1;ATP1A3;ATP1A2;ATP4A	Sodium/potassium-transporting ATPase subunit alpha-1;Sodium/potassium-transporting ATPase subunit alpha-3;Sodium/potassium-transporting ATPase subunit alpha-2;Potassium-transporting ATPase alpha chain 1			3.79901	4.21775	6.35657e+07	4.56675e+06	17	4
P54709;C9JXZ1;C9JA36;P54709-2	P54709;C9JXZ1;C9JA36;P54709-2	ATP1B3	Sodium/potassium-transporting ATPase subunit beta-3			3.30759	2.60173	2.34344e+07	2.36684e+06	4	2
P25705;P25705-2;P25705-3;K7EK77;K7ERX7;K7EJP1;K7ENJ4;K7EQH4;K7ESA0	P25705;P25705-2;P25705-3;K7EK77	ATP5A1	ATP synthase subunit alpha, mitochondrial	+	+	3.02303	2.51706	4.96185e+08	6.10408e+07	9	16
P06576;F8W079;H0YH81;F8W0P7;H0YI37	P06576;F8W079;H0YH81	ATP5B	ATP synthase subunit beta, mitochondrial;ATP synthase subunit beta	+		3.02237	5.19478	9.72663e+08	1.19712e+08	5	15
P24539;Q5QNZ2	P24539;Q5QNZ2	ATP5F1	ATP synthase subunit b, mitochondrial			3.65747	5.55951	4.67127e+07	3.70191e+06	2	4
J3QL14;R4GN72;P61421;F5GYQ1	J3QL14;R4GN72;P61421;F5GYQ1	ATP6V0D1	V-type proton ATPase subunit d 1	+		2.96588	2.0179	3.76035e+07	4.81294e+06	4	2
P38606-2;P38606	P38606-2;P38606	ATP6V1A	V-type proton ATPase catalytic subunit A			1.66559	1.32354	1.34006e+07	4.22407e+06	2	3
Q8WWM7-6;Q8WWM7-8;Q8WWM7-5;Q8WWM7-4;Q8WWM7-9;Q8WWM7-2;H3BUF6;Q8WWM7;Q8WWM7-3;H3BSK9;Q8WWM7-7;H3BUE3;H3BSQ5	Q8WWM7-6;Q8WWM7-8;Q8WWM7-5;Q8WWM7-4;Q8WWM7-9;Q8WWM7-2;H3BUF6;Q8WWM7;Q8WWM7-3;H3BSK9;Q8WWM7-7	ATXN2L	Ataxin-2-like protein	+	+	3.28358	2.68003	1.0362e+08	1.06412e+07	13	8
P61769;H0YL18;H0YLF3;F5H6I0	P61769;H0YL18	B2M	Beta-2-microglobulin;Beta-2-microglobulin form pI 5.3	+		3.21206	3.96026	3.26412e+07	3.5224e+06	4	3
O14867;M0QZP0;H7C4B6	O14867	BACH1	Transcription regulator protein BACH1			4.25176	6.31015	8.0411e+07	4.22092e+06	3	3
O95816-2;O95816;A2A296	O95816-2;O95816	BAG2	BAG family molecular chaperone regulator 2	+		3.46087	2.41679	7.94158e+07	7.21241e+06	3	3
H0Y4L1;H0Y710;P46379-4;P46379-5;P46379-2;P46379;P46379-3	H0Y4L1;H0Y710;P46379-4;P46379-5;P46379-2;P46379;P46379-3	BAG6	Large proline-rich protein BAG6			2.91037	1.8762	4.32181e+07	5.74852e+06	7	1
O75531;E9PJJ8	O75531	BANF1	Barrier-to-autointegration factor;Barrier-to-autointegration factor, N-terminally processed	+		6.30717	10.5345	3.05405e+10	3.85682e+08	2	12
Q8IXM2-2;F8W038;Q8IXM2;Q8IXM2-3	Q8IXM2-2;F8W038;Q8IXM2;Q8IXM2-3	BAP18	Chromatin complexes subunit BAP18			2.42527	2.1963	2.31443e+07	4.30889e+06	4	1
Q16520	Q16520	BATF	Basic leucine zipper transcriptional factor ATF-like			5.64027	6.55229	1.45482e+08	2.91689e+06	1	1
Q9NR55	Q9NR55	BATF3	Basic leucine zipper transcriptional factor ATF-like 3			9.10778	6.18765	1.54559e+09	2.80143e+06	1	9
Q9NRL2;Q9NRL2-2;A0A087WWN7	Q9NRL2;Q9NRL2-2	BAZ1A	Bromodomain adjacent to zinc finger domain protein 1A		+	5.70866	4.12622	1.87239e+08	3.5803e+06	3	4
Q9UIG0-2;Q9UIG0	Q9UIG0-2;Q9UIG0	BAZ1B	Tyrosine-protein kinase BAZ1B			4.46917	3.0893	1.73975e+08	7.85476e+06	2	10
J3KPG5;Q9UIF9-2;Q9UIF9-3;F8VU39;Q9UIF9	J3KPG5;Q9UIF9-2;Q9UIF9-3;F8VU39;Q9UIF9	BAZ2A	Bromodomain adjacent to zinc finger domain protein 2A		+	3.12894	2.48458	2.27414e+07	2.59964e+06	5	2
P51572;P51572-2;C9JMD7;C9JSP1;C9JQ75;C9J0M4;C9JM14	P51572;P51572-2;C9JMD7;C9JSP1;C9JQ75;C9J0M4	BCAP31	B-cell receptor-associated protein 31	+		3.13203	3.88799	4.54362e+07	5.18284e+06	7	4
O75934	O75934	BCAS2	Pre-mRNA-splicing factor SPF27	+	+	1.07048	3.12461	3.14359e+08	1.49686e+08	1	7
I3L4D5;Q8WUZ0;Q8WUZ0-2;I3L1Q2	I3L4D5;Q8WUZ0;Q8WUZ0-2;I3L1Q2	BCL7C	B-cell CLL/lymphoma 7 protein family member C			2.90877	3.98076	2.32021e+07	3.08959e+06	4	1
Q9NYF8-2;Q9NYF8;Q9NYF8-4;Q9NYF8-3;E9PK91;E9PK09;E9PQN2;E9PKI6;E9PJA7;H0YF14;H0YF63;H0YF00	Q9NYF8-2;Q9NYF8;Q9NYF8-4;Q9NYF8-3;E9PK91;E9PK09;E9PQN2;E9PKI6;E9PJA7	BCLAF1	Bcl-2-associated transcription factor 1	+	+	2.11568	5.21592	7.89988e+08	1.82279e+08	12	14
Q5T5X7	Q5T5X7	BEND3	BEN domain-containing protein 3			3.52068	2.6659	4.46158e+07	3.88738e+06	1	4
Q13867;K7ESE8;J3KSD8;K7ES02	Q13867;K7ESE8;J3KSD8;K7ES02	BLMH	Bleomycin hydrolase	+		4.0988	2.42233	1.02843e+08	6.00222e+06	4	6
Q14692	Q14692	BMS1	Ribosome biogenesis protein BMS1 homolog			1.12519	0.667049	1.15834e+07	5.31031e+06	1	3
Q9H3K6-2;Q9H3K6;H3BV85;H3BTW0;H3BVE0	Q9H3K6-2;Q9H3K6;H3BV85;H3BTW0;H3BVE0	BOLA2	BolA-like protein 2			1.36928	3.19589	8.37174e+07	3.24057e+07	5	2
F5GXF5;E7ETD6;Q12830-4;Q12830-2;Q12830;J3QQK4	F5GXF5;E7ETD6;Q12830-4;Q12830-2;Q12830;J3QQK4	BPTF	Nucleosome-remodeling factor subunit BPTF			2.9894	2.96692	1.85771e+07	2.33927e+06	6	4
P51587;H0YE37	P51587	BRCA2	Breast cancer type 2 susceptibility protein			7.3045	6.42067	4.9437e+08	3.12736e+06	2	15
P25440-4;O60885-2;P25440-3;O60885-3;P25440;H0Y6K2;P25440-2;O60885	P25440-4;O60885-2;P25440-3;O60885-3;P25440;H0Y6K2;P25440-2;O60885	BRD2;BRD4	Bromodomain-containing protein 2;Bromodomain-containing protein 4	+		3.69449	3.20689	3.68986e+07	2.85009e+06	8	1
Q8TDN6	Q8TDN6	BRIX1	Ribosome biogenesis protein BRX1 homolog	+		4.02973	4.68446	4.89412e+07	2.99643e+06	1	3
P20290-2;P20290;D6RDG3;H0Y9Y1;Q96K17-3;E9PL10;Q96K17	P20290-2;P20290;D6RDG3	BTF3	Transcription factor BTF3	+		1.37039	2.1356	9.68734e+07	3.74693e+07	7	6
J3QT28;O43684-2;O43684;J3QSX4	J3QT28;O43684-2;O43684;J3QSX4	BUB3	Mitotic checkpoint protein BUB3	+	+	2.31576	2.19711	6.24788e+07	1.25492e+07	4	2
Q7L1Q6;Q7L1Q6-4;Q7L1Q6-3;Q7L1Q6-2;C9IZ80;H0Y503	Q7L1Q6;Q7L1Q6-4;Q7L1Q6-3;Q7L1Q6-2;C9IZ80	BZW1	Basic leucine zipper and W2 domain-containing protein 1	+		3.07174	1.69854	1.0288e+08	1.22362e+07	6	7
E9PFD4;B5MCE7;Q75MG1;B5MCH7;E7ETZ4;Q9Y6E2	E9PFD4;B5MCE7;Q75MG1;B5MCH7;E7ETZ4;Q9Y6E2	BZW2	Basic leucine zipper and W2 domain-containing protein 2			2.74488	3.3873	1.70368e+07	2.54154e+06	6	3
Q8N655	Q8N655	C10orf12	Uncharacterized protein C10orf12			7.59964	6.82329	7.93427e+08	4.09061e+06	1	16
Q9BXV9	Q9BXV9	C14orf142	Uncharacterized protein C14orf142			2.36786	1.90688	1.35006e+07	2.61552e+06	1	2
Q9Y224;G3V4C6;H0YJB9;G3V4E7	Q9Y224;G3V4C6;H0YJB9	C14orf166	UPF0568 protein C14orf166	+	+	5.54717	6.9652	1.02131e+08	2.18421e+06	4	4
Q969H8;M0QXF7;M0QYN0	Q969H8;M0QXF7;M0QYN0	C19orf10	UPF0556 protein C19orf10			2.97018	4.64108	3.50954e+07	4.47854e+06	3	2
Q07021;I3L3Q7;I3L3B0	Q07021	C1QBP	Complement component 1 Q subcomponent-binding protein, mitochondrial	+		1.91428	4.12214	8.77285e+08	2.32748e+08	3	3
Q9Y3I0	Q9Y3I0	C22orf28	tRNA-splicing ligase RtcB homolog	+		1.93473	3.67638	3.75333e+08	9.81759e+07	1	9
P01031	P01031	C5	Complement C5;Complement C5 beta chain;Complement C5 alpha chain;C5a anaphylatoxin;Complement C5 alpha chain			3.07436	2.34006	2.29768e+07	2.72782e+06	1	3
Q9HB71-3;Q9HB71	Q9HB71-3;Q9HB71	CACYBP	Calcyclin-binding protein	+		0.759697	1.54117	5.44812e+08	3.21777e+08	2	10
F8VPD4;P27708;H7BZB3;H7C2E4	F8VPD4;P27708	CAD	CAD protein;Glutamine-dependent carbamoyl-phosphate synthase;Aspartate carbamoyltransferase;Dihydroorotase			2.64443	2.98262	1.78058e+08	2.8478e+07	4	9
P27797;K7EJB9;K7EL50	P27797;K7EJB9	CALR	Calreticulin	+		2.38411	5.70022	1.61321e+09	3.09032e+08	3	12
O43852;O43852-3;O43852-2;O43852-4;O43852-6;H0Y875;O43852-15;O43852-10;O43852-5;O43852-13;O43852-14;O43852-9;O43852-11;O43852-8;O43852-12;O43852-7	O43852;O43852-3;O43852-2;O43852-4;O43852-6;H0Y875;O43852-15;O43852-10;O43852-5	CALU	Calumenin	+		3.95357	2.57968	1.95612e+08	1.26256e+07	16	10
P27824;P27824-2;P27824-3;H0Y9Q7;D6RFL1;D6RAU8;D6RB85;D6RDP7;D6RGY2;H0Y9H1;D6RAQ8	P27824;P27824-2;P27824-3;H0Y9Q7	CANX	Calnexin	+		2.17	4.83719	4.15881e+08	9.24132e+07	11	10
Q01518;Q01518-2;Q5T0R7;Q5T0R6;Q5T0R5;Q5T0R4;Q5T0R3;Q5T0R2;Q5T0R1;Q5T0R9;Q5T0R8;Q5T0S3	Q01518;Q01518-2;Q5T0R7;Q5T0R6;Q5T0R5;Q5T0R4;Q5T0R3;Q5T0R2;Q5T0R1;Q5T0R9	CAP1	Adenylyl cyclase-associated protein 1			1.59954	1.78944	2.29719e+08	7.58032e+07	12	13
A0A087X082;Q14444-2;Q14444;G3V153;E9PLA9;E9PP31	A0A087X082;Q14444-2;Q14444;G3V153;E9PLA9;E9PP31	CAPRIN1	Caprin-1	+		4.61239	2.52851	1.89562e+08	7.74968e+06	6	7
P52907	P52907	CAPZA1	F-actin-capping protein subunit alpha-1	+		1.82222	3.57345	2.11316e+08	5.97572e+07	1	4
P29466-4;B4DVD8;P29466-3;G3V169;P29466-2;P29466;H0YEC7	P29466-4;B4DVD8;P29466-3;G3V169;P29466-2;P29466;H0YEC7	CASP1	Caspase-1;Caspase-1 subunit p20;Caspase-1 subunit p10;Caspase			3.11724	4.04799	5.55329e+07	6.39983e+06	7	2
E9PMT1;P49662;A0A087WZP8	E9PMT1;P49662	CASP4	Caspase-4;Caspase-4 subunit 1;Caspase-4 subunit 2			4.03192	2.53739	1.55204e+08	9.48802e+06	3	4
E7EQ12;E7EQA0;H0Y7F0;H0YD33;H0Y9H6;P20810-3;E9PDE4;E7ES10;P20810-4;E9PCH5;P20810-8;E7EVY3;B7Z574;P20810-2;P20810;P20810-9;B7Z468;P20810-5;E7ESM9;P20810-7;P20810-6	E7EQ12;E7EQA0;H0Y7F0;H0YD33;H0Y9H6;P20810-3;E9PDE4;E7ES10;P20810-4;E9PCH5;P20810-8;E7EVY3;B7Z574;P20810-2;P20810;P20810-9;B7Z468;P20810-5;E7ESM9;P20810-7;P20810-6	CAST	Calpastatin			1.34258	1.95927	8.77758e+06	3.46114e+06	21	2
P04040	P04040	CAT	Catalase	+		0.947265	1.8421	7.97938e+07	4.13822e+07	1	7
Q13951;H3BSC0;J3KS23	Q13951;H3BSC0	CBFB	Core-binding factor subunit beta		+	3.46075	1.64445	1.00149e+08	9.09612e+06	3	9
B5MD17;J3KS05;P83916;K7ELA4;C9JWS9	B5MD17;J3KS05;P83916;K7ELA4	CBX1	Chromobox protein homolog 1			3.4481	4.16665	4.02702e+07	3.68978e+06	5	4
Q13185;S4R2Y4;C9JMM0;B8ZZ43	Q13185;S4R2Y4;C9JMM0;B8ZZ43	CBX3	Chromobox protein homolog 3	+	+	3.0741	7.15429	6.72742e+08	7.98827e+07	4	7
P45973	P45973	CBX5	Chromobox protein homolog 5			2.56625	2.05208	4.83296e+07	8.16011e+06	1	2
Q9HC52	Q9HC52	CBX8	Chromobox protein homolog 8			2.03608	2.08582	9.20502e+06	2.24442e+06	1	1
Q8IX12-2;Q8IX12;F5H3E1;F5H1H2;F5H2E6;H0YFJ7	Q8IX12-2;Q8IX12	CCAR1	Cell division cycle and apoptosis regulator protein 1	+	+	2.86652	1.82655	2.07554e+07	2.8459e+06	6	5
H3BPL5;Q96ES7	H3BPL5;Q96ES7	CCDC101	SAGA-associated factor 29 homolog		+	1.91448	2.73872	1.1324e+07	3.00387e+06	2	1
Q5T9S5-2;E9PFB9;Q5T9S5;J3KP97;H0YCD6;Q5T9S2	Q5T9S5-2;E9PFB9;Q5T9S5;J3KP97;H0YCD6;Q5T9S2	CCDC18	Coiled-coil domain-containing protein 18			1.33201	4.75051	5.38791e+07	2.14016e+07	6	2
A0A087WYW6;Q96A33-2;Q96A33;J3QR89	A0A087WYW6;Q96A33-2;Q96A33;J3QR89	CCDC47	Coiled-coil domain-containing protein 47			2.63242	3.13372	1.95006e+07	3.14495e+06	4	2
C9JQ41;H7C525;Q4VC31	C9JQ41;H7C525;Q4VC31	CCDC58	Coiled-coil domain-containing protein 58			2.00116	1.37007	1.28975e+07	3.22179e+06	3	2
Q9Y3X0;M0QYB4;M0R2W0;M0QZR0	Q9Y3X0	CCDC9	Coiled-coil domain-containing protein 9			3.55813	3.67501	1.64867e+08	1.39969e+07	4	5
Q96F63	Q96F63	CCDC97	Coiled-coil domain-containing protein 97			2.00966	2.06651	4.53235e+07	1.12553e+07	1	3
F8VQ14;F5GWF6;P78371;P78371-2	F8VQ14;F5GWF6;P78371;P78371-2	CCT2	T-complex protein 1 subunit beta	+	+	1.42632	4.90265	1.2738e+09	4.73955e+08	4	16
P49368;P49368-2;B4DUR8;Q5SZX9;E9PRC8;Q5SZX6;E9PM09;E9PQ35;Q5SZW8	P49368;P49368-2;B4DUR8	CCT3	T-complex protein 1 subunit gamma	+		2.06579	4.33157	9.66358e+08	2.3082e+08	9	11
P50991;P50991-2	P50991;P50991-2	CCT4	T-complex protein 1 subunit delta	+	+	0.773118	2.22618	5.7665e+08	3.37428e+08	2	8
P48643;E7ENZ3;B7ZAR1;E9PCA1;P48643-2;D6RIZ7;H0Y914	P48643;E7ENZ3;B7ZAR1;E9PCA1;P48643-2	CCT5	T-complex protein 1 subunit epsilon	+	+	0.998037	4.59574	7.72448e+08	3.8675e+08	7	15
P40227;P40227-2;Q92526;Q92526-2;Q92526-3;J3KRI6	P40227;P40227-2	CCT6A	T-complex protein 1 subunit zeta	+		1.09919	4.47737	7.19619e+08	3.35903e+08	6	14
Q99832-3;Q99832;Q99832-4;F8WAM2;Q99832-2	Q99832-3;Q99832;Q99832-4	CCT7	T-complex protein 1 subunit eta	+		2.3134	1.52669	9.24365e+07	1.85969e+07	5	7
P50990;P50990-2;P50990-3;H7C4C8;H7C2U0	P50990;P50990-2;P50990-3	CCT8	T-complex protein 1 subunit theta	+	+	1.6679	4.55222	1.06283e+09	3.34485e+08	5	19
H0YGZ7;F5GZZ9;Q86VB7-3;Q86VB7-4;C9JHR8;Q86VB7;Q86VB7-2	H0YGZ7;F5GZZ9;Q86VB7-3;Q86VB7-4;C9JHR8;Q86VB7;Q86VB7-2	CD163	Scavenger receptor cysteine-rich type 1 protein M130;Soluble CD163			1.74253	1.45473	1.16488e+07	3.48118e+06	7	1
O95400	O95400	CD2BP2	CD2 antigen cytoplasmic tail-binding protein 2	+		2.17057	2.80572	2.28761e+07	5.08132e+06	1	2
O15446;O15446-2;Q9HD64-4;Q9HD64	O15446;O15446-2;Q9HD64-4;Q9HD64	CD3EAP	DNA-directed RNA polymerase I subunit RPA34;X antigen family member 1	+		2.35523	3.36921	1.49014e+07	2.91229e+06	4	2
H0YD13;H0Y2P0;P16070-18;P16070-12;P16070-14;P16070-13;P16070-11;P16070-10;P16070-16;P16070-8;P16070-17;P16070-6;P16070-4;P16070-3;P16070-7;P16070-5;P16070;H0YE40;H0YDX6;H0YD17;H0YDW7;H0YCV9;P16070-15;H0Y5E4;P16070-9	H0YD13;H0Y2P0;P16070-18;P16070-12;P16070-14;P16070-13;P16070-11;P16070-10;P16070-16;P16070-8;P16070-17;P16070-6;P16070-4;P16070-3;P16070-7;P16070-5;P16070;H0YE40	CD44	CD44 antigen			3.19679	1.96061	1.1551e+08	1.25976e+07	25	3
P14209-3;P14209;P14209-2;A8MQT7;H7C2F2	P14209-3;P14209	CD99	CD99 antigen			2.90119	3.22699	3.87534e+07	5.18756e+06	5	4
G5EA36;P30260;P30260-2;I3L2Z8;I3L328;I3L394;I3L3H6;F6QPS0	G5EA36;P30260;P30260-2	CDC27	Cell division cycle protein 27 homolog	+		1.90291	1.36774	2.61937e+07	7.0043e+06	8	3
Q16543;K7EQA9;K7EIU0;K7EKQ2;K7EL68	Q16543;K7EQA9;K7EIU0;K7EKQ2	CDC37;MBD5	Hsp90 co-chaperone Cdc37;Hsp90 co-chaperone Cdc37, N-terminally processed	+		2.56385	0.95167	8.1196e+07	1.37321e+07	5	4
P60953;P60953-1	P60953;P60953-1	CDC42	Cell division control protein 42 homolog	+		0.983778	1.05696	5.66585e+06	2.86496e+06	2	2
Q99459	Q99459	CDC5L	Cell division cycle 5-like protein	+	+	2.84836	4.04709	2.93302e+08	4.0726e+07	1	12
Q6P1J9	Q6P1J9	CDC73	Parafibromin	+	+	2.79336	4.28436	2.60329e+07	3.75524e+06	1	2
Q14004-2;Q14004	Q14004-2;Q14004	CDK13;CDK12	Cyclin-dependent kinase 13	+		1.23853	0.802746	9.30978e+06	3.94554e+06	2	1
F5GZF0;O14519-2;O14519	F5GZF0;O14519-2;O14519	CDK2AP1	Cyclin-dependent kinase 2-associated protein 1			1.83723	3.56194	1.09398e+07	3.06161e+06	3	1
J3KNE1;D6RGD2;Q9NXV6	J3KNE1;D6RGD2;Q9NXV6	CDKN2AIP	CDKN2A-interacting protein		+	3.67089	3.39902	4.70754e+07	3.69612e+06	3	2
Q96HQ2;Q96HQ2-2	Q96HQ2;Q96HQ2-2	CDKN2AIPNL	CDKN2AIP N-terminal-like protein			6.15219	5.07191	1.9935e+08	2.80299e+06	2	5
Q9UKY7;Q9UKY7-2;D6R9V8;D6RFH2;Q9UKY7-3;H0Y8K3;D6RAV0;D6RDN0;D6R973	Q9UKY7;Q9UKY7-2;D6R9V8;D6RFH2;Q9UKY7-3;H0Y8K3	CDV3	Protein CDV3 homolog	+		4.96896	3.85398	1.26328e+08	4.0336e+06	9	6
P49715	P49715	CEBPA	CCAAT/enhancer-binding protein alpha			4.1394	3.05576	7.48948e+07	4.2498e+06	1	2
P17676-2;LIP_MutR208L;LIP_MutR208A	P17676-2	CEBPB	CCAAT/enhancer-binding protein beta	+	+	6.58095	5.71057	3.50067e+08	3.65669e+06	3	33
P17676	P17676	CEBPB	CCAAT/enhancer-binding protein beta	+	+	9.16248	7.53045	1.13765e+11	1.98529e+08	1	35
P49716	P49716	CEBPD	CCAAT/enhancer-binding protein delta		+	9.58387	7.52538	2.10441e+09	2.74219e+06	1	10
P53567	P53567	CEBPG	CCAAT/enhancer-binding protein gamma		+	6.52029	5.11361	1.72202e+08	1.87601e+06	1	7
Q9BXW7-2;Q9BXW7	Q9BXW7-2;Q9BXW7	CECR5	Cat eye syndrome critical region protein 5			1.81378	1.04928	1.76939e+07	5.03291e+06	2	1
Q92879-2;Q92879-3;Q92879-6;Q92879;Q92879-4;G5EA30;Q92879-5;E9PQK4;E9PSH0;E9PKU1;E9PKA1;F5H4Y5;F5H0D8	Q92879-2;Q92879-3;Q92879-6;Q92879;Q92879-4;G5EA30;Q92879-5;E9PQK4;E9PSH0;E9PKU1	CELF1	CUGBP Elav-like family member 1	+	+	3.31824	3.57633	1.10727e+08	1.11011e+07	13	7
Q7L2Z9	Q7L2Z9	CENPQ	Centromere protein Q			2.27058	3.38721	1.87008e+07	3.87567e+06	1	4
H0Y2V6;Q5SW79;Q5SW79-2;Q5SW79-3	H0Y2V6;Q5SW79;Q5SW79-2;Q5SW79-3	CEP170	Centrosomal protein of 170 kDa			1.61798	1.52426	1.21332e+07	3.95291e+06	4	2
P41208;Q12798	P41208	CETN1;CETN2	Centrin-2			5.68079	4.74726	1.91645e+08	3.73601e+06	2	6
P23528;G3V1A4;E9PP50;E9PK25;E9PQB7;E9PLJ3;E9PS23;Q9Y281-3;Q9Y281	P23528;G3V1A4;E9PP50;E9PK25;E9PQB7;E9PLJ3;E9PS23	CFL1	Cofilin-1	+	+	1.70127	4.84685	2.5493e+09	7.83949e+08	9	12
Q96JM3	Q96JM3	CHAMP1	Chromosome alignment-maintaining phosphoprotein 1			1.27548	0.692616	9.15855e+06	3.78328e+06	1	3
Q9NX63;C9JRZ6;F8WAR4	Q9NX63;C9JRZ6;F8WAR4	CHCHD3	Coiled-coil-helix-coiled-coil-helix domain-containing protein 3, mitochondrial			2.65863	2.515	2.31733e+07	3.66997e+06	3	5
F5GWX5;Q14839;Q14839-2;Q8TDI0;K7EMY3;Q12873-2;Q12873;Q12873-3;F5H6N4;I3L229;H7C3H7;H7C0J3;F2Z2R5	F5GWX5;Q14839;Q14839-2	CHD4	Chromodomain-helicase-DNA-binding protein 4	+	+	6.77391	5.5573	5.54054e+08	5.06294e+06	13	22
Q9P2D1;Q9P2D1-3;Q9P2D1-2;Q9P2D1-4	Q9P2D1	CHD7	Chromodomain-helicase-DNA-binding protein 7	+		1.95919	1.45406	1.89522e+07	4.87399e+06	4	13
Q8IWX8;J3QK89	Q8IWX8;J3QK89	CHERP	Calcium homeostasis endoplasmic reticulum protein	+		1.32715	0.688061	1.91246e+07	7.62222e+06	2	3
Q9H444	Q9H444	CHMP4B	Charged multivesicular body protein 4b			0.608715	1.23739	3.42978e+07	2.24918e+07	1	1
Q9UHD1-2;Q9UHD1;E9PPQ5;E9PIZ4;E9PSD5;E9PHZ2	Q9UHD1-2;Q9UHD1;E9PPQ5;E9PIZ4;E9PSD5	CHORDC1	Cysteine and histidine-rich domain-containing protein 1			3.51232	2.55437	1.19764e+08	1.04957e+07	6	4
Q9Y3Y2-4;Q9Y3Y2;Q9Y3Y2-3;A0A087X1B7;X6R700;Q5T7Y7	Q9Y3Y2-4;Q9Y3Y2;Q9Y3Y2-3;A0A087X1B7;X6R700	CHTOP	Chromatin target of PRMT1 protein	+	+	1.90055	2.85771	3.58145e+08	9.59258e+07	6	5
Q96RK0;I3L2J0	Q96RK0;I3L2J0	CIC	Protein capicua homolog			2.71053	3.77805	1.95191e+07	2.982e+06	2	1
O00299	O00299	CLIC1	Chloride intracellular channel protein 1	+		1.81134	3.96078	7.3587e+08	2.09669e+08	1	9
P30622-2;P30622-1;P30622;F5H0N7;J3KP58;F5H6A0	P30622-2;P30622-1;P30622;F5H0N7;J3KP58	CLIP1	CAP-Gly domain-containing linker protein 1			0.812754	0.771689	1.46325e+07	8.33022e+06	6	5
E9PMI6;E9PJF4;J3KN38;P54105	E9PMI6;E9PJF4;J3KN38;P54105	CLNS1A	Methylosome subunit pICln	+		3.82056	4.5883	5.37377e+07	3.80343e+06	4	2
K7EQQ1;O96005-3;O96005-4;O96005	K7EQQ1;O96005-3;O96005-4;O96005	CLPTM1	Cleft lip and palate transmembrane protein 1			1.6255	0.981982	1.82488e+07	5.91442e+06	4	1
P09496-5;P09496-2;C9J8P9;P09496-4;P09496-3;P09496;F8WF69	P09496-5;P09496-2	CLTA	Clathrin light chain A	+		2.36474	2.33942	1.00001e+08	1.94155e+07	7	3
Q00610-2;Q00610;A0A087WVQ6;J3KS13;A0A087WX41;P53675-2;P53675;J3KRF5;K7EJJ5;J3KSQ2	Q00610-2;Q00610;A0A087WVQ6	CLTC	Clathrin heavy chain 1	+		4.36867	3.24856	4.21161e+08	2.03867e+07	10	21
P10909-4;P10909;P10909-5;P10909-2;E5RG36;E5RGB0;E5RH61;E5RJZ5;E7ERK6;E7ETB4;H0YLK8;H0YAS8;P10909-3	P10909-4;P10909;P10909-5;P10909-2;E5RG36;E5RGB0;E5RH61;E5RJZ5;E7ERK6;E7ETB4;H0YLK8	CLU	Clusterin;Clusterin beta chain;Clusterin alpha chain			2.32108	1.08317	5.14301e+07	1.02921e+07	13	5
B4DDF4;Q99439;B4DUT8;A0A087X271;Q99439-2;K7ES69;A0A087X1X5;H3BVI6;U3KPS3;H3BQH0;Q15417-3;Q15417	B4DDF4;Q99439;B4DUT8;A0A087X271;Q99439-2;K7ES69;A0A087X1X5;H3BVI6	CNN2	Calponin-2	+		3.4331	2.20791	7.42666e+07	6.87587e+06	12	4
H0YH84;F8VRS8;F8W145;F8VP97;Q9NZN8-2;Q9NZN8-4;Q9NZN8-5;F8VV52;Q9NZN8	H0YH84;F8VRS8;F8W145;F8VP97;Q9NZN8-2;Q9NZN8-4;Q9NZN8-5;F8VV52;Q9NZN8	CNOT2	CCR4-NOT transcription complex subunit 2			0.873825	0.885767	8.62576e+06	4.70707e+06	9	1
P09543-2;P09543;K7ERC4	P09543-2;P09543;K7ERC4	CNP	2,3-cyclic-nucleotide 3-phosphodiesterase			2.57584	1.83083	9.72343e+07	1.63085e+07	3	3
K7EPV0;Q9Y2R0	K7EPV0;Q9Y2R0	COA3	Cytochrome c oxidase assembly protein 3 homolog, mitochondrial			2.50213	1.45759	6.96209e+07	1.22892e+07	2	2
Q96JB2-2;Q96JB2	Q96JB2-2;Q96JB2	COG3	Conserved oligomeric Golgi complex subunit 3			3.29479	4.13815	3.28899e+07	3.35144e+06	2	1
P53621;P53621-2	P53621;P53621-2	COPA	Coatomer subunit alpha;Xenin;Proxenin	+		2.9649	2.23256	2.45758e+07	3.14762e+06	2	4
P53618	P53618	COPB1	Coatomer subunit beta	+		4.43889	3.63985	6.17972e+07	2.84925e+06	1	2
P35606-2;P35606;H0YAC7	P35606-2;P35606	COPB2	Coatomer subunit beta	+		3.82849	3.1546	1.76276e+08	1.2408e+07	3	6
O14579-2;O14579;M0QXB4;A0A087X0I4;O14579-3;M0R061	O14579-2;O14579;M0QXB4;A0A087X0I4;O14579-3;M0R061	COPE	Coatomer subunit epsilon	+		2.71132	6.81198	2.78163e+08	4.24728e+07	6	6
Q9Y678;H0Y8X7	Q9Y678;H0Y8X7	COPG1	Coatomer subunit gamma-1	+		2.81864	1.97067	2.54889e+07	3.6129e+06	2	2
D6REK7;D6RD63;Q9BT78-2;Q9BT78;D6RAX7;D6RFN0	D6REK7;D6RD63;Q9BT78-2;Q9BT78;D6RAX7;D6RFN0	COPS4	COP9 signalosome complex subunit 4			3.69837	5.85692	4.91398e+07	3.78541e+06	6	1
Q92905;E5RFS1;E5RG35;E5RK55	Q92905	COPS5	COP9 signalosome complex subunit 5			3.1046	4.3986	3.49824e+07	4.06698e+06	4	3
F8VXB1;F8VUC5;F8W156;F8W651;P61923-5;F8VYZ4;P61923;F8VVA7;F8VXR1;P61923-4	F8VXB1;F8VUC5;F8W156;F8W651;P61923-5;F8VYZ4;P61923;F8VVA7;F8VXR1;P61923-4	COPZ1	Coatomer subunit zeta-1	+		3.31226	1.90149	8.29597e+07	8.35178e+06	10	2
Q14061;C9J8T6	Q14061;C9J8T6	COX17	Cytochrome c oxidase copper chaperone			1.84807	1.63533	1.53274e+07	4.2574e+06	2	1
P13073;Q86WV2;H3BN72;H3BNV9;H3BPG0	P13073;Q86WV2;H3BN72;H3BNV9	COX4I1	Cytochrome c oxidase subunit 4 isoform 1, mitochondrial		+	3.97268	3.41339	1.17149e+08	7.46179e+06	5	3
P20674;H3BRM5;H3BV69;H3BNX8	P20674;H3BRM5;H3BV69;H3BNX8	COX5A	Cytochrome c oxidase subunit 5A, mitochondrial			6.15075	5.33374	1.43713e+08	2.02273e+06	4	2
P10606	P10606	COX5B	Cytochrome c oxidase subunit 5B, mitochondrial			4.08453	2.62061	6.25542e+07	3.68715e+06	1	3
F2Z2V0;Q99829;B0QZ18;A6PVH9;Q5JX56;Q5JX58;Q5JX59;Q5JX60;Q5JX44;E7ENH5;Q5JX55;Q5JX61;Q5JX52;Q5JX45;Q5JX54;Q5JX57;E7EV27;H0Y524	F2Z2V0;Q99829;B0QZ18;A6PVH9;Q5JX56;Q5JX58;Q5JX59;Q5JX60;Q5JX44;E7ENH5	CPNE1	Copine-1			3.79595	3.22145	6.41356e+07	4.61747e+06	18	5
C9JEV9;O95639-3;O95639-2;O95639	C9JEV9;O95639-3;O95639-2;O95639	CPSF4	Cleavage and polyadenylation specificity factor subunit 4	+	+	1.15415	1.10983	1.45165e+07	6.52273e+06	4	1
O75575;H7C0S8	O75575;H7C0S8	CRCP	DNA-directed RNA polymerase III subunit RPC9			3.68121	3.50162	4.09778e+07	3.19443e+06	2	1
P16220-2;P16220;P16220-3;C9J896;H7C1R5;C9JBT4;C9J4L5;H7C3I0;E7EWP8	P16220-2;P16220;P16220-3;C9J896	CREB1	Cyclic AMP-responsive element-binding protein 1			4.97407	6.98546	7.78726e+08	2.47765e+07	9	6
Q02930-3;Q02930-2;Q02930;H9KVC5;Q02930-4	Q02930-3;Q02930-2;Q02930;H9KVC5;Q02930-4	CREB5	Cyclic AMP-responsive element-binding protein 5			5.43142	5.3891	1.73693e+08	4.02497e+06	5	2
P50238;K4DIB9;H3BRQ4	P50238;K4DIB9;H3BRQ4	CRIP1	Cysteine-rich protein 1	+		4.21172	4.66158	5.49442e+07	2.96529e+06	3	2
Q9BZJ0-2;Q9BZJ0-3;Q5JY65;Q9BZJ0	Q9BZJ0-2;Q9BZJ0-3;Q5JY65;Q9BZJ0	CRNKL1	Crooked neck-like protein 1		+	2.72695	1.86042	4.3998e+07	6.64568e+06	4	1
E9PLT0;O75534-2;O75534;O75534-3;O75534-4;E9PNG3	E9PLT0;O75534-2;O75534;O75534-3;O75534-4	CSDE1	Cold shock domain-containing protein E1	+		2.57835	5.19251	9.16323e+07	1.53422e+07	6	4
P55060-4;P55060-3;P55060;P55060-2	P55060-4;P55060-3;P55060	CSE1L	Exportin-2	+		5.17344	6.04636	8.17899e+07	2.26641e+06	4	8
P67870;Q5SRQ6;Q5SRQ3;N0E472;N0E644	P67870;Q5SRQ6;Q5SRQ3	CSNK2B	Casein kinase II subunit beta	+	+	1.80054	1.76003	2.01359e+08	5.78034e+07	5	5
P01040;C9J0E4	P01040;C9J0E4	CSTA	Cystatin-A;Cystatin-A, N-terminally processed	+		0.700375	3.10545	7.70508e+08	4.7418e+08	2	7
P04080	P04080	CSTB	Cystatin-B	+		0.592827	1.6615	7.55006e+07	5.00601e+07	1	2
Q9H0L4	Q9H0L4	CSTF2T	Cleavage stimulation factor subunit 2 tau variant			1.09727	1.8121	1.28645e+08	6.0129e+07	1	5
P56545;Q5SQP8;P56545-2	P56545;Q5SQP8;P56545-2	CTBP2	C-terminal-binding protein 2			2.53928	2.32957	2.76692e+07	4.75991e+06	3	1
P49711	P49711	CTCF	Transcriptional repressor CTCF		+	4.53998	6.30428	9.49889e+07	4.08321e+06	1	5
P17812	P17812	CTPS1	CTP synthase 1			2.6229	2.15756	1.38355e+07	2.24606e+06	1	1
Q6PD62;H0YCE8	Q6PD62	CTR9	RNA polymerase-associated protein CTR9 homolog	+		3.25154	3.79329	3.68329e+07	3.86745e+06	2	4
P07858;R4GMQ5	P07858;R4GMQ5	CTSB	Cathepsin B;Cathepsin B light chain;Cathepsin B heavy chain			2.51258	6.21439	1.23377e+08	2.16209e+07	2	2
P07711	P07711	CTSL1	Cathepsin L1;Cathepsin L1 heavy chain;Cathepsin L1 light chain			4.25665	3.97595	7.68781e+07	4.02183e+06	1	3
Q9UBR2	Q9UBR2	CTSZ	Cathepsin Z			0.945604	1.40639	8.55252e+06	4.44057e+06	1	1
P39880-3;P39880-4;P39880-2;P39880;P39880-6;P39880-5;Q13948-9;Q13948-2;Q13948;Q13948-10;P39880-9;O14529	P39880-3;P39880-4;P39880-2;P39880;P39880-6;P39880-5	CUX1	Homeobox protein cut-like 1		+	6.94244	3.98186	5.40964e+08	4.39831e+06	12	26
P08574	P08574	CYC1	Cytochrome c1, heme protein, mitochondrial			2.08728	2.85364	4.03099e+07	9.48586e+06	1	1
C9JFR7;P99999;CON__P62894	C9JFR7;P99999	CYCS	Cytochrome c	+		3.23984	1.81048	1.61859e+08	1.71336e+07	3	5
P14868;P14868-2;H7C278;C9JQM9;C9J7S3;C9JLC1;H7BZ35	P14868;P14868-2;H7C278	DARS	Aspartate--tRNA ligase, cytoplasmic			1.70146	3.45416	2.6831e+08	8.24988e+07	7	8
P07108;P07108-3;P07108-2;P07108-4;P07108-5;P07108-6	P07108;P07108-3;P07108-2;P07108-4;P07108-5;P07108-6	DBI	Acyl-CoA-binding protein	+		0.789812	2.98948	1.26189e+08	7.299e+07	6	2
Q9UJU6;Q9UJU6-2;Q9UJU6-3;F8WBG8;Q9UJU6-5;Q9UJU6-4;H0Y5J4;B4DDP6;B4DDD6	Q9UJU6;Q9UJU6-2;Q9UJU6-3;F8WBG8;Q9UJU6-5;Q9UJU6-4;H0Y5J4;B4DDP6;B4DDD6	DBNL	Drebrin-like protein	+		2.89019	2.05257	4.64221e+07	6.26168e+06	9	2
Q5TAQ9;G3V3G9;V9GY54	Q5TAQ9;G3V3G9	DCAF8	DDB1- and CUL4-associated factor 8			4.298	5.44203	6.51319e+07	3.31105e+06	3	3
B4DHN9;Q9NPI6;A0A087WVE6;A0A087WT55;A0A087WXD0	B4DHN9;Q9NPI6;A0A087WVE6;A0A087WT55	DCP1A	mRNA-decapping enzyme 1A			1.95048	3.4465	4.3865e+07	1.13492e+07	5	5
Q14203-5;Q14203-2;Q14203-3;Q14203-4;E7EX90;Q14203-6;Q14203;Q6AWB1;E7EWF7	Q14203-5;Q14203-2;Q14203-3;Q14203-4;E7EX90;Q14203-6;Q14203;Q6AWB1	DCTN1	Dynactin subunit 1			3.15241	4.53526	1.06544e+08	1.19829e+07	9	8
Q13561;Q13561-3;Q13561-2;F8W1I6;H0YHL1;F8VX93;F8VRV7;F8VW18;H0YI98	Q13561;Q13561-3;Q13561-2;F8W1I6;H0YHL1;F8VX93;F8VRV7;F8VW18	DCTN2	Dynactin subunit 2			3.55971	2.93351	5.13849e+07	4.35768e+06	9	5
Q16531;F5GY55;Q16531-2;F8WF81;F5H198;F5GZ34;F5H775;F5H581;F5H6C5;F5H238;F5GYG8;F5GWI0;F5GZY8;F5H2L3;F5H0Y5	Q16531;F5GY55;Q16531-2	DDB1	DNA damage-binding protein 1	+		5.42977	5.79977	1.08306e+08	2.51263e+06	15	9
P35638;P35638-2	P35638;P35638-2	DDIT3	DNA damage-inducible transcript 3 protein			5.99433	6.70536	3.00615e+08	4.71558e+06	2	2
Q92499;Q92499-3;F1T0B3;A0A087X2G1;Q92499-2	Q92499;Q92499-3;F1T0B3;A0A087X2G1;Q92499-2	DDX1	ATP-dependent RNA helicase DDX1	+	+	3.42993	3.66421	2.85989e+08	2.65361e+07	5	8
Q92841-3;H3BLZ8	Q92841-3;H3BLZ8	DDX17	Probable ATP-dependent RNA helicase DDX17	+	+	2.45661	3.64125	5.99792e+08	1.09266e+08	2	18
Q9NVP1	Q9NVP1	DDX18	ATP-dependent RNA helicase DDX18	+	+	3.5834	3.60266	3.1648e+07	2.6402e+06	1	5
I3L0H8;Q9UMR2-2;Q9UMR2-4;Q9NUU7;Q9UMR2;F6QDS0;H3BQK0;H3BTB3;H3BMQ5;H3BN59;Q9UMR2-3;Q9NUU7-2;I3L352	I3L0H8;Q9UMR2-2;Q9UMR2-4;Q9NUU7;Q9UMR2;F6QDS0;H3BQK0;H3BTB3;H3BMQ5;H3BN59;Q9UMR2-3;Q9NUU7-2;I3L352	DDX19A;DDX19B	ATP-dependent RNA helicase DDX19B;ATP-dependent RNA helicase DDX19A			3.35078	4.36799	5.6997e+07	5.58684e+06	13	4
Q9UHI6;E9PJ60;Q9UHI6-2	Q9UHI6;E9PJ60	DDX20	Probable ATP-dependent RNA helicase DDX20			1.67359	2.78087	1.37954e+07	4.32449e+06	3	4
Q9NR30;Q9NR30-2	Q9NR30;Q9NR30-2	DDX21	Nucleolar RNA helicase 2	+	+	3.16367	5.80879	8.12855e+08	9.07093e+07	2	24
Q9BUQ8;H0YI52;F8VVA2	Q9BUQ8	DDX23	Probable ATP-dependent RNA helicase DDX23	+		2.08782	3.7527	1.08048e+08	2.54167e+07	3	6
B7Z6D5;Q96GQ7	B7Z6D5;Q96GQ7	DDX27	Probable ATP-dependent RNA helicase DDX27	+		1.81231	2.08057	2.08537e+07	5.93777e+06	2	2
O00148;O00148-2;H0Y400;K7EQN7;B1Q2N1;K7EPJ3	O00148;O00148-2;H0Y400;K7EQN7;B1Q2N1	DDX39A	ATP-dependent RNA helicase DDX39A	+		3.45521	3.73644	4.10245e+07	3.74044e+06	6	4
Q13838;Q13838-2;F6UJC5;F6WLT2;Q5STU3;H0YCC6;F6QYI9;F6R6M7;F6S4E6;F6TRA5	Q13838;Q13838-2;F6UJC5;F6WLT2;Q5STU3	DDX39B	Spliceosome RNA helicase DDX39B	+		3.83795	3.1541	1.78602e+08	1.24895e+07	10	5
O00571-2;O00571;O15523-2;O15523;A0A087WVZ1	O00571-2;O00571;O15523-2;O15523	DDX3X	ATP-dependent RNA helicase DDX3X;ATP-dependent RNA helicase DDX3Y	+	+	2.55066	4.4472	3.37048e+08	5.75265e+07	5	14
Q9UJV9;J3KNN5;H0YA06;H0Y8L8;D6RGI7	Q9UJV9;J3KNN5	DDX41	Probable ATP-dependent RNA helicase DDX41			1.11253	3.51131	4.42574e+08	2.04683e+08	5	8
Q86XP3-2;Q86XP3	Q86XP3-2;Q86XP3	DDX42	ATP-dependent RNA helicase DDX42	+	+	2.07849	3.1505	1.49613e+07	3.54228e+06	2	3
Q7L014;D6RJA6;H0Y9U3	Q7L014	DDX46	Probable ATP-dependent RNA helicase DDX46	+		2.88864	2.54788	9.99091e+07	1.34908e+07	3	8
P17844-2;P17844;J3KTA4;J3QSF1;J3QRQ7;X6RLV5;J3QR02;J3KRX8;J3KRZ1	P17844-2;P17844;J3KTA4	DDX5	Probable ATP-dependent RNA helicase DDX5	+	+	1.98324	6.6539	1.45946e+09	3.69126e+08	9	19
A0A087WVC1;A0A087WVB0;Q9BQ39	A0A087WVC1;A0A087WVB0;Q9BQ39	DDX50	ATP-dependent RNA helicase DDX50	+	+	4.01157	3.82404	3.26216e+07	2.02257e+06	3	7
P26196;Q8IV96	P26196	DDX6	Probable ATP-dependent RNA helicase DDX6	+		2.19257	3.15017	6.87386e+07	1.50374e+07	2	6
P35659-2;B4DFG0;P35659;H0Y993	P35659-2;B4DFG0;P35659;H0Y993	DEK	Protein DEK	+		4.2998	5.19853	5.14057e+07	2.61e+06	4	4
Q8TEH3;Q8TEH3-7;Q8TEH3-6;Q8TEH3-4;Q8TEH3-3;Q8TEH3-5;Q8TEH3-2	Q8TEH3;Q8TEH3-7;Q8TEH3-6	DENND1A	DENN domain-containing protein 1A			3.22446	4.00489	4.13396e+07	4.4229e+06	7	3
O00273-2;O00273	O00273-2;O00273	DFFA	DNA fragmentation factor subunit alpha			3.51917	2.96669	5.19345e+07	4.52983e+06	2	2
P49366-2;P49366;Q5J8M5;A0A087WZK0;M0R1T4;M0R253;M0QX43;B4E3M2;P49366-3;M0R1T2;M0R0V2;M0R264	P49366-2;P49366;Q5J8M5;A0A087WZK0;M0R1T4;M0R253;M0QX43;B4E3M2;P49366-3	DHPS	Deoxyhypusine synthase			4.7079	4.85039	1.32011e+08	5.05116e+06	12	4
O43143	O43143	DHX15	Putative pre-mRNA-splicing factor ATP-dependent RNA helicase DHX15	+	+	4.07826	3.59716	5.03458e+07	2.98047e+06	1	6
E7EWK3;Q9H2U1-3;Q9H2U1-2;Q9H2U1	E7EWK3;Q9H2U1-3;Q9H2U1-2;Q9H2U1	DHX36	Probable ATP-dependent RNA helicase DHX36	+	+	5.37897	6.51703	1.00911e+08	2.42497e+06	4	6
F5H658;Q14562;S4R3S0;K7END7	F5H658;Q14562	DHX8	ATP-dependent RNA helicase DHX8	+	+	2.65045	3.97787	6.97424e+07	1.11079e+07	4	6
Q08211	Q08211	DHX9	ATP-dependent RNA helicase A	+	+	4.63785	4.41335	4.04246e+08	1.62373e+07	1	9
G3V1J5;Q9Y2L1-2;Q9Y2L1	G3V1J5;Q9Y2L1-2;Q9Y2L1	DIS3	Exosome complex exonuclease RRP44	+		2.07823	2.15849	1.72126e+07	4.07602e+06	3	1
O60832;C9IYT0;O60832-2;H7C2Q9;H7C0M1	O60832;C9IYT0;O60832-2	DKC1	H/ACA ribonucleoprotein complex subunit 4	+		2.7736	3.76768	2.29083e+07	3.3501e+06	5	4
E9PEX6;P09622;P09622-2;P09622-3;F8WDM5;F2Z2E3	E9PEX6;P09622;P09622-2;P09622-3	DLD	Dihydrolipoyl dehydrogenase, mitochondrial			2.46318	1.55613	4.90624e+07	8.89728e+06	6	5
P31689;P31689-2	P31689;P31689-2	DNAJA1	DnaJ homolog subfamily A member 1	+		3.99281	3.67237	6.34211e+08	3.98362e+07	2	12
O60884;I3L320;A0A087WT48	O60884	DNAJA2	DnaJ homolog subfamily A member 2	+		2.21879	6.01956	4.83763e+08	1.03923e+08	3	10
Q96EY1-2;Q96EY1;Q96EY1-3	Q96EY1-2;Q96EY1	DNAJA3	DnaJ homolog subfamily A member 3, mitochondrial		+	2.31502	3.02835	1.25279e+08	2.51761e+07	3	5
C9JDE6;F5H170;Q8WW22;Q8WW22-2;F8WF76;Q8WW22-3;F5GWV1;F5H300	C9JDE6;F5H170;Q8WW22;Q8WW22-2;F8WF76;Q8WW22-3	DNAJA4	DnaJ homolog subfamily A member 4			1.87593	2.24972	4.68784e+07	1.27721e+07	8	3
P25685;P25685-2;M0R080;M0QYT3;M0QXK0	P25685;P25685-2;M0R080	DNAJB1	DnaJ homolog subfamily B member 1			2.02225	1.2859	4.8552e+07	1.19523e+07	5	5
Q9UBS4;H7C2Y5	Q9UBS4	DNAJB11	DnaJ homolog subfamily B member 11		+	2.02659	0.76296	4.54995e+07	1.11671e+07	2	4
Q99615;Q99615-2;K7EPP7;K7ESP1;K7EIH8;K7EJL5;K7EN19;K7EJV7;K7ER44;K7ELJ8;K7EJE9;K7EK03;K7EJ24	Q99615;Q99615-2;K7EPP7	DNAJC7	DnaJ homolog subfamily C member 7			2.49575	2.5588	1.84135e+08	3.26468e+07	13	9
O75937	O75937	DNAJC8	DnaJ homolog subfamily C member 8	+		2.42934	1.25405	5.65234e+07	1.04936e+07	1	2
Q8WXX5	Q8WXX5	DNAJC9	DnaJ homolog subfamily C member 9			4.23725	5.30333	7.40254e+07	3.92502e+06	1	2
P26358;P26358-2;K7EJL0;K7EMU8;K7EIZ6;P26358-3	P26358;P26358-2;K7EJL0	DNMT1	DNA (cytosine-5)-methyltransferase 1			4.05389	3.37211	5.55045e+07	3.34185e+06	6	5
H7C1M5;Q9H147;F2Z2A4;H7C1J2;H0Y501	H7C1M5;Q9H147;F2Z2A4;H7C1J2	DNTTIP1	Deoxynucleotidyltransferase terminal-interacting protein 1		+	3.75473	5.1432	3.72492e+07	2.75951e+06	5	4
J3KP30;Q5QJE6	J3KP30;Q5QJE6	DNTTIP2	Deoxynucleotidyltransferase terminal-interacting protein 2			1.89654	2.72435	1.91085e+07	5.13228e+06	2	2
Q92608;E5RFJ0;E7ERW7;F6S220;Q92608-2;H0YB76	Q92608;E5RFJ0;E7ERW7	DOCK2	Dedicator of cytokinesis protein 2			2.9466	3.40127	2.44886e+07	3.17652e+06	6	5
Q92785-2;Q92785;J3KMZ8;E9PN04	Q92785-2;Q92785;J3KMZ8;E9PN04	DPF2	Zinc finger protein ubi-d4		+	2.99628	1.21603	5.65771e+07	7.09037e+06	4	2
Q9C005	Q9C005	DPY30	Protein dpy-30 homolog	+	+	2.17166	1.3155	5.70441e+07	1.26613e+07	1	2
Q16555-2;Q16555;H0YBT4;Q14195;E9PD68;Q14194;Q14195-2;Q14194-2	Q16555-2;Q16555	DPYSL2	Dihydropyrimidinase-related protein 2			1.13621	0.95131	5.46176e+07	2.48484e+07	8	3
Q01658	Q01658	DR1	Protein Dr1	+		6.08673	5.64973	2.42824e+08	3.57275e+06	1	3
Q14919;Q14919-2;C9JCC6;E9PNC7;E9PMW2;E9PQX9	Q14919;Q14919-2;C9JCC6;E9PNC7	DRAP1	Dr1-associated corepressor	+		2.67145	3.06157	4.3581e+07	6.84085e+06	6	3
Q9Y295	Q9Y295	DRG1	Developmentally-regulated GTP-binding protein 1	+		2.17452	3.21358	1.65506e+07	3.6662e+06	1	1
Q02413;Q02413-2	Q02413	DSG1	Desmoglein-1	+		0.644166	2.62725	5.43688e+08	3.47886e+08	2	16
P15924;P15924-3;P15924-2	P15924;P15924-3;P15924-2	DSP	Desmoplakin	+	+	1.18282	4.44013	1.55137e+09	6.83364e+08	3	40
Q14204	Q14204	DYNC1H1	Cytoplasmic dynein 1 heavy chain 1	+		3.19925	2.02933	2.03329e+08	2.21375e+07	1	18
Q13409-6;Q13409-3;Q13409-7;E7EQL5;Q13409-2;Q13409-5;Q13409;E7ET01;E7EQU2;E7ESD3;E7EUM4;E7ETL8;E7EMU4;E7EV09;E9PGG1;E7ERR6;E7ERH4;E7EU01	Q13409-6;Q13409-3;Q13409-7;E7EQL5;Q13409-2;Q13409-5;Q13409;E7ET01;E7EQU2;E7ESD3;E7EUM4;E7ETL8;E7EMU4;E7EV09	DYNC1I2	Cytoplasmic dynein 1 intermediate chain 2	+		4.03953	5.71034	8.19502e+07	4.98346e+06	18	6
Q9Y6G9;E9PHI6;C9JGM7	Q9Y6G9;E9PHI6	DYNC1LI1	Cytoplasmic dynein 1 light intermediate chain 1	+		4.23988	4.23597	7.9208e+07	4.19217e+06	3	5
Q9NP97;B1AKR6	Q9NP97;B1AKR6	DYNLRB1	Dynein light chain roadblock-type 1			1.97042	2.1986	1.22488e+08	3.12564e+07	2	3
Q13011	Q13011	ECH1	Delta(3,5)-Delta(2,4)-dienoyl-CoA isomerase, mitochondrial			1.79825	3.27028	6.05844e+07	1.74194e+07	1	4
O60869-2;O60869-3;O60869	O60869-2;O60869-3;O60869	EDF1	Endothelial differentiation-related factor 1	+		3.43392	3.53091	2.83132e+07	2.61984e+06	3	1
Q5VTE0;P68104;A0A087WVQ9;A0A087WV01;Q05639;A6PW80;Q5JR01	Q5VTE0;P68104;A0A087WVQ9;A0A087WV01	EEF1A1;EEF1A1L14;EEF1A1P5;PTI-1	Putative elongation factor 1-alpha-like 3;Elongation factor 1-alpha 1	+	+	2.7383	4.57784	4.23601e+09	6.34816e+08	7	19
P24534;C9JZW3;F8WF65;F2Z2G2	P24534	EEF1B2	Elongation factor 1-beta			1.26774	3.71244	7.75783e+08	3.22191e+08	4	5
P29692;P29692-2;E9PRY8;P29692-3;E9PK01;A0A087X1X7;E9PPR1;E9PL12;E9PQ49;E9PI39;E9PL71;E9PQZ1;P29692-4;E9PMW7;E9PIZ1;H0YCK7;E9PN91;E9PK06;H0YE72;E9PQC9;H0YE58	P29692;P29692-2;E9PRY8;P29692-3;E9PK01;A0A087X1X7;E9PPR1;E9PL12;E9PQ49;E9PI39;E9PL71;E9PQZ1;P29692-4;E9PMW7;E9PIZ1;H0YCK7	EEF1D	Elongation factor 1-delta	+		2.87289	6.42013	2.5412e+08	3.46908e+07	21	8
P26641;P26641-2	P26641;P26641-2	EEF1G	Elongation factor 1-gamma	+		2.00438	4.31189	3.92187e+08	9.77494e+07	2	10
P13639	P13639	EEF2	Elongation factor 2	+		2.21188	5.27862	2.32941e+09	5.02809e+08	1	27
H0Y4Y4;Q96C19;C9JTV4;Q8WYH2;A0A087X1Z2;Q9BUP0-2;Q9BUP0	H0Y4Y4;Q96C19	EFHD2	EF-hand domain-containing protein D2	+		2.69394	2.36414	2.24836e+07	3.47464e+06	7	3
Q15029-2;Q15029-3;Q15029;K7EP67;K7EJ74	Q15029-2;Q15029-3;Q15029	EFTUD2;SNRP116;U5-116KD	116 kDa U5 small nuclear ribonucleoprotein component	+	+	1.47922	6.45726	1.04085e+09	3.73334e+08	5	13
Q9H9B1-3;Q9H9B1;Q9H9B1-4	Q9H9B1-3;Q9H9B1;Q9H9B1-4	EHMT1	Histone-lysine N-methyltransferase EHMT1			2.68401	3.68023	2.76271e+07	4.299e+06	3	3
Q96KQ7-2;Q96KQ7;A2ABF8;A2ABF9;Q96KQ7-3	Q96KQ7-2;Q96KQ7;A2ABF8;A2ABF9	EHMT2	Histone-lysine N-methyltransferase EHMT2			4.29564	5.13011	6.15959e+07	3.13643e+06	5	5
X6RAC9;P47813;O14602	X6RAC9;P47813;O14602	EIF1AX;EIF1AY	Eukaryotic translation initiation factor 1A, X-chromosomal;Eukaryotic translation initiation factor 1A, Y-chromosomal	+		3.40101	4.69443	4.65903e+07	4.41051e+06	3	1
Q9BY44-4;Q9BY44-3;F8WAE5;Q9BY44;C9IZE1;H7C5R5;Q9BY44-2;H7C5Q3	Q9BY44-4;Q9BY44-3;F8WAE5;Q9BY44;C9IZE1;H7C5R5;Q9BY44-2	EIF2A	Eukaryotic translation initiation factor 2A	+		3.41048	4.01165	2.69287e+07	2.53256e+06	8	4
P19525-2;P19525;F8WBH4;C9JZT2	P19525-2;P19525;F8WBH4;C9JZT2	EIF2AK2	Interferon-induced, double-stranded RNA-activated protein kinase	+		2.53488	2.14066	2.08209e+07	3.59273e+06	4	2
Q9P2K8-2;Q9P2K8;Q9P2K8-3;H0YME5;H0YND8	Q9P2K8-2;Q9P2K8;Q9P2K8-3;H0YME5	EIF2AK4	Eukaryotic translation initiation factor 2-alpha kinase 4			4.09726	3.96958	4.13528e+07	2.41606e+06	5	3
Q9NR50-3;Q9NR50-2;Q9NR50;H0Y580;Q5QP88	Q9NR50-3;Q9NR50-2;Q9NR50;H0Y580	EIF2B3	Translation initiation factor eIF-2B subunit gamma			1.82886	0.937906	1.24202e+07	3.49611e+06	5	3
P05198;H0YJS4;G3V4T5	P05198;H0YJS4;G3V4T5	EIF2S1	Eukaryotic translation initiation factor 2 subunit 1	+	+	3.4309	2.38106	1.01718e+08	9.43182e+06	3	4
P20042	P20042	EIF2S2	Eukaryotic translation initiation factor 2 subunit 2	+		2.09179	3.27353	2.55005e+08	5.98214e+07	1	4
P41091;Q2VIR3;Q2VIR3-2;F8W810;H7BZU1	P41091;Q2VIR3;Q2VIR3-2;F8W810	EIF2S3;EIF2S3L	Eukaryotic translation initiation factor 2 subunit 3;Putative eukaryotic translation initiation factor 2 subunit 3-like protein	+		2.82379	1.5051	5.03386e+07	7.10979e+06	5	6
Q14152;Q14152-2	Q14152;Q14152-2	EIF3A	Eukaryotic translation initiation factor 3 subunit A	+	+	2.30496	3.66543	4.32224e+08	8.74676e+07	2	16
P55884;P55884-2;C9JZG1;C9JQN7	P55884;P55884-2	EIF3B;EIF3S9	Eukaryotic translation initiation factor 3 subunit B	+		3.07763	5.13101	4.57895e+08	5.42384e+07	4	13
Q99613;B5ME19;Q99613-2;H3BPE3;H3BPE4;H3BTY8	Q99613;B5ME19;Q99613-2	EIF3C;EIF3CL	Eukaryotic translation initiation factor 3 subunit C;Eukaryotic translation initiation factor 3 subunit C-like protein	+		2.71826	3.46485	1.27763e+08	1.94146e+07	6	9
B0QYA5;O15371-2;O15371-3;O15371;B0QYA6;B0QYA7;B0QYA4;B0QYA8	B0QYA5;O15371-2;O15371-3;O15371;B0QYA6;B0QYA7	EIF3D	Eukaryotic translation initiation factor 3 subunit D	+		3.19693	2.79311	3.57574e+07	3.89936e+06	8	3
P60228;E5RGA2;E5RIT4;H0YAW4;H0YBR5;E5RHS5	P60228;E5RGA2	EIF3E;EIF3S6	Eukaryotic translation initiation factor 3 subunit E	+		2.78039	2.081	5.43875e+07	7.91623e+06	6	3
K7ER90;K7EL20;O75821;K7ENA8;K7EP16;K7ENH0	K7ER90;K7EL20;O75821;K7ENA8	EIF3G	Eukaryotic translation initiation factor 3 subunit G	+		1.53195	2.14894	1.91819e+08	6.63331e+07	6	6
A0A087WZK9;O15372;B3KS98;E5RJT0	A0A087WZK9;O15372;B3KS98;E5RJT0	EIF3H	Eukaryotic translation initiation factor 3 subunit H	+		1.22566	4.0194	1.56775e+08	6.70374e+07	4	4
Q13347;Q5TFK1	Q13347	EIF3I;EIF3S2	Eukaryotic translation initiation factor 3 subunit I	+		1.98637	4.41792	8.17589e+08	2.06338e+08	2	7
O75822-3;O75822;O75822-2;H0YGJ7	O75822-3;O75822;O75822-2	EIF3J	Eukaryotic translation initiation factor 3 subunit J	+		4.14428	4.65729	4.7812e+07	2.70387e+06	4	4
K7ES31;K7EMQ9;K7ERF1;Q9UBQ5-2;Q9UBQ5;K7EQM4;A0A087WVB9	K7ES31;K7EMQ9;K7ERF1;Q9UBQ5-2;Q9UBQ5	EIF3K	Eukaryotic translation initiation factor 3 subunit K		+	2.95424	1.65889	1.23281e+08	1.59067e+07	7	3
P60842;J3KT12;P60842-2;J3QR64;J3KTB5;J3QL43;J3QS69;J3QLN6;J3KSZ0;J3KS25;J3QKZ9;E7EQG2;Q14240;Q14240-2;J3KTN0;J3KT04;J3KS93;E7EMV8;J3KSN7;J3QL52;J3QQP0;E9PBH4;F8WE11;C9JUF0	P60842;J3KT12;P60842-2;J3QR64;J3KTB5;J3QL43;J3QS69	EIF4A1;EIF4A2	Eukaryotic initiation factor 4A-I	+		2.16392	4.57921	8.19647e+08	1.82903e+08	24	17
P38919;I3L3H2	P38919	EIF4A3	Eukaryotic initiation factor 4A-III;Eukaryotic initiation factor 4A-III, N-terminally processed	+	+	2.33875	3.02353	5.66883e+08	1.12062e+08	2	9
F8W0K0;F8VYE9;F8VSC7;F8VP89;F8VX11;P23588;E7EX17;F8VRU1;B4DS13	F8W0K0;F8VYE9;F8VSC7;F8VP89;F8VX11;P23588;E7EX17;F8VRU1;B4DS13	EIF4B	Eukaryotic translation initiation factor 4B	+		1.04424	2.098	6.85232e+07	3.32269e+07	9	2
Q04637-5;E7EX73;Q04637-4;E9PGM1;Q04637-3;E7EUU4;Q04637;Q04637-8;Q04637-9;Q04637-6;Q04637-7;C9J6B6;C9JF13;C9J2Z7;C9K073;H7C044;F8WCF2;C9JHW9;H7C0V6	Q04637-5;E7EX73;Q04637-4;E9PGM1;Q04637-3;E7EUU4;Q04637;Q04637-8;Q04637-9;Q04637-6;Q04637-7	EIF4G1	Eukaryotic translation initiation factor 4 gamma 1	+		2.66016	5.77493	6.02438e+08	9.53067e+07	19	13
Q15056-2;Q15056	Q15056-2;Q15056	EIF4H	Eukaryotic translation initiation factor 4H			1.92975	3.47642	4.03946e+08	1.06026e+08	2	5
P55010;H0YMJ8;H0YM54;H0YLZ1;H0YN40;H0YK11	P55010	EIF5	Eukaryotic translation initiation factor 5	+		3.31138	2.9485	1.02758e+08	1.03512e+07	6	5
I3L397;P63241;I3L504;Q6IS14;P63241-2;F8WCJ1;C9J7B5;C9J4W5;Q9GZV4	I3L397;P63241;I3L504;Q6IS14;P63241-2;F8WCJ1;C9J7B5;C9J4W5;Q9GZV4	EIF5A;EIF5A2;EIF5AL1	Eukaryotic translation initiation factor 5A-1;Eukaryotic translation initiation factor 5A-1-like;Eukaryotic translation initiation factor 5A-2	+		1.58004	5.4242	1.40796e+09	4.70924e+08	9	4
O60841;A0A087WUT6	O60841;A0A087WUT6	EIF5B	Eukaryotic translation initiation factor 5B	+		2.82927	3.79497	8.06429e+07	1.13467e+07	2	6
Q15717;Q15717-2;M0QZR9;M0R055	Q15717;Q15717-2;M0QZR9	ELAVL1	ELAV-like protein 1	+	+	1.4921	2.66823	4.23411e+08	1.50521e+08	4	11
Q92556;C9J5X3;C9JB20;C9JIW2;C9IZR8;Q92556-2;Q92556-3	Q92556;C9J5X3;C9JB20;C9JIW2;C9IZR8;Q92556-2;Q92556-3	ELMO1	Engulfment and cell motility protein 1			2.63615	2.91645	2.54532e+07	4.09431e+06	7	2
Q5HY57;P50402	Q5HY57;P50402	EMD	Emerin		+	1.5865	1.55637	1.31494e+07	4.37846e+06	2	1
K7ELI8;C9JRL6;O95834;K7EIK7;O95834-2;O95834-3	K7ELI8;C9JRL6;O95834;K7EIK7;O95834-2;O95834-3	EML2	Echinoderm microtubule-associated protein-like 2			2.38857	4.92601	2.20763e+07	4.21595e+06	6	1
P06733;P06733-2;K7EM90	P06733;P06733-2;K7EM90	ENO1	Alpha-enolase;Enolase	+		1.69879	6.24853	7.04661e+09	2.17067e+09	3	23
O43768-2;O43768;O43768-9;O43768-3;O43768-4;A6NMQ3;Q5T5H1;H3BQ52;H3BTD3;P56211-2;O43768-8;P56211;O43768-6;O43768-5;H3BMD8;O43768-7	O43768-2;O43768;O43768-9;O43768-3;O43768-4;A6NMQ3;Q5T5H1;H3BQ52;H3BTD3;P56211-2;O43768-8;P56211;O43768-6;O43768-5;H3BMD8;O43768-7	ENSA;ARPP19	Alpha-endosulfine;cAMP-regulated phosphoprotein 19			2.374	1.37877	5.64796e+07	1.08955e+07	16	2
H0YBY8	H0YBY8	ENTPD4				8.01199	6.06395	7.67199e+08	2.97206e+06	1	1
Q9NPA8-2;Q9NPA8;E5RHX8;J3KNT2;E5RI00;E5RHT9;E5RJ84	Q9NPA8-2;Q9NPA8;E5RHX8	ENY2	Enhancer of yellow 2 transcription factor homolog		+	3.45926	3.09652	2.71625e+07	2.46961e+06	7	3
P07814;V9GYZ6	P07814	EPRS	Bifunctional glutamate/proline--tRNA ligase;Glutamate--tRNA ligase;Proline--tRNA ligase			1.91631	4.91471	7.56182e+08	2.00336e+08	2	24
P07992-2;P07992;P07992-4;K7ER89;K7EP14;P07992-3;K7EK97;K7ES46;K7ER60;K7EJW9	P07992-2;P07992;P07992-4;K7ER89;K7EP14;P07992-3	ERCC1	DNA excision repair protein ERCC-1			6.22379	8.27948	2.58999e+08	3.46537e+06	10	6
P84090;G3V279	P84090;G3V279	ERH	Enhancer of rudimentary homolog	+		2.52559	3.68329	9.09857e+08	1.58014e+08	2	6
Q96HE7;G3V2H0;G3V503;G3V3E6	Q96HE7	ERO1L	ERO1-like protein alpha			2.03284	2.94483	6.75704e+07	1.65124e+07	4	5
P30040;P30040-2;F8VY02	P30040	ERP29	Endoplasmic reticulum resident protein 29	+		3.36891	1.5235	6.92987e+07	6.70784e+06	3	3
P62495;D6RCB3;P62495-2;B7Z7P8	P62495;D6RCB3;P62495-2;B7Z7P8	ETF1	Eukaryotic peptide chain release factor subunit 1	+		2.03882	0.734699	4.73732e+07	1.15289e+07	4	2
C9JAG2;P15036	C9JAG2;P15036	ETS2	Protein C-ets-2			2.28974	2.28175	2.76752e+07	5.65992e+06	2	2
H7BY36;Q01844-2;Q01844-6;B0QYK0;C9JGE3;Q01844-3;Q01844;Q01844-5	H7BY36;Q01844-2;Q01844-6;B0QYK0;C9JGE3;Q01844-3;Q01844;Q01844-5	EWSR1	RNA-binding protein EWS	+		1.45093	3.63603	8.92264e+07	3.26378e+07	8	2
Q01780-2;Q01780;K7EJ37	Q01780-2;Q01780	EXOSC10	Exosome component 10	+		4.43697	5.38454	8.52245e+07	3.93464e+06	3	7
Q15910-5;Q15910-3;Q15910-4;Q15910;Q15910-2;E9PDH6;G3XAL2	Q15910-5;Q15910-3;Q15910-4;Q15910;Q15910-2;E9PDH6;G3XAL2	EZH2	Histone-lysine N-methyltransferase EZH2			4.59946	5.4244	8.06281e+07	3.3259e+06	7	2
P15311;E7EQR4;P35241-4;P35241;P35241-5	P15311;E7EQR4	EZR	Ezrin	+		1.26159	1.93043	8.03152e+07	3.34983e+07	5	8
Q01469;I6L8B7;A8MUU1	Q01469;I6L8B7	FABP5	Fatty acid-binding protein, epidermal	+		1.38253	4.62599	5.43925e+08	2.0862e+08	3	9
B1ANM7;Q9UNN5-2;Q9UNN5	B1ANM7;Q9UNN5-2;Q9UNN5	FAF1	FAS-associated factor 1			2.77139	4.71691	1.60938e+07	2.35715e+06	3	1
Q9BZQ8	Q9BZQ8	FAM129A	Protein Niban			2.61338	3.15604	1.96182e+07	3.20592e+06	1	2
H3BPH9;H3BPF9;H3BN22;Q6P4H7;H3BSF0;H3BQQ6;H3BTI2;H3BTP8;H3BSY6;H3BP64;H3BUL4;H3BMX9;Q9GZU8	H3BPH9;H3BPF9;H3BN22;Q6P4H7;H3BSF0;H3BQQ6;H3BTI2;H3BTP8;H3BSY6;H3BP64;H3BUL4;H3BMX9;Q9GZU8	FAM192A	Protein FAM192A			1.0518	0.901182	1.0235e+07	4.93703e+06	13	1
Q14320;B0S8I6	Q14320;B0S8I6	FAM50A	Protein FAM50A			2.51117	2.39672	4.31862e+07	7.57546e+06	2	2
Q52LJ0;Q52LJ0-2;H0YNA1	Q52LJ0;Q52LJ0-2;H0YNA1	FAM98B	Protein FAM98B			3.61487	5.38656	3.72881e+07	3.04358e+06	3	2
Q9Y285-2;Q9Y285;K7EK06;K7ER16;K7ER00;K7ERS0;K7EPH2	Q9Y285-2;Q9Y285;K7EK06;K7ER16;K7ER00	FARSA	Phenylalanine--tRNA ligase alpha subunit			1.42097	3.88504	9.27147e+07	3.46254e+07	7	4
Q9NSD9-2;Q9NSD9	Q9NSD9-2;Q9NSD9	FARSB	Phenylalanine--tRNA ligase beta subunit			1.79313	1.70057	4.15694e+07	1.19946e+07	2	2
P49327	P49327	FASN	Fatty acid synthase;[Acyl-carrier-protein] S-acetyltransferase;[Acyl-carrier-protein] S-malonyltransferase;3-oxoacyl-[acyl-carrier-protein] synthase;3-oxoacyl-[acyl-carrier-protein] reductase;3-hydroxyacyl-[acyl-carrier-protein] dehydratase;Enoyl-[acyl-carrier-protein] reductase;Oleoyl-[acyl-carrier-protein] hydrolase			4.45726	3.01986	1.77328e+08	8.07252e+06	1	7
P62861;E9PR30	P62861;E9PR30	FAU	40S ribosomal protein S30	+		3.99559	5.80969	5.24116e+07	3.28575e+06	2	2
M0R0P1;M0QXL5;M0R2Q4;P22087;M0R299;M0R2U2;M0R1H0;M0R2B0	M0R0P1;M0QXL5;M0R2Q4;P22087;M0R299;M0R2U2;M0R1H0;M0R2B0	FBL	rRNA 2-O-methyltransferase fibrillarin	+		2.98336	4.68096	3.48792e+08	4.41048e+07	8	7
P39748;P39748-2;I3L3E9;F5H1Y3	P39748;P39748-2;I3L3E9	FEN1	Flap endonuclease 1	+		3.43268	2.64698	8.61463e+07	7.97804e+06	4	5
P07954-2;P07954	P07954-2;P07954	FH	Fumarate hydratase, mitochondrial			3.17215	2.17212	6.62884e+07	7.35401e+06	2	3
Q9Y613	Q9Y613	FHOD1	FH1/FH2 domain-containing protein 1			1.50909	1.91447	1.89095e+07	6.64354e+06	1	2
Q6UN15-3;Q6UN15-5;Q6UN15;Q6UN15-4;H0Y8P7	Q6UN15-3;Q6UN15-5;Q6UN15;Q6UN15-4	FIP1L1	Pre-mRNA 3-end-processing factor FIP1	+		2.43995	2.8125	1.31278e+08	2.41932e+07	5	4
Q9Y3D6	Q9Y3D6	FIS1	Mitochondrial fission 1 protein			1.87033	3.60916	2.38968e+07	6.53603e+06	1	1
Q9NYL4-2;F8VU90;Q9NYL4	Q9NYL4-2;F8VU90;Q9NYL4	FKBP11	Peptidyl-prolyl cis-trans isomerase FKBP11;Peptidyl-prolyl cis-trans isomerase			4.18494	3.9212	5.28745e+07	2.90705e+06	3	1
Q00688;G3V5F2	Q00688	FKBP3	Peptidyl-prolyl cis-trans isomerase FKBP3	+		1.61524	3.54956	1.52731e+08	4.98531e+07	2	5
Q02790;F5H120;H0YFG2;F5H1U3	Q02790	FKBP4	Peptidyl-prolyl cis-trans isomerase FKBP4;Peptidyl-prolyl cis-trans isomerase FKBP4, N-terminally processed	+		1.30201	2.94175	2.14425e+08	8.69626e+07	4	10
Q14318;Q14318-2;M0R1Q0;M0R1S6;M0R2Q6;M0R2K9;U3KQI1;Q14318-3	Q14318;Q14318-2;M0R1Q0;M0R1S6;M0R2Q6;M0R2K9	FKBP8	Peptidyl-prolyl cis-trans isomerase FKBP8;Peptidyl-prolyl cis-trans isomerase			3.76555	2.98062	1.05361e+08	7.74706e+06	8	3
Q13045-2;Q13045-3;Q13045	Q13045-2;Q13045-3;Q13045	FLII	Protein flightless-1 homolog	+		1.6602	0.82543	2.98231e+07	9.43586e+06	3	2
Q5HY54;Q60FE5;P21333-2;P21333;A0A087WWY3;H0Y5C6;F8WE98;Q14315-2;Q14315	Q5HY54;Q60FE5;P21333-2;P21333;A0A087WWY3	FLNA	Filamin-A	+	+	3.57478	5.68265	7.22742e+08	6.06552e+07	9	28
E7EN95;O75369-7;O75369-6;O75369-3;O75369-2;O75369-9;O75369;O75369-8;O75369-5;O75369-4	E7EN95;O75369-7;O75369-6;O75369-3;O75369-2;O75369-9;O75369;O75369-8;O75369-5;O75369-4	FLNB	Filamin-B	+	+	3.78916	1.86111	1.30135e+08	9.41331e+06	10	9
O75955-2;O75955;A2AB12;A2AB09;A2AB10;A2AB13;A2AB11;A2ABJ5	O75955-2;O75955;A2AB12;A2AB09;A2AB10	FLOT1	Flotillin-1			1.38159	2.18453	1.3622e+08	5.22806e+07	8	5
P15407;P15407-2;E9PPX2	P15407;P15407-2;E9PPX2	FOSL1	Fos-related antigen 1			4.93345	5.60831	1.03868e+08	3.39909e+06	3	2
P15408;C9JCN8;P15408-3;P15408-2	P15408;C9JCN8;P15408-3;P15408-2	FOSL2	Fos-related antigen 2		+	6.79393	7.19028	3.61107e+09	3.25431e+07	4	11
C9JVP0;Q9UPW0-2;Q9UPW0;H7C1Y6	C9JVP0;Q9UPW0-2;Q9UPW0;H7C1Y6	FOXJ3	Forkhead box protein J3			1.61123	1.74283	8.94088e+06	2.92652e+06	4	3
P85037;P85037-2;U3KQ26	P85037;P85037-2	FOXK1	Forkhead box protein K1		+	6.51267	4.59137	5.85242e+08	6.40955e+06	3	12
Q96AE4;Q96AE4-2;E9PEB5;C9JSZ1	Q96AE4;Q96AE4-2;E9PEB5	FUBP1	Far upstream element-binding protein 1	+	+	2.84571	3.86536	1.85911e+08	2.58619e+07	4	8
Q96I24;Q96I24-2	Q96I24;Q96I24-2	FUBP3	Far upstream element-binding protein 3	+		3.37325	2.92461	1.13039e+08	1.09089e+07	2	5
Q96QD9;Q96QD9-2;Q96QD9-4;Q96QD9-3;H9KVC6;H9KVD1;H9KVC1;H9KVD5	Q96QD9;Q96QD9-2;Q96QD9-4;Q96QD9-3;H9KVC6	FYTTD1	UAP56-interacting factor	+	+	2.63602	2.13156	6.6498e+07	1.06976e+07	8	10
P12956;B1AHC9;P12956-2	P12956;B1AHC9;P12956-2	G22P1;XRCC6	X-ray repair cross-complementing protein 6	+		7.32086	6.92677	2.35032e+10	1.47003e+08	3	49
Q13283;E5RH42;Q13283-2;E5RJU8;E5RI46;E5RIF8;E5RIZ6	Q13283;E5RH42;Q13283-2;E5RJU8	G3BP1	Ras GTPase-activating protein-binding protein 1	+	+	6.06731	4.88594	4.07425e+08	6.07582e+06	7	10
Q9UN86-2;Q9UN86;D6RGJ4;D6RAC7;D6RB17;D6RBM9;D6REX8;D6RBR0;D6RE13;D6RBW8	Q9UN86-2;Q9UN86;D6RGJ4;D6RAC7;D6RB17	G3BP2	Ras GTPase-activating protein-binding protein 2	+		3.94905	3.11918	4.80525e+07	3.11124e+06	10	4
Q96C23;F8WB82;B8ZZ75;H7C320;H7C1B5	Q96C23;F8WB82;B8ZZ75;H7C320;H7C1B5	GALM	Aldose 1-epimerase			3.4575	2.74177	5.26659e+07	4.79424e+06	5	2
P04406;P04406-2;E7EUT5	P04406;P04406-2;E7EUT5	GAPDH	Glyceraldehyde-3-phosphate dehydrogenase	+	+	1.57111	4.2764	3.35655e+09	1.12965e+09	3	17
P41250	P41250	GARS	Glycine--tRNA ligase			3.45245	3.4128	1.48359e+08	1.35526e+07	1	5
P22102;P22102-2;C9JZG2;C9JKQ7;C9JBJ1;C9JTV6;F8WD69	P22102	GART	Trifunctional purine biosynthetic protein adenosine-3;Phosphoribosylamine--glycine ligase;Phosphoribosylformylglycinamidine cyclo-ligase;Phosphoribosylglycinamide formyltransferase			1.48959	2.9753	2.62804e+08	9.35878e+07	7	10
P23771;P23771-2	P23771;P23771-2	GATA3	Trans-acting T-cell-specific transcription factor GATA-3			4.12642	3.34204	4.83995e+07	2.77118e+06	2	2
Q86YP4-2;Q86YP4;Q86YP4-3	Q86YP4-2;Q86YP4;Q86YP4-3	GATAD2A	Transcriptional repressor p66-alpha	+	+	3.37465	3.29505	3.75961e+07	3.62471e+06	3	5
Q8WXI9	Q8WXI9	GATAD2B	Transcriptional repressor p66-beta	+	+	2.93865	5.19352	1.84636e+08	2.40822e+07	1	6
E9PGM4;Q04446	E9PGM4;Q04446	GBE1	1,4-alpha-glucan-branching enzyme			2.47695	2.04075	1.89182e+07	3.39815e+06	2	2
P50395;P50395-2;Q5SX87;V9GYF8;Q5SX90;Q5SX86;Q5SX91;P31150;V9GYJ7;G5E9U5	P50395;P50395-2;Q5SX87	GDI1;GDI2	Rab GDP dissociation inhibitor beta			3.02034	5.92094	1.64522e+08	2.02773e+07	10	9
Q96RP9;Q96RP9-2;F8WAU4;C9IZ01	Q96RP9;Q96RP9-2;F8WAU4;C9IZ01	GFM1;EFGM	Elongation factor G, mitochondrial			3.04558	3.05398	1.96996e+07	2.38588e+06	4	2
O75223;M0QZK8;B8ZZK2;H7BZK5;O75223-3;O75223-2;O75223-4	O75223;M0QZK8;B8ZZK2;H7BZK5	GGCT	Gamma-glutamylcyclotransferase	+		1.42215	3.15242	8.87813e+07	3.31292e+07	7	4
Q92820	Q92820	GGH	Gamma-glutamyl hydrolase			2.70364	1.98507	2.60903e+07	4.005e+06	1	3
O14908;K7ELJ2;K7ESN1;O14908-2;K7EM11	O14908	GIPC1	PDZ domain-containing protein GIPC1			1.03151	1.51035	7.49576e+08	3.66691e+08	5	5
Q8TF65	Q8TF65	GIPC2	PDZ domain-containing protein GIPC2			0.647888	1.24745	1.87709e+08	1.19799e+08	1	1
P32189-1;P32189-4;P32189-2;P32189;F8WC39;A6NP46;Q14409	P32189-1;P32189-4;P32189-2;P32189;F8WC39;A6NP46;Q14409	GK	Glycerol kinase;Putative glycerol kinase 3			1.00674	1.56801	4.22495e+07	2.10263e+07	7	2
Q04760-2;Q04760	Q04760-2;Q04760	GLO1	Lactoylglutathione lyase			2.21023	1.82033	4.17624e+07	9.02487e+06	2	2
Q9HC38-2;Q9HC38;F6TLX2;I3L1I0;I3L3Q4	Q9HC38-2;Q9HC38;F6TLX2;I3L1I0;I3L3Q4	GLOD4	Glyoxalase domain-containing protein 4			2.18522	2.08955	1.91884e+07	4.21911e+06	5	2
O76003	O76003	GLRX3	Glutaredoxin-3			1.12837	1.2737	2.20213e+07	1.00732e+07	1	2
O94925-3;O94925;O94925-2;H7BZD1	O94925-3;O94925	GLS	Glutaminase kidney isoform, mitochondrial			3.04445	4.05722	3.40113e+07	4.12242e+06	4	5
P00367;P00367-3;P00367-2;P49448	P00367;P00367-3;P00367-2;P49448	GLUD1;GLUD2	Glutamate dehydrogenase 1, mitochondrial;Glutamate dehydrogenase 2, mitochondrial			3.03083	2.3676	1.36417e+09	1.66916e+08	4	14
P49915-2;P49915	P49915-2;P49915	GMPS	GMP synthase [glutamine-hydrolyzing]			4.90276	3.38144	9.55637e+07	3.19459e+06	2	6
A0A087WTB6;A2A2R6;Q5JWD1;H0Y7E8;A0A087WZE5;Q5JWE9;H0Y7F4;P11488;P63096;P19087;P09471-2;P09471;P08754;A8MTJ3;P04899;P04899-4;P63092-3;P63092-2;P38405;P63092;P63092-4;P38405-2;Q5JWF2-2;Q5JWF2	A0A087WTB6;A2A2R6;Q5JWD1;H0Y7E8;A0A087WZE5;Q5JWE9;H0Y7F4;P11488;P63096;P19087;P09471-2;P09471;P08754;A8MTJ3;P04899;P04899-4;P63092-3;P63092-2;P38405;P63092;P63092-4;P38405-2;Q5JWF2-2;Q5JWF2	GNAI1;GNAI2;GNAI3;GNAL;GNAO1;GNAS;GNAT1;GNAT2;GNAT3	Guanine nucleotide-binding protein G(t) subunit alpha-1;Guanine nucleotide-binding protein G(i) subunit alpha-1;Guanine nucleotide-binding protein G(t) subunit alpha-2;Guanine nucleotide-binding protein G(o) subunit alpha;Guanine nucleotide-binding protein G(k) subunit alpha;Guanine nucleotide-binding protein G(t) subunit alpha-3;Guanine nucleotide-binding protein G(i) subunit alpha-2;Guanine nuc…			2.16579	2.66268	3.02901e+07	6.75044e+06	24	1
B1AKQ8;F6X3N5;F6UT28;P62873-2;P62873;C9JZN1;C9JIS1;C9JXA5;E7EP32;P62879	B1AKQ8;F6X3N5;F6UT28;P62873-2;P62873;C9JZN1;C9JIS1;C9JXA5;E7EP32;P62879	GNB1	Guanine nucleotide-binding protein G(I)/G(S)/G(T) subunit beta-1;Guanine nucleotide-binding protein G(I)/G(S)/G(T) subunit beta-2	+		2.46804	3.37861	2.76311e+08	4.99396e+07	10	3
P63244;D6RHH4;D6RAC2;J3KPE3;D6REE5;D6RAU2;E9PD14;D6RBD0;D6RFX4;H0YAF8;D6R9Z1;H0YAM7;H0Y8W2;D6R9L0;D6RFZ9;D6R909;D6RGK8;H0Y8R5;D6RDI0;H0Y9P0;D6RHJ5;D6RF23	P63244;D6RHH4;D6RAC2;J3KPE3;D6REE5;D6RAU2;E9PD14;D6RBD0;D6RFX4;H0YAF8;D6R9Z1;H0YAM7;H0Y8W2;D6R9L0;D6RFZ9	GNB2L1	Guanine nucleotide-binding protein subunit beta-2-like 1	+		1.45178	5.60141	6.74633e+08	2.46626e+08	22	8
Q9HAV0;C9JD14	Q9HAV0;C9JD14	GNB4	Guanine nucleotide-binding protein subunit beta-4			3.79205	2.58057	5.94472e+07	4.29152e+06	2	3
Q9BVP2-2;Q9BVP2;C9JYH9;C9JZT7;B4DMU5	Q9BVP2-2;Q9BVP2	GNL3	Guanine nucleotide-binding protein-like 3	+	+	4.34963	5.67985	9.90276e+07	4.8572e+06	5	5
F6RU00;B4DQA8;Q96QI9;K7EJC8;E9PCW1;O95249	F6RU00;B4DQA8;Q96QI9;K7EJC8;E9PCW1;O95249	GOSR1	Golgi SNAP receptor complex member 1			3.20354	3.51981	2.57553e+07	2.79579e+06	6	1
P17174-2;P17174	P17174-2;P17174	GOT1	Aspartate aminotransferase, cytoplasmic			2.20533	1.59961	1.35656e+07	2.94148e+06	2	1
Q9UKJ3-2;Q9UKJ3	Q9UKJ3-2;Q9UKJ3	GPATCH8	G patch domain-containing protein 8			3.46617	6.03203	2.94038e+07	2.66062e+06	2	4
P06744;P06744-2;K7EQ48;K7EPY4;CON__Q3ZBD7;K7EP41;K7ENA0;K7ERC6;K7ERK8;K7ELR7	P06744;P06744-2;K7EQ48	GPI	Glucose-6-phosphate isomerase	+		2.05441	6.79488	1.01702e+09	2.44846e+08	10	14
P62993-2;P62993	P62993-2;P62993	GRB2	Growth factor receptor-bound protein 2	+	+	1.00289	2.32934	3.73528e+07	1.8639e+07	2	1
Q9HAV7	Q9HAV7	GRPEL1	GrpE protein homolog 1, mitochondrial			1.77805	5.10288	1.84407e+08	5.37688e+07	1	6
M0QX71;Q9BQ67	M0QX71;Q9BQ67	GRWD1	Glutamate-rich WD repeat-containing protein 1	+	+	3.7646	4.27732	4.62562e+07	3.4034e+06	2	1
Q9Y2Q3-4;E9PFN5;Q9Y2Q3;Q9Y2Q3-3;Q9Y2Q3-2;C9JNT3	Q9Y2Q3-4;E9PFN5;Q9Y2Q3;Q9Y2Q3-3;Q9Y2Q3-2	GSTK1	Glutathione S-transferase kappa 1			1.70285	1.12001	3.06663e+07	9.42006e+06	6	3
Q5TA02;P78417-3;P78417;Q5TA01;P78417-2	Q5TA02;P78417-3;P78417;Q5TA01;P78417-2	GSTO1	Glutathione S-transferase omega-1			3.16401	2.7418	3.53308e+07	3.94177e+06	5	4
P09211;A8MX94;A0A087X2E9;A0A087X243	P09211;A8MX94	GSTP1	Glutathione S-transferase P			2.36101	3.21527	7.27115e+08	1.41536e+08	4	8
P52655;J3KNC0;P52655-2	P52655;J3KNC0;P52655-2	GTF2A1;HIST1H4F	Transcription initiation factor IIA subunit 1;Transcription initiation factor IIA alpha chain;Transcription initiation factor IIA beta chain			2.45008	2.00843	2.17638e+07	3.9828e+06	3	2
P32780-2;P32780;E9PM51	P32780-2;P32780;E9PM51	GTF2H1	General transcription factor IIH subunit 1			3.57794	3.80592	3.22288e+07	2.69884e+06	3	2
Q6P1K8;Q13888;D6RAW1;D6RIT7;D6RGC9;R4GMS9;D6RJD3;D6RID8	Q6P1K8;Q13888;D6RAW1;D6RIT7;D6RGC9;R4GMS9;D6RJD3;D6RID8	GTF2H2C;GTF2H2	General transcription factor IIH subunit 2-like protein;General transcription factor IIH subunit 2			2.4219	2.43833	1.1944e+07	2.22887e+06	8	2
Q92759-2;Q92759	Q92759-2;Q92759	GTF2H4	General transcription factor IIH subunit 4			2.06725	3.53112	1.32398e+07	3.15921e+06	2	1
Q9UKN8	Q9UKN8	GTF3C4	General transcription factor 3C polypeptide 4	+	+	1.52698	1.19115	1.16699e+07	4.04947e+06	1	1
H0Y5D2;H7BY84;Q5T7U1;Q9Y5Q8-2;Q9Y5Q8;Q9Y5Q8-3	H0Y5D2;H7BY84;Q5T7U1;Q9Y5Q8-2;Q9Y5Q8;Q9Y5Q8-3	GTF3C5	General transcription factor 3C polypeptide 5			2.81924	2.78323	1.46116e+07	2.07024e+06	6	1
Q9BZE4-3;Q9BZE4-2;Q9BZE4	Q9BZE4-3;Q9BZE4-2;Q9BZE4	GTPBP4	Nucleolar GTP-binding protein 1	+		3.86429	2.95564	6.20612e+07	4.2614e+06	3	3
P46976-2;P46976;C9JQ42;G5E9W8;P46976-3;C9J8R8;C9J7C7	P46976-2;P46976;C9JQ42;G5E9W8;P46976-3	GYG1	Glycogenin-1			1.23184	2.34467	8.05763e+08	3.43074e+08	7	8
Q92522	Q92522	H1FX	Histone H1x	+		4.73607	3.94463	9.06927e+07	3.40308e+06	1	4
Q71UI9;Q71UI9-4;Q71UI9-2;C9J0D1	Q71UI9;Q71UI9-4;Q71UI9-2;C9J0D1	H2AFV	Histone H2A.V;Histone H2A	+	+	2.35942	1.38975	1.64468e+07	3.20498e+06	4	6
P16104;Q96QV6	P16104	H2AFX	Histone H2A.x		+	4.18985	3.56762	6.34088e+07	3.47438e+06	2	9
O75367-2;O75367-3;O75367;B4DJC3;D6RCF2;Q9P0M6	O75367-2;O75367-3;O75367;B4DJC3	H2AFY	Core histone macro-H2A.1;Histone H2A		+	9.09888	9.46284	1.23794e+09	2.25768e+06	6	13
P0C0S5;Q71UI9-3;Q71UI9-5;C9J386	P0C0S5	H2AFZ	Histone H2A.Z		+	9.20422	6.6961	2.5231e+09	4.2775e+06	4	6
K7EK07;P84243;P68431;K7EMV3;B4DEB1;K7ES00	K7EK07;P84243;P68431;K7EMV3;B4DEB1;K7ES00	H3F3B	Histone H3;Histone H3.3;Histone H3.1	+	+	6.77177	5.20298	2.56461e+09	2.34701e+07	6	13
P40939;P40939-2;H0YFD6	P40939	HADHA	Trifunctional enzyme subunit alpha, mitochondrial;Long-chain enoyl-CoA hydratase;Long chain 3-hydroxyacyl-CoA dehydrogenase		+	4.33576	6.57662	3.83509e+08	1.89925e+07	3	8
B5MD38;P55084-2;P55084;F5GZQ3;C9JEY0;C9JE81;C9K0M0	B5MD38;P55084-2;P55084;F5GZQ3	HADHB	Trifunctional enzyme subunit beta, mitochondrial;3-ketoacyl-CoA thiolase			5.37457	4.99979	1.84135e+08	4.43844e+06	7	9
E7ETE2;B4E1C5;B4DDD8;P12081-3;P12081-2;P12081-4;P12081;B3KWE1;D6RF05	E7ETE2;B4E1C5;B4DDD8;P12081-3;P12081-2;P12081-4;P12081;B3KWE1	HARS	Histidine--tRNA ligase, cytoplasmic			2.33086	1.41334	2.28881e+07	4.54936e+06	9	3
E9PJ90;E9PN23;G5E991;E9PMN1;E9PLR4;Q9Y450-2;Q9Y450-4;Q9Y450	E9PJ90;E9PN23;G5E991;E9PMN1;E9PLR4;Q9Y450-2;Q9Y450-4;Q9Y450	HBS1L	HBS1-like protein			3.23299	3.38908	2.80631e+07	2.98475e+06	8	1
P53701	P53701	HCCS	Cytochrome c-type heme lyase			2.27845	1.678	1.36147e+07	2.80624e+06	1	3
P51610-2;P51610;P51610-4;A6NEM2;H7C1C4;P51610-3	P51610-2;P51610;P51610-4;A6NEM2	HCFC1	Host cell factor 1;HCF N-terminal chain 1;HCF N-terminal chain 2;HCF N-terminal chain 3;HCF N-terminal chain 4;HCF N-terminal chain 5;HCF N-terminal chain 6;HCF C-terminal chain 1;HCF C-terminal chain 2;HCF C-terminal chain 3;HCF C-terminal chain 4;HCF C-terminal chain 5;HCF C-terminal chain 6	+	+	3.47247	2.14301	1.21875e+08	1.09799e+07	6	7
H3BQZ7;Q1KMD3	H3BQZ7;Q1KMD3	hCG_2044799	Heterogeneous nuclear ribonucleoprotein U-like protein 2		+	5.70508	2.22803	4.14278e+08	7.94128e+06	2	7
P14317;E7EVW7;P14317-2	P14317;E7EVW7	HCLS1	Hematopoietic lineage cell-specific protein			2.23905	2.94277	1.2912e+08	2.7351e+07	3	7
Q13547;Q5TEE2	Q13547;Q5TEE2	HDAC1	Histone deacetylase 1	+	+	4.75045	6.10496	1.17589e+08	4.36856e+06	2	9
Q92769-3;Q92769;H3BM24;E5RFI6;E5RJ04;E5RGV4;E5RHE7;E5RH52;E5RG37;E5RFP9;E5RK19	Q92769-3;Q92769;H3BM24	HDAC2	Histone deacetylase 2	+	+	2.91831	5.781	6.61203e+08	8.74652e+07	11	10
P51858;P51858-2;P51858-3	P51858;P51858-2;P51858-3	HDGF	Hepatoma-derived growth factor	+		3.63214	2.11371	1.63802e+08	1.3211e+07	3	3
Q7Z4V5-2;Q7Z4V5;K7EPS6;Q7Z4V5-4;Q7Z4V5-3;A0A087WX58;M0R0J3;K7ERA4	Q7Z4V5-2;Q7Z4V5;K7EPS6;Q7Z4V5-4;Q7Z4V5-3	HDGFRP2	Hepatoma-derived growth factor-related protein 2	+		3.92582	5.06452	5.00302e+07	3.29186e+06	8	3
Q9Y5Z4-2;Q9Y5Z4	Q9Y5Z4-2;Q9Y5Z4	HEBP2	Heme-binding protein 2			3.4269	3.21808	3.41889e+07	3.17896e+06	2	2
Q9NRZ9-6;Q9NRZ9-5;Q9NRZ9-3;Q9NRZ9-2;Q9NRZ9;Q9NW36;A0A087WSW7;F6XU50;Q9NRZ9-4;Q9NRZ9-9;B1ALG6;Q9NRZ9-8;Q9NRZ9-7	Q9NRZ9-6;Q9NRZ9-5;Q9NRZ9-3;Q9NRZ9-2;Q9NRZ9;Q9NW36;A0A087WSW7;F6XU50;Q9NRZ9-4	HELLS	Lymphoid-specific helicase			2.28927	1.00201	3.72278e+07	7.616e+06	13	3
P49773;D6RC06;D6REP8;D6RE99;D6RD60	P49773	HINT1	Histidine triad nucleotide-binding protein 1			4.09077	2.32265	2.13697e+08	1.25417e+07	5	3
P16401	P16401	HIST1H1B	Histone H1.5	+	+	8.62654	3.47199	2.13768e+09	5.40874e+06	1	5
P16403	P16403	HIST1H1C	Histone H1.2	+	+	5.49863	2.47556	1.96922e+08	4.35555e+06	1	9
P16402;P22492;Q02539	P16402	HIST1H1D	Histone H1.3	+		4.57939	5.27224	1.07034e+08	4.47702e+06	3	9
P10412	P10412	HIST1H1E	Histone H1.4	+	+	5.32021	6.80759	5.82061e+09	1.45688e+08	1	10
P20671	P20671	HIST1H2AD	Histone H2A type 1-D			7.02161	4.16045	9.94284e+08	7.65238e+06	1	12
Q99878;Q96KK5;P0C0S8;Q9BTM1;Q9BTM1-2;H0YFX9	Q99878;Q96KK5;P0C0S8;Q9BTM1;Q9BTM1-2;H0YFX9	HIST1H2AJ	Histone H2A type 1-J;Histone H2A type 1-H;Histone H2A type 1;Histone H2A.J;Histone H2A			7.78725	4.66592	5.26176e+09	2.38197e+07	6	13
Q99880	Q99880	HIST1H2BL	Histone H2B type 1-L			7.72958	5.72665	7.49193e+08	3.52986e+06	1	12
U3KQK0;Q99879;Q99877;Q93079;Q5QNW6;P62807;P58876;Q5QNW6-2;O60814;P57053	U3KQK0;Q99879;Q99877;Q93079;Q5QNW6;P62807;P58876;Q5QNW6-2;O60814;P57053	HIST1H2BM	Histone H2B type 1-M;Histone H2B type 1-N;Histone H2B type 1-H;Histone H2B type 2-F;Histone H2B type 1-C/E/F/G/I;Histone H2B type 1-D;Histone H2B type 1-K;Histone H2B type F-S	+		4.87568	6.43276	4.86914e+09	1.65854e+08	10	13
P62805	P62805	HIST1H4A	Histone H4	+	+	7.1916	8.31072	1.6961e+10	1.16028e+08	1	16
Q8IUE6	Q8IUE6	HIST2H2AB	Histone H2A type 2-B			3.48898	1.59703	5.43521e+07	4.84094e+06	1	12
Q16777;Q6FI13	Q16777;Q6FI13	HIST2H2AC	Histone H2A type 2-C;Histone H2A type 2-A			7.51146	5.53577	7.52326e+08	4.12316e+06	2	12
Q71DI3	Q71DI3	HIST2H3A	Histone H3.2		+	2.40209	2.17599	1.8314e+07	3.46483e+06	1	12
Q5TEC6	Q5TEC6	HIST2H3PS2				5.58844	4.45181	2.40224e+08	4.99262e+06	1	8
Q8N257	Q8N257	HIST3H2BB	Histone H2B type 3-B			4.65881	6.56414	1.13011e+08	4.47382e+06	1	10
Q16695;Q6NXT2;K7EP01	Q16695;Q6NXT2;K7EP01	HIST3H3	Histone H3.1t;Histone H3.3C			6.06744	1.57608	2.09716e+08	3.12717e+06	3	11
P19367;P19367-4;P19367-2;P19367-3;P19367-3strep	P19367;P19367-4;P19367-2;P19367-3;P19367-3strep	HK1	Hexokinase-1			3.30146	3.76193	4.30766e+07	4.36923e+06	5	2
P01891;P10316;P30457;P30453;P30450;P18462;P16190;P30512;P30459;P30456;P16189;P10314	P01891;P10316;P30457;P30453;P30450;P18462;P16190	HLA-A	HLA class I histocompatibility antigen, A-68 alpha chain;HLA class I histocompatibility antigen, A-69 alpha chain;HLA class I histocompatibility antigen, A-66 alpha chain;HLA class I histocompatibility antigen, A-34 alpha chain;HLA class I histocompatibility antigen, A-26 alpha chain;HLA class I histocompatibility antigen, A-25 alpha chain;HLA class I histocompatibility antigen, A-33 alpha chain	+		5.21141	4.7467	1.41696e+08	3.82442e+06	12	4
Q9TNN7;Q29963;Q29865;P30510;P30508;P30505;P30499;P04222;Q95604;A2BF26;F8W9Z8;Q29960-2;P30685;P30498;P30491;P30490;P18464;P10319;Q07000;P30504;P30501;Q29960	Q9TNN7;Q29963;Q29865;P30510;P30508;P30505;P30499;P04222;Q95604;A2BF26;F8W9Z8;Q29960-2;P30685;P30498;P30491;P30490;P18464;P10319;Q07000;P30504;P30501;Q29960	HLA-C	HLA class I histocompatibility antigen, Cw-5 alpha chain;HLA class I histocompatibility antigen, Cw-6 alpha chain;HLA class I histocompatibility antigen, Cw-18 alpha chain;HLA class I histocompatibility antigen, Cw-14 alpha chain;HLA class I histocompatibility antigen, Cw-12 alpha chain;HLA class I histocompatibility antigen, Cw-8 alpha chain;HLA class I histocompatibility antigen, Cw-1 alpha cha…			2.86146	1.97337	2.76777e+07	3.80843e+06	22	2
Q14774;F8VWZ5	Q14774;F8VWZ5	HLX	H2.0-like homeobox protein			1.36822	1.19525	1.00552e+07	3.89506e+06	2	4
Q9NP66;H0YKL0	Q9NP66;H0YKL0	HMG20A	High mobility group protein 20A			3.77321	3.31694	5.31868e+07	3.89004e+06	2	4
C9K049;Q9P0W2-2;C9J8X5;Q9P0W2-3;Q9P0W2;C9JQA7;B5MDG7	C9K049;Q9P0W2-2;C9J8X5;Q9P0W2-3;Q9P0W2;C9JQA7;B5MDG7	HMG20B	SWI/SNF-related matrix-associated actin-dependent regulator of chromatin subfamily E member 1-related			1.38657	1.8944	8.98094e+06	3.43497e+06	7	2
P17096-2;P17096;P17096-3	P17096-2;P17096;P17096-3	HMGA1	High mobility group protein HMG-I/HMG-Y	+	+	2.70806	1.53786	3.13305e+07	4.79467e+06	3	1
Q5T7C4;Q5T7C6;P09429;B2RPK0	Q5T7C4;Q5T7C6;P09429	HMGB1	High mobility group protein B1	+		2.66059	3.36838	1.17545e+09	1.85904e+08	4	9
P26583;D6R9A6	P26583;D6R9A6	HMGB2	High mobility group protein B2			2.32098	4.24044	8.08141e+08	1.61734e+08	2	10
E9PES6;E7ES08;E7EQU1;O15347	E9PES6;E7ES08;E7EQU1;O15347	HMGB3	High mobility group protein B3			3.90129	4.88635	9.65926e+07	6.46455e+06	4	5
P05204	P05204	HMGN2;HMGN3	Non-histone chromosomal protein HMG-17	+		3.16026	1.20187	1.01482e+08	1.13516e+07	1	1
I3L276;I3L4P8;I3L463;I3L159;I3L1F5;P30519-2;P30519;A0A087WT44	I3L276;I3L4P8;I3L463;I3L159;I3L1F5;P30519-2;P30519;A0A087WT44	HMOX2	Heme oxygenase 2			1.17969	2.20737	6.83665e+06	3.01802e+06	8	2
Q13151	Q13151	HNRNPA0	Heterogeneous nuclear ribonucleoprotein A0	+	+	1.18166	3.19	2.80436e+08	1.23628e+08	1	6
P09651-3;F8W6I7;P09651-2;P09651;F8VZ49;F8VTQ5;Q32P51;F8VYN5;F8W646	P09651-3;F8W6I7;P09651-2;P09651;F8VZ49	HNRNPA1	Heterogeneous nuclear ribonucleoprotein A1	+		1.30937	3.49753	3.06576e+09	1.23702e+09	9	24
H0YH80	H0YH80	HNRNPA1				3.2859	1.04897	1.45812e+08	1.495e+07	1	14
P22626;P22626-2;A0A087WUI2	P22626;P22626-2;A0A087WUI2	HNRNPA2B1	Heterogeneous nuclear ribonucleoproteins A2/B1	+	+	0.773068	3.27942	3.50725e+09	2.05235e+09	3	26
P51991-2;P51991;H7C1J8	P51991-2;P51991	HNRNPA3	Heterogeneous nuclear ribonucleoprotein A3	+	+	1.22669	2.51758	5.83661e+08	2.49396e+08	3	12
D6R9P3;D6RD18;Q99729-3;D6RBZ0;A0A087WZV1;Q99729-2;Q99729-4;Q99729	D6R9P3;D6RD18;Q99729-3;D6RBZ0;A0A087WZV1;Q99729-2;Q99729-4;Q99729	HNRNPAB	Heterogeneous nuclear ribonucleoprotein A/B	+	+	1.5283	4.36431	5.59682e+08	1.94033e+08	8	6
P07910-2;P07910;G3V4W0;B4DY08;G3V4C1;G3V2Q1;P07910-4;G3V576;G3V555;G3V575;G3V5X6;G3V3K6;G3V251;B4DSU6;P07910-3;G3V4M8;G3V2D6;O60812;B7ZW38;B2RXH8;G3V5V7;G3V2H6	P07910-2;P07910;G3V4W0;B4DY08;G3V4C1;G3V2Q1;P07910-4;G3V576;G3V555;G3V575;G3V5X6;G3V3K6;G3V251;B4DSU6;P07910-3	HNRNPC	Heterogeneous nuclear ribonucleoproteins C1/C2	+	+	1.99324	4.73462	4.24763e+09	1.0669e+09	22	20
Q14103-3;Q14103;D6RAF8;H0Y8G5;D6RD83	Q14103-3;Q14103;D6RAF8;H0Y8G5;D6RD83	HNRNPD	Heterogeneous nuclear ribonucleoprotein D0	+	+	1.4354	4.12034	1.33438e+09	4.9338e+08	5	11
P52597	P52597	HNRNPF	Heterogeneous nuclear ribonucleoprotein F;Heterogeneous nuclear ribonucleoprotein F, N-terminally processed	+	+	2.06282	5.33638	1.26789e+09	3.03467e+08	1	8
E9PCY7;P31943;G8JLB6;D6RBM0;D6RIU0;D6RAM1;E5RGV0;D6R9T0;D6RFM3;D6RIT2;D6RDU3;D6RJ04;D6RIH9;E7EQJ0;E7EN40;D6RDL0;E5RGH4;H0YB39;D6RF17;H0YAQ2;E5RJ94;D6R9D3;H0YBD7;H0YBG7	E9PCY7;P31943;G8JLB6;D6RBM0;D6RIU0;D6RAM1;E5RGV0;D6R9T0;D6RFM3;D6RIT2;D6RDU3;D6RJ04;D6RIH9;E7EQJ0;E7EN40	HNRNPH1	Heterogeneous nuclear ribonucleoprotein H;Heterogeneous nuclear ribonucleoprotein H, N-terminally processed	+	+	1.13693	3.27821	1.20254e+09	5.46825e+08	24	11
P55795	P55795	HNRNPH2	Heterogeneous nuclear ribonucleoprotein H2;Heterogeneous nuclear ribonucleoprotein H2, N-terminally processed	+	+	2.60214	2.00239	3.68092e+07	6.06225e+06	1	6
P31942-2;P31942;P31942-3;P31942-4;P31942-6;P31942-5	P31942-2;P31942;P31942-3	HNRNPH3	Heterogeneous nuclear ribonucleoprotein H3	+		2.147	3.30257	2.52668e+08	5.70479e+07	6	6
P61978-3;P61978-2;P61978;Q5T6W5;Q5T6W2;S4R457;Q5T6W1;S4R359	P61978-3;P61978-2;P61978;Q5T6W5;Q5T6W2	HNRNPK	Heterogeneous nuclear ribonucleoprotein K	+	+	1.81987	5.88898	1.11467e+09	3.15726e+08	8	17
P14866;M0QXS5;P14866-2;M0R1W6;B4DVF8;M0QYL7	P14866;M0QXS5;P14866-2	HNRNPL	Heterogeneous nuclear ribonucleoprotein L	+	+	1.55246	5.02036	1.60186e+09	5.4612e+08	6	21
P52272-2;P52272;A0A087X0X3;M0QZM1;M0R019;M0R2T0;M0R2I7;M0QYQ7;M0R0N3;M0R0Y6;M0QY96;M0QYL3	P52272-2;P52272;A0A087X0X3;M0QZM1	HNRNPM	Heterogeneous nuclear ribonucleoprotein M	+	+	2.16831	5.67948	5.6819e+09	1.26406e+09	12	45
O43390-4;O43390;O43390-2;B4DT28;O43390-3	O43390-4;O43390;O43390-2;B4DT28;O43390-3	HNRNPR	Heterogeneous nuclear ribonucleoprotein R	+		2.43094	3.04271	3.028e+08	5.61524e+07	5	9
Q00839-2;Q5RI18	Q00839-2	HNRNPU	Heterogeneous nuclear ribonucleoprotein U	+	+	2.44674	1.19177	2.19965e+07	4.03469e+06	2	25
Q00839	Q00839	HNRNPU	Heterogeneous nuclear ribonucleoprotein U	+	+	2.09449	5.9322	3.91765e+09	9.17319e+08	1	27
M0R3F1;Q9BUJ2-4;B7Z4B8;Q9BUJ2-2;Q9BUJ2;Q9BUJ2-3;M0QYZ0;M0QYM5;M0QYI8;Q9BUJ2-5	M0R3F1;Q9BUJ2-4;B7Z4B8;Q9BUJ2-2;Q9BUJ2;Q9BUJ2-3;M0QYZ0	HNRNPUL1	Heterogeneous nuclear ribonucleoprotein U-like protein 1	+	+	1.5929	4.27067	4.03508e+08	1.33765e+08	10	8
O14979-3;O14979-2;A0A087WUK2;O14979	O14979-3;O14979-2;A0A087WUK2;O14979	HNRPDL	Heterogeneous nuclear ribonucleoprotein D-like	+	+	1.01585	1.75123	5.13867e+08	2.54126e+08	4	5
Q5SSJ5;B0QZK4;X6RGJ2;Q5SSJ5-2;Q5SSJ5-3;Q5SWC8;B0QZK9;B0QZK8;Q5SSJ5-5	Q5SSJ5;B0QZK4;X6RGJ2;Q5SSJ5-2;Q5SSJ5-3	HP1BP3	Heterochromatin protein 1-binding protein 3	+	+	6.45701	6.31203	3.1393e+08	3.57339e+06	9	8
P00492	P00492	HPRT1	Hypoxanthine-guanine phosphoribosyltransferase			4.7785	3.36195	9.24454e+07	3.36833e+06	1	5
O75506	O75506	HSBP1	Heat shock factor-binding protein 1			2.55614	1.0843	5.35479e+07	9.10475e+06	1	1
P07900;P07900-2;G3V2J8;Q14568;Q58FG0;Q58FG1	P07900;P07900-2	HSP90AA1	Heat shock protein HSP 90-alpha	+		1.24268	4.3021	4.25032e+09	1.79613e+09	6	43
P08238;Q58FF7;Q5T9W8	P08238	HSP90AB1	Heat shock protein HSP 90-beta	+		1.72684	6.83474	1.22444e+10	3.69917e+09	3	50
Q58FF8	Q58FF8	HSP90AB2P	Putative heat shock protein HSP 90-beta 2			1.99546	2.67606	3.31268e+08	8.30778e+07	1	7
P14625;Q96GW1;H0YIV0;F8W026;Q58FF3	P14625	HSP90B1	Endoplasmin	+		1.90706	7.26217	2.16622e+09	5.77588e+08	5	32
P08107;P08107-2;V9GZ37	P08107;P08107-2;V9GZ37	HSPA1A	Heat shock 70 kDa protein 1A/1B	+	+	3.58801	6.92528	1.25961e+10	1.04746e+09	3	42
P34932;A0A087WYC1;P34932-2;A0A087WTS8	P34932;A0A087WYC1	HSPA4	Heat shock 70 kDa protein 4			2.33765	4.64693	3.67565e+08	7.27159e+07	4	12
P11021	P11021	HSPA5	78 kDa glucose-regulated protein	+	+	3.09326	6.4886	1.44349e+10	1.69141e+09	1	48
P17066;P48741	P17066;P48741	HSPA6	Heat shock 70 kDa protein 6;Putative heat shock 70 kDa protein 7			2.83338	1.74376	6.99209e+07	9.81014e+06	2	7
P11142;E9PKE3;P11142-2;E9PNE6;E9PN89;E9PLF4;A8K7Q2;E9PQQ4;E9PQK7;E9PK54;E9PPY6;E9PN25;E9PS65;P54652;E9PM13	P11142;E9PKE3;P11142-2;E9PNE6;E9PN89	HSPA8	Heat shock cognate 71 kDa protein	+		2.90614	5.83832	1.33608e+10	1.78237e+09	15	41
P38646;D6RJI2;H0YBG6;D6RA73;H0Y8S0	P38646	HSPA9	Stress-70 protein, mitochondrial	+		2.13	5.36291	8.35798e+09	1.90945e+09	5	51
P04792;C9J3N8;F8WE04	P04792;C9J3N8;F8WE04	HSPB1	Heat shock protein beta-1	+		5.4179	2.12443	2.06251e+08	4.82442e+06	3	2
P10809;E7ESH4;E7EXB4;P10809-2;C9JL25;C9JL19;C9JCQ4;C9J0S9	P10809;E7ESH4	HSPD1	60 kDa heat shock protein, mitochondrial	+	+	1.55353	7.34136	8.10697e+09	2.76184e+09	8	38
P61604;B8ZZL8;B8ZZ54;S4R3N1	P61604;B8ZZL8	HSPE1	10 kDa heat shock protein, mitochondrial			1.38405	3.12359	6.72651e+08	2.5772e+08	4	7
Q92598-2;Q92598-3;Q92598;Q92598-4;Q5TBM3;R4GN69;E9PDE8;O95757	Q92598-2;Q92598-3;Q92598;Q92598-4	HSPH1	Heat shock protein 105 kDa			3.46762	4.87439	6.6006e+08	5.96659e+07	8	14
Q5H919;Q5H918;O43719	Q5H919;Q5H918;O43719	HTATSF1	HIV Tat-specific factor 1	+		1.61058	3.65645	9.93392e+07	3.25303e+07	3	2
A0A087X054;Q9Y4L1;E9PJ21;A0A087WWI4;K7EQK2;Q9Y4L1-2;A0A087X214;A0A087WW13;Q9BST8;J3QQH7;J3QLE9;J3QL06;J3KTF1	A0A087X054;Q9Y4L1;E9PJ21;A0A087WWI4;K7EQK2;Q9Y4L1-2	HYOU1	Hypoxia up-regulated protein 1			2.95521	3.75075	1.70392e+08	2.19707e+07	13	10
Q9NX55	Q9NX55	HYPK	Huntingtin-interacting protein K			2.32937	1.08062	4.51478e+07	8.98313e+06	1	1
Q5TCC4;J3KR24;P41252	Q5TCC4;J3KR24;P41252	IARS	Isoleucine--tRNA ligase, cytoplasmic			1.47451	1.73476	4.05523e+07	1.4593e+07	3	3
P50213;H0YKD0;H0YLI6;P50213-2;H0YL72;H0YM64;H0YNF5;H0YMU3	P50213;H0YKD0;H0YLI6;P50213-2;H0YL72	IDH3A	Isocitrate dehydrogenase [NAD] subunit alpha, mitochondrial			1.85258	1.10043	6.8357e+07	1.89278e+07	8	3
Q16666-2;Q16666;Q16666-3;Q16666-6;X6RHM1;H3BM18;H3BR65;H3BVE6;H3BR88;X6RHR0;Q6K0P9-6;Q6K0P9-5;Q6K0P9-4;Q6K0P9-3;Q6K0P9-2;Q6K0P9	Q16666-2;Q16666;Q16666-3;Q16666-6	IFI16	Gamma-interferon-inducible protein 16	+	+	4.42507	3.73715	4.72496e+08	2.19948e+07	16	15
P13164;H7BYV1;E9PS44;E9PQN9;Q01629;Q01628	P13164;H7BYV1;E9PS44;E9PQN9;Q01629;Q01628	IFITM1;IFITM2;IFITM3	Interferon-induced transmembrane protein 1;Interferon-induced transmembrane protein 2;Interferon-induced transmembrane protein 3			2.57156	1.52832	6.19105e+07	1.04147e+07	6	2
Q9NZI8;Q9NZI8-2;O00425;O00425-2	Q9NZI8;Q9NZI8-2	IGF2BP1	Insulin-like growth factor 2 mRNA-binding protein 1		+	2.29434	2.41019	6.80004e+08	1.38627e+08	4	15
Q9Y6M1-5;Q9Y6M1-6;Q9Y6M1-3;Q9Y6M1-4;Q9Y6M1-1;Q9Y6M1;F8W930	Q9Y6M1-5;Q9Y6M1-6;Q9Y6M1-3;Q9Y6M1-4;Q9Y6M1-1;Q9Y6M1;F8W930	IGF2BP2	Insulin-like growth factor 2 mRNA-binding protein 2		+	1.46402	2.10349	1.49025e+07	5.40192e+06	7	2
P0CG06;P0CG05;P0CG04;P0CF74;A0A075B6L0;A0A075B6K9;A0A075B6K8;B9A064;A0A087WWC9;A0A087WXC3;A0A087WWU7;A0A087WYN7;A0A087WWT5;A0A087WU42;A0A087X2A1;A0A087WYR4;A0A087WX49;A0M8Q6;A0A075B6L1	P0CG06;P0CG05;P0CG04;P0CF74;A0A075B6L0;A0A075B6K9;A0A075B6K8;B9A064;A0A087WWC9;A0A087WXC3;A0A087WWU7;A0A087WYN7;A0A087WWT5;A0A087WU42;A0A087X2A1;A0A087WYR4;A0A087WX49;A0M8Q6;A0A075B6L1	IGLC1;IGLC2;IGLC3;IGLC6;IGLC7;IGLL5	Ig lambda-3 chain C regions;Ig lambda-2 chain C regions;Ig lambda-1 chain C regions;Ig lambda-6 chain C region;Immunoglobulin lambda-like polypeptide 5;Ig lambda-7 chain C region			1.89068	1.28256	2.7005e+07	7.28272e+06	19	2
Q13123;A0A087X1R5;Q9H4P6;E7EQZ7;D6REL4	Q13123;A0A087X1R5;Q9H4P6;E7EQZ7	IK	Protein Red	+	+	1.67388	1.73516	1.06999e+08	3.35344e+07	5	6
F5H2T0;O95163	F5H2T0;O95163	IKBKAP	Elongator complex protein 1			2.56595	3.25603	2.34755e+07	3.96448e+06	2	1
Q13422;Q13422-2;Q13422-7;A0A087WU46;Q13422-5;Q13422-4;Q13422-3;Q13422-6;Q13422-8;Q3T907;Q9UKS7-6;Q9UKS7-4;Q9UKS7-2;Q9UKS7;B4DWF2	Q13422;Q13422-2;Q13422-7;A0A087WU46;Q13422-5;Q13422-4;Q13422-3;Q13422-6	IKZF1	DNA-binding protein Ikaros			2.94406	7.64154	1.76736e+09	2.29654e+08	15	9
B4DY09;Q12905;X6R6Z1	B4DY09;Q12905;X6R6Z1	ILF2	Interleukin enhancer-binding factor 2	+	+	4.67838	2.8182	2.0913e+08	8.1674e+06	3	4
Q12906;Q12906-7;Q12906-5;Q12906-4;Q12906-2;Q12906-6;Q12906-3;K7EKJ9;K7ERM6;K7ENK6;K7EM82;K7EJ09;K7ER69;K7EQR9;Q96SI9-2;Q96SI9;K7EQ75;K7EPG3;K7ELV3;K7EKY0	Q12906;Q12906-7;Q12906-5;Q12906-4;Q12906-2;Q12906-6;Q12906-3	ILF3	Interleukin enhancer-binding factor 3	+	+	1.96604	5.15281	1.02586e+09	2.62574e+08	20	15
Q9H0C8;F8SNU7;H7C2I8;F8SNU6	Q9H0C8;F8SNU7	ILKAP	Integrin-linked kinase-associated serine/threonine phosphatase 2C			8.93169	7.64258	2.72305e+10	5.57633e+07	4	45
E9PC05	E9PC05	ILKAP				5.85559	6.48308	1.7737e+08	3.06317e+06	1	18
B9A067;Q16891-2;Q16891-4;Q16891;Q16891-3;C9J406;H7C463;A0A087WYS0;D6RAW4	B9A067;Q16891-2;Q16891-4;Q16891;Q16891-3;C9J406;H7C463	IMMT	Mitochondrial inner membrane protein			1.51732	2.81919	4.68474e+08	1.63654e+08	9	17
P20839;P20839-3;P20839-7;P20839-5;P20839-6;P20839-2;P20839-4;C9J381;C9K0R9;C9J029;H7C5T1;H7C511	P20839;P20839-3;P20839-7;P20839-5;P20839-6;P20839-2;P20839-4;C9J381;C9K0R9	IMPDH1	Inosine-5-monophosphate dehydrogenase 1;Inosine-5-monophosphate dehydrogenase			2.44997	2.08309	1.15119e+07	2.10684e+06	12	9
H0Y4R1;P12268;E7ETK5	H0Y4R1;P12268	IMPDH2	Inosine-5-monophosphate dehydrogenase 2			2.98025	6.40545	4.34491e+09	5.50599e+08	3	31
X6R8P6;Q9NRY2	X6R8P6;Q9NRY2	INIP	SOSS complex subunit C			1.66799	1.68486	1.04562e+07	3.29048e+06	2	1
O00410;O00410-2;H0Y8C6;O00410-3;C9JZD8;E7EQT5;E7ETV3	O00410;O00410-2;H0Y8C6;O00410-3	IPO5	Importin-5	+		3.19652	4.94506	1.70787e+08	1.86297e+07	7	6
P46940;H0YLE8	P46940;H0YLE8	IQGAP1	Ras GTPase-activating-like protein IQGAP1	+	+	4.08554	6.0351	3.55709e+08	2.09519e+07	2	22
D6R9N5;D6RB08;K4DIA5;P14316-2;P14316;H0Y956;K4DIA4	D6R9N5;D6RB08;K4DIA5;P14316-2;P14316;H0Y956;K4DIA4	IRF2	Interferon regulatory factor 2			4.47874	3.07663	6.10527e+07	2.73824e+06	7	2
Q8IU81	Q8IU81	IRF2BP1	Interferon regulatory factor 2-binding protein 1			2.86104	2.7657	2.41035e+07	3.31758e+06	1	2
Q9H1B7	Q9H1B7	IRF2BPL	Interferon regulatory factor 2-binding protein-like		+	3.78356	3.61256	5.77513e+07	4.19369e+06	1	2
Q15306-2;Q15306;F2Z3D5	Q15306-2;Q15306;F2Z3D5	IRF4	Interferon regulatory factor 4			5.20256	4.06383	4.34766e+08	1.18067e+07	3	9
Q02556;H3BT31;H3BVC2;H3BQH6;H3BNX4;H3BRT4;H3BPS5	Q02556;H3BT31;H3BVC2;H3BQH6	IRF8	Interferon regulatory factor 8			4.96034	5.79699	1.3009e+08	4.17861e+06	7	5
Q8WZA9	Q8WZA9	IRGQ	Immunity-related GTPase family Q protein			2.90956	2.5411	4.43505e+07	5.90247e+06	1	2
Q9ULR0;Q9ULR0-2;Q9ULR0-1;D6RC18;A8MVI5	Q9ULR0;Q9ULR0-2;Q9ULR0-1;D6RC18;A8MVI5	ISY1	Pre-mRNA-splicing factor ISY1 homolog			1.79978	0.698171	2.40996e+07	6.92186e+06	5	4
Q96ST2-2;Q96ST2-3;Q96ST2	Q96ST2-2;Q96ST2-3;Q96ST2	IWS1	Protein IWS1 homolog	+		2.42587	3.38966	1.39129e+07	2.58916e+06	3	3
P05412	P05412	JUN	Transcription factor AP-1			6.50948	8.01907	2.96544e+08	3.25493e+06	1	5
P17275	P17275	JUNB	Transcription factor jun-B		+	7.85149	4.73557	3.22535e+09	1.3965e+07	1	15
P17535;U3KPR5	P17535	JUND	Transcription factor jun-D		+	6.64416	3.89051	4.55645e+08	4.55549e+06	2	4
P14923;C9JTX4;C9J826;C9JK18;C9JKY1	P14923	JUP	Junction plakoglobin	+	+	1.77944	4.38802	4.18829e+08	1.22003e+08	5	12
Q15046;Q15046-2;H3BVA8;H3BRC9;J3KRL2;H3BPV7	Q15046;Q15046-2	KARS	Lysine--tRNA ligase			1.9819	3.43985	1.25959e+08	3.18872e+07	6	8
O60341;O60341-2;R4GMQ1	O60341;O60341-2;R4GMQ1	KDM1A	Lysine-specific histone demethylase 1A		+	1.7301	1.78973	9.06779e+06	2.73332e+06	3	2
Q7LBC6;Q7LBC6-2;Q7LBC6-3;Q9Y4C1;F5H070;H0Y9V5	Q7LBC6;Q7LBC6-2;Q7LBC6-3	KDM3B	Lysine-specific demethylase 3B		+	7.18004	5.43408	6.20073e+08	4.27598e+06	6	30
Q07666;Q07666-3;Q07666-2	Q07666;Q07666-3;Q07666-2	KHDRBS1	KH domain-containing, RNA-binding, signal transduction-associated protein 1	+	+	1.49345	2.2051	4.49448e+08	1.59627e+08	3	8
Q92945;A0A087WTP3;M0R0I5;M0QYH3;M0QXW7;M0QYG1;M0R0C6;M0R3J3	Q92945;A0A087WTP3;M0R0I5	KHSRP	Far upstream element-binding protein 2	+	+	1.47076	2.11416	1.57642e+08	5.6876e+07	8	10
Q15058	Q15058	KIF14	Kinesin-like protein KIF14	+		0.492175	1.73066	4.89566e+06	3.48058e+06	1	1
Q96Q89-3;Q96Q89;Q96Q89-2;Q96Q89-4;Q96Q89-5	Q96Q89-3;Q96Q89;Q96Q89-2;Q96Q89-4	KIF20B	Kinesin-like protein KIF20B			2.14678	1.28896	3.34567e+07	7.55506e+06	5	23
Q5JR91;Q99661;Q99661-2;Q5JR89	Q5JR91;Q99661;Q99661-2;Q5JR89	KIF2C	Kinesin-like protein KIF2C	+		2.04733	3.17253	5.23437e+07	1.26636e+07	4	5
P33176;J3KNA1;Q12840;C9JWB9	P33176	KIF5B	Kinesin-1 heavy chain		+	4.93886	8.13305	6.71517e+09	2.18934e+08	4	51
P21583-3;S4R384;P21583-2;P21583	P21583-3;S4R384;P21583-2;P21583	KITLG	Kit ligand;Soluble KIT ligand			5.29216	6.48067	8.58844e+07	2.19187e+06	4	2
Q07866-8;G3V2E7;Q07866-2;Q07866-3;Q07866;F8W6L3;Q07866-7;G3V3H3;Q07866-5;Q07866-10;Q07866-6;G3V5R9;Q07866-4;Q07866-9;E7EVH7;G5E9S8;G3V2P7;H0YJU9;H0YJL0;H0YJT3;H0YG16;H0YGB8	Q07866-8;G3V2E7;Q07866-2;Q07866-3;Q07866;F8W6L3;Q07866-7;G3V3H3;Q07866-5;Q07866-10;Q07866-6;G3V5R9;Q07866-4;Q07866-9;E7EVH7;G5E9S8	KLC1	Kinesin light chain 1	+	+	3.24425	5.45005	6.39936e+08	6.75337e+07	22	15
Q9H0B6-2;Q9H0B6;E9PQ02;A8MZ87;E9PI24;E9PP09;C9JHT2;E9PM83;A8MX29	Q9H0B6-2;Q9H0B6;E9PQ02;A8MZ87	KLC2	Kinesin light chain 2			1.18549	1.44856	5.57358e+07	2.45056e+07	9	5
C9J352;C9JWD9;F2Z3G4;C9J4U1;C9JYI4;P52294	C9J352;C9JWD9;F2Z3G4;C9J4U1;C9JYI4;P52294	KPNA1	Importin subunit alpha-5	+	+	2.06158	3.2146	2.04644e+07	4.90231e+06	6	1
J3QLL0;J3KS65;P52292	J3QLL0;J3KS65;P52292	KPNA2	Importin subunit alpha-1	+		1.27603	4.85377	1.35795e+08	5.60739e+07	3	3
O00629;H7C4F6	O00629;H7C4F6	KPNA4	Importin subunit alpha-3	+	+	1.84746	2.68478	1.21062e+07	3.36409e+06	2	2
Q14974;Q14974-2;J3KTM9;J3QRG4;J3QR48;J3QKQ5	Q14974;Q14974-2;J3KTM9	KPNB1	Importin subunit beta-1	+	+	1.86889	4.83878	6.11548e+08	1.67432e+08	6	11
Q04695;CON__Q04695;F5GWP8;K7EPJ9;K7ESE1	Q04695;CON__Q04695;F5GWP8	KRT17;JUP	Keratin, type I cytoskeletal 17		+	1.88921	3.85255	3.14245e+08	8.48318e+07	5	17
P04259	P04259	KRT6B	Keratin, type II cytoskeletal 6B			3.03301	3.53674	4.86285e+07	5.94104e+06	1	35
Q8N1N4-2	Q8N1N4-2	KRT78	Keratin, type II cytoskeletal 78			6.21064	2.76152	3.80223e+08	5.1339e+06	1	7
A8MY87;Q8IVT5-4;Q8IVT5-3;Q8IVT5-2;Q8IVT5	A8MY87;Q8IVT5-4;Q8IVT5-3;Q8IVT5-2;Q8IVT5	KSR1	Kinase suppressor of Ras 1			2.6111	3.51957	1.76598e+07	2.89045e+06	5	2
Q86UP2-2;Q86UP2-4;Q86UP2;Q86UP2-3;G3V4Y7;B7Z6P3;H0YJZ8;G3V5G2;H0YJP2	Q86UP2-2;Q86UP2-4;Q86UP2;Q86UP2-3;G3V4Y7	KTN1	Kinectin			2.91284	5.42174	1.73964e+08	2.30998e+07	9	20
Q9UHA4-2;Q9UHA4	Q9UHA4-2;Q9UHA4	LAMTOR3	Ragulator complex protein LAMTOR3			2.94552	1.91373	2.49019e+07	3.23252e+06	2	1
Q6PKG0-3;Q6PKG0;E5RH50;H0YC33;Q659C4-7;Q659C4-6;Q659C4-5;Q659C4-9;Q659C4-2;Q659C4	Q6PKG0-3;Q6PKG0;E5RH50	LARP1	La-related protein 1			2.12845	2.86921	1.04515e+08	2.3903e+07	10	6
X6RCG6;V9GYI5;B5MCU2;Q92615	X6RCG6;V9GYI5;B5MCU2;Q92615	LARP4B	La-related protein 4B			1.05628	1.91364	5.44061e+06	2.61622e+06	4	1
Q9P2J5;B4DJ10;Q2TU79;A0A087WXY1	Q9P2J5;B4DJ10;Q2TU79	LARS	Leucine--tRNA ligase, cytoplasmic			1.44122	2.98575	2.87636e+08	1.05924e+08	4	14
Q9Y4W2-3;Q9Y4W2-2;Q9Y4W2;Q9Y4W2-4	Q9Y4W2-3;Q9Y4W2-2;Q9Y4W2	LAS1L	Ribosomal biogenesis protein LAS1L	+		3.66129	4.50087	3.36682e+07	2.6611e+06	4	3
C9J9W2;Q14847;Q14847-2;F6S2S5;Q14847-3	C9J9W2;Q14847;Q14847-2;F6S2S5;Q14847-3	LASP1	LIM and SH3 domain protein 1	+		1.39307	3.75132	6.13517e+07	2.33598e+07	5	2
Q96JN0-2;Q96JN0	Q96JN0-2;Q96JN0	LCOR	Ligand-dependent corepressor			6.4791	8.40364	4.63626e+08	5.19713e+06	2	3
P13796;Q5TBN3;P13796-2;U3KQI3;P13797-3;F8W8D8;P13797-2;P13797	P13796	LCP1;PLS3	Plastin-2			1.49732	3.61162	9.81287e+08	3.47584e+08	8	11
P00338;P00338-3;P00338-4;P00338-5;P00338-2;F5GXY2;F5H5J4;F5H6W8;F5GXH2;F5GYU2;F5GZQ4;F5H8H6;F5GXC7;F5GWW2;F5GXU1	P00338;P00338-3;P00338-4;P00338-5;P00338-2;F5GXY2	LDHA	L-lactate dehydrogenase A chain	+		1.92244	5.81696	1.71008e+09	4.51131e+08	15	10
P07195;A8MW50;F5H793;C9J7H8	P07195	LDHB	L-lactate dehydrogenase B chain	+		1.47334	3.96166	1.12495e+09	4.05149e+08	4	9
Q9Y2U8	Q9Y2U8	LEMD3	Inner nuclear membrane protein Man1			2.05737	1.5158	1.87016e+07	4.49311e+06	1	2
Q8WVC0-2;Q8WVC0	Q8WVC0-2;Q8WVC0	LEO1	RNA polymerase-associated protein LEO1	+		3.26004	4.23333	3.10722e+07	3.24341e+06	2	2
O95202	O95202	LETM1	LETM1 and EF-hand domain-containing protein 1, mitochondrial			1.40955	1.6376	9.39435e+06	3.5363e+06	1	1
P47929	P47929	LGALS7	Galectin-7			0.880253	2.81808	3.43781e+07	1.86767e+07	1	1
P49916-2;P49916;K7ERZ5;K7EQB6;K7ENR9	P49916-2;P49916	LIG3	DNA ligase 3	+		9.15388	7.71617	1.20173e+09	2.10967e+06	5	23
P02545-2;P02545-6;P02545-3;P02545;Q5TCI8;P02545-5;P02545-4;H0YAB0	P02545-2;P02545-6;P02545-3;P02545;Q5TCI8;P02545-5;P02545-4	LMNA	Prelamin-A/C;Lamin-A/C	+	+	1.57719	3.95447	3.62764e+08	1.21574e+08	8	10
P20700;E9PBF6	P20700;E9PBF6	LMNB1	Lamin-B1		+	1.19011	5.21577	3.89058e+09	1.70513e+09	2	40
P42704;B8ZZ38;C9JCA9;H7C3W8	P42704	LRPPRC	Leucine-rich PPR motif-containing protein, mitochondrial		+	4.08567	3.06473	1.9966e+08	1.17593e+07	4	16
Q96AG4;I3L223	Q96AG4	LRRC59	Leucine-rich repeat-containing protein 59	+		5.25989	4.62136	1.1997e+08	3.13102e+06	2	5
A4D1F6	A4D1F6	LRRD1	Leucine-rich repeat and death domain-containing protein 1			2.08042	2.81639	2.41397e+07	5.70772e+06	1	2
B4DTG6;Q8ND56-2;Q8ND56;K7EMZ9	B4DTG6;Q8ND56-2;Q8ND56;K7EMZ9	LSM14A	Protein LSM14 homolog A	+		1.27924	0.827589	1.9437e+07	8.00829e+06	4	3
Q9Y333	Q9Y333	LSM2	U6 snRNA-associated Sm-like protein LSm2	+	+	3.50682	1.47112	1.64417e+08	1.4464e+07	1	3
B8ZZF8;Q9Y4Y9	B8ZZF8;Q9Y4Y9	LSM5	U6 snRNA-associated Sm-like protein LSm5		+	2.43633	1.49745	4.21311e+07	7.78384e+06	2	1
Q9UK45;A0A087X2I5	Q9UK45	LSM7	U6 snRNA-associated Sm-like protein LSm7		+	1.99498	1.78053	6.57375e+07	1.64917e+07	2	3
B8ZZ10;A8MYV2;Q9NQ29-2;Q9NQ29-3;Q9NQ29	B8ZZ10;A8MYV2;Q9NQ29-2;Q9NQ29-3;Q9NQ29	LUC7L	Putative RNA-binding protein Luc7-like 1			1.94685	1.75914	1.50264e+07	3.89756e+06	5	1
Q9Y383-3;Q9Y383-2;Q9Y383;Q96HJ9-2	Q9Y383-3;Q9Y383-2;Q9Y383;Q96HJ9-2	LUC7L2	Putative RNA-binding protein Luc7-like 2	+		1.73032	2.15569	9.94424e+07	2.99704e+07	4	3
O95232;J3KPP4;E7EN55;O95232-2;C9JL41;D6RDI2	O95232;J3KPP4;E7EN55;O95232-2;C9JL41;D6RDI2	LUC7L3	Luc7-like protein 3	+	+	2.61813	1.38452	9.78498e+07	1.59377e+07	6	2
Q86V48-2;Q86V48-3;Q86V48	Q86V48-2;Q86V48-3;Q86V48	LUZP1	Leucine zipper protein 1			5.09836	5.53489	8.72059e+07	2.54558e+06	3	9
Q9NX58	Q9NX58	LYAR	Cell growth-regulating nucleolar protein	+		4.46543	3.34966	5.99415e+07	2.71331e+06	1	5
Q9Y6D9;C9JTA2;Q9Y6D9-3;C9K086;C9JIR0;C9JJ38	Q9Y6D9;C9JTA2;Q9Y6D9-3;C9K086	MAD1L1	Mitotic spindle assembly checkpoint protein MAD1			1.29553	0.680807	1.13431e+07	4.62104e+06	6	7
O60675;O60333-3;O60333-2;A0A087WWA3;Q4R9M9;O60333;O60333-4	O60675	MAFK;KIF1B	Transcription factor MafK			6.42496	5.049	2.36349e+08	2.75072e+06	7	6
P61326;Q96A72;F5H6N1;P61326-2;F5H6P7;F5H3U9	P61326;Q96A72;F5H6N1;P61326-2;F5H6P7	MAGOH	Protein mago nashi homolog;Protein mago nashi homolog 2		+	2.39253	1.2467	1.72561e+07	3.2864e+06	6	4
P55145;H7C2D6	P55145	MANF	Mesencephalic astrocyte-derived neurotrophic factor			3.06287	1.94607	1.72008e+08	2.05842e+07	2	3
Q02750-2;Q02750	Q02750-2;Q02750	MAP2K1	Dual specificity mitogen-activated protein kinase kinase 1			2.96283	4.5302	2.93234e+07	3.7611e+06	2	1
J3KRN4;Q99759;J3QRB6;Q99759-2;J3KTC4	J3KRN4;Q99759;J3QRB6;Q99759-2;J3KTC4	MAP3K3	Mitogen-activated protein kinase kinase kinase 3			1.44341	1.63232	1.20534e+07	4.432e+06	5	2
P27816-6;P27816;E7EVA0;P27816-2;P27816-5;P27816-4;B5MEG9;H0Y2V1;H7C4C5;F8W9U4;H7C456	P27816-6;P27816;E7EVA0;P27816-2;P27816-5;P27816-4	MAP4	Microtubule-associated protein 4;Microtubule-associated protein	+		2.54875	2.84802	1.41253e+08	2.41405e+07	11	10
Q15691	Q15691	MAPRE1	Microtubule-associated protein RP/EB family member 1	+		4.11968	2.14489	3.94485e+08	2.26925e+07	1	5
P49006	P49006	MARCKSL1	MARCKS-related protein	+		0.544926	1.40488	1.60845e+07	1.10247e+07	1	1
P27448-8;P27448-3;P27448-4;P27448-2;P27448;J3KNR0;H0YIY6;P27448-6;P27448-7;H0YKP9	P27448-8;P27448-3;P27448-4;P27448-2;P27448;J3KNR0;H0YIY6;P27448-6;P27448-7	MARK3	MAP/microtubule affinity-regulating kinase 3	+		2.61709	2.26337	1.72165e+07	2.80623e+06	10	3
P56192;H0YIP0;H0YHV5;P56192-2	P56192;H0YIP0;H0YHV5;P56192-2	MARS	Methionine--tRNA ligase, cytoplasmic			3.11211	5.24047	3.4578e+07	3.99909e+06	4	2
P31153;P31153-2	P31153;P31153-2	MAT2A	S-adenosylmethionine synthase isoform type-2			1.23669	4.45884	1.01848e+08	4.32187e+07	2	4
P43243;A8MXP9;D6REM6;D6R991;H0Y8T4;B3KM87;P43243-2;D6RBI2;D6RE02;D6RIA2;D6RBK5;D6RAM9;D6RAY2;D6RCM3;D6REK4;D6R8Z5;D6RB45;D6R9F3;D6RBS2;Q68E03	P43243;A8MXP9;D6REM6;D6R991;H0Y8T4	MATR3	Matrin-3	+	+	2.00605	3.97902	1.42518e+09	3.54804e+08	20	25
G3V5L1;P61244-2;P61244;G3V570;Q6V3B1;P61244-3;G3V563;G3V2R5;P61244-4;G3V302	G3V5L1;P61244-2;P61244;G3V570;Q6V3B1;P61244-3;G3V563;G3V2R5;P61244-4	MAX	Protein max			3.40661	4.96362	3.7952e+07	3.57883e+06	10	4
Q9UBB5;X6RBL6;Q9UBB5-3	Q9UBB5;X6RBL6;Q9UBB5-3	MBD2	Methyl-CpG-binding domain protein 2		+	4.80874	6.25699	1.08897e+08	3.88544e+06	3	2
K7EIE8;O95983-2;O95983;A0A087WT34;A0A087X1H1	K7EIE8;O95983-2;O95983;A0A087WT34;A0A087X1H1	MBD3	Methyl-CpG-binding domain protein 3			3.95889	2.58962	7.43423e+07	4.78069e+06	5	4
Q9NR56-3;Q9NR56-4;Q9NR56-7;Q9NR56-6;C9JP00;Q9NR56-2;Q9NR56-5;Q9NR56;O95205;H7C4T5;Q86VM6;Q5VZF2-3;Q5VZF2-2;Q5VZF2;C9J4T8;C9JCX1;H7C4Y1;Q9NUK0-4;Q9NUK0-3;Q9NUK0-2;B1AKI6;Q9NUK0	Q9NR56-3;Q9NR56-4;Q9NR56-7;Q9NR56-6;C9JP00;Q9NR56-2;Q9NR56-5;Q9NR56;O95205;H7C4T5;Q86VM6;Q5VZF2-3;Q5VZF2-2;Q5VZF2	MBNL1;MBNL3	Muscleblind-like protein 1;Muscleblind-like protein 2	+	+	3.08166	1.45467	5.04615e+07	5.96056e+06	22	3
H0Y8E6;P49736	H0Y8E6;P49736	MCM2	DNA replication licensing factor MCM2			2.45181	4.38119	1.29967e+08	2.37554e+07	2	3
P25205;J3KQ69;P25205-2;Q7Z6P5	P25205;J3KQ69;P25205-2	MCM3	DNA replication licensing factor MCM3		+	4.99599	2.69868	2.35662e+08	7.38494e+06	4	10
P33991;E5RG31;E5RFJ8	P33991;E5RG31	MCM4	DNA replication licensing factor MCM4		+	2.22134	3.78258	2.77026e+08	5.9406e+07	3	13
P33992;B1AHB1;B1AHB2;B1AHA9	P33992;B1AHB1	MCM5	DNA replication licensing factor MCM5		+	3.63365	1.83464	1.50659e+08	1.21383e+07	4	5
Q14566	Q14566	MCM6	DNA replication licensing factor MCM6			3.30164	4.59751	2.39864e+08	2.43261e+07	1	10
P33993;P33993-3;P33993-2;C9J8M6	P33993;P33993-3	MCM7	DNA replication licensing factor MCM7		+	4.70082	3.52317	9.64306e+07	3.7079e+06	4	13
B8ZZ51;B9A041;P40925-2;P40925;P40925-3;C9JF79	B8ZZ51;B9A041;P40925-2;P40925;P40925-3	MDH1	Malate dehydrogenase, cytoplasmic	+		1.03756	1.69864	1.00939e+08	4.91722e+07	6	3
P40926;P40926-2;G3XAL0	P40926;P40926-2;G3XAL0	MDH2	Malate dehydrogenase, mitochondrial;Malate dehydrogenase			2.00161	3.81079	5.88018e+08	1.46841e+08	3	13
Q13503;F5H872	Q13503;F5H872	MED21	Mediator of RNA polymerase II transcription subunit 21		+	2.66735	3.85453	2.60677e+07	4.10345e+06	2	1
F8VRR3;P50579-2;B4DUX5;F8VQZ7;P50579	F8VRR3;P50579-2;B4DUX5;F8VQZ7;P50579	METAP2	Methionine aminopeptidase;Methionine aminopeptidase 2			1.86838	3.05219	1.6597e+07	4.54558e+06	5	1
Q9BQP7;Q5QPE7;Q5QPE8	Q9BQP7;Q5QPE7;Q5QPE8	MGME1	Mitochondrial genome maintenance exonuclease 1			4.19055	4.66538	5.77523e+07	3.16292e+06	3	4
P14174	P14174	MIF	Macrophage migration inhibitory factor	+		1.60892	5.0814	7.1872e+08	2.35628e+08	1	3
A0A087WV66;P46013;P46013-2	A0A087WV66;P46013;P46013-2	MKI67	Antigen KI-67	+		2.67699	5.76222	5.46042e+08	8.5383e+07	3	34
E9PMF1;E9PMM8;E9PPI6;E9PJH1;E9PIA0;Q9BUB5-3;Q9BUB5-2;Q9BUB5	E9PMF1;E9PMM8;E9PPI6;E9PJH1;E9PIA0;Q9BUB5-3;Q9BUB5-2;Q9BUB5	MKNK1	MAP kinase-interacting serine/threonine-protein kinase 1			2.30927	3.0544	1.5979e+07	3.22398e+06	8	1
F8WCH8;B0QZ77;Q5T454;Q96T76-7;Q96T76-5;Q96T76-9;Q96T76	F8WCH8;B0QZ77;Q5T454;Q96T76-7;Q96T76-5;Q96T76-9;Q96T76	MMS19	MMS19 nucleotide excision repair protein homolog			4.04241	6.49068	3.88553e+07	2.35811e+06	7	1
P51948;H0YJ92;H0YJF2;P51948-2	P51948;H0YJ92;H0YJF2;P51948-2	MNAT1	CDK-activating kinase assembly factor MAT1			3.60786	3.99602	5.82617e+07	4.77869e+06	4	2
O00566;U3KQ48	O00566	MPHOSPH10	U3 small nucleolar ribonucleoprotein protein MPP10			3.00377	2.21968	8.29847e+07	1.0346e+07	2	3
P49959-2;F8W7U8;P49959;B3KTC7	P49959-2;F8W7U8;P49959;B3KTC7	MRE11A	Double-strand break repair protein MRE11A	+		2.75508	1.19784	7.04626e+07	1.04375e+07	4	2
P52815;B4DLN1;F6QW41	P52815;B4DLN1	MRPL12;SLC25A10	39S ribosomal protein L12, mitochondrial			1.82543	5.42678	1.40927e+08	3.97635e+07	3	3
G5E9W7;G5E9V5;P82650;H7C5F2;P82650-2;H7C5H3;H7C5L9	G5E9W7;G5E9V5;P82650;H7C5F2;P82650-2;H7C5H3	MRPS22	28S ribosomal protein S22, mitochondrial			4.11398	2.99833	9.13925e+07	5.27813e+06	7	4
J3QLR8;Q9Y3D9	J3QLR8;Q9Y3D9	MRPS23	28S ribosomal protein S23, mitochondrial	+	+	2.59952	1.95271	5.46202e+07	9.01201e+06	2	2
A0A087WUZ8;P82930;C9JJ19	A0A087WUZ8;P82930;C9JJ19	MRPS34	28S ribosomal protein S34, mitochondrial			0.936847	2.24068	1.69218e+07	8.83949e+06	3	1
P82932	P82932	MRPS6	28S ribosomal protein S6, mitochondrial			4.08714	1.9638	6.01148e+08	3.53694e+07	1	2
Q9Y6F6-6;Q9Y6F6-3;Q9Y6F6-5;H0YI08;Q9Y6F6;Q9Y6F6-2;Q9Y6F6-4;Q9Y6F6-9;Q9Y6F6-7	Q9Y6F6-6;Q9Y6F6-3;Q9Y6F6-5;H0YI08;Q9Y6F6;Q9Y6F6-2;Q9Y6F6-4;Q9Y6F6-9;Q9Y6F6-7	MRVI1	Protein MRVI1			6.60375	5.25011	3.51305e+08	3.61207e+06	9	2
P43246;V9H019;E9PHA6;P43246-2;A0A087X1E7;A0A087X078;V9H0B2;V9H015;C9J809	P43246;V9H019;E9PHA6;P43246-2;A0A087X1E7;A0A087X078;V9H0B2;V9H015	MSH2	DNA mismatch repair protein Msh2			5.75604	6.28746	9.57601e+08	1.77192e+07	9	20
P20585	P20585	MSH3	DNA mismatch repair protein Msh3			6.40829	5.3969	2.04998e+08	2.41357e+06	1	11
P52701;P52701-2;A0A087WWJ1;P52701-3;P52701-4;C9JH55;C9J8Y8;C9J7Y7;F8WAX8;U3KQ72;F8W7G9;A0A087WYT6	P52701;P52701-2;A0A087WWJ1;P52701-3;P52701-4	MSH6	DNA mismatch repair protein Msh6			6.5765	3.52348	1.35636e+09	1.42119e+07	12	20
J3QKT5;Q96DH6;J3KTC1;Q96DH6-2;B4DHE8	J3QKT5;Q96DH6;J3KTC1;Q96DH6-2;B4DHE8	MSI2	RNA-binding protein Musashi homolog 2	+		3.17235	2.1878	3.57801e+07	3.96888e+06	5	3
P26038;V9GZ54	P26038	MSN	Moesin	+		2.07504	5.30155	3.31542e+08	7.86844e+07	2	13
Q13330-3;E7ESY4;Q13330;H0Y4T7;F8W9Y9;Q13330-2;H7C3F3;E9PF88;C9JJM0;H0YIV8	Q13330-3;E7ESY4;Q13330;H0Y4T7	MTA1	Metastasis-associated protein MTA1	+	+	2.63651	2.8343	3.05927e+07	4.91982e+06	10	7
O94776;O94776-2;D6W5A2	O94776;O94776-2	MTA2	Metastasis-associated protein MTA2	+	+	5.46457	3.6649	3.8031e+08	8.61268e+06	3	10
H0YB56;E5RJU9;Q86UE4;H0YBE0	H0YB56;E5RJU9;Q86UE4;H0YBE0	MTDH	Protein LYRIC		+	2.51109	1.40492	2.39549e+07	4.20225e+06	4	3
P11586;F5H2F4;V9GYY3	P11586;F5H2F4	MTHFD1	C-1-tetrahydrofolate synthase, cytoplasmic;Methylenetetrahydrofolate dehydrogenase;Methenyltetrahydrofolate cyclohydrolase;Formyltetrahydrofolate synthetase;C-1-tetrahydrofolate synthase, cytoplasmic, N-terminally processed			2.76225	1.83121	7.7338e+07	1.13992e+07	3	7
P13995-2;P13995;B9A062;B8ZZU9	P13995-2;P13995;B9A062;B8ZZU9	MTHFD2	Bifunctional methylenetetrahydrofolate dehydrogenase/cyclohydrolase, mitochondrial;NAD-dependent methylenetetrahydrofolate dehydrogenase;Methenyltetrahydrofolate cyclohydrolase			1.27433	4.23783	5.83365e+07	2.41173e+07	4	2
C9JL85;P58546	C9JL85;P58546	MTPN	Myotrophin			0.746005	2.86725	3.13097e+07	1.86685e+07	2	1
Q9ULD2-4;Q9ULD2-7;Q9ULD2-3;Q9ULD2-6;Q9ULD2-2;Q9ULD2	Q9ULD2-4;Q9ULD2-7;Q9ULD2-3;Q9ULD2-6;Q9ULD2-2;Q9ULD2	MTUS1	Microtubule-associated tumor suppressor 1			2.8559	2.08427	2.1882e+07	3.02257e+06	6	2
Q99417;A0A087WV05	Q99417;A0A087WV05	MYCBP	C-Myc-binding protein			2.09744	2.43469	1.66752e+07	3.89655e+06	2	2
P35579;P35579-2;Q5BKV1;B1AH99	P35579;P35579-2	MYH9	Myosin-9	+	+	2.85242	3.59084	4.97011e+08	6.8818e+07	4	22
P19105;O14950;J3QRS3;J3KTJ1;P24844-2;P24844	P19105;O14950;J3QRS3	MYL12A;MYL12B;MYL9	Myosin regulatory light chain 12A;Myosin regulatory light chain 12B			2.58583	2.15131	3.11427e+07	5.18733e+06	6	3
F8W1R7;P60660-2;P60660;J3KND3;G8JLA2;G3V1V0;B7Z6Z4;F8VPF3;F8VZU9;G3V1Y7;F8W180;H0YI43;F8W1I5;P14649	F8W1R7;P60660-2;P60660;J3KND3;G8JLA2;G3V1V0;B7Z6Z4;F8VPF3;F8VZU9;G3V1Y7;F8W180	MYL6;MYL6B	Myosin light polypeptide 6	+		2.89887	2.43108	3.30765e+08	4.4348e+07	14	6
B0I1T2-3;B0I1T2-4;B0I1T2	B0I1T2-3;B0I1T2-4;B0I1T2	MYO1G	Unconventional myosin-Ig;Minor histocompatibility antigen HA-2			1.86784	2.24153	1.66369e+07	4.55824e+06	3	2
P41227-2;P41227;C9JN83;F8W808;A8MWP7;C9JW55;Q9BSU3	P41227-2;P41227;C9JN83;F8W808;A8MWP7	NAA10	N-alpha-acetyltransferase 10			1.26219	2.91202	6.27258e+07	2.61511e+07	7	3
Q9BXJ9;Q9BXJ9-4	Q9BXJ9;Q9BXJ9-4	NAA15	N-alpha-acetyltransferase 15, NatA auxiliary subunit			2.78421	2.63056	2.71826e+07	3.94602e+06	2	2
F2Z2Y6;O95777	F2Z2Y6;O95777	NAA38	N-alpha-acetyltransferase 38, NatC auxiliary subunit		+	1.50663	4.02756	8.64527e+07	3.04256e+07	2	2
Q9GZZ1-2;A0A087WWJ2;C9J5D1;E7EQ69;Q9GZZ1;F8WCK0;C9JZU6;C9J5J3;B0AZT5	Q9GZZ1-2;A0A087WWJ2;C9J5D1;E7EQ69;Q9GZZ1;F8WCK0;C9JZU6;C9J5J3;B0AZT5	NAA50	N-alpha-acetyltransferase 50			5.29938	4.13351	7.10293e+07	1.80371e+06	9	2
F8VZJ2;H0YHX9;Q13765;E9PAV3-2;E9PAV3;F8W0W4;F8W1N5;F8VNW4;F8VZ58;Q9BZK3	F8VZJ2;H0YHX9;Q13765;E9PAV3-2;E9PAV3;F8W0W4;F8W1N5;F8VNW4	NACA;NACAP1	Nascent polypeptide-associated complex subunit alpha	+		1.41771	4.17962	4.1906e+08	1.56856e+08	10	7
Q13564-3;Q13564-2;Q13564;Q13564-4	Q13564-3;Q13564-2;Q13564;Q13564-4	NAE1	NEDD8-activating enzyme E1 regulatory subunit			1.56766	1.9955	1.91623e+07	6.46448e+06	4	1
Q96HR8-2;Q96HR8	Q96HR8-2;Q96HR8	NAF1	H/ACA ribonucleoprotein complex non-core subunit NAF1			1.99332	2.88945	1.65148e+07	4.14786e+06	2	2
Q69YI7-2;Q69YI7	Q69YI7-2;Q69YI7	NAIF1	Nuclear apoptosis-inducing factor 1			2.84112	4.06599	3.00132e+07	4.18841e+06	2	1
P43490;Q5SYT8;F5H246;C9JG65;C9JF35	P43490;Q5SYT8;F5H246	NAMPT;NAMPTL	Nicotinamide phosphoribosyltransferase			2.50405	7.88337	2.77825e+09	4.89752e+08	5	22
Q9NR45;Q5TBR0;Q5TBR1	Q9NR45;Q5TBR0;Q5TBR1	NANS	Sialic acid synthase			1.05999	2.09651	2.48191e+07	1.19041e+07	3	2
F8VUX1;F8VY35;P55209-2;F8W0J6;F5H4R6;H0YIV4;P55209;H0YH88;H0YHC3;F8W020;F8W118;F8VXI6;B3KV44;F8VV59;F8W543;B7Z9C2;F8VRJ2;F8VVB5;B7Z4K9	F8VUX1;F8VY35;P55209-2;F8W0J6;F5H4R6;H0YIV4;P55209;H0YH88;H0YHC3;F8W020;F8W118;F8VXI6;B3KV44;F8VV59;F8W543;B7Z9C2	NAP1L1	Nucleosome assembly protein 1-like 1	+		1.52963	4.10752	1.43158e+09	4.9585e+08	19	7
C9J6D1;C9JZI7;Q99733;Q99733-2;E9PNW0;E9PJJ2;E9PS34;E9PNJ7;A8MXH2;E9PKT8;E9PKI2;C9J1B1;E9PP22;H0YCI4	C9J6D1;C9JZI7;Q99733;Q99733-2;E9PNW0;E9PJJ2;E9PS34;E9PNJ7;A8MXH2;E9PKT8	NAP1L4	Nucleosome assembly protein 1-like 4	+		1.83946	4.11957	7.62742e+07	2.1313e+07	14	4
M0R0Y2;P54920;M0R2M1;M0R213;M0R027;M0R058;M0QZM9;M0QZN5;M0R031;Q9H115-3;Q9H115-2;Q9H115;A0A087WZQ7	M0R0Y2;P54920;M0R2M1	NAPA;SNAA	Alpha-soluble NSF attachment protein	+		2.73176	1.35964	7.3267e+07	1.10298e+07	13	5
P49321;P49321-3;P49321-4;P49321-2;E9PRH9;H0YF33;Q5T624;E9PI86;H0YDS9;E9PPR5;E9PPQ8;E9PNB5	P49321;P49321-3;P49321-4;P49321-2;E9PRH9;H0YF33;Q5T624	NASP	Nuclear autoantigenic sperm protein	+		2.01823	4.05809	6.89195e+08	1.70135e+08	12	11
Q9H0A0-2;Q9H0A0;A0A087WV29	Q9H0A0-2;Q9H0A0;A0A087WV29	NAT10	N-acetyltransferase 10	+	+	4.07913	3.4406	9.53208e+07	5.63956e+06	3	6
B7Z5R6;Q14596-2;Q14596	B7Z5R6;Q14596-2;Q14596	NBR1	Next to BRCA1 gene 1 protein			5.01618	5.38872	9.88589e+07	3.05489e+06	3	3
E9PHA2;Q15003;Q15003-2;C9J470;H7C415	E9PHA2;Q15003;Q15003-2;C9J470	NCAPH	Condensin complex subunit 2			3.19704	4.25455	4.03182e+07	4.39637e+06	5	3
P19338;H7BY16;C9JYW2;C9JLB1;C9J1H7;C9JWL1	P19338;H7BY16	NCL	Nucleolin	+	+	1.40663	6.12295	2.70194e+09	1.01915e+09	6	26
O75376;A0A088AWL3;O75376-2;O75376-3;E7EVU5;E7EW50;J3KS51;E7EVK1;H7C1Y3	O75376;A0A088AWL3;O75376-2	NCOR1	Nuclear receptor corepressor 1		+	0.963099	0.750409	9.70839e+06	4.97995e+06	9	14
Q92597;Q92597-3;Q92597-2;E5RJY1;E7ESM1;E5RI76;E5RIR1;E5RGM5;E5RIM2;E5RJ98;E5RH82;E5RK17;E5RIV1	Q92597;Q92597-3;Q92597-2;E5RJY1;E7ESM1	NDRG1	Protein NDRG1			4.16469	2.50414	2.48645e+08	1.38638e+07	13	6
O95299;A0A087WXC5;E7ESZ7;O95299-2	O95299;A0A087WXC5;E7ESZ7;O95299-2	NDUFA10	NADH dehydrogenase [ubiquinone] 1 alpha subcomplex subunit 10, mitochondrial			2.13153	1.64642	1.80666e+07	4.12307e+06	4	1
O43678-2;O43678	O43678-2;O43678	NDUFA2	NADH dehydrogenase [ubiquinone] 1 alpha subcomplex subunit 2			1.94504	3.89561	2.26831e+07	5.89098e+06	2	1
P51970	P51970	NDUFA8	NADH dehydrogenase [ubiquinone] 1 alpha subcomplex subunit 8			3.8288	2.11767	4.1259e+07	2.90359e+06	1	3
Q8N183;D6RA56	Q8N183	NDUFAF2	Mimitin, mitochondrial			3.59929	3.44729	1.39064e+08	1.14741e+07	2	5
Q9P032	Q9P032	NDUFAF4	NADH dehydrogenase [ubiquinone] 1 alpha subcomplex assembly factor 4			4.24298	2.97581	4.93769e+07	2.60771e+06	1	2
B4DJ81;P28331-3;P28331-4;P28331-5;P28331;P28331-2	B4DJ81;P28331-3;P28331-4;P28331-5;P28331;P28331-2	NDUFS1	NADH-ubiquinone oxidoreductase 75 kDa subunit, mitochondrial			3.27453	2.80436	2.26504e+07	2.34068e+06	6	3
O75489	O75489	NDUFS3	NADH dehydrogenase [ubiquinone] iron-sulfur protein 3, mitochondrial			2.40891	1.39005	2.27356e+07	4.28107e+06	1	1
Q15843;F8VSA6;E9PS38;S4R3E9;E9PL57	Q15843;F8VSA6;E9PS38;S4R3E9;E9PL57	NEDD8	NEDD8			1.80569	2.55128	1.51464e+07	4.33252e+06	5	2
E7EX48;P51957-3;P51957;P51957-2;H7C5M0	E7EX48;P51957-3;P51957;P51957-2	NEK4	Serine/threonine-protein kinase Nek4			5.8218	5.52918	1.26112e+08	2.22957e+06	5	6
P18615-4;P18615;P18615-3	P18615-4;P18615;P18615-3	NELFE	Negative elongation factor E			2.37317	1.9676	1.27107e+07	2.45344e+06	3	2
O94916-2;O94916-3;O94916;O94916-4;O94916-5;J3KRL6	O94916-2;O94916-3;O94916;O94916-4;O94916-5	NFAT5	Nuclear factor of activated T-cells 5		+	2.9815	2.68384	4.80975e+07	6.08978e+06	6	3
P08651-4;P08651-5;P08651-3;P08651-6;P08651-2;P08651;S4R308;S4R3K4;B1AKN6;B1AKN7;B1AKN5;Q12857-2;Q12857-3;Q12857;B1AKN8;Q12857-4	P08651-4;P08651-5;P08651-3;P08651-6;P08651-2;P08651;S4R308;S4R3K4;B1AKN6;B1AKN7;B1AKN5;Q12857-2;Q12857-3;Q12857;B1AKN8;Q12857-4	NFIC;NFIA	Nuclear factor 1 C-type;Nuclear factor 1 A-type		+	4.0801	4.07315	5.95003e+07	3.51793e+06	16	2
Q16649	Q16649	NFIL3	Nuclear factor interleukin-3-regulated protein			7.57	4.79159	2.23478e+09	1.17608e+07	1	18
D6RF93;P19838-3;P19838;P19838-2	D6RF93;P19838-3;P19838;P19838-2	NFKB1	Nuclear factor NF-kappa-B p105 subunit;Nuclear factor NF-kappa-B p50 subunit			3.31952	4.50517	3.9147e+07	3.92125e+06	4	1
F8VSL3;P25208	F8VSL3;P25208	NFYB	Nuclear transcription factor Y subunit beta		+	5.5857	4.7765	8.444e+07	1.75827e+06	2	1
Q5T6K7;E9PI99;Q13952-6;Q5T6K5;Q13952-7;Q13952-2;Q13952-5;Q13952-3;Q13952;Q13952-4;E9PQR2;E9PJA8;E9PL11;A0A087WXG1	Q5T6K7;E9PI99;Q13952-6;Q5T6K5;Q13952-7;Q13952-2;Q13952-5;Q13952-3;Q13952;Q13952-4;E9PQR2	NFYC	Nuclear transcription factor Y subunit gamma			5.01463	3.43848	3.57869e+08	1.10706e+07	14	6
Q8NEJ9-2;Q8NEJ9	Q8NEJ9-2;Q8NEJ9	NGDN	Neuroguidin			2.32368	2.81856	2.13e+07	4.25485e+06	2	1
P55769;B1AHD1	P55769;B1AHD1	NHP2L1	NHP2-like protein 1;NHP2-like protein 1, N-terminally processed	+	+	2.88831	5.40979	1.04424e+08	1.41037e+07	2	4
Q8N5F7;Q5M9Q1	Q8N5F7;Q5M9Q1	NKAP;NKAPL	NF-kappa-B-activating protein;NKAP-like protein			3.01897	2.78665	3.82247e+07	4.71567e+06	2	2
O95096;O15522;Q9H2Z4;P43699;P43699-3	O95096	NKX2-2	Homeobox protein Nkx-2.2			2.95343	1.35845	2.18714e+07	2.82361e+06	5	4
P15531;P15531-2;E7ERL0;E5RHP0;C9K028	P15531;P15531-2;E7ERL0;E5RHP0	NME1	Nucleoside diphosphate kinase A	+		0.766785	1.34689	1.35742e+08	7.97792e+07	5	6
P22392;F6XY72;O60361	P22392;F6XY72	NME2	Nucleoside diphosphate kinase B;Nucleoside diphosphate kinase	+		6.54828	6.20204	1.76824e+08	1.88936e+06	3	7
P30419-2;P30419;K7EN82;B7Z8J4;Q5VUC6;O60551;Q5VUC7	P30419-2;P30419;K7EN82;B7Z8J4	NMT1	Glycylpeptide N-tetradecanoyltransferase 1	+		0.73709	2.40851	2.53641e+08	1.52171e+08	7	6
Q9UMY1	Q9UMY1	NOL7	Nucleolar protein 7			2.39852	3.93061	1.54118e+07	2.92297e+06	1	1
Q14978;Q14978-2;Q14978-3;S4R349;S4R402;S4R341	Q14978;Q14978-2;Q14978-3	NOLC1	Nucleolar and coiled-body phosphoprotein 1	+		4.09846	4.47839	3.56574e+08	2.08157e+07	6	8
Q15233;Q15233-2;H7C367;C9JYS8;C9IZL7;C9J4X2	Q15233;Q15233-2;H7C367;C9JYS8	NONO	Non-POU domain-containing octamer-binding protein	+	+	2.01681	4.61637	1.4993e+09	3.70482e+08	6	19
D6RIC3;Q9Y3C1;Q6PIM0;Q9Y3C1-2;A0A087X2G6;D6RC60;A0A087X1T1	D6RIC3;Q9Y3C1;Q6PIM0;Q9Y3C1-2;A0A087X2G6;D6RC60;A0A087X1T1	NOP16	Nucleolar protein 16	+	+	2.00001	1.66436	1.35157e+07	3.37892e+06	7	2
P46087-2;P46087;P46087-4;A0A087WV73;P46087-3;F5GYR3	P46087-2;P46087;P46087-4;A0A087WV73	NOP2	Putative ribosomal RNA methyltransferase NOP2	+	+	3.34768	2.63711	1.0763e+08	1.05726e+07	6	6
O00567;H0Y653;H0YDU4;Q5JXT2	O00567;H0Y653;H0YDU4	NOP56	Nucleolar protein 56	+	+	5.20125	4.61237	1.55306e+08	4.22137e+06	4	7
Q9Y2X3;H7BZ72	Q9Y2X3	NOP58	Nucleolar protein 58	+	+	2.65711	5.32669	1.32106e+08	2.09437e+07	2	9
A0A075B797;M0R3B2;Q9Y314;M0R1K2;A0A075B6F9	A0A075B797;M0R3B2;Q9Y314;M0R1K2;A0A075B6F9	NOSIP	Nitric oxide synthase-interacting protein			2.20758	2.29681	1.65829e+07	3.59016e+06	5	2
E9PLK3;P55786;P55786-2;H0YDG0;A6NEC2;E9PJY4;E9PPD4;A6NEC2-3;E9PP11	E9PLK3;P55786;P55786-2	NPEPPS;NPEPPSL1	Puromycin-sensitive aminopeptidase			4.71243	6.75524	1.6541e+08	6.30926e+06	9	7
P06748-2;P06748;P06748-3;E5RI98;E5RGW4	P06748-2;P06748;P06748-3	NPM1	Nucleophosmin	+	+	1.62886	4.99277	3.39839e+09	1.09884e+09	5	13
C9JP85;Q16656-2;Q16656;Q16656-4	C9JP85;Q16656-2;Q16656;Q16656-4	NRF1	Nuclear respiratory factor 1			2.21119	2.91853	1.75595e+07	3.79207e+06	4	1
O95478;H0YAI9	O95478	NSA2	Ribosome biogenesis protein NSA2 homolog			1.98721	1.15617	1.44733e+07	3.65053e+06	2	3
P46459-2;I3L0N3;P46459	P46459-2;I3L0N3;P46459	NSF	Vesicle-fusing ATPase	+		2.83464	2.83039	2.68991e+07	3.77075e+06	3	2
Q08J23;Q08J23-2;Q08J23-3	Q08J23;Q08J23-2;Q08J23-3	NSUN2	tRNA (cytosine(34)-C(5))-methyltransferase			4.2469	1.90345	4.01684e+08	2.11564e+07	3	7
E9PKG6;V9HW75;A0A087WSV8;P80303-2;P80303;H0YD18;E9PLR0;E9PLE9;Q2L696;E9PM22	E9PKG6;V9HW75;A0A087WSV8;P80303-2;P80303;H0YD18;E9PLR0;E9PLE9;Q2L696	NUCB2;DCAF5	Nucleobindin-2;Nesfatin-1	+		1.72233	1.55685	1.25271e+07	3.79644e+06	10	4
Q9Y266	Q9Y266	NUDC	Nuclear migration protein nudC	+		1.329	3.87898	1.02295e+09	4.07177e+08	1	15
Q9UKK9;A6NFX8;H0YEY4;A6NCQ0;A6NJU6	Q9UKK9;A6NFX8;H0YEY4;A6NCQ0;A6NJU6	NUDT5	ADP-sugar pyrophosphatase			3.64573	3.54628	4.53858e+07	3.62614e+06	5	2
Q7Z417;Q7Z417-2	Q7Z417	NUFIP2	Nuclear fragile X mental retardation-interacting protein 2	+		2.09874	2.1156	7.4104e+07	1.73004e+07	2	8
Q14980-2;A0A087WY61;Q14980;Q14980-4;Q14980-3;H0YFY6;F5H4J1;Q14980-5;F5H6Y5;K4DIE0;F5GZW1;F5H2F3;F5H3L6;F5H0Z7;F5H763;F5H1L0	Q14980-2;A0A087WY61;Q14980;Q14980-4;Q14980-3	NUMA1	Nuclear mitotic apparatus protein 1	+		2.3471	3.55063	6.33005e+08	1.24412e+08	16	32
Q8WUM0	Q8WUM0	NUP133	Nuclear pore complex protein Nup133		+	1.2109	1.84327	3.56945e+07	1.542e+07	1	3
P49790-2;P49790;P49790-3	P49790-2;P49790;P49790-3	NUP153	Nuclear pore complex protein Nup153	+		1.60975	1.68112	6.12506e+07	2.0069e+07	3	7
P35658-2;P35658-4;P35658;P35658-3;P35658-5;H0YF36	P35658-2;P35658-4;P35658;P35658-3;P35658-5	NUP214	Nuclear pore complex protein Nup214		+	3.32792	3.58181	2.80205e+07	2.79042e+06	6	5
Q9UKX7-2;Q9UKX7;B0QY21	Q9UKX7-2;Q9UKX7	NUP50	Nuclear pore complex protein Nup50	+	+	0.837456	1.60297	2.91815e+08	1.63308e+08	3	7
M0QXN5;P37198	M0QXN5;P37198	NUP62	Nuclear pore glycoprotein p62	+	+	2.31719	2.49606	5.67397e+07	1.13852e+07	2	2
Q8N1F7;H3BVG0;H3BNN5;H3BV11;H3BRI8;H3BM93;Q8N1F7-2;H3BVE2;H3BRD9	Q8N1F7;H3BVG0;H3BNN5;H3BV11;H3BRI8;H3BM93;Q8N1F7-2	NUP93	Nuclear pore complex protein Nup93	+	+	3.18028	2.59057	5.94758e+07	6.56117e+06	9	4
P52948-2;P52948-5;P52948;P52948-4;P52948-3;P52948-6;H0YDA1	P52948-2;P52948-5;P52948;P52948-4;P52948-3;P52948-6	NUP98	Nuclear pore complex protein Nup98-Nup96;Nuclear pore complex protein Nup98;Nuclear pore complex protein Nup96	+		1.98406	1.17348	3.57289e+07	9.03146e+06	7	3
H3BRV9;P61970	H3BRV9;P61970	NUTF2	Nuclear transport factor 2	+		2.78905	1.34587	4.1997e+07	6.07619e+06	2	1
P04181;P04181-2	P04181	OAT	Ornithine aminotransferase, mitochondrial;Ornithine aminotransferase, hepatic form;Ornithine aminotransferase, renal form			3.45941	5.05009	3.93401e+07	3.57642e+06	2	3
Q02218-2;Q02218;E9PDF2;E9PCR7;E9PFG7;Q9ULD0;Q02218-3;Q9ULD0-3;Q9ULD0-2;C9J4G7	Q02218-2;Q02218;E9PDF2;E9PCR7;E9PFG7	OGDH	2-oxoglutarate dehydrogenase, mitochondrial			1.76539	1.13425	2.40364e+07	7.07024e+06	10	8
Q9NTK5;J3KQ32;Q9NTK5-2;C9JTK6;Q9NTK5-3	Q9NTK5;J3KQ32;Q9NTK5-2	OLA1	Obg-like ATPase 1	+		3.0217	3.40851	6.67836e+07	8.22332e+06	5	4
O60313;E5KLK1;E5KLJ6;E5KLJ9;O60313-2;E5KLJ5;H7C321	O60313;E5KLK1;E5KLJ6;E5KLJ9;O60313-2;E5KLJ5;H7C321	OPA1	Dynamin-like 120 kDa protein, mitochondrial;Dynamin-like 120 kDa protein, form S1			1.54221	1.84662	3.66787e+07	1.2594e+07	7	2
F5GYN4;Q96FW1;J3KR44;F5H6Q1;F5GYJ8;Q96FW1-2;F5H3F0	F5GYN4;Q96FW1;J3KR44;F5H6Q1;F5GYJ8;Q96FW1-2	OTUB1	Ubiquitin thioesterase OTUB1			2.28709	1.13288	9.61065e+07	1.96911e+07	7	5
P13674-3;P13674-2;P13674	P13674-3;P13674-2;P13674	P4HA1	Prolyl 4-hydroxylase subunit alpha-1			3.9764	3.27529	1.04176e+08	6.61837e+06	3	8
P07237;F5H8J2;H7BZ94;I3L3U6;I3L312;I3NI03;I3L398;H0Y3Z3;I3L0S0;I3L3P5;I3L4M2	P07237;F5H8J2;H7BZ94	P4HB	Protein disulfide-isomerase	+		1.57785	2.24764	2.92943e+08	9.81301e+07	11	11
Q9UQ80;F8VR77;H0YIN7;F8W0A3	Q9UQ80;F8VR77	PA2G4	Proliferation-associated protein 2G4	+		3.93882	3.44342	2.6728e+08	1.74286e+07	4	7
P11940-2;E7ERJ7;P11940;A0A087WTT1;E7EQV3;H0YAR2;Q9H361;H0YBN4;H0YAS6;H0YB75;E5RH24;E5RJB9;H0YB86;H0YAS7;E5RHG7;H0YAP2;E5RFD8;E5RGH3;H0YC10;E5RGC4;Q4VXU2-2;E5RJM8	P11940-2;E7ERJ7;P11940;A0A087WTT1;E7EQV3;H0YAR2	PABPC1;PABPC3	Polyadenylate-binding protein 1	+	+	3.32348	4.03756	2.42913e+09	2.42651e+08	22	26
B1ANR0;Q13310-2;Q13310;Q13310-3;H0Y5F5;B1ANR1;H0YEU6;H0YER0;H0YEQ8;H0Y6X6;H0YCC8	B1ANR0;Q13310-2;Q13310;Q13310-3;H0Y5F5	PABPC4	Polyadenylate-binding protein 4	+		3.40234	5.28252	3.27978e+08	3.10198e+07	11	14
Q86U42-2;Q86U42;Q92843-2;B4DEH8;G3V4T2;H0YJH9	Q86U42-2;Q86U42;Q92843-2;B4DEH8;G3V4T2	PABPN1	Polyadenylate-binding protein 2	+	+	4.55583	6.40359	2.20911e+09	9.39243e+07	6	13
Q8N7H5-3;Q8N7H5-2;Q8N7H5;B4DGJ5	Q8N7H5-3;Q8N7H5-2;Q8N7H5;B4DGJ5	PAF1	RNA polymerase II-associated factor 1 homolog	+		4.01657	3.5293	7.84189e+07	4.84521e+06	4	3
M0R389;Q15102;M0QXS6;M0R323;M0QZT2;M0R1K3	M0R389;Q15102	PAFAH1B3	Platelet-activating factor acetylhydrolase IB subunit gamma			1.90126	0.929778	1.25055e+08	3.34784e+07	6	3
P22234;P22234-2;E9PBS1;D6RF62	P22234;P22234-2;E9PBS1	PAICS	Multifunctional protein ADE2;Phosphoribosylaminoimidazole-succinocarboxamide synthase;Phosphoribosylaminoimidazole carboxylase			1.28418	3.17236	2.42502e+08	9.95724e+07	4	6
Q13177;B1AKS5;A0A087X294;O75914-2;O75914;O75914-4;O75914-3;H7C1X3;E9PM17;B3KNX7;Q13153;Q13153-2	Q13177	PAK1;PAK2;PAK3	Serine/threonine-protein kinase PAK 2;PAK-2p27;PAK-2p34			3.40323	3.81855	7.18376e+07	6.79013e+06	12	6
Q8WX93-4;Q8WX93-8;Q8WX93-3;Q8WX93-2;Q8WX93-9;Q8WX93-5;Q8WX93;H0YA05;Q8WX93-7	Q8WX93-4;Q8WX93-8;Q8WX93-3;Q8WX93-2;Q8WX93-9;Q8WX93-5;Q8WX93;H0YA05;Q8WX93-7	PALLD	Palladin			2.97858	4.57549	2.64527e+07	3.35606e+06	9	2
E9PHT6;Q9NVE7;H0YA26;H0Y9E4;D6RJF3	E9PHT6;Q9NVE7;H0YA26	PANK4	Pantothenate kinase 4			2.64694	5.11882	5.53252e+08	8.83315e+07	5	3
Q99497;K7ELW0;K7EN27	Q99497;K7ELW0	PARK7	Protein DJ-1	+		4.03289	2.1283	2.52417e+08	1.54205e+07	3	5
P09874;Q5VX84;Q5VX85	P09874	PARP1	Poly [ADP-ribose] polymerase 1	+	+	8.04122	6.23106	1.89219e+10	7.18317e+07	3	59
A6NDF3;Q9BVG4	A6NDF3;Q9BVG4	PBDC1	Protein PBDC1			2.23856	3.17239	6.85352e+07	1.45225e+07	2	3
Q86U86-5;Q86U86-4;Q86U86-7;Q86U86-3;Q86U86-9;Q86U86-2;Q86U86-8;Q86U86;E7EVG2;H0Y5B5;Q86U86-6	Q86U86-5;Q86U86-4;Q86U86-7;Q86U86-3;Q86U86-9;Q86U86-2;Q86U86-8;Q86U86;E7EVG2;H0Y5B5	PBRM1;PB1	Protein polybromo-1	+		3.18737	3.38367	2.97132e+07	3.26179e+06	11	9
P40425	P40425	PBX2	Pre-B-cell leukemia transcription factor 2			3.19421	5.11571	2.54011e+07	2.77522e+06	1	2
Q15365	Q15365	PCBP1	Poly(rC)-binding protein 1	+	+	3.44446	3.23677	3.63072e+08	3.33509e+07	1	9
P22061;P22061-2;F6S8N6;H7BY58;F8WDT3;F8WAV5;F8WAX2	P22061;P22061-2;F6S8N6;H7BY58	PCMT1	Protein-L-isoaspartate(D-aspartate) O-methyltransferase;Protein-L-isoaspartate O-methyltransferase	+		0.783762	2.27604	3.26245e+08	1.895e+08	7	5
Q8WW12;Q8WW12-3;Q8WW12-2	Q8WW12;Q8WW12-3;Q8WW12-2	PCNP	PEST proteolytic signal-containing nuclear protein	+		2.36834	4.2355	1.18353e+08	2.29211e+07	3	4
Q13442	Q13442	PDAP1	28 kDa heat- and acid-stable phosphoprotein			3.4052	3.34495	4.65143e+07	4.39055e+06	1	2
O14737;K7EQA1;O14737-2;K7ESJ4;Q3HM38;X6R2P6	O14737;K7EQA1;O14737-2	PDCD5	Programmed cell death protein 5			1.24664	4.16907	3.70019e+08	1.55936e+08	6	7
P08559-3;P08559;P08559-2;P08559-4;Q5JPU3;Q5JPU0;Q5JPT9;Q5JPU1	P08559-3;P08559;P08559-2;P08559-4;Q5JPU3;Q5JPU0;Q5JPT9;Q5JPU1	PDHA1	Pyruvate dehydrogenase E1 component subunit alpha, somatic form, mitochondrial			1.85156	1.25745	4.1207e+07	1.14182e+07	8	2
P11177-3;P11177-2;P11177;C9J634;F8WF02	P11177-3;P11177-2;P11177;C9J634	PDHB	Pyruvate dehydrogenase E1 component subunit beta, mitochondrial			0.691556	1.04521	1.10829e+08	6.86238e+07	5	4
P30101	P30101	PDIA3	Protein disulfide-isomerase A3	+		2.13948	5.44314	1.16239e+09	2.63817e+08	1	16
H7BZJ3	H7BZJ3	PDIA3	Thioredoxin			3.14599	2.40532	3.81722e+07	4.3123e+06	1	3
P13667	P13667	PDIA4	Protein disulfide-isomerase A4	+		2.82261	3.64597	2.28594e+08	3.23127e+07	1	12
Q15084-3;Q15084;Q15084-4;Q15084-5;Q15084-2	Q15084-3;Q15084;Q15084-4;Q15084-5;Q15084-2	PDIA6	Protein disulfide-isomerase A6	+		2.31018	4.78376	8.05323e+08	1.62382e+08	5	10
Q9NR12;Q9NR12-3;D6RF83;Q9NR12-5;Q9NR12-6;Q9NR12-4;D6RH06;Q9NR12-2	Q9NR12;Q9NR12-3;D6RF83;Q9NR12-5;Q9NR12-6;Q9NR12-4;D6RH06;Q9NR12-2	PDLIM7	PDZ and LIM domain protein 7			3.06118	3.52967	3.28863e+07	3.9401e+06	8	2
P30086	P30086	PEBP1	Phosphatidylethanolamine-binding protein 1;Hippocampal cholinergic neurostimulating peptide	+		1.78872	2.6146	4.05173e+08	1.17268e+08	1	7
B5MCF9;O00541;O00541-2;B3KXD6	B5MCF9;O00541;O00541-2	PES1	Pescadillo homolog	+		3.00285	2.46216	3.02502e+07	3.77381e+06	4	3
O43933;H7BZH3;E9PE75	O43933;H7BZH3;E9PE75	PEX1	Peroxisome biogenesis factor 1			1.7857	5.64154	9.813e+06	2.84611e+06	3	2
E9PS71;B7Z8B3;Q5QNY5;P40855	E9PS71;B7Z8B3;Q5QNY5;P40855	PEX19	Peroxisomal biogenesis factor 19	+		1.73563	2.6906	1.37408e+07	4.12606e+06	4	1
Q9UHV9	Q9UHV9	PFDN2	Prefoldin subunit 2	+		0.50195	0.890228	1.19183e+08	8.41609e+07	1	4
Q9NQP4;E9PQY2	Q9NQP4;E9PQY2	PFDN4	Prefoldin subunit 4			2.17402	1.10441	3.98793e+07	8.83694e+06	2	3
Q99471-2;Q99471;F8VNW6;F8VQZ2;H3BMQ1;Q99471-3;H3BPF6	Q99471-2;Q99471;F8VNW6;F8VQZ2;H3BMQ1;Q99471-3;H3BPF6	PFDN5	Prefoldin subunit 5			2.91623	3.12701	3.70512e+07	4.90827e+06	7	2
P07737;K7EJ44;CON__P02584;I3L3D5	P07737;K7EJ44	PFN1	Profilin-1	+		1.20536	3.9975	2.48461e+09	1.07748e+09	4	8
P18669;P15259;Q8N0Y7	P18669	PGAM1	Phosphoglycerate mutase 1	+		1.58216	3.6181	1.32143e+09	4.41335e+08	3	14
P52209-2;P52209;K7ELN9;K7EPF6;K7EMN2;K7EM49	P52209-2;P52209;K7ELN9;K7EPF6	PGD	6-phosphogluconate dehydrogenase, decarboxylating			1.55871	2.74099	8.32418e+07	2.82568e+07	6	3
P00558;P07205	P00558	PGK1	Phosphoglycerate kinase 1	+		2.0174	5.29822	2.68358e+09	6.62854e+08	2	24
Q96G03;E9PD70;E7ENQ8;Q96G03-2	Q96G03;E9PD70;E7ENQ8;Q96G03-2	PGM2	Phosphoglucomutase-2			2.01448	2.77646	1.99296e+07	4.93264e+06	4	2
O00264	O00264	PGRMC1	Membrane-associated progesterone receptor component 1		+	4.14813	2.35134	8.48729e+07	4.78692e+06	1	2
P35232;C9JW96;C9JZ20;E7ESE2;E9PCW0;P35232-2;D6RBK0	P35232;C9JW96;C9JZ20;E7ESE2;E9PCW0	PHB	Prohibitin		+	2.96141	3.10919	3.72184e+08	4.77843e+07	7	11
Q99623;F5GY37;J3KPX7;Q99623-2;F5GWA7;F5H3X6	Q99623;F5GY37;J3KPX7;Q99623-2;F5GWA7	PHB2	Prohibitin-2			4.58589	3.67991	1.28937e+08	5.36892e+06	6	5
Q8NDX5-7;E7EX82;Q8NDX5-2;Q8NDX5;C9J6H0;C9JAU4;C9JYH7;Q8NDX5-3;G5E9U7;Q8NDX5-5;H7C528;C9J6P8;B4DTC4	Q8NDX5-7;E7EX82;Q8NDX5-2;Q8NDX5	PHC3	Polyhomeotic-like protein 3			1.18706	1.07049	1.55205e+07	6.81654e+06	13	6
O94880	O94880	PHF14	PHD finger protein 14	+		6.11661	6.38654	1.92469e+08	2.77381e+06	1	7
Q7RTV0	Q7RTV0	PHF5A	PHD finger-like domain-containing protein 5A	+	+	1.97996	3.34268	2.35576e+07	5.9718e+06	1	1
O43175;Q5SZU1	O43175;Q5SZU1	PHGDH;PGDH3	D-3-phosphoglycerate dehydrogenase	+		0.926463	2.33045	8.41357e+07	4.42677e+07	2	5
M0R2P8;M0R3A4;M0QXD5;M0QYA2;Q9NWS0	M0R2P8;M0R3A4;M0QXD5;M0QYA2;Q9NWS0	PIH1D1	PIH1 domain-containing protein 1			2.48724	3.16858	1.69752e+07	3.02748e+06	5	1
Q6ZUJ8-2;Q6ZUJ8;Q6ZUJ8-3	Q6ZUJ8-2;Q6ZUJ8;Q6ZUJ8-3	PIK3AP1	Phosphoinositide 3-kinase adapter protein 1			1.26711	0.624844	1.71291e+07	7.11699e+06	3	3
P14618;P14618-2;H3BTN5;P14618-3;H3BQ34;H3BR70;H3BT25;H3BUW1;H3BTJ2;H3BU13;P30613-2	P14618;P14618-2;H3BTN5;P14618-3;H3BQ34	PKM	Pyruvate kinase PKM;Pyruvate kinase	+		2.49466	5.40302	2.14766e+09	3.81065e+08	11	22
Q15149-7;Q15149-8;Q15149-9;Q15149-5;Q15149-4;Q15149-6;Q15149-3;Q15149-2;Q15149;H0YDN1;E9PMV1	Q15149-7;Q15149-8;Q15149-9;Q15149-5;Q15149-4;Q15149-6;Q15149-3;Q15149-2;Q15149	PLEC;PLEC1	Plectin	+		1.18663	4.33241	6.06536e+08	2.66469e+08	11	35
K7EL96;O60664-4;O60664-3;O60664;K7ERZ3;K7ER39	K7EL96;O60664-4;O60664-3;O60664;K7ERZ3;K7ER39	PLIN3	Perilipin-3	+		5.06522	3.22151	1.44142e+08	4.30533e+06	6	4
O43660-2;O43660;D6RA26;B7Z982;H0YAA2	O43660-2;O43660;D6RA26;B7Z982	PLRG1	Pleiotropic regulator 1	+	+	3.81755	4.16536	6.82482e+07	4.84053e+06	5	7
Q8IYS1	Q8IYS1	PM20D2	Peptidase M20 domain-containing protein 2			3.46008	3.3256	3.39943e+07	3.08899e+06	1	1
Q96T60;Q96T60-2;M0QYH2;M0R3C8;M0QYI1	Q96T60;Q96T60-2;M0QYH2;M0R3C8	PNKP	Bifunctional polynucleotide phosphatase/kinase;Polynucleotide 3-phosphatase;Polynucleotide 5-hydroxyl-kinase	+		6.77824	5.95637	4.1453e+08	3.7766e+06	5	15
Q9H307;Q9H307-2;G3V5F0;G3V579	Q9H307;Q9H307-2	PNN	Pinin	+	+	3.59733	3.48162	4.66588e+08	3.85505e+07	4	18
P00491;G3V2H3;G3V5M2	P00491	PNP	Purine nucleoside phosphorylase			2.53364	1.69705	1.13449e+08	1.95929e+07	3	3
A0A087WU64;P09884;A6NMQ1	A0A087WU64;P09884;A6NMQ1	POLA1	DNA polymerase alpha catalytic subunit;DNA polymerase			3.28049	4.38861	2.59517e+07	2.67079e+06	3	1
E9PIQ6;Q14181	E9PIQ6;Q14181	POLA2	DNA polymerase alpha subunit B			3.07798	3.09558	2.95665e+07	3.50136e+06	2	1
P06746;E7EW18;E5RIJ0;H0YBJ0;H0YBX1;E5RG65;E5RHZ4;H0YAV8	P06746;E7EW18;E5RIJ0;H0YBJ0	POLB	DNA polymerase beta	+		8.38529	5.76968	9.48751e+08	2.83744e+06	8	8
M0QZB4;M0QZR8;P28340;M0R2B7	M0QZB4;M0QZR8;P28340;M0R2B7	POLD1	DNA polymerase;DNA polymerase delta catalytic subunit			1.90254	2.47149	2.54221e+07	6.79971e+06	4	1
F8W8R3;P49005;A0A087WWF6;C9IZD2;C9J8Z7;C9JLE1;C9JHC7	F8W8R3;P49005;A0A087WWF6;C9IZD2;C9J8Z7;C9JLE1;C9JHC7	POLD2	DNA polymerase delta subunit 2			2.61785	3.73558	2.0694e+07	3.37127e+06	7	2
Q15054-3;Q15054-2;Q15054;H0YEX7;E9PNC0;E9PRK3	Q15054-3;Q15054-2;Q15054	POLD3	DNA polymerase delta subunit 3			4.21884	4.96966	5.68025e+07	3.05051e+06	6	4
Q9BY77;F6VRR5;Q9BY77-2;F8WCX5;Q8WUT1;Q6R954;F8WEE2	Q9BY77;F6VRR5;Q9BY77-2;F8WCX5;Q8WUT1	POLDIP3	Polymerase delta-interacting protein 3	+	+	3.91982	3.48303	5.94178e+08	3.92586e+07	7	12
Q9NRF9	Q9NRF9	POLE3	DNA polymerase epsilon subunit 3	+	+	3.22369	4.05447	2.13571e+08	2.28621e+07	1	4
O15160-2;O15160;E7EQB9;D6RDJ3;H0Y723	O15160-2;O15160;E7EQB9;D6RDJ3	POLR1C	DNA-directed RNA polymerases I and III subunit RPAC1	+		5.55252	3.31104	1.84149e+08	3.92369e+06	5	5
Q9GZS1-2;Q9GZS1	Q9GZS1-2;Q9GZS1	POLR1E	DNA-directed RNA polymerase I subunit RPA49	+		2.95189	3.26557	3.54675e+07	4.58376e+06	2	1
P24928;A0A087WWE2;P24928-2	P24928;A0A087WWE2	POLR2A	DNA-directed RNA polymerase II subunit RPB1	+	+	2.45828	2.54809	8.06077e+07	1.46676e+07	3	9
C9J4M6;C9J2Y9;P30876	C9J4M6;C9J2Y9;P30876	POLR2B	DNA-directed RNA polymerase;DNA-directed RNA polymerase II subunit RPB2	+	+	3.33122	4.05115	7.62339e+07	7.57443e+06	3	5
E9PB93;O15514	E9PB93;O15514	POLR2D	DNA-directed RNA polymerase II subunit RPB4		+	3.87207	4.66129	3.83215e+07	2.61717e+06	2	1
P19388;A0A087WWX0;A0A087WVZ9;K7EQN2;K7EJ87;A0A087WVN5	P19388;A0A087WWX0;A0A087WVZ9	POLR2E	DNA-directed RNA polymerases I, II, and III subunit RPABC1	+	+	4.34146	2.39499	2.22767e+08	1.09885e+07	6	6
P62487	P62487	POLR2G	DNA-directed RNA polymerase II subunit RPB7		+	2.76975	2.81324	2.20638e+07	3.23521e+06	1	1
P52434-2;C9JLU1;P52434;P52434-4	P52434-2;C9JLU1;P52434;P52434-4	POLR2H	DNA-directed RNA polymerases I, II, and III subunit RPABC3	+	+	1.64856	0.910755	2.38674e+07	7.61269e+06	4	2
P62875	P62875	POLR2L	DNA-directed RNA polymerases I, II, and III subunit RPABC5	+	+	4.45948	6.17747	6.40426e+07	2.91092e+06	1	2
O14802;Q7Z755	O14802	POLR3A	DNA-directed RNA polymerase III subunit RPC1			3.65818	3.91713	3.9407e+07	3.12141e+06	2	4
Q9H1D9	Q9H1D9	POLR3F	DNA-directed RNA polymerase III subunit RPC6			3.2577	4.64972	3.88776e+07	4.06476e+06	1	2
A8CG34-2;A0A087WY75;A8CG34;A0A075B7F8;Q96HA1-2;Q96HA1-3;Q96HA1;C9JFL1	A8CG34-2;A0A087WY75;A8CG34;A0A075B7F8;Q96HA1-2;Q96HA1-3;Q96HA1	POM121C	Nuclear envelope pore membrane protein POM 121C;Nuclear envelope pore membrane protein POM 121			2.5709	2.81647	1.88352e+07	3.16994e+06	8	3
P14859-4;P14859-5;P14859-3;P14859;P14859-2;P14859-6;U3KQN1;U3KQ96;P09086-4;H0YNW1;Q9UKI9;Q9UKI9-2;P09086-3;P09086-2;P09086;H0YLL6;B5ME60;P09086-5;H0YKT2;H0YLC5	P14859-4;P14859-5;P14859-3;P14859;P14859-2;P14859-6	POU2F1	POU domain, class 2, transcription factor 1	+		4.68565	4.0352	9.75024e+07	3.78872e+06	20	5
Q15181;Q5SQT6	Q15181;Q5SQT6	PPA1	Inorganic pyrophosphatase			2.12065	7.22191	1.07365e+09	2.46878e+08	2	12
Q8NEY8-6;B7Z8L1;Q8NEY8-8;Q8NEY8-2;F8W0Q9;Q8NEY8-3;Q8NEY8;Q8NEY8-5;F8WF16;Q8NEY8-9;F8W6A0;Q8NEY8-7	Q8NEY8-6;B7Z8L1;Q8NEY8-8;Q8NEY8-2;F8W0Q9;Q8NEY8-3;Q8NEY8;Q8NEY8-5;F8WF16;Q8NEY8-9;F8W6A0	PPHLN1	Periphilin-1			1.69911	2.22345	1.25949e+07	3.87891e+06	12	3
P62937;F8WE65;C9J5S7;P62937-2;E5RIZ5;Q9Y536;F5H284;A2BFH1;A0A075B759	P62937;F8WE65;C9J5S7;P62937-2	PPIA	Peptidyl-prolyl cis-trans isomerase A;Peptidyl-prolyl cis-trans isomerase A, N-terminally processed;Peptidyl-prolyl cis-trans isomerase	+		1.47269	5.42292	4.90733e+09	1.76816e+09	9	14
P23284	P23284	PPIB	Peptidyl-prolyl cis-trans isomerase B	+		2.46834	2.4365	2.70173e+08	4.882e+07	1	6
O15355	O15355	PPM1G	Protein phosphatase 1G	+		4.3891	2.63454	1.84275e+08	8.79461e+06	1	3
E9PMD7;P62136;F8VYE8;P36873;P62140;F8W0W8;P36873-2;P62136-2;C9J9S3;C9JP48;A0A087WYY5;E7ETD8;F8VR82;P62136-3;F8WE71;F5H1L6;F5H037	E9PMD7;P62136;F8VYE8;P36873;P62140;F8W0W8;P36873-2;P62136-2;C9J9S3;C9JP48;A0A087WYY5;E7ETD8;F8VR82;P62136-3	PPP1CA;PPP1CB;PPP1CC	Serine/threonine-protein phosphatase;Serine/threonine-protein phosphatase PP1-alpha catalytic subunit;Serine/threonine-protein phosphatase PP1-gamma catalytic subunit;Serine/threonine-protein phosphatase PP1-beta catalytic subunit	+	+	2.31626	1.57096	8.98442e+07	1.80396e+07	17	4
P30153;B3KQV6;E9PH38;C9J9C1	P30153;B3KQV6;E9PH38	PPP2R1A	Serine/threonine-protein phosphatase 2A 65 kDa regulatory subunit A alpha isoform	+		2.38848	1.5682	1.92931e+08	3.68466e+07	4	8
A8MU39;H0YDU8;P53041	A8MU39;H0YDU8;P53041	PPP5C	Serine/threonine-protein phosphatase;Serine/threonine-protein phosphatase 5			0.861788	3.05331	6.13569e+06	3.37629e+06	3	1
O00743-2;O00743;O00743-3	O00743-2;O00743;O00743-3	PPP6C	Serine/threonine-protein phosphatase 6 catalytic subunit			1.98929	2.9386	1.60437e+07	4.04082e+06	3	1
P50897;E9PMG2;E9PP28;E9PK48;P50897-2;E9PIA8;E9PSE5;Q5T0S4	P50897;E9PMG2;E9PP28;E9PK48;P50897-2;E9PIA8	PPT1	Palmitoyl-protein thioesterase 1			3.63353	1.90863	9.74986e+07	7.85593e+06	8	4
Q92733;H0YE12;H0Y679	Q92733;H0YE12;H0Y679	PRCC	Proline-rich protein PRCC	+		3.15294	3.42233	4.15165e+07	4.66758e+06	3	2
Q9NQW5	Q9NQW5	PRDM7	Probable histone-lysine N-methyltransferase PRDM7			1.83609	2.35806	9.39144e+06	2.63036e+06	1	1
Q06830	Q06830	PRDX1	Peroxiredoxin-1	+	+	1.25402	3.15503	1.18864e+09	4.98374e+08	1	9
P32119;A6NIW5	P32119;A6NIW5	PRDX2	Peroxiredoxin-2	+		0.899335	2.17704	4.13856e+08	2.21882e+08	2	5
Q13162;H7C3T4;A6NG45	Q13162;H7C3T4;A6NG45	PRDX4	Peroxiredoxin-4	+		4.35243	2.47659	3.01675e+08	1.47682e+07	3	4
P30041	P30041	PRDX6	Peroxiredoxin-6			2.56957	2.77912	2.54355e+08	4.28473e+07	1	5
H7BYW5;P31321;P10644;K7EKR1;K7EM13;K7EPB2;C9JSK5;P10644-2	H7BYW5;P31321;P10644;K7EKR1;K7EM13;K7EPB2;C9JSK5;P10644-2	PRKAR1A;PRKAR1B	cAMP-dependent protein kinase type I-beta regulatory subunit;cAMP-dependent protein kinase type I-alpha regulatory subunit;cAMP-dependent protein kinase type I-alpha regulatory subunit, N-terminally processed			1.04768	1.84709	1.8595e+07	8.99528e+06	8	2
H7C1L0;P13861-2;P13861;H7C4A9	H7C1L0;P13861-2;P13861;H7C4A9	PRKAR2A	cAMP-dependent protein kinase type II-alpha regulatory subunit			3.5947	2.89971	3.6389e+07	3.01203e+06	4	2
P14314-2;P14314;K7ELL7;K7EJ70;K7EPW7;K7EIP3;K7EKX1	P14314-2;P14314;K7ELL7	PRKCSH	Glucosidase 2 subunit beta	+		0.972637	3.31177	2.98286e+08	1.51999e+08	7	7
P78527;P78527-2	P78527;P78527-2	PRKDC	DNA-dependent protein kinase catalytic subunit	+		10.9624	6.72849	5.10313e+09	2.55751e+06	2	74
E9PKG1;Q99873-3;Q99873-2;Q99873-4;Q99873;H7C2I1;A0A087X1W2;E9PQ98;E9PIX6;E9PNR9;H0YDE4	E9PKG1;Q99873-3;Q99873-2;Q99873-4;Q99873;H7C2I1;A0A087X1W2;E9PQ98;E9PIX6	PRMT1	Protein arginine N-methyltransferase 1		+	2.89928	2.991	1.35528e+08	1.81661e+07	11	4
O14744-2;O14744;O14744-3;O14744-5;H0YJX6;O14744-4;G3V5L5;G3V580;G3V2L6;G3V5T6;H0YJ77;G3V2X6;C9JSX3	O14744-2;O14744;O14744-3;O14744-5;H0YJX6;O14744-4;G3V5L5;G3V580;G3V2L6	PRMT5	Protein arginine N-methyltransferase 5;Protein arginine N-methyltransferase 5, N-terminally processed			2.6769	1.89185	6.48805e+07	1.01458e+07	13	6
Q9UMS4;F5GY56;H0YGF3	Q9UMS4;F5GY56	PRPF19	Pre-mRNA-processing factor 19	+	+	0.843883	3.72066	5.47032e+08	3.04775e+08	3	5
O43395;O43395-3	O43395	PRPF3	U4/U6 small nuclear ribonucleoprotein Prp3	+		3.90229	3.54614	1.20468e+08	8.05688e+06	2	7
Q86UA1;Q86UA1-2	Q86UA1;Q86UA1-2	PRPF39	Pre-mRNA-processing factor 39			2.25471	1.93933	1.87548e+07	3.92987e+06	2	2
O43172-2;O43172	O43172-2;O43172	PRPF4	U4/U6 small nuclear ribonucleoprotein Prp4	+		1.8254	1.93449	1.15728e+08	3.26541e+07	2	5
O75400-2;O75400-3;O75400;F5H578;H0YG38;H7C2N3	O75400-2;O75400-3;O75400;F5H578	PRPF40A;FNBP3	Pre-mRNA-processing factor 40 homolog A	+	+	2.99488	3.52573	3.31156e+08	4.15416e+07	6	10
Q13523	Q13523	PRPF4B	Serine/threonine-protein kinase PRP4 homolog	+		1.45444	1.71972	1.16208e+07	4.24039e+06	1	2
O94906-2;O94906	O94906-2;O94906	PRPF6	Pre-mRNA-processing factor 6	+	+	2.93581	3.88891	2.54393e+08	3.32458e+07	2	8
Q6P2Q9;I3L0J9;I3L3Z8	Q6P2Q9	PRPF8	Pre-mRNA-processing-splicing factor 8	+	+	1.63291	3.08082	1.64871e+08	5.31606e+07	3	15
P60891;B1ALA7;B1ALA9;P60891-2;P21108;H7C540;P11908;P11908-2	P60891;B1ALA7;B1ALA9;P60891-2;P21108	PRPS1	Ribose-phosphate pyrophosphokinase 1;Ribose-phosphate pyrophosphokinase 3			1.28925	3.38979	6.83237e+07	2.79556e+07	8	4
P48634-2;P48634-3;P48634;P48634-4	P48634-2;P48634-3;P48634;P48634-4	PRRC2A	Protein PRRC2A	+	+	1.82441	0.988059	1.60202e+07	4.52338e+06	4	3
Q9Y520-3;Q9Y520-4;E7EPN9;Q9Y520-5;Q9Y520;Q9Y520-7;Q9Y520-2;Q9Y520-6;H7C5N8	Q9Y520-3;Q9Y520-4;E7EPN9;Q9Y520-5;Q9Y520;Q9Y520-7;Q9Y520-2;Q9Y520-6	PRRC2C	Protein PRRC2C	+		3.72485	3.95585	1.30997e+08	9.90766e+06	9	9
P07602;B1AVU8;P07602-2;P07602-3;C9JIZ6;Q5BJH1	P07602;B1AVU8;P07602-2;P07602-3;C9JIZ6	PSAP	Proactivator polypeptide;Saposin-A;Saposin-B-Val;Saposin-B;Saposin-C;Saposin-D			0.940185	2.4316	1.31557e+08	6.85631e+07	6	3
O75475;O75475-3;O75475-2	O75475;O75475-3;O75475-2	PSIP1	PC4 and SFRS1-interacting protein	+		2.35245	3.23841	6.63937e+07	1.30007e+07	3	2
P25786;P25786-2;F5GX11;B4DEV8	P25786;P25786-2;F5GX11;B4DEV8	PSMA1	Proteasome subunit alpha type-1;Proteasome subunit alpha type			2.295	1.86694	1.54999e+08	3.1584e+07	4	8
P25787;C9JCK5	P25787	PSMA2	Proteasome subunit alpha type-2			2.47989	3.76345	2.90146e+08	5.20111e+07	2	5
P25788-2;P25788	P25788-2;P25788	PSMA3	Proteasome subunit alpha type-3			3.0537	3.96926	3.16589e+07	3.81278e+06	2	1
H0YLC2;H0YKT8;H0YMI6;H0YMA1;H0YMZ1;H0YN18;H0YL69;P25789;H0YMV3;H0YKS0;H0YLS6;P25789-2	H0YLC2;H0YKT8;H0YMI6;H0YMA1;H0YMZ1;H0YN18;H0YL69;P25789;H0YMV3;H0YKS0;H0YLS6;P25789-2	PSMA4	Proteasome subunit alpha type;Proteasome subunit beta type;Proteasome subunit alpha type-4			2.38273	5.06952	1.79412e+07	3.44017e+06	12	2
P28066;P28066-2	P28066	PSMA5	Proteasome subunit alpha type-5			1.6204	2.90216	1.73304e+08	5.63664e+07	2	3
G3V3U4;G3V3I1;G3V295;P60900-2;P60900;G3V5Z7	G3V3U4;G3V3I1;G3V295;P60900-2;P60900;G3V5Z7	PSMA6	Proteasome subunit alpha type;Proteasome subunit alpha type-6			0.97248	1.92022	2.11219e+08	1.07643e+08	6	3
O14818-2;O14818;H0Y586;Q8TAA3-2;A0A087WYS6;Q8TAA3-5;Q8TAA3	O14818-2;O14818;H0Y586;Q8TAA3-2;A0A087WYS6;Q8TAA3-5;Q8TAA3	PSMA7	Proteasome subunit alpha type-7;Proteasome subunit alpha type-7-like			0.558892	1.36409	9.64837e+07	6.54954e+07	7	3
P20618	P20618	PSMB1	Proteasome subunit beta type-1			3.04516	2.46186	1.10924e+08	1.34382e+07	1	2
A0A087WUL2;P49720;A0A087WXQ8;A0A087WY10	A0A087WUL2;P49720;A0A087WXQ8;A0A087WY10	PSMB3	Proteasome subunit beta type-3			3.33054	2.88673	5.05095e+07	5.02088e+06	4	2
P28070	P28070	PSMB4	Proteasome subunit beta type-4			3.51172	3.36636	3.22397e+07	2.82656e+06	1	2
Q99436	Q99436	PSMB7	Proteasome subunit beta type-7			1.35393	3.33389	2.41285e+08	9.43968e+07	1	4
P28062-2;P28062;Q5JNW7	P28062-2;P28062;Q5JNW7	PSMB8	Proteasome subunit beta type-8			2.17224	1.15262	4.20725e+07	9.33443e+06	3	2
P62191;P62191-2;G3V4X1	P62191;P62191-2	PSMC1	26S protease regulatory subunit 4	+		2.1939	4.56873	1.71833e+08	3.75556e+07	3	6
P35998;C9JLS9;P35998-2	P35998;C9JLS9	PSMC2	26S protease regulatory subunit 7			4.25096	2.42779	1.31703e+08	6.91722e+06	3	6
R4GNH3;P17980;E9PM69;E9PKD5;E9PMD8;E9PN50;E9PLG2	R4GNH3;P17980;E9PM69;E9PKD5;E9PMD8;E9PN50	PSMC3	26S protease regulatory subunit 6A	+		1.55886	4.69807	9.84569e+08	3.34182e+08	7	16
P43686;P43686-2	P43686;P43686-2	PSMC4	26S protease regulatory subunit 6B			2.7209	2.25575	1.107e+08	1.6791e+07	2	11
P62195;P62195-2;J3QLH6;J3KRP2;J3QSA9;J3QQM1;J3QSE0;J3QRW1;J3QRR3;J3KTQ9;Q8NB90-3;Q8NB90-2;Q8NB90	P62195;P62195-2;J3QLH6;J3KRP2;J3QSA9;J3QQM1;J3QSE0;J3QRW1	PSMC5	26S protease regulatory subunit 8			1.72701	3.00476	5.77489e+08	1.74447e+08	13	13
Q99460-2;Q99460;A0A087WW66;H7BZR6;H7C378;C9J9M4	Q99460-2;Q99460;A0A087WW66	PSMD1	26S proteasome non-ATPase regulatory subunit 1			4.58961	2.21646	9.12672e+07	3.79057e+06	6	4
O00231;O00231-2;J3QS13;J3QRY4	O00231;O00231-2	PSMD11	26S proteasome non-ATPase regulatory subunit 11			2.6977	2.00991	8.35543e+07	1.2879e+07	4	5
O00232;O00232-2	O00232;O00232-2	PSMD12	26S proteasome non-ATPase regulatory subunit 12			3.09743	3.15939	1.11273e+08	1.30008e+07	2	4
Q9UNM6;A0A087WUL9;Q9UNM6-2;H0YD73;J3KNQ3;E9PL38	Q9UNM6;A0A087WUL9;Q9UNM6-2;H0YD73;J3KNQ3	PSMD13	26S proteasome non-ATPase regulatory subunit 13			3.58351	3.68764	3.12751e+07	2.60887e+06	6	3
Q13200;Q13200-3;Q13200-2;C9JPC0;H7C2Q3;F8WBS8	Q13200;Q13200-3;Q13200-2	PSMD2	26S proteasome non-ATPase regulatory subunit 2	+		2.20596	3.76115	2.5619e+08	5.55268e+07	6	13
O43242;O43242-2	O43242;O43242-2	PSMD3	26S proteasome non-ATPase regulatory subunit 3			3.69947	2.17463	1.61719e+08	1.24483e+07	2	6
A6PVX3;P55036-2;P55036;Q5VWC4	A6PVX3;P55036-2;P55036;Q5VWC4	PSMD4	26S proteasome non-ATPase regulatory subunit 4	+		2.12901	1.39779	2.62634e+07	6.00422e+06	4	2
Q15008-3;Q15008-2;Q15008;Q15008-4;C9J7B7;C9J0E9	Q15008-3;Q15008-2;Q15008;Q15008-4;C9J7B7;C9J0E9	PSMD6	26S proteasome non-ATPase regulatory subunit 6			1.50144	3.92235	2.60938e+08	9.21634e+07	6	4
K7EJC1;K7EJR3;R4GMR5;P48556	K7EJC1;K7EJR3;R4GMR5;P48556	PSMD8	26S proteasome non-ATPase regulatory subunit 8			3.8651	3.36616	4.52027e+07	3.10208e+06	4	3
Q06323-3;Q06323;Q06323-2	Q06323-3;Q06323;Q06323-2	PSME1	Proteasome activator complex subunit 1			1.13548	2.19225	1.75062e+08	7.96854e+07	3	6
K9J957;P61289;P61289-2;A0A087WTV2;K7ESG5;P61289-3;K7ENH2;B3KQ25;B7Z8D3;K7EJF8;K7EMD0;K7EPX6;K7EKR3	K9J957;P61289;P61289-2;A0A087WTV2;K7ESG5;P61289-3;K7ENH2;B3KQ25	PSME3	Proteasome activator complex subunit 3			4.23813	1.90756	2.18157e+08	1.15602e+07	13	5
Q8WXF1;Q8WXF1-2;X6RDA4	Q8WXF1;Q8WXF1-2;X6RDA4	PSPC1	Paraspeckle component 1	+	+	2.43773	2.34977	1.73458e+08	3.20157e+07	3	7
P26599;P26599-2;P26599-3;A6NLN1;A0A087WUW5;K7ELW5;K7ES59;K7EKJ7;A0A087WU68;K7EK45	P26599;P26599-2;P26599-3;A6NLN1	PTBP1	Polypyrimidine tract-binding protein 1		+	2.41613	4.09954	6.71122e+08	1.25741e+08	10	12
Q96EY7;Q96EY7-2	Q96EY7;Q96EY7-2	PTCD3	Pentatricopeptide repeat domain-containing protein 3, mitochondrial			1.86669	3.62602	1.09641e+07	3.00637e+06	2	2
B4DDC6;Q15185-4;Q15185;A0A087WYT3;Q15185-3	B4DDC6;Q15185-4;Q15185;A0A087WYT3;Q15185-3	PTGES3	Prostaglandin E synthase 3	+		2.30281	2.47904	3.60795e+07	7.31213e+06	5	2
B8ZZQ6;P06454-2;P06454;B8ZZA1;A0A087WUT1;B8ZZW7;H7C2N1	B8ZZQ6;P06454-2;P06454;B8ZZA1;A0A087WUT1;B8ZZW7;H7C2N1	PTMA	Prothymosin alpha;Prothymosin alpha, N-terminally processed;Thymosin alpha-1	+		2.26564	2.78872	1.96615e+08	4.08875e+07	7	3
P18031;B4DSN5	P18031	PTPN1	Tyrosine-protein phosphatase non-receptor type 1			3.44755	4.48564	5.8523e+07	5.36427e+06	2	3
E9PQ56;H0YEM1;Q9UHX1-4;Q9UHX1-6;Q9UHX1-3;Q9UHX1-5;Q9UHX1-2;Q9UHX1;E9PMU7;E9PN18;H0YCP8;E9PL19	E9PQ56;H0YEM1;Q9UHX1-4;Q9UHX1-6;Q9UHX1-3;Q9UHX1-5;Q9UHX1-2;Q9UHX1;E9PMU7;E9PN18;H0YCP8	PUF60	Poly(U)-binding-splicing factor PUF60	+	+	3.57556	1.91717	1.60769e+08	1.3485e+07	12	7
Q8TB72-3;Q8TB72-2;Q8TB72-4;Q8TB72;C9JW01;C9JE24;F2Z366;F8WD57	Q8TB72-3;Q8TB72-2;Q8TB72-4;Q8TB72;C9JW01	PUM2	Pumilio homolog 2			2.46259	2.88773	2.82255e+07	5.12067e+06	8	9
P06737-2;P06737;E9PK47	P06737-2;P06737;E9PK47	PYGL	Glycogen phosphorylase, liver form;Phosphorylase			3.3283	2.47569	6.44947e+07	6.42105e+06	3	5
P47897-2;P47897;C9J165	P47897-2;P47897;C9J165	QARS	Glutamine--tRNA ligase			1.77218	1.77526	8.01731e+07	2.3472e+07	3	4
Q96PU8-3;Q96PU8;H0YG47;Q96PU8-5;Q96PU8-9;Q96PU8-8;Q96PU8-6;F5GXS8;F5GYM3;H0YGD6;F5GYT7;F5H5U6;F5H8C8	Q96PU8-3;Q96PU8;H0YG47;Q96PU8-5;Q96PU8-9;Q96PU8-8;Q96PU8-6;F5GXS8;F5GYM3;H0YGD6	QKI	Protein quaking	+	+	2.10695	4.68128	2.35758e+08	5.47283e+07	13	6
Q2TAL8;C9JAL2;C9JIA8	Q2TAL8	QRICH1	Glutamine-rich protein 1	+		2.15303	1.9675	1.80535e+07	4.05914e+06	3	4
P62491-2;H3BMH2;Q15907-2;H3BSC1;P62491;Q15907;B4DQU5	P62491-2;H3BMH2;Q15907-2;H3BSC1;P62491;Q15907	RAB11A;RAB11B	Ras-related protein Rab-11A;Ras-related protein Rab-11B	+		2.26992	3.21877	2.0841e+07	4.32119e+06	7	3
P61106;X6RFL8	P61106;X6RFL8	RAB14	Ras-related protein Rab-14		+	3.63225	3.01417	4.70692e+07	3.79596e+06	2	2
P62820-2;E7END7;P62820;P62820-3;H0YLJ8;H0YL94;H0YMN7;A0A087WTI1;H0YNE9;P51153;Q92930;P61006-2;P61006;P59190-2;P59190	P62820-2;E7END7;P62820;P62820-3	RAB1A	Ras-related protein Rab-1A	+	+	3.36868	2.41133	1.6043e+08	1.55315e+07	15	5
E9PLD0;Q9H0U4;Q92928	E9PLD0;Q9H0U4;Q92928	RAB1B;RAB1C	Ras-related protein Rab-1B;Putative Ras-related protein Rab-1C		+	1.86163	3.58295	1.31187e+07	3.60981e+06	3	4
P51148;P51148-2;K7ERI8;K7ERQ8;K7ENY4	P51148;P51148-2;K7ERI8;K7ERQ8	RAB5B;RAB5C	Ras-related protein Rab-5C	+	+	2.44398	3.00773	3.44488e+07	6.33087e+06	5	3
P51149;C9J4S4;C9J4V0;C9J592;C9J8S3	P51149;C9J4S4;C9J4V0;C9J592;C9J8S3	RAB7A	Ras-related protein Rab-7a	+		1.93296	1.50759	5.62975e+07	1.47439e+07	5	2
P63000;P63000-2	P63000;P63000-2	RAC1	Ras-related C3 botulinum toxin substrate 1	+		4.059	3.8684	6.21354e+07	3.72786e+06	2	1
K7ENJ0;K7ELW1;P54725-2;P54725-3;P54725	K7ENJ0;K7ELW1;P54725-2;P54725-3;P54725	RAD23A	UV excision repair protein RAD23 homolog A	+	+	1.30974	2.02576	7.90808e+07	3.19007e+07	5	2
Q5W0S5;P54727;Q5W0S4	Q5W0S5;P54727;Q5W0S4	RAD23B	UV excision repair protein RAD23 homolog B			4.32932	2.19025	9.3887e+07	4.67034e+06	3	2
Q92878-3;Q92878;Q92878-2;E7EN38;E7ESD9;C9JNH8;H7C0P8	Q92878-3;Q92878;Q92878-2	RAD50	DNA repair protein RAD50	+		1.1268	3.36507	2.16451e+08	9.91198e+07	7	12
P78406;B0QZ36;E9PPG9;E9PQ57	P78406;B0QZ36;E9PPG9;E9PQ57	RAE1;RAE1L	mRNA export factor	+	+	3.23173	3.18373	3.41025e+07	3.63025e+06	4	2
H7C3P7;P11233	H7C3P7;P11233	RALA	Ras-related protein Ral-A			2.25359	3.63566	1.58101e+07	3.31541e+06	2	1
Q5QPL9;Q9UKM9-2;Q9UKM9;Q5QPM0;Q5QPM1;Q5QPM2	Q5QPL9;Q9UKM9-2;Q9UKM9;Q5QPM0;Q5QPM1	RALY	RNA-binding protein Raly	+	+	2.01924	5.40307	4.2081e+08	1.03809e+08	6	7
P62826;B5MDF5;J3KQE5;F5H018;H0YFC6;B4DV51;A0A087X0W0	P62826;B5MDF5;J3KQE5;F5H018	RAN	GTP-binding nuclear protein Ran	+	+	1.38182	3.13588	1.17509e+09	4.50924e+08	7	9
C9JJ34;P43487-2;P43487;C9JDM3;F6WQW2;C9JIC6;C9JXG8;C9JGV6	C9JJ34;P43487-2;P43487;C9JDM3;F6WQW2;C9JIC6;C9JXG8;C9JGV6	RANBP1	Ran-specific GTPase-activating protein			3.18354	1.11455	4.98748e+08	5.4896e+07	8	4
P49792;J3KQ37;Q99666;O14715;H7BZ48;P0DJD0;P0DJD1;F8VYC4	P49792	RANBP2	E3 SUMO-protein ligase RanBP2;Putative peptidyl-prolyl cis-trans isomerase	+	+	2.14945	4.1072	8.08335e+07	1.82198e+07	8	11
P46060;H0Y4Q3	P46060	RANGAP1	Ran GTPase-activating protein 1	+	+	3.25671	2.93349	1.34271e+08	1.40481e+07	2	7
F5H823;B7ZB78;F5GZG1;P61224-2;P61224-4;P61224-3;P62834;P61224;A6NIZ1	F5H823;B7ZB78;F5GZG1;P61224-2;P61224-4;P61224-3;P62834;P61224;A6NIZ1	RAP1A;RAP1B	Ras-related protein Rap-1b;Ras-related protein Rap-1A;Ras-related protein Rap-1b-like protein			2.48362	4.18848	1.98079e+07	3.54156e+06	9	1
P54136;E5RH09;E5RJM9;P54136-2	P54136;E5RH09;E5RJM9;P54136-2	RARS	Arginine--tRNA ligase, cytoplasmic		+	4.25229	2.63651	6.72952e+07	3.53117e+06	4	2
Q7LDG7;Q7LDG7-4;Q7LDG7-2	Q7LDG7;Q7LDG7-4;Q7LDG7-2	RASGRP2	RAS guanyl-releasing protein 2			2.03043	1.8608	1.31439e+07	3.21739e+06	3	1
Q09028-3;Q09028;Q09028-2;Q09028-4;H0YF10;E9PNS6;H0YEU5;H0YCT5;H0YDK2;E9PNS2;E9PIC4	Q09028-3;Q09028;Q09028-2;Q09028-4	RBBP4	Histone-binding protein RBBP4	+	+	3.21608	6.93974	6.60976e+08	7.11295e+07	11	8
E9PC52;Q16576;Q16576-2;Q5JP01;Q5JP02;Q5JNZ6	E9PC52;Q16576;Q16576-2;Q5JP01	RBBP7	Histone-binding protein RBBP7	+	+	3.07804	4.45454	1.92031e+09	2.27399e+08	6	9
P98175-4;P98175-3;P98175-2;P98175	P98175-4;P98175-3;P98175-2;P98175	RBM10	RNA-binding protein 10	+	+	3.33213	2.52787	4.32013e+07	4.28968e+06	4	2
Q96PK6;Q96PK6-3;Q96PK6-4;F8WDX3;Q96PK6-2;B8ZZ74	Q96PK6	RBM14	RNA-binding protein 14	+	+	3.18735	3.37865	4.45139e+07	4.88659e+06	6	3
Q9NW64-2;Q9NW64;E5RJW4	Q9NW64-2;Q9NW64;E5RJW4	RBM22	Pre-mRNA-splicing factor RBM22		+	1.21439	1.42937	7.76982e+07	3.34845e+07	3	2
P49756;E9PSE8;E9PQU5;P49756-2;P49756-3	P49756	RBM25	RNA-binding protein 25	+	+	1.74158	4.34655	1.10863e+08	3.31529e+07	5	7
Q14498-3;Q14498-2;Q14498;G3XAC6;H0Y4X3;Q5QP23;Q5QP22;Q5QP21;F8WF24;F2Z2Z5;A8MYG5;F2Z3E6;F8WF73	Q14498-3;Q14498-2;Q14498;G3XAC6	RBM39	RNA-binding protein 39	+	+	3.84811	4.77498	4.15413e+08	2.88459e+07	13	11
E9PB51;Q9BWF3;Q9BWF3-3;D6R9K7;J3QRR5;Q9BWF3-4;Q9BWF3-2;E9PLB0;E9PM61;U3KQD5;Q9BQ04	E9PB51;Q9BWF3;Q9BWF3-3;D6R9K7;J3QRR5;Q9BWF3-4;Q9BWF3-2;E9PLB0;E9PM61;U3KQD5;Q9BQ04	RBM4;RBM4B	RNA-binding protein 4;RNA-binding protein 4B	+	+	5.18863	6.19367	1.68206e+08	4.61221e+06	11	5
K7EML2;K7EQ03;Q9BTD8-4;Q9BTD8-2;Q9BTD8-3;K7EP90;Q9BTD8	K7EML2;K7EQ03;Q9BTD8-4;Q9BTD8-2;Q9BTD8-3;K7EP90;Q9BTD8	RBM42	RNA-binding protein 42		+	2.19897	1.54355	2.48138e+07	5.40428e+06	7	1
Q9Y580;J3KPD3;F5H606;G3V1T9;I3L521;F5GXV8;F5GY08	Q9Y580;J3KPD3;F5H606;G3V1T9;I3L521;F5GXV8;F5GY08	RBM7	RNA-binding protein 7			1.3729	1.44615	1.00783e+07	3.89137e+06	7	2
Q9Y5S9;Q9Y5S9-2	Q9Y5S9;Q9Y5S9-2	RBM8A	RNA-binding protein 8A	+	+	3.95569	2.0097	1.43155e+08	9.22623e+06	2	4
F6Y5H0;P29558-2;P29558;E7ETU5;C9J9B2;F8VV01;F8W1T6;Q15434;Q6XE24-3;Q6XE24-4;Q6XE24-5;Q6XE24-2;C9JIJ9;Q6XE24;E7EPF2	F6Y5H0;P29558-2;P29558;E7ETU5	RBMS1;RBMS2;RBMS3	RNA-binding motif, single-stranded-interacting protein 1		+	5.88966	3.22101	3.92678e+08	6.62326e+06	15	6
H0Y6E7;H3BT71;P38159;P38159-2;H3BR27;P38159-3;Q96E39;O75526;H3BNC1;H3BUY5;Q8N7X1	H0Y6E7;H3BT71;P38159;P38159-2;H3BR27;P38159-3;Q96E39	RBMX;RBMXL1;RBMXL2;RBMXL3	RNA-binding motif protein, X chromosome;RNA-binding motif protein, X chromosome, N-terminally processed;RNA binding motif protein, X-linked-like-1	+	+	1.10668	2.07886	2.77168e+08	1.28706e+08	11	5
P62877	P62877	RBX1	E3 ubiquitin-protein ligase RBX1;E3 ubiquitin-protein ligase RBX1, N-terminally processed		+	2.11029	1.36632	3.56095e+07	8.2472e+06	1	2
Q9P258	Q9P258	RCC2	Protein RCC2		+	3.23633	3.71383	4.59421e+07	4.87506e+06	1	3
Q15293;Q15293-2;E9PP27	Q15293;Q15293-2;E9PP27	RCN1	Reticulocalbin-1	+		3.86159	2.64128	5.41082e+07	3.72228e+06	3	4
A8MXP8;Q14257;Q14257-2	A8MXP8;Q14257;Q14257-2	RCN2	Reticulocalbin-2			4.50686	3.53054	8.26054e+07	3.63336e+06	3	4
Q96D15;M0QYB8;M0QZH0;M0QZU3	Q96D15;M0QYB8;M0QZH0	RCN3	Reticulocalbin-3			2.65089	2.32316	8.30325e+07	1.32206e+07	4	3
Q9UKL0;J3KN32	Q9UKL0;J3KN32	RCOR1	REST corepressor 1			4.10169	4.22769	1.09384e+08	6.37125e+06	2	9
P46063;F5H2L2;F8WA66;F8WD97;F5H4P4;F5H3W0;F5GYB7	P46063	RECQL	ATP-dependent DNA helicase Q1			2.67144	5.32497	1.23344e+09	1.93614e+08	7	11
D6R992;Q01201	D6R992;Q01201	RELB	Transcription factor RelB			1.14483	1.67453	1.41061e+07	6.37937e+06	2	1
P35251-2;P35251;H0Y8U4;H0Y9P8;E0CX09;D6RAD2	P35251-2;P35251	RFC1;LLDBP	Replication factor C subunit 1	+		6.21477	4.68609	2.70575e+08	3.64297e+06	6	13
P40938-2;P40938	P40938-2;P40938	RFC3	Replication factor C subunit 3	+		1.69406	2.93005	1.37887e+07	4.26147e+06	2	3
P35249;P35249-2;C9JZI1;C9JTT7;C9J8M3;C9JXZ7;C9JGY5;F8WE44;H7C1P0;C9JW34	P35249;P35249-2;C9JZI1;C9JTT7;C9J8M3;C9JXZ7	RFC4	Replication factor C subunit 4	+		7.01836	5.60498	3.52752e+08	2.72102e+06	10	9
H0Y339;Q8NHY2-2;Q8NHY2-4;Q8NHY2;Q8NHY2-3;E9PJB5	H0Y339;Q8NHY2-2;Q8NHY2-4;Q8NHY2;Q8NHY2-3	RFWD2	E3 ubiquitin-protein ligase RFWD2			5.20403	5.61478	9.37682e+07	2.54382e+06	6	4
P22670	P22670	RFX1	MHC class II regulatory factor RFX1			1.71403	3.33016	1.92116e+07	5.85585e+06	1	3
Q7Z3J3;A6NKT7;J3KNE0	Q7Z3J3;A6NKT7;J3KNE0	RGPD4;RGPD3	RanBP2-like and GRIP domain-containing protein 4;RanBP2-like and GRIP domain-containing protein 3		+	3.26113	4.25013	2.95391e+07	3.08106e+06	3	4
Q5JR07;C9JNR4;E9PQH6;C9JX21;Q5JR08;P61586;P08134;Q5JR05	Q5JR07;C9JNR4;E9PQH6;C9JX21;Q5JR08;P61586;P08134;Q5JR05	RHOC	Transforming protein RhoA;Rho-related GTP-binding protein RhoC		+	2.21184	1.61865	2.29943e+07	4.96354e+06	8	1
O75792	O75792	RNASEH2A	Ribonuclease H2 subunit A			2.60987	2.70661	3.02493e+07	4.95526e+06	1	3
H3BV80;Q15287-3;Q15287-2;H3BMM9;H3BTC0;Q15287;H3BPG5;H3BMS0	H3BV80;Q15287-3;Q15287-2;H3BMM9;H3BTC0;Q15287;H3BPG5;H3BMS0	RNPS1	RNA-binding protein with serine-rich domain 1	+	+	3.995	4.64873	3.86886e+08	2.42643e+07	8	4
C9J6V2;Q8TA86	C9J6V2;Q8TA86	RP9	Retinitis pigmentosa 9 protein			1.9252	0.871361	3.08689e+07	8.12794e+06	2	1
P27694;I3L4R8	P27694;I3L4R8	RPA1	Replication protein A 70 kDa DNA-binding subunit;Replication protein A 70 kDa DNA-binding subunit, N-terminally processed			5.32459	5.14253	2.06766e+09	5.15963e+07	2	20
P15927-3;P15927;P15927-2;Q5TEJ7;Q5TEJ0	P15927-3;P15927;P15927-2;Q5TEJ7	RPA2	Replication protein A 32 kDa subunit			5.71031	6.21523	1.07487e+09	2.05297e+07	5	8
P35244;B5MC59	P35244;B5MC59	RPA3	Replication protein A 14 kDa subunit			4.83883	3.09055	1.22555e+09	4.28251e+07	2	7
X1WI28;P27635;F8W7C6;A0A087WV22;Q96L21;H7C123;H7C2C5;B8A6G2;A6QRI9;H7C2U2	X1WI28;P27635;F8W7C6;A0A087WV22;Q96L21;H7C123;H7C2C5	RPL10;RPL10L	60S ribosomal protein L10;60S ribosomal protein L10-like	+		5.18407	2.64174	3.48035e+08	9.57333e+06	10	8
P62906	P62906	RPL10A	60S ribosomal protein L10a	+		1.54382	3.66811	3.26352e+08	1.11931e+08	1	5
P62913-2;P62913;Q5VVC9;Q5VVC8	P62913-2;P62913;Q5VVC9;Q5VVC8	RPL11	60S ribosomal protein L11	+	+	2.89363	5.77022	1.79777e+08	2.41917e+07	4	2
P30050-2;P30050	P30050-2;P30050	RPL12	60S ribosomal protein L12	+	+	4.36454	2.07383	1.21313e+08	5.88913e+06	2	2
P26373;P26373-2;J3QSB4;H3BTH3;J3KS98	P26373;P26373-2;J3QSB4	RPL13	60S ribosomal protein L13	+		2.27267	4.84001	2.27906e+09	4.71643e+08	5	13
P40429;Q8J015;M0QYS1;Q6NVV1;M0QZU1	P40429;Q8J015;M0QYS1	RPL13A	60S ribosomal protein L13a	+		4.05974	2.20128	8.27177e+07	4.96017e+06	5	5
E7EPB3;P50914	E7EPB3;P50914	RPL14	60S ribosomal protein L14	+		5.39122	3.11225	2.54985e+08	6.07567e+06	2	3
E7EQV9;P61313;E7ENU7;E7EX53;P61313-2;E7ERA2	E7EQV9;P61313;E7ENU7;E7EX53	RPL15	Ribosomal protein L15;60S ribosomal protein L15	+		2.32363	3.89238	3.6422e+08	7.27581e+07	6	10
A0A087WXM6;J3QQT2;J3KRX5;P18621;P18621-3;J3QLC8;P18621-2;J3KRB3;A0A087WWH0;J3QS96;A0A087WY81;J3KSJ0	A0A087WXM6;J3QQT2;J3KRX5;P18621;P18621-3;J3QLC8;P18621-2;J3KRB3;A0A087WWH0;J3QS96;A0A087WY81	RPL17	60S ribosomal protein L17	+		2.24807	5.11427	8.58855e+08	1.80794e+08	12	10
Q07020-2;H0YHA7;Q07020;J3QQ67;F8VYV2;G3V203;F8VUA6;A0A075B7A0	Q07020-2;H0YHA7;Q07020;J3QQ67;F8VYV2;G3V203;F8VUA6;A0A075B7A0	RPL18	60S ribosomal protein L18	+		1.96163	4.33068	4.94345e+08	1.26917e+08	8	7
M0R3D6;M0R1A7;M0R117;Q02543;M0R0P7	M0R3D6;M0R1A7;M0R117;Q02543	RPL18A	60S ribosomal protein L18a	+		1.20527	4.46047	8.87069e+07	3.84711e+07	5	5
J3QR09;J3KTE4;P84098;J3QL15	J3QR09;J3KTE4;P84098	RPL19	Ribosomal protein L19;60S ribosomal protein L19	+		2.255	1.8765	6.05214e+08	1.26791e+08	4	10
P46778;G3V1B3;M0R181	P46778;G3V1B3;M0R181	RPL21	60S ribosomal protein L21	+		2.43283	6.93079	1.45851e+09	2.70119e+08	3	5
K7ELC4;K7EMH1;K7ERI7;P35268;K7EJT5;K7EP65;K7EKS7	K7ELC4;K7EMH1;K7ERI7;P35268;K7EJT5;K7EP65;K7EKS7	RPL22	60S ribosomal protein L22	+		3.60475	5.5724	7.3379e+08	6.0316e+07	7	5
C9JYQ9;Q6P5R6;H0Y8C2	C9JYQ9;Q6P5R6;H0Y8C2	RPL22L1	60S ribosomal protein L22-like 1			3.43388	4.30826	4.78961e+07	4.432e+06	3	2
C9JD32;B9ZVP7;J3KT29;P62829	C9JD32;B9ZVP7;J3KT29;P62829	RPL23	60S ribosomal protein L23		+	2.86062	4.33751	1.63321e+08	2.24858e+07	4	1
P62750;H7BY10;K7EJV9;K7ERT8;A8MUS3;K7EMA7	P62750;H7BY10;K7EJV9;K7ERT8;A8MUS3	RPL23A	60S ribosomal protein L23a	+	+	2.00237	4.65736	1.05975e+09	2.64501e+08	6	10
C9JNW5;P83731;C9JXB8	C9JNW5;P83731;C9JXB8	RPL24	60S ribosomal protein L24	+		1.86002	3.29361	5.18408e+08	1.42807e+08	3	4
J3QRI7;J3QQQ9;J3QQV1;J3QRC4;P61254;J3KTJ8;E5RIT6;Q9UNX3;J3KSS0;E5RHH1;J3KS10	J3QRI7;J3QQQ9;J3QQV1;J3QRC4;P61254;J3KTJ8;E5RIT6;Q9UNX3	RPL26;KRBA2;RPL26L1	60S ribosomal protein L26;60S ribosomal protein L26-like 1	+		4.14813	2.51738	3.05231e+08	1.72154e+07	11	6
P46776;E9PLL6;E9PJD9;E9PLX7;H0YF34;E9PKT2	P46776;E9PLL6;E9PJD9;E9PLX7	RPL27A	60S ribosomal protein L27a	+		1.94715	4.35269	8.26987e+08	2.1446e+08	6	6
P46779-4;P46779-5;H0YLP6;H0YMF4;P46779;P46779-2;P46779-3;H0YKD8	P46779-4;P46779-5;H0YLP6;H0YMF4;P46779;P46779-2;P46779-3;H0YKD8	RPL28	60S ribosomal protein L28	+		1.91004	4.90251	2.47418e+08	6.58341e+07	8	3
P47914	P47914	RPL29	60S ribosomal protein L29	+		7.68901	7.20163	7.78206e+08	3.77114e+06	1	3
P39023;G5E9G0;H7C422;H7C3M2;B5MCW2;F8WCR1	P39023;G5E9G0;H7C422;H7C3M2;B5MCW2	RPL3	60S ribosomal protein L3	+	+	2.27775	4.69114	1.2428e+09	2.56288e+08	6	12
E5RI99;P62888;E5RJH3	E5RI99;P62888	RPL30	60S ribosomal protein L30	+		4.0462	2.72994	7.77933e+07	4.70884e+06	3	4
C9JU56;B7Z4E3;P62899-3;P62899;P62899-2;B7Z4C8;B8ZZK4;H7C2W9	C9JU56;B7Z4E3;P62899-3;P62899;P62899-2;B7Z4C8;B8ZZK4	RPL31	60S ribosomal protein L31	+		1.38809	2.8138	4.17115e+08	1.59368e+08	8	4
D3YTB1;P62910;F8W727;D3YTI8	D3YTB1;P62910;F8W727	RPL32	60S ribosomal protein L32	+		3.09088	4.08479	3.97195e+08	4.66183e+07	4	7
P49207	P49207	RPL34	60S ribosomal protein L34	+		1.78575	4.75275	3.27123e+08	9.48742e+07	1	2
Q9Y3U8;J3KTD3;J3QSB5	Q9Y3U8;J3KTD3;J3QSB5	RPL36	60S ribosomal protein L36	+		7.85045	7.60664	6.88322e+08	2.98242e+06	3	2
P36578;H3BM89;H3BTP7;H3BU31	P36578;H3BM89	RPL4	60S ribosomal protein L4	+	+	2.89781	4.34774	2.26212e+09	3.0352e+08	4	13
P46777;Q5T7N0	P46777	RPL5	60S ribosomal protein L5	+	+	1.76729	3.99554	1.79755e+09	5.28046e+08	2	10
Q02878;F8VZ45;U3KQR5;F8VR69;F8VZA3;F8VWR1;F8VU16	Q02878	RPL6	60S ribosomal protein L6	+	+	2.02861	3.53393	8.89957e+08	2.1812e+08	7	8
P18124;A8MUD9;C9JIJ5;C9JZ88	P18124;A8MUD9	RPL7	60S ribosomal protein L7	+		2.07288	4.64649	7.53962e+08	1.79205e+08	4	11
P62424;Q5T8U3;Q5T8U2	P62424;Q5T8U3;Q5T8U2	RPL7A	60S ribosomal protein L7a	+		1.99821	2.90058	1.08175e+09	2.70774e+08	3	6
Q6DKI1	Q6DKI1	RPL7L1	60S ribosomal protein L7-like 1			2.34923	2.54017	3.08001e+07	6.04454e+06	1	1
P62917;E9PKZ0;G3V1A1;E9PKU4;E9PP36	P62917;E9PKZ0;G3V1A1;E9PKU4;E9PP36	RPL8	60S ribosomal protein L8	+		2.27226	6.09223	1.61538e+09	3.34391e+08	5	9
E7ESE0;D6RAN4;P32969;H0Y9V9	E7ESE0;D6RAN4;P32969;H0Y9V9	RPL9	60S ribosomal protein L9	+	+	2.25421	5.15017	2.19243e+08	4.59559e+07	4	2
P05388-2;F8VWS0;P05388;F8VQY6;F8VRK7;G3V210;F8VU65;F8VS58;F8VPE8;F8VW21;F8VZS0;Q8NHW5;F8VWV4;F8W1K8	P05388-2;F8VWS0;P05388;F8VQY6;F8VRK7;G3V210;F8VU65;F8VS58;F8VPE8;F8VW21;F8VZS0;Q8NHW5;F8VWV4	RPLP0	60S acidic ribosomal protein P0;60S acidic ribosomal protein P0-like	+	+	2.42529	5.06978	5.21945e+08	9.71718e+07	14	7
P05386	P05386	RPLP1	60S acidic ribosomal protein P1	+		1.65628	4.36562	8.18391e+08	2.59639e+08	1	3
P05387;H0YDD8;P05386-2	P05387	RPLP2	60S acidic ribosomal protein P2	+		1.69276	4.10856	3.74676e+09	1.15901e+09	3	9
P04843;B7Z4L4;F8WF32	P04843;B7Z4L4	RPN1	Dolichyl-diphosphooligosaccharide--protein glycosyltransferase subunit 1	+		4.5075	3.77991	2.83299e+08	1.24552e+07	3	11
P04844;Q5JYR7;P04844-2	P04844;Q5JYR7;P04844-2	RPN2	Dolichyl-diphosphooligosaccharide--protein glycosyltransferase subunit 2	+	+	2.67961	3.90805	2.68112e+07	4.18481e+06	3	2
Q9NQG5;A2A2M0;A0A087WUK3;A0A087X2D2;E9PIQ9;Q96P16-3;Q96P16	Q9NQG5;A2A2M0	RPRD1B	Regulation of nuclear pre-mRNA domain-containing protein 1B	+		3.29291	1.48614	1.07455e+08	1.09638e+07	7	4
P46783;F6U211;S4R435	P46783;F6U211;S4R435	RPS10;RPS10P5	40S ribosomal protein S10	+	+	2.995	3.39291	2.5755e+07	3.23055e+06	3	2
M0QZC5;P62280;M0R1H6	M0QZC5;P62280;M0R1H6	RPS11	40S ribosomal protein S11	+		1.67396	4.69812	3.86578e+08	1.21151e+08	3	4
P25398	P25398	RPS12	40S ribosomal protein S12	+		2.10963	3.02011	1.17764e+08	2.72866e+07	1	3
P62277;J3KMX5;E9PS50	P62277;J3KMX5	RPS13	40S ribosomal protein S13	+	+	2.39646	2.0264	3.38725e+08	6.43339e+07	3	6
P62263;E5RH77;H0YB22	P62263;E5RH77;H0YB22	RPS14	40S ribosomal protein S14	+	+	3.44743	7.06557	8.54506e+08	7.83315e+07	3	8
P62841;K7ELC2;K7EQJ5;K7EJ78;K7EM56;S4R417;S4R456	P62841;K7ELC2;K7EQJ5;K7EJ78;K7EM56;S4R417	RPS15	40S ribosomal protein S15	+		1.33778	1.90997	8.45553e+08	3.34525e+08	7	9
H3BV27;H3BT37;I3L303;I3L3P7;I3L246;P62244	H3BV27;H3BT37;I3L303;I3L3P7;I3L246;P62244	RPS15A	40S ribosomal protein S15a	+		3.92847	4.44102	4.71976e+07	3.09979e+06	6	1
P0CW22;P08708;H0YN88;A0A075B716;H0YN73;H3BNC9	P0CW22;P08708;H0YN88;A0A075B716	RPS17;RPS17L	40S ribosomal protein S17-like;40S ribosomal protein S17	+		3.80139	4.24585	4.53057e+08	3.24953e+07	6	5
P62269;J3JS69	P62269;J3JS69	RPS18	40S ribosomal protein S18	+		5.242	2.79205	3.43069e+08	9.06529e+06	2	9
P39019;M0R2L9;M0QXK4;M0QYF7;M0R140;A0A075B6E2	P39019;M0R2L9;M0QXK4;M0QYF7;M0R140	RPS19	40S ribosomal protein S19	+	+	4.0171	4.51829	6.14187e+07	3.79344e+06	6	3
H0YEN5;P15880;E9PQD7;E9PMM9;I3L404;E9PPT0;E9PM36;H3BNG3;H0YE27	H0YEN5;P15880;E9PQD7;E9PMM9	RPS2	40S ribosomal protein S2	+		1.37701	4.14464	4.92944e+08	1.89791e+08	9	5
P60866;P60866-2;E5RIP1;E5RJX2;G3XAN0	P60866;P60866-2;E5RIP1;E5RJX2	RPS20	40S ribosomal protein S20	+		2.79202	6.46665	5.77127e+08	8.33277e+07	5	3
Q8WVC2;P63220;Q9BYK1;Q9BYK2	Q8WVC2;P63220;Q9BYK1	RPS21	40S ribosomal protein S21	+		1.92089	4.94377	9.48083e+08	2.5038e+08	4	6
P62266;D6RD47;D6RDJ2;D6RIX0;D6R9I7	P62266;D6RD47	RPS23	40S ribosomal protein S23	+		0.950965	2.9628	8.61191e+08	4.45482e+08	5	3
P62847-2;E7ETK0;P62847-3;A0A087WUS0;P62847;P62847-4	P62847-2;E7ETK0;P62847-3;A0A087WUS0;P62847;P62847-4	RPS24	40S ribosomal protein S24	+	+	1.44909	1.89026	2.36911e+08	8.67695e+07	6	2
P62851	P62851	RPS25	40S ribosomal protein S25	+	+	1.27691	2.09009	2.47915e+08	1.02309e+08	1	3
Q5T4L4;P42677;Q71UM5;C9JLI6;H0YMV8	Q5T4L4;P42677;Q71UM5;C9JLI6;H0YMV8	RPS27;RPS27L	40S ribosomal protein S27;40S ribosomal protein S27-like	+	+	3.3185	3.60062	2.49494e+07	2.50087e+06	5	2
P62857	P62857	RPS28	40S ribosomal protein S28	+		2.96291	1.14727	4.28175e+08	5.49159e+07	1	2
P23396;E9PL09;P23396-2;E9PPU1;H0YEU2;E9PSF4;F2Z2S8;H0YF32;H0YCJ7;E9PQ96;E9PJH4;E9PK82	P23396;E9PL09;P23396-2;E9PPU1;H0YEU2;E9PSF4	RPS3	40S ribosomal protein S3	+	+	2.65824	5.55166	4.9371e+08	7.82101e+07	12	8
P61247;D6RG13;D6RAT0;D6RB09;E9PFI5;H0Y9Y4;H0Y8L7;D6R9B6;D6RI02;D6RED7;D6RAS7;D6RGE0	P61247;D6RG13;D6RAT0;D6RB09;E9PFI5;H0Y9Y4;H0Y8L7	RPS3A	40S ribosomal protein S3a	+	+	2.26588	4.83261	1.2776e+09	2.65641e+08	12	11
P62701;A6NH36;C9JEH7;P22090;Q8TD47	P62701	RPS4X;RPS4Y2	40S ribosomal protein S4, X isoform	+		1.47721	3.91104	7.03683e+08	2.5275e+08	5	11
M0R0F0;P46782;M0R0R2;M0QZN2	M0R0F0;P46782;M0R0R2;M0QZN2	RPS5	40S ribosomal protein S5;40S ribosomal protein S5, N-terminally processed	+		3.61214	2.20513	1.03035e+08	8.42605e+06	4	2
P62753;A2A3R5;A2A3R7	P62753;A2A3R5;A2A3R7	RPS6	40S ribosomal protein S6	+	+	1.12111	2.7912	7.17135e+08	3.29696e+08	3	8
P51812;B1AXG2;B1AXG1	P51812	RPS6KA3	Ribosomal protein S6 kinase alpha-3			3.7504	2.86685	8.74056e+07	6.49465e+06	3	5
P62081;B5MCP9	P62081;B5MCP9	RPS7	40S ribosomal protein S7	+	+	2.09819	6.90492	1.71147e+09	3.99717e+08	2	9
Q5JR95;P62241	Q5JR95;P62241	RPS8	40S ribosomal protein S8	+		2.34405	4.36127	1.20588e+09	2.37505e+08	2	8
C9J9K3;P08865;A6NE09;C9JQR9	C9J9K3;P08865;A6NE09	RPSA;RPSAP58	40S ribosomal protein SA			1.99403	4.00746	1.11813e+09	2.80691e+08	4	10
Q6P087-3;H7C0K7;C9JM75;H7C454;H7C1H7;Q6P087-2;Q6P087	Q6P087-3;H7C0K7;C9JM75;H7C454;H7C1H7;Q6P087-2;Q6P087	RPUSD3	RNA pseudouridylate synthase domain-containing protein 3			3.99347	6.41793	6.32137e+07	3.96878e+06	7	2
A0A087WVV2;Q9P2E9-3;Q9P2E9-2;Q9P2E9;F8W7S5;A0A087WU26	A0A087WVV2;Q9P2E9-3;Q9P2E9-2;Q9P2E9;F8W7S5;A0A087WU26	RRBP1	Ribosome-binding protein 1			3.30721	3.69152	7.77769e+07	7.85745e+06	6	7
P31350;P31350-2;C9JXC1	P31350;P31350-2;C9JXC1	RRM2	Ribonucleoside-diphosphate reductase subunit M2			3.26924	1.99557	1.17475e+08	1.21845e+07	3	3
Q9Y3A4	Q9Y3A4	RRP7A	Ribosomal RNA-processing protein 7 homolog A			2.08309	1.79141	1.25556e+07	2.96324e+06	1	1
Q15050	Q15050	RRS1	Ribosome biogenesis regulatory protein homolog	+		3.48924	4.51572	2.93196e+07	2.6109e+06	1	2
Q96T23-3;Q96T23-2;Q96T23;H0YCN2;H0YDG9;H0YER1	Q96T23-3;Q96T23-2;Q96T23;H0YCN2	RSF1	Remodeling and spacing factor 1		+	4.61882	3.58347	7.59499e+07	3.09118e+06	6	3
J3QSV6;O76021;I3L3C4;O76021-2;I3L3U9;I3L234	J3QSV6;O76021;I3L3C4;O76021-2;I3L3U9	RSL1D1	Ribosomal L1 domain-containing protein 1	+		4.88161	5.04997	9.94829e+07	3.37471e+06	6	4
Q92541;H0YKX1	Q92541;H0YKX1	RTF1	RNA polymerase-associated protein RTF1 homolog	+		3.25792	3.16018	4.25555e+07	4.4486e+06	2	4
Q01196;Q01196-2;Q01196-9;Q01196-10;Q01196-8;Q01196-7;Q01196-3;Q01196-4;A8MZI9;H9KVB1;Q01196-6;Q01196-5;Q01196-11;C9JWM1	Q01196;Q01196-2;Q01196-9;Q01196-10;Q01196-8;Q01196-7;Q01196-3;Q01196-4;A8MZI9;H9KVB1;Q01196-6;Q01196-5;Q01196-11	RUNX1	Runt-related transcription factor 1			6.43104	6.11843	2.34891e+08	2.72227e+06	14	13
Q13761;Q13761-2	Q13761;Q13761-2	RUNX3	Runt-related transcription factor 3			3.2154	2.42811	2.83709e+07	3.05451e+06	2	3
Q9Y265;Q9Y265-2;E7ETR0;H7C4G5;H7C4I3;J3QLR1	Q9Y265;Q9Y265-2;E7ETR0	RUVBL1	RuvB-like 1	+	+	2.31289	4.5027	7.23606e+08	1.45631e+08	6	14
Q9Y230-2;Q9Y230;M0R0Y3;X6R2L4;M0QXI6	Q9Y230-2;Q9Y230;M0R0Y3;X6R2L4	RUVBL2	RuvB-like 2	+	+	3.03274	2.29407	3.39669e+08	4.15059e+07	5	12
P60903	P60903	S100A10	Protein S100-A10			5.59892	5.94173	1.34091e+08	2.76668e+06	1	3
P31949	P31949	S100A11	Protein S100-A11	+		1.93069	2.3617	1.6338e+08	4.28552e+07	1	4
R4GN98;P06703	R4GN98;P06703	S100A6	Protein S100-A6	+		2.53772	2.30864	2.20868e+07	3.80366e+06	2	1
P31151;Q86SG5	P31151;Q86SG5	S100A7	Protein S100-A7;Protein S100-A7A	+		1.16814	4.46842	7.22036e+08	3.21302e+08	2	6
Q9UBE0;M0QX65;M0QZS6;Q9UBE0-2;Q9UBE0-3;B3KNJ4;M0R054;M0QYM8	Q9UBE0;M0QX65;M0QZS6;Q9UBE0-2;Q9UBE0-3;B3KNJ4	SAE1	SUMO-activating enzyme subunit 1;SUMO-activating enzyme subunit 1, N-terminally processed			4.81783	5.95346	9.18494e+07	3.25661e+06	8	5
Q14151;K7EQU4;Q14151-2;K7ERX3	Q14151	SAFB2	Scaffold attachment factor B2	+	+	3.68441	3.13011	1.03537e+08	8.05338e+06	4	6
Q9Y3Z3-3;Q9Y3Z3-4;Q9Y3Z3;Q9Y3Z3-2	Q9Y3Z3-3;Q9Y3Z3-4;Q9Y3Z3;Q9Y3Z3-2	SAMHD1	Deoxynucleoside triphosphate triphosphohydrolase SAMHD1		+	1.07302	2.20788	1.38434e+08	6.58008e+07	4	8
Q9H0E3;H7BXF5;Q9H0E3-3;Q9H0E3-2	Q9H0E3;H7BXF5;Q9H0E3-3;Q9H0E3-2	SAP130	Histone deacetylase complex subunit SAP130			2.72528	4.40032	2.27224e+07	3.43607e+06	4	2
O00422;H7BZW6;X6RAL5	O00422;H7BZW6;X6RAL5	SAP18	Histone deacetylase complex subunit SAP18	+	+	3.36698	2.01943	1.16677e+08	1.13089e+07	3	3
P82979;F8VZQ9;H0YHG0;F8VS12	P82979;F8VZQ9;H0YHG0	SARNP;CIP29	SAP domain-containing ribonucleoprotein	+		1.63739	3.19552	3.13931e+07	1.00909e+07	4	4
O43290;E9PQI8	O43290	SART1	U4/U6.U5 tri-snRNP-associated protein 1	+	+	4.23397	3.8795	1.12694e+08	5.98891e+06	2	6
Q9Y2G9-3;K7ES28;Q9Y2G9	Q9Y2G9-3;K7ES28;Q9Y2G9	SBNO2	Protein strawberry notch homolog 2			1.26727	1.20073	8.80995e+06	3.66004e+06	3	4
O95104-2;O95104-3;O95104	O95104-2;O95104-3;O95104	SCAF4	Splicing factor, arginine/serine-rich 15			2.0549	1.38704	1.67387e+07	4.02841e+06	3	1
Q8NBX0	Q8NBX0	SCCPDH	Saccharopine dehydrogenase-like oxidoreductase			2.52729	2.75929	1.89336e+07	3.28428e+06	1	2
B4DHN5;E9PBU7;O00560-3;O00560-2;O00560;G5EA09	B4DHN5;E9PBU7;O00560-3;O00560-2;O00560;G5EA09	SDCBP	Syntenin-1			1.51981	4.94564	1.31352e+08	4.58066e+07	6	3
Q9HCN8	Q9HCN8	SDF2L1	Stromal cell-derived factor 2-like protein 1			3.60863	6.26871	3.65847e+07	2.99912e+06	1	1
D6RFM5;P31040-2;P31040;P31040-3;A0A087X1I3;H0Y8X1	D6RFM5;P31040-2;P31040;P31040-3;A0A087X1I3	SDHA	Succinate dehydrogenase [ubiquinone] flavoprotein subunit, mitochondrial			2.18033	5.04124	1.58181e+08	3.48987e+07	6	4
P21912;A0A087WWT1;A0A087WXX8	P21912;A0A087WWT1	SDHB	Succinate dehydrogenase [ubiquinone] iron-sulfur subunit, mitochondrial			3.26995	2.22018	6.60496e+07	6.84728e+06	3	3
P55735;A8MXL6;P55735-2;P55735-3	P55735;A8MXL6;P55735-2;P55735-3	SEC13	Protein SEC13 homolog	+	+	0.79874	1.54711	1.60692e+08	9.23739e+07	4	2
O75396	O75396	SEC22B	Vesicle-trafficking protein SEC22b	+		2.39928	2.02102	2.24656e+07	4.25855e+06	1	1
Q9Y6Y8-2;Q9Y6Y8;H7C4C4;H7C0V8	Q9Y6Y8-2;Q9Y6Y8	SEC23IP	SEC23-interacting protein			2.40407	2.45523	2.55748e+07	4.83186e+06	4	4
G5EA31;P53992;P53992-2	G5EA31;P53992	SEC24C	Protein transport protein Sec24C			4.28441	3.34897	4.81861e+07	2.47278e+06	3	3
E9PC44;E9PDM8;O94855;O94855-2	E9PC44;E9PDM8;O94855;O94855-2	SEC24D	Protein transport protein Sec24D			2.5046	2.14067	1.86864e+07	3.29281e+06	4	1
Q15019;Q15019-2;B5MCX3;Q15019-3;H7C2Y0;C9J2Q4;C9JZI2;C9IZU3;C9J938;C9JB25;C9JT15;C9JSE7;C9JFT1;F8WB65;B5MD47;C9IY94;C9JQJ4	Q15019;Q15019-2;B5MCX3;Q15019-3;H7C2Y0;C9J2Q4	Septin-2	Septin-2	+	+	0.83212	1.63573	1.83035e+08	1.02811e+08	17	6
E7ES33;Q16181-2;Q16181;E7EPK1;G3V1Q4;H0Y3Y4;Q5JXL7	E7ES33;Q16181-2;Q16181;E7EPK1;G3V1Q4;H0Y3Y4	Septin-7	Septin-7	+	+	0.740797	1.03378	2.10134e+08	1.25746e+08	7	9
Q9UHD8-3;Q9UHD8-7;Q9UHD8-2;Q9UHD8-5;Q9UHD8;Q9UHD8-4;Q9UHD8-9;Q9UHD8-8;K7ERG1;K7EIR4;K7EKN4;K7EN52;K7ENQ5;K7EJ51;K7EJZ2;K7ELJ9;K7ER52;K7EIE4;K7ER14;K7EQD7;K7EK18;K7EL40	Q9UHD8-3;Q9UHD8-7;Q9UHD8-2;Q9UHD8-5;Q9UHD8;Q9UHD8-4;Q9UHD8-9;Q9UHD8-8	Septin-9	Septin-9	+		1.15192	1.26247	2.23073e+07	1.00389e+07	22	3
Q8NC51-2;Q8NC51;Q8NC51-4;Q8NC51-3	Q8NC51-2;Q8NC51;Q8NC51-4;Q8NC51-3	SERBP1	Plasminogen activator inhibitor 1 RNA-binding protein	+	+	2.64042	3.04264	4.80964e+08	7.71376e+07	4	12
P01009;P01009-2;P01009-3;G3V5R8;G3V387;G3V544	P01009;P01009-2;P01009-3	SERPINA1	Alpha-1-antitrypsin;Short peptide from AAT			1.51056	1.64515	2.26566e+07	7.9519e+06	6	4
P30740;P30740-2;H7BXK7;C9J7N5;P50452-2;P50452;P50453;O75830	P30740;P30740-2	SERPINB1	Leukocyte elastase inhibitor			2.41456	3.43193	5.99198e+08	1.12387e+08	8	13
Q96P63;Q96P63-2	Q96P63;Q96P63-2	SERPINB12	Serpin B12	+		2.17546	1.54457	1.10653e+08	2.44953e+07	2	5
P29508;Q5K684;P29508-2	P29508;Q5K684;P29508-2	SERPINB3	Serpin B3	+		1.26087	4.11259	3.09877e+08	1.29309e+08	3	12
H0Y5H9;P48594;C9JZ65	H0Y5H9;P48594;C9JZ65	SERPINB4	Serpin B4			4.81227	5.80391	8.22664e+07	2.92809e+06	3	11
Q8TCE1;P01008	Q8TCE1;P01008	SERPINC1	Antithrombin-III			2.28285	0.957343	2.05098e+07	4.2146e+06	2	1
P50454;E9PR70;E9PPV6;E9PNX1;E9PK86;E9PMI5;E9PIG2;E9PRS3;E9PJH8;E9PQ34;E9PKH2;E9PLA6	P50454;E9PR70;E9PPV6;E9PNX1;E9PK86;E9PMI5;E9PIG2;E9PRS3;E9PJH8	SERPINH1	Serpin H1	+		5.32222	3.5565	2.08567e+08	5.21313e+06	12	10
Q01105-2;Q01105-3;Q01105-4;Q01105;A0A087X027;P0DME0	Q01105-2;Q01105-3;Q01105-4;Q01105	SET;SETSIP	Protein SET	+		2.91778	2.71638	1.54455e+08	2.04393e+07	6	3
Q15637-4;Q15637-6;Q15637-3;Q15637-2;Q15637;Q15637-5;Q15637-7;F8WEV5;H7C561	Q15637-4;Q15637-6;Q15637-3;Q15637-2;Q15637;Q15637-5;Q15637-7	SF1	Splicing factor 1	+	+	3.11633	3.85316	8.44625e+07	9.73993e+06	9	7
Q15459;Q15459-2;H7C1L2	Q15459;Q15459-2	SF3A1	Splicing factor 3A subunit 1	+	+	1.98174	4.14188	3.93517e+08	9.96323e+07	3	14
Q15428;K7EMT0	Q15428	SF3A2	Splicing factor 3A subunit 2	+	+	3.14955	2.21297	8.83106e+07	9.95188e+06	2	3
Q12874	Q12874	SF3A3	Splicing factor 3A subunit 3	+	+	1.87211	3.31832	4.08308e+08	1.11539e+08	1	10
O75533;O75533-2;B4DGZ4;F8WC19	O75533	SF3B1	Splicing factor 3B subunit 1	+	+	2.59212	5.38661	5.39563e+08	8.94822e+07	4	12
Q9Y3B4	Q9Y3B4	SF3B14	Pre-mRNA branch site protein p14	+	+	2.53509	1.65034	1.5425e+08	2.66125e+07	1	3
A0A087WZZ5;Q13435;E9PPJ0;E9PJ04;H0YCG1;E9PJT3;H0YEX5	A0A087WZZ5;Q13435;E9PPJ0	SF3B2	Splicing factor 3B subunit 2	+		1.04783	3.71043	6.53353e+08	3.16024e+08	7	16
Q15393;Q15393-3;Q15393-2	Q15393	SF3B3	Splicing factor 3B subunit 3	+	+	2.23014	3.43779	4.3758e+08	9.32647e+07	3	11
Q15427;Q5SZ64	Q15427	SF3B4	Splicing factor 3B subunit 4	+	+	0.672505	1.29372	2.01945e+08	1.26704e+08	2	3
Q9BWJ5	Q9BWJ5	SF3B5	Splicing factor 3B subunit 5	+	+	0.976872	1.75331	1.20901e+08	6.14274e+07	1	1
P31947;P31947-2	P31947;P31947-2	SFN	14-3-3 protein sigma	+		1.06186	2.0612	1.47448e+08	7.06299e+07	2	4
P23246;P23246-2;H0Y9K7;H0Y9U2	P23246;P23246-2	SFPQ	Splicing factor, proline- and glutamine-rich	+	+	1.84476	4.16064	1.42779e+09	3.97501e+08	4	22
Q9H9B4;D6RAE9;D6RDG7;S4R2X2;D6RFI0	Q9H9B4;D6RAE9;D6RDG7;S4R2X2;D6RFI0	SFXN1	Sideroflexin-1			2.96102	3.46124	5.54027e+07	7.11503e+06	5	2
Q5T123;Q9H299;A0A087WV23	Q5T123;Q9H299;A0A087WV23	SH3BGRL3	SH3 domain-binding glutamic acid-rich-like protein 3			1.6918	4.71755	1.49664e+08	4.63269e+07	3	3
P34897-3;P34897-2;P34897;G3V2Y4;H0YIZ0;G3V4W5;G3V2D2;G3V540;G3V5L0	P34897-3;P34897-2;P34897;G3V2Y4;H0YIZ0	SHMT2	Serine hydroxymethyltransferase, mitochondrial;Serine hydroxymethyltransferase			1.08536	1.06617	8.33567e+07	3.92839e+07	9	8
Q96ST3	Q96ST3	SIN3A	Paired amphipathic helix protein Sin3a	+	+	3.9459	2.69728	4.93645e+07	3.20316e+06	1	3
O43166-3;O43166-2;O43166;F5GYF8;Q9P2F8	O43166-3;O43166-2;O43166;F5GYF8	SIPA1L1;SIPA1L2	Signal-induced proliferation-associated 1-like protein 1			4.41125	4.16134	1.03812e+08	4.879e+06	5	9
Q8IXJ6-2;C9JZQ0;B5MCS1;E7EWX6;Q8IXJ6-3;A0A087WYM3;F8WCF4;Q8IXJ6-5;F8WF57;F8WDM4;C9JR33;C9J3U7	Q8IXJ6-2;C9JZQ0;B5MCS1;E7EWX6;Q8IXJ6-3;A0A087WYM3;F8WCF4;Q8IXJ6-5	SIRT2	NAD-dependent protein deacetylase sirtuin-2			5.25859	6.53645	1.38194e+08	3.6099e+06	12	6
P12757-5;P12757-3;P12757	P12757-5;P12757-3;P12757	SKIL	Ski-like protein			1.10306	2.27186	9.66821e+06	4.50082e+06	3	3
P42285;H0Y8U3	P42285;H0Y8U3	SKIV2L2	Superkiller viralicidic activity 2-like 2	+	+	2.75223	1.70813	2.87037e+07	4.26024e+06	2	2
P63208;E5RJR5;E7ERH2;F8W8N3;P63208-2;E5RGM3;E5RI56	P63208;E5RJR5;E7ERH2;F8W8N3;P63208-2	SKP1	S-phase kinase-associated protein 1	+	+	1.62533	6.88311	4.44857e+08	1.44194e+08	7	5
Q15758-3;Q15758-2;M0QXM4;Q15758	Q15758-3;Q15758-2;M0QXM4;Q15758	SLC1A5	Neutral amino acid transporter B(0)			3.99461	3.85435	9.36454e+07	5.87473e+06	4	3
F8VVM2;Q00325-2;Q00325	F8VVM2;Q00325-2;Q00325	SLC25A3	Phosphate carrier protein, mitochondrial			1.92994	2.2029	1.52539e+07	4.00324e+06	3	3
P08195-2;P08195-3;F5GZS6;P08195;J3KPF3;P08195-4;F5H867;F5H0E2;H0YFS2;F5GZR9;F5GZI0	P08195-2;P08195-3;F5GZS6;P08195;J3KPF3;P08195-4;F5H867;F5H0E2;H0YFS2	SLC3A2	4F2 cell-surface antigen heavy chain	+		3.31732	4.24879	5.68913e+07	5.70734e+06	11	5
H0YJ07;H0YJU7;H0YJW7;A0A087WUN7;H0YJ40;G3V4X6;Q9GZT3-2;Q9GZT3;G3V2S9	H0YJ07;H0YJU7;H0YJW7;A0A087WUN7;H0YJ40;G3V4X6;Q9GZT3-2;Q9GZT3;G3V2S9	SLIRP	SRA stem-loop-interacting RNA-binding protein, mitochondrial		+	2.08042	2.70104	1.46762e+07	3.47012e+06	9	2
E9PM92;O00193;E9PRZ9;E9PQA1	E9PM92;O00193;E9PRZ9	SMAP	Small acidic protein	+		1.6833	2.27748	1.38683e+08	4.31817e+07	4	5
P51532-5;P51532-2;P51532-3;P51532-4;P51532;F6VDE0;K7EP28	P51532-5;P51532-2;P51532-3;P51532-4;P51532	SMARCA4	Transcription activator BRG1	+	+	3.61574	4.22676	3.58274e+08	2.92261e+07	7	12
O60264;P28370-2;P28370	O60264	SMARCA5	SWI/SNF-related matrix-associated actin-dependent regulator of chromatin subfamily A member 5	+	+	7.03441	5.39469	5.81427e+08	4.43534e+06	3	18
C9JTA6;Q12824-2;Q12824;G5E975;B5MCL5	C9JTA6;Q12824-2;Q12824;G5E975;B5MCL5	SMARCB1	SWI/SNF-related matrix-associated actin-dependent regulator of chromatin subfamily B member 1		+	2.94256	2.36882	7.72185e+07	1.00444e+07	5	3
Q92922;F8WE13	Q92922	SMARCC1	SWI/SNF complex subunit SMARCC1	+	+	3.43757	4.93402	3.84315e+08	3.54712e+07	2	15
Q8TAQ2;Q8TAQ2-2;Q8TAQ2-3;F8VXC8;F8VZW6	Q8TAQ2;Q8TAQ2-2;Q8TAQ2-3;F8VXC8	SMARCC2	SWI/SNF complex subunit SMARCC2	+	+	4.07536	5.67698	1.20951e+08	7.17469e+06	5	11
J3KMX2;Q92925-3;B9EGA3;Q92925-2;Q92925;Q6STE5-2;Q6STE5;F8VW95;C9JYI7;J3QWB6;F8VZ70;F8VUB0;Q96GM5-2;Q96GM5	J3KMX2;Q92925-3;B9EGA3;Q92925-2;Q92925;Q6STE5-2;Q6STE5	SMARCD2	SWI/SNF-related matrix-associated actin-dependent regulator of chromatin subfamily D member 2;SWI/SNF-related matrix-associated actin-dependent regulator of chromatin subfamily D member 3		+	1.42275	0.648928	5.22091e+07	1.94741e+07	14	4
Q969G3-2;Q969G3;B4DGM3;J3QKS7;Q969G3-6;Q969G3-5;Q969G3-3;Q969G3-4;K7EMQ8;J3QR61;H7C048;J3KT85;J3QKX6;J3KS99;J3QL66	Q969G3-2;Q969G3;B4DGM3;J3QKS7;Q969G3-6;Q969G3-5;Q969G3-3;Q969G3-4	SMARCE1	SWI/SNF-related matrix-associated actin-dependent regulator of chromatin subfamily E member 1	+	+	1.47807	3.37137	3.56718e+08	1.28051e+08	15	13
G8JLG1;Q14683;H0Y7K8	G8JLG1;Q14683	SMC1A	Structural maintenance of chromosomes protein 1A	+	+	3.69374	4.66278	1.14614e+08	8.85753e+06	3	10
O95347-2;O95347;Q5T821	O95347-2;O95347	SMC2	Structural maintenance of chromosomes protein 2			3.70151	4.38678	5.00479e+07	3.84699e+06	3	7
Q9UQE7	Q9UQE7	SMC3	Structural maintenance of chromosomes protein 3	+	+	3.58626	2.83897	1.33735e+08	1.11346e+07	1	8
E9PD53;Q9NTJ3;Q9NTJ3-2;C9JR83;C9J9E4;C9JVD8;C9J578;C9JWF0;C9IYK2;C9JJ64	E9PD53;Q9NTJ3;Q9NTJ3-2	SMC4	Structural maintenance of chromosomes protein;Structural maintenance of chromosomes protein 4			4.94099	5.73205	1.9826e+08	6.45427e+06	10	13
A6NHR9-2;A6NHR9;A6NHR9-3;J3KTL8	A6NHR9-2;A6NHR9;A6NHR9-3;J3KTL8	SMCHD1	Structural maintenance of chromosomes flexible hinge domain-containing protein 1		+	3.5471	2.94239	3.59894e+07	3.07887e+06	4	4
Q16637-4;Q16637-2;Q16637-3;Q16637;E7EQZ4;H0YBZ9;B4DP61	Q16637-4;Q16637-2;Q16637-3;Q16637;E7EQZ4	SMN1	Survival motor neuron protein			2.89365	1.57145	4.68529e+07	6.30466e+06	7	3
P52788-2;P52788;H7C2R7	P52788-2;P52788;H7C2R7	SMS	Spermine synthase			3.2244	1.86232	4.81226e+07	5.14883e+06	3	4
O00161-2;O00161;H3BR99;H3BNE1;H3BR18;H3BM38;H3BPJ0;H3BV99	O00161-2;O00161;H3BR99;H3BNE1;H3BR18;H3BM38;H3BPJ0;H3BV99	SNAP23	Synaptosomal-associated protein 23;Synaptosomal-associated protein			2.95482	2.89481	4.78954e+07	6.1774e+06	8	2
O75643;O75643-2;B4E0P5	O75643	SNRNP200	U5 small nuclear ribonucleoprotein 200 kDa helicase	+		4.17805	5.63428	2.04331e+08	1.1288e+07	3	19
Q96DI7;Q96DI7-2;Q9NSS8	Q96DI7;Q96DI7-2;Q9NSS8	SNRNP40;WDR57	U5 small nuclear ribonucleoprotein 40 kDa protein	+	+	0.910075	1.16239	2.18411e+08	1.16229e+08	3	6
P08621-2;P08621;P08621-3;M0QYR1;M0QX04	P08621-2;P08621;P08621-3;M0QYR1	SNRNP70	U1 small nuclear ribonucleoprotein 70 kDa	+	+	1.46138	3.48677	7.95721e+08	2.88964e+08	5	6
H0YLR3;H0YMA0;P09661	H0YLR3;H0YMA0;P09661	SNRPA1	U2 small nuclear ribonucleoprotein A	+		1.34068	3.81163	1.73812e+08	6.8627e+07	3	4
P08579	P08579	SNRPB2	U2 small nuclear ribonucleoprotein B	+		2.81813	2.55038	3.62126e+07	5.13473e+06	1	2
P09234	P09234	SNRPC	U1 small nuclear ribonucleoprotein C	+	+	3.43362	1.33288	1.38589e+08	1.28265e+07	1	1
J3QLI9;P62314	J3QLI9;P62314	SNRPD1	Small nuclear ribonucleoprotein Sm D1	+	+	1.05443	1.36947	1.46132e+08	7.03606e+07	2	3
P62316;P62316-2;K7ERG4	P62316;P62316-2;K7ERG4	SNRPD2	Small nuclear ribonucleoprotein Sm D2	+	+	5.76077	5.52628	2.26384e+08	4.17522e+06	3	6
P62318-2;P62318	P62318-2;P62318	SNRPD3	Small nuclear ribonucleoprotein Sm D3	+	+	3.10109	2.61114	1.90428e+08	2.21926e+07	2	2
P62304;A6NHK2	P62304;A6NHK2	SNRPE	Small nuclear ribonucleoprotein E	+	+	1.90106	1.01432	5.56069e+07	1.48885e+07	2	2
Q49AN9;F5H013;P62308;A8MWD9;C9JVQ0	Q49AN9;F5H013;P62308;A8MWD9;C9JVQ0	SNRPG	Small nuclear ribonucleoprotein G;Small nuclear ribonucleoprotein G-like protein	+	+	1.20593	3.60656	7.22215e+07	3.13073e+07	5	2
H0YK42;Q13596-2;Q13596;Q13596-3	H0YK42;Q13596-2;Q13596;Q13596-3	SNX1	Sorting nexin-1			2.09438	1.27132	2.29724e+07	5.37943e+06	4	2
Q9UNH7-2;Q9UNH7;G3V5X9	Q9UNH7-2;Q9UNH7	SNX6	Sorting nexin-6;Sorting nexin-6, N-terminally processed			2.60779	2.29538	2.59271e+07	4.25333e+06	3	3
P00441;H7BYH4	P00441;H7BYH4	SOD1	Superoxide dismutase [Cu-Zn]			1.85287	2.60162	3.81229e+08	1.0554e+08	2	4
G8JLJ2;F5H3C5;G5E9P6;F5GXZ9;P04179-3;P04179-4;P04179-2;F5H4R2;F5GYZ5;P04179	G8JLJ2;F5H3C5;G5E9P6;F5GXZ9;P04179-3;P04179-4;P04179-2;F5H4R2;F5GYZ5;P04179	SOD2	Superoxide dismutase [Mn], mitochondrial			2.7558	4.14227	2.90199e+07	4.29651e+06	10	1
P18583-2;P18583-7;P18583;P18583-5;P18583-9;P18583-10;P18583-3;P18583-4;P18583-6;J3QSZ5;P18583-8;H7C1M2;H7C2G8	P18583-2;P18583-7;P18583;P18583-5;P18583-9;P18583-10;P18583-3;P18583-4;P18583-6;J3QSZ5;P18583-8	SON	Protein SON	+	+	5.00482	3.85794	1.4859e+08	4.62796e+06	13	12
H3BUU5;P08047-3;P08047	H3BUU5;P08047-3;P08047	SP1	Transcription factor Sp1	+	+	2.61375	3.17065	2.02039e+07	3.30078e+06	3	1
Q02447-4;Q02447-3;Q02447-5;H0Y6K5;Q02447-6;H0Y7L6;Q02447-2;Q02447	Q02447-4;Q02447-3;Q02447-5;H0Y6K5;Q02447-6;H0Y7L6;Q02447-2;Q02447	SP3	Transcription factor Sp3			3.48858	4.69106	3.67244e+07	3.27179e+06	8	1
K7ESQ2;K7EJH0;K7EMX1;K7EJV2;Q8NBT2;Q8NBT2-2	K7ESQ2;K7EJH0;K7EMX1;K7EJV2;Q8NBT2	SPC24	Kinetochore protein Spc24			2.65001	2.37705	3.02303e+07	4.81625e+06	6	3
Q8N0X7	Q8N0X7	SPG20	Spartin			3.41918	3.91303	1.08692e+08	1.01607e+07	1	5
Q9Y657	Q9Y657	SPIN1	Spindlin-1			1.06467	0.892703	8.80398e+06	4.20902e+06	1	1
A4QPE4;O15020-2;O15020;F8W6C1;Q01082-3;Q01082-2;Q01082;A0A087WUZ3	A4QPE4;O15020-2;O15020	SPTBN2	Spectrin beta chain, non-erythrocytic 2	+		3.15256	0.948874	4.06982e+07	4.57678e+06	8	3
O15269;O15269-2	O15269;O15269-2	SPTLC1	Serine palmitoyltransferase 1			2.62492	2.20154	3.07361e+07	4.98276e+06	2	2
Q9Y6N5;H3BMS6;H3BNX3;H3BNP9;H3BV36	Q9Y6N5;H3BMS6;H3BNX3	SQRDL	Sulfide:quinone oxidoreductase, mitochondrial			5.04649	6.47936	1.22151e+08	3.69618e+06	5	3
C9J0K6;P30626-3;P30626-2;P30626;B4DHQ6	C9J0K6;P30626-3;P30626-2;P30626	SRI;SORCN	Sorcin			1.0429	3.33738	3.76697e+08	1.8283e+08	5	7
P37108;H0YLA2;H0YLW0	P37108;H0YLA2	SRP14	Signal recognition particle 14 kDa protein	+		3.62441	2.46583	2.40122e+08	1.94705e+07	3	4
P61011-2;P61011;G3V4F7;G3V480	P61011-2;P61011;G3V4F7	SRP54	Signal recognition particle 54 kDa protein	+		3.15351	2.21218	7.03317e+07	7.90409e+06	4	4
Q9UHB9-3;Q9UHB9-4;Q9UHB9-2;Q9UHB9	Q9UHB9-3;Q9UHB9-4;Q9UHB9-2;Q9UHB9	SRP68	Signal recognition particle subunit SRP68	+		3.6546	4.50479	3.53953e+07	2.81062e+06	4	3
D6RDY6;O76094;O76094-2	D6RDY6;O76094;O76094-2	SRP72	Signal recognition particle subunit SRP72	+		2.01184	3.18929	2.32357e+07	5.76144e+06	3	3
P49458;E9PE20;P49458-2	P49458;E9PE20;P49458-2	SRP9	Signal recognition particle 9 kDa protein	+		2.63423	1.39159	1.33273e+08	2.14664e+07	3	3
M0R1E7;E9PCT1;Q8IYB3-2;Q8IYB3;A9Z1X7;M0QXG5;M0R088	M0R1E7;E9PCT1;Q8IYB3-2;Q8IYB3;A9Z1X7;M0QXG5;M0R088	SRRM1	Serine/arginine repetitive matrix protein 1	+	+	4.09751	2.77977	1.02804e+08	6.00529e+06	7	2
Q9UQ35;Q9UQ35-2;I3L4D8;I3L1C0;A0A087X1W1;I3L1I8;Q9UQ35-3;I3L182;I3L0N7	Q9UQ35;Q9UQ35-2	SRRM2	Serine/arginine repetitive matrix protein 2	+	+	2.66716	3.77052	2.91421e+08	4.58801e+07	9	14
H7C3A1;Q9BXP5-5;Q9BXP5-4;Q9BXP5-2;Q9BXP5-3;Q9BXP5;H7C1K0	H7C3A1;Q9BXP5-5;Q9BXP5-4;Q9BXP5-2;Q9BXP5-3;Q9BXP5	SRRT	Serrate RNA effector molecule homolog	+	+	1.99462	2.26975	1.19973e+08	3.01052e+07	7	6
Q07955;J3KTL2;J3KSR8;Q07955-3;Q07955-2;J3QQV5;J3KSW7	Q07955;J3KTL2;J3KSR8;Q07955-3;Q07955-2	SRSF1	Serine/arginine-rich splicing factor 1	+	+	2.5221	2.2025	1.46613e+08	2.55237e+07	7	5
O75494-5;Q5JRI1;O75494-4;O75494-6;O75494-3;O75494-2;O75494;R4GMP8;Q6IQ42	O75494-5;Q5JRI1;O75494-4;O75494-6;O75494-3;O75494-2;O75494;R4GMP8;Q6IQ42	SRSF10;FUSIP1	Serine/arginine-rich splicing factor 10	+	+	1.97403	2.8743	2.05982e+08	5.24308e+07	9	2
Q5T760;Q05519-2;Q05519;Q5T757	Q5T760;Q05519-2;Q05519;Q5T757	SRSF11	Serine/arginine-rich splicing factor 11			3.64428	3.08706	1.25874e+08	1.0067e+07	4	2
J3QL05;J3KP15;Q01130-2;Q01130;Q9BRL6-2;Q9BRL6	J3QL05;J3KP15;Q01130-2;Q01130	SRSF2	Serine/arginine-rich splicing factor 2	+	+	1.56248	3.66761	5.83258e+08	1.97473e+08	6	7
Q08170;S4R2X6	Q08170	SRSF4	Serine/arginine-rich splicing factor 4		+	3.8921	4.99846	5.33837e+07	3.59558e+06	2	5
Q13243;Q13243-3;G3V5K8;Q13243-2;B4DJK0;B4DUA4	Q13243;Q13243-3;G3V5K8;Q13243-2;B4DJK0;B4DUA4	SRSF5	Serine/arginine-rich splicing factor 5	+	+	2.20427	1.44505	4.42112e+07	9.59356e+06	6	4
Q13247-3;Q13247;Q13247-2	Q13247-3;Q13247	SRSF6	Serine/arginine-rich splicing factor 6	+		1.82605	3.52228	4.9501e+08	1.3961e+08	3	8
Q16629-3;Q16629-2;Q16629-4;C9JAB2;Q16629	Q16629-3;Q16629-2;Q16629-4;C9JAB2;Q16629	SRSF7	Serine/arginine-rich splicing factor 7	+	+	1.44144	4.38944	1.07583e+09	3.96119e+08	5	8
P05455;E9PFL9;E7ERC4;E9PGX9	P05455	SSB	Lupus La protein	+	+	1.81384	2.39558	2.58504e+08	7.35272e+07	4	9
Q04837;E7EUY5;C9K0U8	Q04837;E7EUY5;C9K0U8	SSBP1	Single-stranded DNA-binding protein, mitochondrial	+		3.7256	5.57062	1.36967e+09	1.03537e+08	3	11
Q08945;E9PPZ7;E9PMD4	Q08945	SSRP1	FACT complex subunit SSRP1	+		5.90091	6.00971	2.33847e+08	3.91365e+06	3	8
Q3KNR6;P50502;F6VDH7;Q8NFI4;H7C3I1;Q8IZP2;A0A087X1H6;F8WAQ7	Q3KNR6;P50502;F6VDH7;Q8NFI4;H7C3I1;Q8IZP2	ST13;ST13P5;ST13P4	Hsc70-interacting protein;Putative protein FAM10A5;Putative protein FAM10A4	+		1.35911	5.35287	1.23286e+08	4.80596e+07	8	7
O60284;E5RHS3;E5RID0;E5RHY1	O60284;E5RHS3	ST18	Suppression of tumorigenicity 18 protein			2.25224	1.37411	2.94902e+07	6.18993e+06	4	8
P42224-2;J3KPM9;P42224;H7BZB5	P42224-2;J3KPM9;P42224;H7BZB5	STAT1	Signal transducer and activator of transcription 1-alpha/beta		+	3.18944	3.51429	3.23527e+07	3.54645e+06	4	2
G8JLH9;P40763-3;P40763-2;P40763	G8JLH9;P40763-3;P40763-2;P40763	STAT3	Signal transducer and activator of transcription 3	+		3.18001	4.56381	3.8491e+08	4.24698e+07	4	15
P51692;C9J4I3;K7EK35;P42229-2;P42229;C9JVV6;K7EIF9	P51692;C9J4I3;K7EK35;P42229-2;P42229	STAT5B	Signal transducer and activator of transcription 5B;Signal transducer and activator of transcription 5A			2.32092	2.64303	2.40861e+07	4.82059e+06	7	4
A0A087X1A5;Q5JW30;O95793-2;O95793;O95793-3;Q5JW28	A0A087X1A5;Q5JW30;O95793-2;O95793;O95793-3	STAU1	Double-stranded RNA-binding protein Staufen homolog 1			1.52587	3.54916	9.71688e+07	3.37438e+07	6	3
E5RJN7;Q9NUL3-6;G5EA18;Q9NUL3-4;E7EVI1;Q9NUL3-8;Q9NUL3-3;F8VPI7;E7EPX0;Q9NUL3-7;E7EVJ4;Q9NUL3-2;E9PH62;Q9NUL3;E5RJ67	E5RJN7;Q9NUL3-6;G5EA18;Q9NUL3-4;E7EVI1;Q9NUL3-8;Q9NUL3-3;F8VPI7;E7EPX0;Q9NUL3-7;E7EVJ4;Q9NUL3-2;E9PH62;Q9NUL3	STAU2	Double-stranded RNA-binding protein Staufen homolog 2			1.15485	2.15183	9.59004e+06	4.30702e+06	15	3
P31948;P31948-3;P31948-2;F5H783;H0YGI8;F5GXD8	P31948;P31948-3;P31948-2	STIP1	Stress-induced-phosphoprotein 1	+		1.82161	3.26282	9.67953e+08	2.73839e+08	6	18
P16949;P16949-2;A2A2D0;E5RGX5;Q93045;Q93045-2	P16949;P16949-2;A2A2D0	STMN1;STMN2	Stathmin	+		1.44066	2.93128	2.16663e+08	7.98184e+07	6	6
P27105;P27105-2	P27105;P27105-2	STOM	Erythrocyte band 7 integral membrane protein			2.50167	2.39222	1.9486e+07	3.44069e+06	2	2
A0A087WYB4;Q9UJZ1-2;Q9UJZ1;F2Z2I8	A0A087WYB4;Q9UJZ1-2;Q9UJZ1;F2Z2I8	STOML2	Stomatin-like protein 2, mitochondrial			2.02906	3.18142	3.11549e+08	7.6334e+07	4	6
Q9Y3F4;Q9Y3F4-2;H0YH33	Q9Y3F4;Q9Y3F4-2	STRAP	Serine-threonine kinase receptor-associated protein	+	+	2.23127	4.71884	4.69204e+08	9.99267e+07	3	12
P53999;D6RC37;D6R970	P53999	SUB1;PC4	Activated RNA polymerase II transcriptional coactivator p15	+		2.66559	6.05981	3.60664e+08	5.68433e+07	3	5
P53597	P53597	SUCLG1	Succinyl-CoA ligase [ADP/GDP-forming] subunit alpha, mitochondrial			2.33012	2.0099	2.64675e+07	5.26355e+06	1	2
Q9Y2Z0-2;Q9Y2Z0	Q9Y2Z0-2;Q9Y2Z0	SUGT1	Suppressor of G2 allele of SKP1 homolog	+		2.66638	5.00442	2.24183e+08	3.53137e+07	2	5
B8ZZJ0;B9A032;P63165;B8ZZN6	B8ZZJ0;B9A032;P63165;B8ZZN6	SUMO1	Small ubiquitin-related modifier 1	+	+	1.05174	1.93027	1.29203e+07	6.23256e+06	4	1
P61956-2;P61956;H7BZT4;Q6EEV6;P55854;A8MUA9;P55854-2;A8MU27	P61956-2;P61956;H7BZT4;Q6EEV6;P55854;A8MUA9;P55854-2;A8MU27	SUMO2;SUMO4;SUMO3	Small ubiquitin-related modifier 2;Small ubiquitin-related modifier 4;Small ubiquitin-related modifier 3	+		1.65564	3.5618	2.76874e+08	8.7879e+07	8	2
Q9Y5B9	Q9Y5B9	SUPT16H	FACT complex subunit SPT16	+		5.72836	5.72207	3.00715e+08	5.67213e+06	1	10
O00267;O00267-2;M0QYL9	O00267;O00267-2	SUPT5H	Transcription elongation factor SPT5	+	+	1.98111	3.58034	3.24475e+08	8.21879e+07	3	11
O15260-2;Q5T8U5;O15260;O15260-3;B7Z1G8	O15260-2;Q5T8U5;O15260;O15260-3;B7Z1G8	SURF4	Surfeit locus protein 4			2.32174	2.80747	2.264e+07	4.52856e+06	5	2
J3QQW9;Q15022	J3QQW9;Q15022	SUZ12	Polycomb protein SUZ12			4.33679	4.36494	8.91491e+07	4.41177e+06	2	6
Q96A49	Q96A49	SYAP1	Synapse-associated protein 1	+		5.69909	7.33503	1.78624e+08	3.43828e+06	1	8
O95926;O95926-2	O95926;O95926-2	SYF2	Pre-mRNA-splicing factor SYF2			0.788755	2.44166	5.42031e+07	3.13751e+07	2	2
Q92797;Q92797-2;M0R3C7;A0A087WUE9	Q92797;Q92797-2;M0R3C7;A0A087WUE9	SYMPK	Symplekin	+		2.30153	3.10327	2.08804e+07	4.23554e+06	4	2
O60506;O60506-3;O60506-2;O60506-4;B7Z645;F6UXX1;O60506-5	O60506;O60506-3;O60506-2;O60506-4;B7Z645;F6UXX1;O60506-5	SYNCRIP	Heterogeneous nuclear ribonucleoprotein Q	+	+	1.38854	4.54042	7.9401e+08	3.03274e+08	7	16
Q9Y6A5;H0Y8F2	Q9Y6A5	TACC3	Transforming acidic coiled-coil-containing protein 3			5.25415	7.17663	1.33268e+08	3.49198e+06	2	7
Q12962;A0A087WWP5	Q12962;A0A087WWP5	TAF10	Transcription initiation factor TFIID subunit 10			3.20444	3.36937	2.53105e+07	2.7458e+06	2	2
Q15545	Q15545	TAF7	Transcription initiation factor TFIID subunit 7			2.73066	4.98185	2.85319e+07	4.29854e+06	1	1
P37802;X6RJP6;P37802-2	P37802;X6RJP6;P37802-2	TAGLN2	Transgelin-2	+		1.8662	2.70667	1.42768e+09	3.91607e+08	3	15
P37837;F2Z393	P37837	TALDO1	Transaldolase			1.6768	0.814581	3.24562e+07	1.01516e+07	2	3
Q13148;A0A087WX29;B1AKP7;G3V162;A0A087X260;A0A087WYY0;A0A087WXQ5;K7EJM5;A0A087WV68;K7EN94;Q13148-4;A0A087WXV3;A0A087WZC9;A0A087WW61;A0A087WX67;A0A087WTZ4;K7EL26;A0A087WYE7	Q13148;A0A087WX29;B1AKP7;G3V162;A0A087X260;A0A087WYY0;A0A087WXQ5;K7EJM5;A0A087WV68;K7EN94;Q13148-4	TARDBP	TAR DNA-binding protein 43	+	+	1.52552	4.3016	3.62915e+08	1.2606e+08	18	8
P26639;P26639-2;D6RCA5;D6R9F8;D6RDJ6;D6RBR8;D6RJ97;D6RHV7;D6RCS6	P26639;P26639-2;D6RCA5;D6R9F8;D6RDJ6;D6RBR8	TARS	Threonine--tRNA ligase, cytoplasmic	+		0.489638	1.14738	3.44088e+07	2.45061e+07	9	4
Q8TC07-2;Q8TC07-3;Q8TC07;C9JA93;F8WCB5;F8WDJ1;F8WF35;F8VV61	Q8TC07-2;Q8TC07-3;Q8TC07;C9JA93	TBC1D15	TBC1 domain family member 15			4.89946	4.81111	6.38023e+07	2.13773e+06	8	5
E5RIW3;O75347;E5RJD8;E5RHG6;E5RIX8;O75347-2	E5RIW3;O75347;E5RJD8;E5RHG6;E5RIX8;O75347-2	TBCA	Tubulin-specific chaperone A	+		2.93673	1.91901	2.15755e+08	2.81785e+07	6	6
K7EP07;K7EK42;Q99426-2;Q99426	K7EP07;K7EK42;Q99426-2;Q99426	TBCB	Tubulin-folding cofactor B			3.16317	2.16063	1.21916e+08	1.36098e+07	4	2
Q9BZK7;C9JLJ1;C9JCK0;C9JBN1;C9IYU9	Q9BZK7	TBL1XR1	F-box-like/WD repeat-containing protein TBL1XR1	+	+	3.59709	6.21663	8.20765e+07	6.78243e+06	5	9
P23193;E5RJ93;E5RIS7;P23193-2;E5RK46;E5RFI1;B7Z4S1	P23193;E5RJ93;E5RIS7;P23193-2	TCEA1;GTF2S	Transcription elongation factor A protein 1			1.96025	1.16103	8.85689e+07	2.27608e+07	7	3
E5RHG8;Q15369;R4GMY8;Q15369-2	E5RHG8;Q15369;R4GMY8;Q15369-2	TCEB1	Transcription elongation factor B polypeptide 1	+	+	1.43413	3.80413	2.53232e+08	9.37133e+07	4	4
O14776-2;O14776;G3V220;Q5VWI1	O14776-2;O14776;G3V220	TCERG1	Transcription elongation regulator 1	+		4.00518	7.13662	5.21209e+08	3.24589e+07	4	22
Q9UGU0-2;Q9UGU0	Q9UGU0-2;Q9UGU0	TCF20	Transcription factor 20			5.11883	6.89924	7.52449e+07	2.16548e+06	2	4
K7EK65;K7EKB9;K7ERZ7;K7EMM4;K7ENH8;P15923-2;P15923;Q2TB39;X6REB3	K7EK65;K7EKB9;K7ERZ7;K7EMM4;K7ENH8;P15923-2;P15923;Q2TB39;X6REB3	TCF3	Transcription factor E2-alpha			0.777833	3.6072	5.02434e+07	2.93041e+07	9	1
H0YAR8;Q5JRY4;H0YBC8;Q5JRY5;P36402-10;P36402-14;P36402-16;P36402-8;P36402-6;P36402-2;Q9UJU2-3;Q9UJU2-7;Q9NQB0-17;P36402-9;P36402-13;P36402-15;Q9UJU2-5;P36402-12;P36402-4;P36402-7;P36402-5;P36402;Q9UJU2-6;Q9UJU2;Q9NQB0-14;Q9NQB0-15;Q9NQB0-10;Q9NQB0-12;Q9NQB0-9;Q9NQB0-4;B7WNT5;Q9NQB0-6;Q9NQB0-11;Q9NQB0-2;P36402-11;P36402-3;Q9NQB0-13;Q9NQB0-16;Q9NQB0-8;Q9NQB0-7;Q9NQB0-5;Q9NQB0-3;Q9NQB0;H0YBP2;H0YEE5…	H0YAR8;Q5JRY4;H0YBC8;Q5JRY5;P36402-10;P36402-14;P36402-16;P36402-8;P36402-6;P36402-2;Q9UJU2-3;Q9UJU2-7;Q9NQB0-17;P36402-9;P36402-13;P36402-15;Q9UJU2-5;P36402-12;P36402-4;P36402-7;P36402-5;P36402;Q9UJU2-6;Q9UJU2;Q9NQB0-14;Q9NQB0-15;Q9NQB0-10;Q9NQB0-12;Q9NQB0-9;Q9NQB0-4;B7WNT5;Q9NQB0-6;Q9NQB0-11;Q9NQB0-2;P36402-11;P36402-3;Q9NQB0-13;Q9NQB0-16;Q9NQB0-8;Q9NQB0-7;Q9NQB0-5;Q9NQB0-3;Q9NQB0;H0YBP2;H0YEE5…	TCF7;TCF7L2;LEF1	Transcription factor 7;Lymphoid enhancer-binding factor 1;Transcription factor 7-like 2			2.60956	2.60008	1.98124e+07	3.24626e+06	48	3
Q13428;Q13428-3;Q13428-4;Q13428-2;Q13428-8;J3KQ96;Q13428-6;Q13428-7;E7ETY2;Q13428-5;H0YA99;H0YAB7	Q13428;Q13428-3;Q13428-4;Q13428-2;Q13428-8;J3KQ96;Q13428-6;Q13428-7;E7ETY2;Q13428-5	TCOF1	Treacle protein	+		3.67137	5.39837	4.16245e+08	3.26706e+07	12	18
P17987;F5H282;E7EQR6;E7ERF2;F5H676;F5H136;F5H726;F5GZI8;F5GYL4;F5GZ03	P17987;F5H282;E7EQR6	TCP1	T-complex protein 1 subunit alpha	+	+	1.49093	2.70127	4.08825e+08	1.45453e+08	10	12
Q15561-3;Q53GI4;Q15561;Q15561-2	Q15561-3;Q53GI4;Q15561;Q15561-2	TEAD4	Transcriptional enhancer factor TEF-3			4.85242	5.13971	8.4677e+07	2.93117e+06	4	2
Q10587;Q10587-2	Q10587;Q10587-2	TEF	Thyrotroph embryonic factor			4.29134	3.63948	7.55845e+07	3.86022e+06	2	3
J3KSJ9;H3BTA7;U3KQ35;H3BR06;Q15554-4;Q15554	J3KSJ9;H3BTA7;U3KQ35;H3BR06;Q15554-4;Q15554	TERF2	Telomeric repeat-binding factor 2	+		3.25191	3.33032	3.44818e+07	3.61967e+06	6	1
Q9NYB0	Q9NYB0	TERF2IP	Telomeric repeat-binding factor 2-interacting protein 1	+		1.02006	0.962657	9.43287e+06	4.6513e+06	1	3
Q00059;Q00059-2;H7BYN3	Q00059;Q00059-2;H7BYN3	TFAM	Transcription factor A, mitochondrial			8.73497	5.70785	2.16395e+09	5.07879e+06	3	9
Q01664;I3L254	Q01664;I3L254	TFAP4	Transcription factor AP-4			5.62335	3.20048	2.47253e+08	5.01585e+06	2	7
Q12800-2;Q12800-3;Q12800-4;Q12800;C9JWL3;F8VWL0;F8VX55	Q12800-2;Q12800-3;Q12800-4;Q12800;C9JWL3;F8VWL0;F8VX55	TFCP2;UBP1	Alpha-globin transcription factor CP2	+		3.19555	4.21382	3.67008e+07	4.00608e+06	7	2
P02786;G3V0E5;F8WBE5	P02786;G3V0E5	TFRC	Transferrin receptor protein 1;Transferrin receptor protein 1, serum form	+		2.11379	2.50801	1.00071e+08	2.31203e+07	3	6
Q96FV9;A0A087WWS1;J3KRD7;J3QQZ3;J3KT14;R4GMN4;A0A087WY84;Q96FV9-2	Q96FV9;A0A087WWS1	THOC1	THO complex subunit 1	+		1.89523	1.35389	1.23135e+07	3.31026e+06	8	3
Q13769	Q13769	THOC5	THO complex subunit 5 homolog	+		3.46426	4.58599	4.25675e+07	3.85683e+06	1	1
Q6I9Y2;A0A024R341	Q6I9Y2	THOC7	THO complex subunit 7 homolog	+		3.10163	1.7176	5.90253e+07	6.87631e+06	2	3
P52888;K7EKB6;P52888-2;K7EL02;K7EP46	P52888;K7EKB6;P52888-2;K7EL02;K7EP46	THOP1	Thimet oligopeptidase			4.1391	4.48159	6.17913e+07	3.50699e+06	5	2
Q9Y2W1	Q9Y2W1	THRAP3	Thyroid hormone receptor-associated protein 3	+	+	2.75211	6.6854	2.81916e+08	4.1846e+07	1	14
Q01085;Q01085-2;A6NKZ9;E7ETJ9;E7ETC0;E5RGV5;H7BY49;E5RG67;Q96B58;C9JTN7;P31483-2;F8W8I6;P31483	Q01085;Q01085-2;A6NKZ9;E7ETJ9;E7ETC0;E5RGV5;H7BY49;E5RG67;Q96B58;C9JTN7;P31483-2;F8W8I6;P31483	TIAL1;TIA1	Nucleolysin TIAR;Nucleolysin TIA-1 isoform p40	+	+	1.62324	1.83562	1.21481e+07	3.94334e+06	13	2
Q7Z2Z1-2;Q7Z2Z1	Q7Z2Z1-2;Q7Z2Z1	TICRR	Treslin			2.34509	2.00755	1.37107e+07	2.69846e+06	2	5
Q96MW7	Q96MW7	TIGD1	Tigger transposable element-derived protein 1			7.07948	6.15406	3.6772e+08	2.71883e+06	1	17
O43615;M0QXU7;M0R301;M0QXM9;M0R124	O43615;M0QXU7	TIMM44	Mitochondrial import inner membrane translocase subunit TIM44	+		3.67149	3.54036	1.04454e+08	8.1978e+06	5	4
Q3ZCQ8;Q3ZCQ8-2;M0R0C3;M0R2F8;Q3ZCQ8-3;M0R003;M0QXC3;M0R2Z3;M0R303;M0R2D2;M0R1Y4;M0R047	Q3ZCQ8;Q3ZCQ8-2;M0R0C3;M0R2F8;Q3ZCQ8-3;M0R003	TIMM50	Mitochondrial import inner membrane translocase subunit TIM50		+	3.34049	2.4622	1.41594e+08	1.39784e+07	12	7
Q5H9A7;H0Y789;P01033	Q5H9A7;H0Y789;P01033	TIMP1	Metalloproteinase inhibitor 1			3.51348	3.28951	3.1169e+07	2.72936e+06	3	2
P29401;P29401-2;E9PFF2;F8W888;F8WAX4	P29401;P29401-2	TKT	Transketolase	+		2.6464	4.57441	7.56551e+08	1.20835e+08	5	17
Q9Y490;H0YMT1;Q9Y4G6	Q9Y490	TLN1	Talin-1			1.83023	2.2834	4.13922e+08	1.16403e+08	3	14
P49755;G3V2K7	P49755;G3V2K7	TMED10	Transmembrane emp24 domain-containing protein 10	+		5.19851	3.6888	1.47887e+08	4.02738e+06	2	4
P82094;P82094-2;F8WF45	P82094;P82094-2	TMF1	TATA element modulatory factor			2.14416	2.38407	1.39067e+07	3.14607e+06	3	3
G5E972;P42167;P42167-2;H0YJH7	G5E972;P42167;P42167-2;H0YJH7	TMPO	Lamina-associated polypeptide 2, isoforms beta/gamma;Thymopoietin;Thymopentin	+		4.6931	6.09176	8.72036e+07	3.37109e+06	4	18
P42166;P42167-3	P42166	TMPO	Lamina-associated polypeptide 2, isoform alpha;Thymopoietin;Thymopentin	+		7.98344	10.3089	3.39793e+10	1.34264e+08	2	57
Q5T4B6;P62328	Q5T4B6;P62328	TMSB4XP4	Thymosin beta-4;Hematopoietic system regulatory peptide			1.76357	1.07261	7.50949e+08	2.21169e+08	2	3
Q9H3N1	Q9H3N1	TMX1	Thioredoxin-related transmembrane protein 1			2.33004	4.27899	2.20911e+07	4.39345e+06	1	2
E7EW37;Q92973-3;Q92973-2;Q92973	E7EW37;Q92973-3;Q92973-2;Q92973	TNPO1	Transportin-1	+		3.05001	2.9569	2.05159e+07	2.47711e+06	4	2
Q68CZ2-2;Q68CZ2;Q59G71;Q63HR2-5;Q63HR2-2;F8VV64;A0A087WWW7;Q63HR2-6;Q63HR2;Q63HR2-4;E9PGF5;E9PF55;Q9HBL0	Q68CZ2-2;Q68CZ2	TNS3	Tensin-3			2.79102	3.6745	1.74152e+08	2.51621e+07	13	5
Q9NS69	Q9NS69	TOMM22	Mitochondrial import receptor subunit TOM22 homolog			2.33758	1.15676	1.96373e+07	3.88509e+06	1	1
K7EJ57;O96008-2;O96008	K7EJ57;O96008-2;O96008	TOMM40	Mitochondrial import receptor subunit TOM40 homolog			4.02896	2.5149	1.38775e+08	8.50111e+06	3	1
O94826	O94826	TOMM70A	Mitochondrial import receptor subunit TOM70			3.78046	3.38805	4.11762e+07	2.9965e+06	1	2
P11387;E5RJ33;H0YBR3;H0YC03;E5RGE7;E5RGR4;E5RFE3;E5RGR2;E5RJ95;E5RFS0;E5RIC7	P11387	TOP1	DNA topoisomerase 1	+	+	9.86703	5.28059	5.34868e+09	5.72761e+06	11	32
P11388;P11388-2;P11388-3;P11388-4;J3KTB7	P11388;P11388-2;P11388-3;P11388-4	TOP2A	DNA topoisomerase 2-alpha	+		6.66181	6.16228	3.58187e+08	3.53757e+06	5	19
Q13472-3;Q13472-2;Q13472;K7ELI7;K7EMT6	Q13472-3;Q13472-2;Q13472	TOP3A	DNA topoisomerase 3-alpha			3.85032	4.53325	9.01224e+07	6.24845e+06	5	4
Q5JTV8;Q5JTV8-3;J3KN66;H0YD16;H0YDU3;H0Y4R4;Q5JTV8-2	Q5JTV8;Q5JTV8-3;J3KN66;H0YD16	TOR1AIP1	Torsin-1A-interacting protein 1			3.59345	2.41209	3.74819e+07	3.10517e+06	7	3
Q12888;Q12888-3;Q12888-2;A6NNK5;H7BZY0;M0R142;C9JXV0;H7C3N7	Q12888;Q12888-3;Q12888-2;A6NNK5	TP53BP1	Tumor suppressor p53-binding protein 1			2.78418	3.67265	5.04395e+08	7.32231e+07	8	22
F5H0B0;H0YC42;U3KQQ8;E5RGC7;E5RFR7;H0YAT2;H0YC44;P55327-8	F5H0B0;H0YC42	TPD52;MRPS28		+		4.5068	3.49147	8.72e+07	3.83561e+06	8	5
O43399-2;O43399-4;O43399-3;O43399-6;A0A087WZ51	O43399-2;O43399-4;O43399-3;O43399-6;A0A087WZ51	TPD52L2	Tumor protein D54	+		1.23723	5.69296	9.41628e+08	3.99427e+08	5	16
P60174-1;P60174;P60174-4;U3KPZ0;U3KQF3;U3KPS5	P60174-1;P60174;P60174-4;U3KPZ0;U3KQF3	TPI1	Triosephosphate isomerase	+	+	1.73286	7.0002	2.65422e+09	7.98536e+08	6	12
P06753-5;P06753-2;Q5VU59;J3KN67;Q5VU61;P06753-4;P06753-3;P06753-6;P06753-7;A0A087WWU8;P06753;D6R904;H0YNC7;P09493-2;P09493-5;F5H7S3;H7BYY1;H0YK48;H0YL52;B7Z596;P09493-9;P09493-8;P09493-7;P09493-6;P09493-4;P09493-3;P09493-10;P09493;Q6ZN40;H0YL80;U3KQK2;H0YKX5;H0YKP3;D6RFM2	P06753-5;P06753-2;Q5VU59;J3KN67;Q5VU61;P06753-4;P06753-3;P06753-6;P06753-7;A0A087WWU8;P06753	TPM3	Tropomyosin alpha-3 chain	+		0.910312	1.92174	4.38522e+08	2.33324e+08	34	11
P67936;P67936-2;K7EP68;K7ERG3;K7ENT6;K7EQW8;K7EPV9;K7EMU5;K7EPB9;K7ELJ3	P67936;P67936-2;K7EP68;K7ERG3;K7ENT6	TPM4	Tropomyosin alpha-4 chain	+		1.57507	2.94356	4.03726e+08	1.35501e+08	10	8
P12270;Q15624;Q5SWX9	P12270	TPR	Nucleoprotein TPR	+		1.33324	4.57512	1.14045e+09	4.5262e+08	3	39
P13693;Q5W0H4;P13693-2;Q56UQ5;J3KPG2;E9PJF7	P13693;Q5W0H4;P13693-2;Q56UQ5;J3KPG2;E9PJF7	TPT1	Translationally-controlled tumor protein;TPT1-like protein	+		4.62459	2.74567	2.17827e+08	8.8302e+06	6	2
Q9ULW0;Q96RR5	Q9ULW0;Q96RR5	TPX2	Targeting protein for Xklp2	+		2.85866	2.99715	2.89753e+07	3.9947e+06	2	3
Q13595-2;B4DQI6;Q13595-3;Q13595	Q13595-2;B4DQI6;Q13595-3;Q13595	TRA2A	Transformer-2 protein homolog alpha	+	+	3.37271	4.06778	3.01076e+07	2.90662e+06	4	2
P62995;P62995-3;H7BXF3;H7C2L4	P62995;P62995-3	TRA2B	Transformer-2 protein homolog beta		+	1.01094	3.6898	1.8049e+08	8.95633e+07	4	5
Q12931-2;F5H897mut;Q12931mut;Q12931;I3L0K7	Q12931-2;F5H897mut;Q12931mut;Q12931	TRAP1	Heat shock protein 75 kDa, mitochondrial			1.5759	4.37083	1.4881e+08	4.9916e+07	5	5
P19474;P19474-2;H0YDP8	P19474;P19474-2	TRIM21	E3 ubiquitin-protein ligase TRIM21			0.781876	2.79363	1.04067e+10	6.05264e+09	3	31
O15164;A0A087X1V3;O15164-2	O15164;A0A087X1V3;O15164-2	TRIM24	Transcription intermediary factor 1-alpha			3.59187	3.53415	4.65819e+07	3.86329e+06	3	9
Q13263;Q13263-2;M0R0K9;M0R3C0;M0R2I3	Q13263;Q13263-2;M0R0K9	TRIM28	Transcription intermediary factor 1-beta	+	+	2.28803	6.96766	1.29935e+09	2.66049e+08	5	20
Q15642-2;Q15642;Q15642-5;M0R2H7;M0R0F9;Q15642-4;W4VSQ9;Q15642-3;M0R070	Q15642-2;Q15642;Q15642-5;M0R2H7;M0R0F9;Q15642-4;W4VSQ9;Q15642-3	TRIP10	Cdc42-interacting protein 4			3.24845	2.76959	5.38376e+07	5.66504e+06	9	4
C9JVB6;Q7L0Y3	C9JVB6;Q7L0Y3	TRMT10C	Mitochondrial ribonuclease P protein 1			2.96178	4.76545	7.27141e+07	9.33328e+06	2	4
F5GX77;Q9UI30-2;Q9UI30	F5GX77;Q9UI30-2;Q9UI30	TRMT112	tRNA methyltransferase 112 homolog	+		4.00526	4.95572	4.79102e+07	2.98348e+06	3	1
Q99816-2;F5H442;Q99816	Q99816-2;F5H442;Q99816	TSG101	Tumor susceptibility gene 101 protein			1.42247	3.06676	1.29494e+07	4.83109e+06	3	1
B8ZZZ9;F8WA32;Q9BZW7	B8ZZZ9;F8WA32;Q9BZW7	TSGA10	Testis-specific gene 10 protein			6.09499	5.54233	2.35408e+08	3.44385e+06	3	1
Q63HK5	Q63HK5	TSHZ3	Teashirt homolog 3			4.3321	2.21884	4.16604e+07	2.06838e+06	1	19
Q2NL82	Q2NL82	TSR1	Pre-rRNA-processing protein TSR1 homolog	+		2.49298	1.49302	1.73966e+07	3.0903e+06	1	2
Q99614;H0YB37	Q99614;H0YB37	TTC1	Tetratricopeptide repeat protein 1			4.09931	2.16743	6.69131e+07	3.90387e+06	2	3
O95801;Q5TA95	O95801;Q5TA95	TTC4	Tetratricopeptide repeat protein 4			1.24006	0.95106	8.17672e+06	3.46166e+06	2	1
Q8WZ42-3;Q8WZ42-10;Q8WZ42-9;Q8WZ42-5;Q8WZ42-2;Q8WZ42;Q8WZ42-8;Q8WZ42-13;Q8WZ42-12;Q8WZ42-11;Q8WZ42-4;Q8WZ42-7	Q8WZ42-3;Q8WZ42-10;Q8WZ42-9;Q8WZ42-5;Q8WZ42-2;Q8WZ42;Q8WZ42-8;Q8WZ42-13;Q8WZ42-12;Q8WZ42-11;Q8WZ42-4;Q8WZ42-7	TTN	Titin		+	3.83028	1.01016	7.77157e+07	5.46363e+06	12	2
Q71U36-2;Q71U36;F8VVB9;Q13748;F8VQQ4;F8VRZ4;F8VS66;Q13748-2;F8VWV9;F8VX09;Q9NY65-2;Q9NY65;Q6PEY2;C9J2C0;F8VRK0;V9GZ17;F8W0F6;F8VXZ7	Q71U36-2;Q71U36;F8VVB9;Q13748;F8VQQ4;F8VRZ4;F8VS66;Q13748-2	TUBA1A	Tubulin alpha-1A chain;Tubulin alpha-3C/D chain			5.37199	4.74705	1.15613e+08	2.79174e+06	18	25
P68363;P68363-2	P68363;P68363-2	TUBA1B	Tubulin alpha-1B chain			2.6528	7.2504	9.285e+09	1.47642e+09	2	26
P68366-2;P68366;C9JEV8;C9JQ00;C9JJQ8;C9JDL2;C9K0S6;C9JDS9;A6NHL2-2;A6NHL2	P68366-2;P68366	TUBA4A	Tubulin alpha-4A chain	+		2.67067	2.13227	3.24157e+07	5.09099e+06	10	17
Q5JP53;P07437;Q5ST81	Q5JP53;P07437;Q5ST81	TUBB	Tubulin beta chain	+	+	2.05782	6.06029	5.12841e+09	1.23174e+09	3	28
Q13509;Q13509-2;G3V2A3;G3V5W4;G3V2R8;G3V3R4;G3V2N6;G3V542	Q13509;Q13509-2	TUBB3	Tubulin beta-3 chain	+		5.51591	3.55361	5.35155e+08	1.16957e+07	8	22
P04350;M0QY85;M0R278;M0R042;M0R2D3;M0QZL7;M0QYM7;I3L2F9;A6NNZ2;M0R0X0;M0QY37;M0QX14;M0R1I1;M0R2T4	P04350	TUBB4A	Tubulin beta-4A chain	+		2.39507	4.74637	1.39667e+08	2.65526e+07	14	22
P68371;A0A075B724	P68371	TUBB4B;TUBB2C	Tubulin beta-4B chain	+		1.90283	4.18849	1.0921e+10	2.92046e+09	2	29
Q9BUF5;K7ESM5;K7EL29;K7ES63;K7EN98;K7ESQ3;K7EQT3;K7EJ64;K7ERA8;K7EJZ4;K7EPE5	Q9BUF5;K7ESM5	TUBB6	Tubulin beta-6 chain			5.28217	8.36283	1.11001e+08	2.85256e+06	11	12
P49411;H3BNU3	P49411	TUFM	Elongation factor Tu, mitochondrial	+		2.28148	6.10539	6.69535e+08	1.37714e+08	2	11
P40222	P40222	TXLNA	Alpha-taxilin			1.89689	2.36925	7.8678e+07	2.11267e+07	1	6
Q9NUQ3;Q9NUQ3-2;Q9BZA5	Q9NUQ3;Q9NUQ3-2	TXLNG	Gamma-taxilin			3.79339	4.8377	6.44518e+07	4.64847e+06	3	5
P10599;P10599-2	P10599;P10599-2	TXN	Thioredoxin	+	+	1.53447	4.7441	2.48085e+09	8.56408e+08	2	7
O95881	O95881	TXNDC12	Thioredoxin domain-containing protein 12			2.16538	2.11093	2.18379e+07	4.86818e+06	1	3
Q8NBS9-2;Q86UY0;Q8NBS9	Q8NBS9-2;Q86UY0;Q8NBS9	TXNDC5	Thioredoxin domain-containing protein 5			3.78855	2.89874	1.02301e+08	7.40311e+06	3	3
K7EJH3;K7EJM7;M0QYK5;Q01081-3;M0R2N4;Q8WU68-3;Q8WU68-2;Q8WU68;Q01081-2;Q01081	K7EJH3;K7EJM7;M0QYK5;Q01081-3;M0R2N4;Q8WU68-3;Q8WU68-2;Q8WU68;Q01081-2;Q01081	U2AF1;U2AF1L4	Splicing factor U2AF 35 kDa subunit;Splicing factor U2AF 26 kDa subunit			0.915705	2.24646	8.72026e+07	4.62248e+07	10	1
P26368-2;P26368;K7ENG2	P26368-2;P26368;K7ENG2	U2AF2	Splicing factor U2AF 65 kDa subunit	+	+	1.59044	1.51158	2.18238e+08	7.24702e+07	3	6
O15042-2;E7ET15;O15042;E7EW00;H0Y8D9;H7C4V2;C9JB80;O15042-3;C9JDJ7;C9J5L1	O15042-2;E7ET15;O15042;E7EW00;H0Y8D9	U2SURP	U2 snRNP-associated SURP motif-containing protein	+	+	1.92563	0.826846	6.84902e+08	1.80284e+08	10	9
P22314-2;P22314;Q5JRR6	P22314-2;P22314	UBA1	Ubiquitin-like modifier-activating enzyme 1			2.22326	2.04755	2.33041e+08	4.99073e+07	3	7
U3KQ93;Q9UBT2-2;Q9UBT2	U3KQ93;Q9UBT2-2;Q9UBT2	UBA2	SUMO-activating enzyme subunit 2			3.10925	5.42296	2.12298e+07	2.4602e+06	3	1
Q14157-1;Q14157-3;Q14157;Q14157-5;Q14157-4;F8W726;Q5VU81;Q5VU80;Q5VU78;Q5VU79;Q5VU77	Q14157-1;Q14157-3;Q14157;Q14157-5;Q14157-4;F8W726	UBAP2L	Ubiquitin-associated protein 2-like	+	+	4.02709	2.2036	1.47216e+08	9.02983e+06	11	7
J3QS39;J3QTR3;F5H6Q2;P62987;F5GYU3;F5H2Z3;F5H265;B4DV12;F5H388;P62979;F5H747;F5GXK7;J3QKN0;Q5PY61;P0CG47;Q96C32;P0CG48;M0R1M6;M0R2S1;J3QLP7;J3QRK5;K7EMA8;M0R1V7;A0A087WV77;F5GZ39;J3QSA3;J3KSM4	J3QS39;J3QTR3;F5H6Q2;P62987;F5GYU3;F5H2Z3;F5H265;B4DV12;F5H388;P62979;F5H747;F5GXK7;J3QKN0;Q5PY61;P0CG47;Q96C32;P0CG48;M0R1M6;M0R2S1;J3QLP7;J3QRK5;K7EMA8;M0R1V7;A0A087WV77;F5GZ39	UBB;RPS27A;UBC;UBA52;UBBP4	Ubiquitin-60S ribosomal protein L40;Ubiquitin;60S ribosomal protein L40;Ubiquitin-40S ribosomal protein S27a;Ubiquitin;40S ribosomal protein S27a;Polyubiquitin-B;Ubiquitin;Polyubiquitin-C;Ubiquitin			0.568492	3.02284	1.13235e+09	7.63567e+08	27	6
O00762;K4DI81;A0A087WVK1;O00762-2;O00762-3;O00762-4	O00762;K4DI81;A0A087WVK1;O00762-2;O00762-3;O00762-4	UBE2C	Ubiquitin-conjugating enzyme E2 C			1.90296	1.57625	4.00965e+07	1.07216e+07	6	2
H3BQQ9;P63279;B0QYN7;H3BPC4;H3BRD1	H3BQQ9;P63279;B0QYN7;H3BPC4	UBE2I	SUMO-conjugating enzyme UBC9	+	+	4.65578	4.69322	1.34563e+08	5.33819e+06	5	5
P61081;M0QX69;M0QYI6	P61081	UBE2M	NEDD8-conjugating enzyme Ubc12			1.65556	2.50215	1.02776e+07	3.26226e+06	3	3
F8VQQ8;P61088;Q5JXB2	F8VQQ8;P61088;Q5JXB2	UBE2N	Ubiquitin-conjugating enzyme E2 N;Putative ubiquitin-conjugating enzyme E2 N-like			1.80426	0.788502	3.03511e+07	8.69035e+06	3	2
Q13404;Q13404-7;Q13404-1;I3L0A0;Q13404-6;G3V2F7;Q13404-2;Q13404-8;Q15819;E5RIF1;D6RG00;G3V113;H0YBP9;H0YBX6	Q13404;Q13404-7;Q13404-1;I3L0A0;Q13404-6;G3V2F7;Q13404-2;Q13404-8;Q15819	UBE2V1;TMEM189;UBE2V2	Ubiquitin-conjugating enzyme E2 variant 1;Ubiquitin-conjugating enzyme E2 variant 2			3.29483	1.92484	5.72422e+07	5.83277e+06	14	4
Q9H832-2;Q9H832	Q9H832-2;Q9H832	UBE2Z	Ubiquitin-conjugating enzyme E2 Z			3.13873	2.09569	4.31655e+07	4.90099e+06	2	2
Q9NZI7-4;Q9NZI7	Q9NZI7-4;Q9NZI7	UBP1	Upstream-binding protein 1			2.86296	1.75583	5.26103e+07	7.23157e+06	2	3
Q9UMX0-2;Q9UMX0;H0YDS0;Q9NRR5;Q9UHD9	Q9UMX0-2;Q9UMX0	UBQLN1	Ubiquilin-1	+		2.10811	3.10839	1.34682e+08	3.12395e+07	5	4
E9PMM2;P17480-2;E9PKP7;P17480	E9PMM2;P17480-2;E9PKP7;P17480	UBTF	Nucleolar transcription factor 1	+		2.30041	3.1283	1.73751e+07	3.52722e+06	4	2
A0A087WTZ5;E9PJ81;E9PRQ7;Q04323;Q04323-2	A0A087WTZ5;E9PJ81;E9PRQ7;Q04323;Q04323-2	UBXN1	UBX domain-containing protein 1			2.6969	3.02675	2.44907e+07	3.77706e+06	5	2
O94888;F8WB69	O94888;F8WB69	UBXN7	UBX domain-containing protein 7	+		3.26687	4.16796	7.63393e+07	7.93091e+06	2	2
Q9Y5K5-2;Q9Y5K5-4;Q9Y5K5-3;Q9Y5K5;Q5LJA5;Q5LJA9;H0Y6Y4;H0Y4K0;H0Y636;H0Y4E0;Q5LJB0	Q9Y5K5-2;Q9Y5K5-4;Q9Y5K5-3;Q9Y5K5;Q5LJA5;Q5LJA9;H0Y6Y4;H0Y4K0;H0Y636;H0Y4E0;Q5LJB0	UCHL5	Ubiquitin carboxyl-terminal hydrolase isozyme L5		+	4.10385	3.84806	7.46987e+07	4.3444e+06	11	6
Q96T88;Q96T88-2;A0A087WVR3;A0A087WTW0;A0A087WWG9	Q96T88;Q96T88-2;A0A087WVR3;A0A087WTW0;A0A087WWG9	UHRF1	E3 ubiquitin-protein ligase UHRF1			4.26349	5.74902	7.60769e+07	3.9611e+06	5	4
Q92900-2;Q92900	Q92900-2;Q92900	UPF1	Regulator of nonsense transcripts 1	+	+	3.37521	3.61381	1.63647e+08	1.57714e+07	2	10
P14927;P14927-2;B7Z2R2;E5RHG9	P14927;P14927-2;B7Z2R2	UQCRB	Cytochrome b-c1 complex subunit 7			3.30802	3.93073	2.29963e+07	2.3219e+06	4	3
P31930	P31930	UQCRC1	Cytochrome b-c1 complex subunit 1, mitochondrial			3.14285	7.02791	1.77842e+08	2.01345e+07	1	3
P22695;H3BRG4;H3BSJ9;H3BP04	P22695;H3BRG4;H3BSJ9	UQCRC2	Cytochrome b-c1 complex subunit 2, mitochondrial			5.66693	3.68712	1.70343e+08	3.3528e+06	4	7
Q15853-4;M0QXT0;Q15853-3;Q15853-2;Q15853;M0QZ39;M0R1C6;M0QYU7;B4DLJ1	Q15853-4;M0QXT0;Q15853-3;Q15853-2;Q15853	USF2	Upstream stimulatory factor 2		+	3.56956	1.86253	3.42808e+07	2.8874e+06	9	4
H0Y7C0;O60763;O60763-2	H0Y7C0;O60763;O60763-2	USO1	General vesicular transport factor p115	+		2.69118	2.55148	1.19639e+07	1.85245e+06	3	1
J3KT19;Q14694;Q14694-3;Q14694-2	J3KT19;Q14694;Q14694-3;Q14694-2	USP10	Ubiquitin carboxyl-terminal hydrolase 10			2.96017	2.38054	2.13517e+07	2.74368e+06	4	1
G5E9A6;P51784	G5E9A6;P51784	USP11	Ubiquitin carboxyl-terminal hydrolase;Ubiquitin carboxyl-terminal hydrolase 11			3.35642	3.04934	3.87137e+07	3.77992e+06	2	7
A6NJA2;P54578-2;B7Z4N8;P54578	A6NJA2;P54578-2;B7Z4N8;P54578	USP14	Ubiquitin carboxyl-terminal hydrolase;Ubiquitin carboxyl-terminal hydrolase 14			2.64523	3.20935	2.86061e+07	4.57261e+06	4	2
F5H571;P45974-2;P45974	F5H571;P45974-2;P45974	USP5	Ubiquitin carboxyl-terminal hydrolase 5			1.64422	1.62749	1.08567e+07	3.47326e+06	3	1
Q93009;Q93009-3;H3BND8;F5H2X1;H3BMF6;H3BUV0;H3BTM1;H3BRA2;H3BQD1	Q93009;Q93009-3;H3BND8	USP7	Ubiquitin carboxyl-terminal hydrolase 7;Ubiquitin carboxyl-terminal hydrolase		+	2.38566	2.52995	4.7837e+07	9.15396e+06	9	11
Q9BVJ6-3;Q9BVJ6;Q9BVJ6-2;X6RJY0;Q5TAP6	Q9BVJ6-3;Q9BVJ6;Q9BVJ6-2	UTP14A;UTP14C	U3 small nucleolar RNA-associated protein 14 homolog A			3.18177	2.74576	2.62057e+07	2.88794e+06	5	5
J3QRU4;P63027;F8WCA0;L7N2F9;K7ENK9;K7EKX0;Q15836	J3QRU4;P63027;F8WCA0;L7N2F9;K7ENK9;K7EKX0;Q15836	VAMP2;VAMP3	Vesicle-associated membrane protein 2;Vesicle-associated membrane protein 3			2.66341	3.01425	2.46414e+07	3.88955e+06	7	2
Q9P0L0;Q9P0L0-2;J3QKM9	Q9P0L0;Q9P0L0-2	VAPA	Vesicle-associated membrane protein-associated protein A	+		3.25208	2.89229	4.24555e+07	4.45615e+06	3	4
O95292	O95292	VAPB	Vesicle-associated membrane protein-associated protein B/C	+		2.27913	1.68919	2.49821e+07	5.14685e+06	1	1
P26640;A2ABF4;P26640-2;H0Y426	P26640	VARS	Valine--tRNA ligase			5.49471	4.07367	3.37649e+08	7.48849e+06	4	11
P50552;K7ENR7;K7ENL7;K7EM16	P50552	VASP	Vasodilator-stimulated phosphoprotein			2.53395	1.91467	8.60933e+07	1.48653e+07	4	3
K7ENX2;K7EM19;Q99536-2;Q99536-3;Q99536;K7ESA3	K7ENX2;K7EM19;Q99536-2;Q99536-3;Q99536;K7ESA3	VAT1	Synaptic vesicle membrane protein VAT-1 homolog	+		4.85892	3.2991	1.00688e+08	3.46975e+06	6	2
P61758;B4DWR3	P61758;B4DWR3	VBP1	Prefoldin subunit 3			3.53903	3.93675	2.59705e+07	2.23422e+06	2	4
P21796;C9JI87	P21796;C9JI87	VDAC1	Voltage-dependent anion-selective channel protein 1			2.13866	4.82665	8.75713e+08	1.98867e+08	2	7
P45880-2;P45880;P45880-1;Q5JSD2;Q5JSD1	P45880-2;P45880;P45880-1	VDAC2	Voltage-dependent anion-selective channel protein 2	+		1.28506	1.9695	1.65474e+08	6.79029e+07	5	3
J9JIC7;J3QSH4;Q14119	J9JIC7;J3QSH4;Q14119	VEZF1	Vascular endothelial zinc finger 1			2.48257	2.47748	2.79833e+07	5.00691e+06	3	3
P08670;B0YJC4;B0YJC5;Q5JVS8;H7C5W5;P41219;P41219-2;A0A087WYG8;Q16352;P07197-2	P08670;B0YJC4	VIM	Vimentin	+		1.53024	5.73605	1.06039e+10	3.67126e+09	10	43
I3L4J1;Q9UN37;O75351;Q6PIW4-2;Q6PIW4	I3L4J1;Q9UN37;O75351;Q6PIW4-2;Q6PIW4	VPS4A;VPS4B;FIGNL1	Vacuolar protein sorting-associated protein 4A;Vacuolar protein sorting-associated protein 4B;Fidgetin-like protein 1			2.38037	1.98687	1.14005e+07	2.18958e+06	5	2
M0R073;M0QYA8;Q8IV63-2;Q8IV63-3;Q8IV63;M0QXV1;M0QXD7;M0QX88;M0R025;M0R200;M0QYG0;M0R3H2	M0R073;M0QYA8;Q8IV63-2;Q8IV63-3;Q8IV63	VRK3	Inactive serine/threonine-protein kinase VRK3			5.41133	5.15077	2.25025e+08	5.28762e+06	12	6
A0A087WY55;Q9NP79	A0A087WY55;Q9NP79	VTA1	Vacuolar protein sorting-associated protein VTA1 homolog			0.744293	0.884307	1.69191e+07	1.01001e+07	2	1
P23381;G3V2F2;G3V3R3;G3V4S4;G3V313;G3V339;G3V2C0;G3V4C7;G3V4N8;G3V5W1;G3V3S7;G3V3X0;G3V3P2;G3V227;G3V277;P23381-2;G3V5H5;P78534;G3V4A3;G3V4Q0;G3V4N0;G3V2Y7;H0YJP3	P23381;G3V2F2;G3V3R3;G3V4S4;G3V313;G3V339;G3V2C0;G3V4C7;G3V4N8;G3V5W1;G3V3S7;G3V3X0;G3V3P2;G3V227;G3V277;P23381-2	WARS	Tryptophan--tRNA ligase, cytoplasmic;T1-TrpRS;T2-TrpRS			2.19122	3.84442	1.84941e+08	4.0496e+07	23	4
Q9Y2W2;F5H5G4	Q9Y2W2;F5H5G4	WBP11	WW domain-binding protein 11			3.92213	4.34742	8.06674e+07	5.32132e+06	2	3
O75717;O75717-2;C9JYB3	O75717;O75717-2;C9JYB3	WDHD1	WD repeat and HMG-box DNA-binding protein 1			3.56126	3.56899	5.2986e+07	4.48864e+06	3	4
O75083;D6RD66;O75083-3	O75083;D6RD66;O75083-3	WDR1	WD repeat-containing protein 1			1.01261	0.981808	1.82843e+07	9.06264e+06	3	3
U3KQC1;K7EIR0;Q9BV38;A0A087X237;K7EKX5;K7EML4	U3KQC1;K7EIR0;Q9BV38;A0A087X237;K7EKX5;K7EML4	WDR18	WD repeat-containing protein 18	+		3.52495	4.21662	4.42296e+07	3.84236e+06	6	2
Q9C0J8;C9J8B4;Q9C0J8-3;Q9C0J8-2	Q9C0J8;C9J8B4;Q9C0J8-3	WDR33	pre-mRNA 3 end processing protein WDR33	+		3.01784	2.44886	2.02593e+07	2.50129e+06	4	3
P61964;V9GZ59	P61964;V9GZ59	WDR5	WD repeat-containing protein 5	+	+	3.00037	3.06959	4.4947e+07	5.61693e+06	2	4
Q9H967;C9JE56	Q9H967	WDR76	WD repeat-containing protein 76			2.36403	1.79562	1.54705e+07	3.00511e+06	2	3
Q6UXN9;C9J355;C9JBU3	Q6UXN9	WDR82	WD repeat-containing protein 82	+	+	3.57259	3.12064	2.77739e+07	2.33442e+06	3	3
F8VSE4;Q9BRX9;G3V221;H7C0S9	F8VSE4;Q9BRX9;G3V221;H7C0S9	WDR83	WD repeat domain-containing protein 83			1.87648	1.2072	2.49438e+07	6.79337e+06	4	3
Q15007;Q15007-2;A0A087X1R4	Q15007;Q15007-2;A0A087X1R4	WTAP	Pre-mRNA-splicing regulator WTAP			1.58145	0.67258	3.20168e+07	1.06983e+07	3	6
Q9HCS7	Q9HCS7	XAB2;SYF1	Pre-mRNA-splicing factor SYF1		+	0.914302	4.10363	1.02242e+08	5.42498e+07	1	4
F2Z2T2;P23025	F2Z2T2;P23025	XPA	DNA repair protein complementing XP-A cells			3.64391	4.00515	2.6185e+07	2.09471e+06	2	2
Q01831-2;Q01831	Q01831-2;Q01831	XPC	DNA repair protein complementing XP-C cells		+	4.47854	4.10969	8.0921e+07	3.62984e+06	2	1
F5H8D7;P18887;M0QYS5;M0R1U8;M0QZ96;M0R0D2	F5H8D7;P18887	XRCC1	DNA repair protein XRCC1	+		7.20711	3.4403	1.45223e+09	9.82831e+06	6	13
Q13426-3;Q13426-2;Q13426	Q13426-3;Q13426-2;Q13426	XRCC4	DNA repair protein XRCC4		+	3.7958	4.29642	5.77442e+07	4.15775e+06	3	3
P13010;C9JZ81;H7C0H9	P13010	XRCC5	X-ray repair cross-complementing protein 5	+		8.71449	3.03008	1.03594e+10	2.4661e+07	3	50
Q8IZH2-2;Q8IZH2;H7C5E4;Q8IZH2-3	Q8IZH2-2;Q8IZH2;H7C5E4	XRN1	5-3 exoribonuclease 1			4.29703	4.05938	4.18796e+07	2.13043e+06	4	6
Q9H0D6-2;Q9H0D6	Q9H0D6-2;Q9H0D6	XRN2	5-3 exoribonuclease 2	+		4.7246	6.22742	1.48782e+09	5.62733e+07	2	28
P54577	P54577	YARS	Tyrosine--tRNA ligase, cytoplasmic;Tyrosine--tRNA ligase, cytoplasmic, N-terminally processed			3.0323	2.54696	5.97606e+07	7.30471e+06	1	4
P67809;A0A087X1S2;H0Y449;C9J5V9;Q9Y2T7	P67809;A0A087X1S2;H0Y449;C9J5V9	YBX1	Nuclease-sensitive element-binding protein 1	+	+	2.17993	4.55345	1.81365e+09	4.00248e+08	5	16
P16989-2;P16989;P16989-3;H0YG22	P16989-2;P16989;P16989-3	YBX3	Y-box-binding protein 3	+	+	3.07203	2.20668	1.26025e+08	1.4986e+07	4	10
F8W0J4;O95619;F8W1B9	F8W0J4;O95619;F8W1B9	YEATS4	YEATS domain-containing protein 4		+	1.93304	2.89551	1.44649e+07	3.78804e+06	3	2
F8VU51;P49750;P49750-4;P49750-3;H0YI23;H0YIQ2	F8VU51;P49750;P49750-4;P49750-3	YLPM1	YLP motif-containing protein 1	+	+	0.777008	0.845753	3.91161e+07	2.28272e+07	6	3
Q96MU7-2;Q96MU7;J3QR07	Q96MU7-2;Q96MU7;J3QR07	YTHDC1	YTH domain-containing protein 1	+		3.51739	2.24905	2.24514e+07	1.96067e+06	3	4
Q9BYJ9	Q9BYJ9	YTHDF1	YTH domain family protein 1	+		2.73656	1.6923	2.20059e+07	3.3018e+06	1	4
A0A087WXZ3;Q9Y5A9;Q9Y5A9-2;S4R3V3;Q9BYJ9-2;S4R3J8	A0A087WXZ3;Q9Y5A9;Q9Y5A9-2	YTHDF2	YTH domain family protein 2	+		3.31934	3.24566	6.5345e+07	6.54623e+06	6	6
A0A024R7W5;A0A087X0Q1;Q7Z739;A0A087WY31	A0A024R7W5;A0A087X0Q1;Q7Z739;A0A087WY31	YTHDF3	YTH domain family protein 3	+		1.74954	1.99483	1.16385e+07	3.46125e+06	4	3
P31946-2;P31946;Q4VY19;Q4VY20	P31946-2;P31946	YWHAB	14-3-3 protein beta/alpha;14-3-3 protein beta/alpha, N-terminally processed	+		1.86787	4.09353	1.57017e+09	4.30191e+08	4	12
P62258;P62258-2;B4DJF2;I3L3T1;K7EM20;I3L0W5;K7EIT4	P62258;P62258-2	YWHAE	14-3-3 protein epsilon	+		1.92594	5.44673	1.87898e+09	4.94489e+08	7	13
P61981	P61981	YWHAG	14-3-3 protein gamma;14-3-3 protein gamma, N-terminally processed	+		2.20473	3.00117	8.57554e+08	1.86026e+08	1	9
Q04917;A2IDB2;F8WEB6;A2IDB1	Q04917;A2IDB2	YWHAH	14-3-3 protein eta			2.26483	5.57321	1.93185e+08	4.01967e+07	4	4
P27348;E9PG15	P27348;E9PG15	YWHAQ	14-3-3 protein theta	+	+	3.60546	4.20462	3.80529e+08	3.12634e+07	2	6
P63104;E7EX29;E7ESK7;B0AZS6;P63104-2;E5RIR4;E9PD24;E7EVZ2;B7Z2E6;H0YB80;E5RGE1	P63104;E7EX29;E7ESK7;B0AZS6;P63104-2	YWHAZ	14-3-3 protein zeta/delta	+		1.26477	4.73364	7.96789e+08	3.31597e+08	11	10
Q13105;Q13105-2;Q13105-3;H0Y6X2;H7C1K8	Q13105;Q13105-2;Q13105-3	ZBTB17	Zinc finger and BTB domain-containing protein 17			6.95796	7.19755	4.05314e+08	3.26013e+06	5	10
Q86T24	Q86T24	ZBTB33	Transcriptional regulator Kaiso			2.83606	3.47021	2.38226e+07	3.3362e+06	1	2
E9PBY7;E9PQ61;O75152	E9PBY7;E9PQ61;O75152	ZC3H11A	Zinc finger CCCH domain-containing protein 11A	+		6.0271	5.4949	1.97768e+08	3.03262e+06	3	8
Q6PJT7-2;Q6PJT7;Q6PJT7-5;Q6PJT7-9;H0YJA2;G3V411;Q6PJT7-10;Q6PJT7-4;Q6PJT7-3;G3V256;Q6PJT7-11;G3V4R5;G3V3Y4;G3V5I6;G3V473;G3V240;G3V572;A0A087WTC9;G3V3R9;H0YJ87	Q6PJT7-2;Q6PJT7;Q6PJT7-5;Q6PJT7-9;H0YJA2;G3V411	ZC3H14	Zinc finger CCCH domain-containing protein 14	+		5.41459	3.55071	3.17422e+08	7.44192e+06	20	12
Q8WU90;F8WB26;Q8WU90-2	Q8WU90	ZC3H15	Zinc finger CCCH domain-containing protein 15	+		1.80943	0.860943	1.50829e+07	4.3032e+06	3	4
M0QY97;Q9UPT8	M0QY97;Q9UPT8	ZC3H4	Zinc finger CCCH domain-containing protein 4			2.05787	2.92194	4.02403e+07	9.66454e+06	2	2
O60315-2;O60315;E7EUW9	O60315-2;O60315;E7EUW9	ZEB2	Zinc finger E-box-binding homeobox 2			0.885448	1.09285	6.42998e+06	3.48067e+06	3	2
Q96KR1;H0Y8W1	Q96KR1	ZFR	Zinc finger RNA-binding protein	+	+	1.50026	1.88007	7.81954e+06	2.76413e+06	2	3
P17010-2;E9PEP7;P17010;P17010-3;P08048-2;P08048-3;P08048	P17010-2;E9PEP7;P17010;P17010-3;P08048-2;P08048-3;P08048	ZFX;ZFY	Zinc finger X-chromosomal protein;Zinc finger Y-chromosomal protein			2.89846	4.4999	2.59851e+07	3.48498e+06	7	3
J3KS31;O43670-3;O43670-2;O43670;J3QRS9;O43670-4;X6R4W8	J3KS31;O43670-3;O43670-2;O43670;J3QRS9;O43670-4;X6R4W8	ZNF207	Zinc finger protein 207	+		2.79345	2.58515	2.4376e+07	3.51602e+06	7	1
P17026	P17026	ZNF22	Zinc finger protein 22			6.45638	5.91152	1.62285e+08	1.84805e+06	1	2
P17028	P17028	ZNF24	Zinc finger protein 24		+	3.38447	2.42561	5.50398e+07	5.27049e+06	1	2
Q9Y2X9-2;Q9Y2X9	Q9Y2X9-2;Q9Y2X9	ZNF281	Zinc finger protein 281			5.21309	3.94322	8.81717e+07	2.37702e+06	2	8
O60281-2;J3KNV1;O60281	O60281-2;J3KNV1;O60281	ZNF292	Zinc finger protein 292			2.32654	2.48049	2.89559e+07	5.77271e+06	3	5
Q9P2F9	Q9P2F9	ZNF319	Zinc finger protein 319		+	3.24639	4.67155	3.17163e+07	3.34211e+06	1	2
Q5BKZ1;Q5BKZ1-3	Q5BKZ1;Q5BKZ1-3	ZNF326	DBIRD complex subunit ZNF326		+	2.26454	2.35772	7.78463e+07	1.62011e+07	2	2
Q5T0B9;F5H055	Q5T0B9	ZNF362	Zinc finger protein 362			5.56073	7.52736	1.34292e+08	2.84515e+06	2	5
Q8TF68;Q8TF68-3;Q8TF68-2;E9PHB3;F5H8L7;F5H105	Q8TF68;Q8TF68-3;Q8TF68-2;E9PHB3	ZNF384	Zinc finger protein 384			7.69265	7.25454	1.07398e+09	5.19135e+06	6	9
Q6ZN55;Q6ZN55-2;M0R133;A0A087WUK5	Q6ZN55;Q6ZN55-2	ZNF574	Zinc finger protein 574			2.00682	2.31788	1.75156e+07	4.35823e+06	4	3
Q969S3	Q969S3	ZNF622	Zinc finger protein 622			1.63782	1.57395	1.23658e+07	3.97363e+06	1	2
Q14966-3;Q14966;Q14966-2;Q14966-4;C9JWN0;E7EUZ3;Q14966-5	Q14966-3;Q14966;Q14966-2;Q14966-4;C9JWN0	ZNF638	Zinc finger protein 638	+	+	1.87072	1.76209	1.27299e+07	3.48082e+06	7	4
Q9H582-2;Q9H582;A0A087WZL9	Q9H582-2;Q9H582;A0A087WZL9	ZNF644	Zinc finger protein 644			2.32073	1.50239	2.27141e+07	4.54659e+06	3	7
F5H3C1;O43264-2;O43264	F5H3C1;O43264-2;O43264	ZW10	Centromere/kinetochore protein zw10 homolog			1.55763	1.83045	1.027e+07	3.4888e+06	3	1
Q15942;C9IZ41;H0Y2Y8;H7C3D3;H7C3R3;B4DQX7	Q15942;C9IZ41;H0Y2Y8	ZYX	Zyxin	+		1.30655	3.01349	4.50675e+07	1.82202e+07	6	3
M0QYT0;M0R076;M0QZW4;M0R248	M0QYT0		uncharacterized protein			1.79465	2.65352	4.9068e+07	1.41434e+07	4	11

## Sheet: Data
Protein IDs	Majority protein IDs	Gene names	Protein names	Number of proteins	Peptides	Mol. weight [kDa]	Intensity CEBP_1	Intensity CEBP_2	Intensity CEBP_3	Intensity CEBP_4	Intensity Control_1	Intensity Control_2	Intensity Control_3	Intensity Control_4	Peptides CEBP_1	Peptides CEBP_2	Peptides CEBP_3	Peptides CEBP_4	Peptides Control_1	Peptides Control_2	Peptides Control_3	Peptides Control_4
P68133;P68032;Q5T8M8;P63267;P62736;A6NL76;F8WB63;B8ZZJ2;C9JFL5;F6UVQ4;F6QUT6	P68133;P68032;Q5T8M8;P63267;P62736;A6NL76;F8WB63;B8ZZJ2;C9JFL5;F6UVQ4;F6QUT6	ACTA1;ACTC1;ACTG2;ACTA2	Actin, alpha skeletal muscle;Actin, alpha cardiac muscle 1;Actin, gamma-enteric smooth muscle;Actin, aortic smooth muscle	11	12	42.051	3256400000	4581200000	4183900000	4369500000	2152200000	1826100000	1803600000	1435300000	10	12	11	11	9	11	11	11
O96019-2;O96019;H7C5S0;O94805	O96019-2;O96019	ACTL6A	Actin-like protein 6A	4	7	43.236	341550000	395070000	355440000	329130000	27324000	57653000	27914000	23911000	5	6	6	6	2	3	2	2
O43823;M0QYL4	O43823	AKAP8	A-kinase anchor protein 8	2	7	76.107	77143000	22498000	45803000	89531000	11586000	0	1308900	0	4	2	3	4	1	0	1	0
Q86V81;E9PB61	Q86V81;E9PB61	ALYREF	THO complex subunit 4	2	6	26.888	262410000	300240000	269530000	237540000	51049000	36266000	40904000	30661000	5	6	5	4	2	2	1	1
E9PPH5;Q9BTT0-3;Q9BTT0	E9PPH5;Q9BTT0-3;Q9BTT0	ANP32E	Acidic leucine-rich nuclear phosphoprotein 32 family member E	3	1	13.128	67747000	68889000	63710000	79014000	0	0	0	0	1	1	1	1	0	0	0	0
P04083;Q5T3N1;Q5T3N0	P04083;Q5T3N1	ANXA1	Annexin A1	3	13	38.714	2216600000	2646900000	1996800000	2492500000	610970000	661820000	729350000	699060000	12	12	12	12	10	10	10	10
F5H8F7;Q9UBL3-2;Q9UBL3-3;Q9UBL3	F5H8F7;Q9UBL3-2;Q9UBL3-3;Q9UBL3	ASH2L	Set1/Ash2 histone methyltransferase complex subunit ASH2	4	2	55.324	26677000	14898000	10258000	10862000	0	0	0	0	2	1	1	1	0	0	0	0
P25705;P25705-2;P25705-3;K7EK77;K7ERX7;K7EJP1;K7ENJ4;K7EQH4;K7ESA0	P25705;P25705-2;P25705-3;K7EK77	ATP5A1	ATP synthase subunit alpha, mitochondrial	9	16	59.75	480120000	546740000	430010000	536990000	113440000	145910000	27344000	30674000	12	11	8	11	4	5	2	4
Q8WWM7-6;Q8WWM7-8;Q8WWM7-5;Q8WWM7-4;Q8WWM7-9;Q8WWM7-2;H3BUF6;Q8WWM7;Q8WWM7-3;H3BSK9;Q8WWM7-7;H3BUE3;H3BSQ5	Q8WWM7-6;Q8WWM7-8;Q8WWM7-5;Q8WWM7-4;Q8WWM7-9;Q8WWM7-2;H3BUF6;Q8WWM7;Q8WWM7-3;H3BSK9;Q8WWM7-7	ATXN2L	Ataxin-2-like protein	13	8	102.89	112220000	134650000	102490000	74443000	9905800	4010400	31656000	10196000	4	5	4	3	1	1	2	1
O75934	O75934	BCAS2	Pre-mRNA-splicing factor SPF27	1	7	26.131	252370000	351460000	292520000	376390000	139460000	142760000	187250000	134660000	3	5	4	5	4	4	4	3
Q9NYF8-2;Q9NYF8;Q9NYF8-4;Q9NYF8-3;E9PK91;E9PK09;E9PQN2;E9PKI6;E9PJA7;H0YF14;H0YF63;H0YF00	Q9NYF8-2;Q9NYF8;Q9NYF8-4;Q9NYF8-3;E9PK91;E9PK09;E9PQN2;E9PKI6;E9PJA7	BCLAF1	Bcl-2-associated transcription factor 1	12	14	105.95	664380000	857860000	772450000	884660000	172990000	150750000	208050000	203470000	11	13	12	12	6	6	5	6
J3QT28;O43684-2;O43684;J3QSX4	J3QT28;O43684-2;O43684;J3QSX4	BUB3	Mitotic checkpoint protein BUB3	4	2	31.703	65879000	60443000	52771000	72517000	24479000	23198000	8590300	0	2	2	2	2	2	2	1	0
Q9Y224;G3V4C6;H0YJB9;G3V4E7	Q9Y224;G3V4C6;H0YJB9	C14orf166	UPF0568 protein C14orf166	4	4	28.068	97687000	84967000	97597000	134310000	0	0	0	0	3	2	3	3	0	0	0	0
Q13185;S4R2Y4;C9JMM0;B8ZZ43	Q13185;S4R2Y4;C9JMM0;B8ZZ43	CBX3	Chromobox protein homolog 3	4	7	20.811	693370000	620580000	698220000	681770000	91990000	68463000	83410000	77517000	5	6	6	7	2	1	2	2
Q8IX12-2;Q8IX12;F5H3E1;F5H1H2;F5H2E6;H0YFJ7	Q8IX12-2;Q8IX12	CCAR1	Cell division cycle and apoptosis regulator protein 1	6	5	131.04	76501000	32870000	12818000	5757500	0	0	0	0	1	3	3	3	0	0	0	0
F8VQ14;F5GWF6;P78371;P78371-2	F8VQ14;F5GWF6;P78371;P78371-2	CCT2	T-complex protein 1 subunit beta	4	16	44.812	1357600000	1384600000	1107800000	1264300000	504450000	422400000	537580000	440520000	13	14	14	14	8	10	10	11
P50991;P50991-2	P50991;P50991-2	CCT4	T-complex protein 1 subunit delta	2	8	57.924	485590000	548990000	766610000	541050000	357280000	270530000	334460000	401010000	3	4	7	5	6	5	5	5
P48643;E7ENZ3;B7ZAR1;E9PCA1;P48643-2;D6RIZ7;H0Y914	P48643;E7ENZ3;B7ZAR1;E9PCA1;P48643-2	CCT5	T-complex protein 1 subunit epsilon	7	15	59.67	842840000	780770000	718340000	753150000	348300000	370380000	394880000	439190000	14	14	11	14	6	6	7	8
P50990;P50990-2;P50990-3;H7C4C8;H7C2U0	P50990;P50990-2;P50990-3	CCT8	T-complex protein 1 subunit theta	5	19	59.62	1127000000	1112100000	947430000	1074600000	395900000	306170000	267870000	385510000	15	15	14	14	9	8	8	9
Q99459	Q99459	CDC5L	Cell division cycle 5-like protein	1	12	92.25	238810000	284740000	301440000	361040000	43088000	64646000	24921000	39630000	6	7	8	9	2	3	2	1
Q6P1J9	Q6P1J9	CDC73	Parafibromin	1	2	60.576	27726000	23620000	24634000	28470000	0	0	0	0	1	1	1	1	0	0	0	0
P50750;P50750-2;X6RE90	P50750;P50750-2;X6RE90	CDK9	Cyclin-dependent kinase 9	3	4	42.777	17355000	15152000	22780000	0	68046000	56599000	109540000	83663000	1	1	2	0	2	2	3	3
P17676-2;LIP_MutR208L;LIP_MutR208A	P17676-2	CEBPB	CCAAT/enhancer-binding protein beta	3	33	33.591	182060000	407000000	412280000	491590000	0	0	0	0	25	26	29	29	6	6	8	3
P17676	P17676	CEBPB	CCAAT/enhancer-binding protein beta	1	35	36.105	118590000000	121630000000	98925000000	117390000000	158870000	254770000	274950000	139590000	27	28	31	31	6	6	8	3
Q92879-2;Q92879-3;Q92879-6;Q92879;Q92879-4;G5EA30;Q92879-5;E9PQK4;E9PSH0;E9PKU1;E9PKA1;F5H4Y5;F5H0D8	Q92879-2;Q92879-3;Q92879-6;Q92879;Q92879-4;G5EA30;Q92879-5;E9PQK4;E9PSH0;E9PKU1	CELF1	CUGBP Elav-like family member 1	13	7	51.545	147900000	149310000	79999000	85089000	5669600	11491000	12382000	18826000	5	7	3	3	1	1	2	1
P23528;G3V1A4;E9PP50;E9PK25;E9PQB7;E9PLJ3;E9PS23;Q9Y281-3;Q9Y281	P23528;G3V1A4;E9PP50;E9PK25;E9PQB7;E9PLJ3;E9PS23	CFL1	Cofilin-1	9	12	18.502	2716500000	2533900000	2484100000	2470100000	821330000	638810000	736340000	977650000	11	12	12	12	10	8	10	11
F5GWX5;Q14839;Q14839-2;Q8TDI0;K7EMY3;Q12873-2;Q12873;Q12873-3;F5H6N4;I3L229;H7C3H7;H7C0J3;F2Z2R5	F5GWX5;Q14839;Q14839-2	CHD4	Chromodomain-helicase-DNA-binding protein 4	13	22	217.1	510720000	536980000	535490000	641680000	2819800	6864700	9235500	0	17	18	18	18	1	2	2	0
Q9Y3Y2-4;Q9Y3Y2;Q9Y3Y2-3;A0A087X1B7;X6R700;Q5T7Y7	Q9Y3Y2-4;Q9Y3Y2;Q9Y3Y2-3;A0A087X1B7;X6R700	CHTOP	Chromatin target of PRMT1 protein	6	5	21.918	366660000	383070000	316560000	370030000	142530000	49620000	120310000	99512000	4	4	4	4	2	3	3	3
C9JEV9;O95639-3;O95639-2;O95639	C9JEV9;O95639-3;O95639-2;O95639	CPSF4	Cleavage and polyadenylation specificity factor subunit 4	4	1	23.653	23729000	24535000	14314000	0	0	0	0	0	1	1	1	0	0	0	0	0
Q16630-3;F8WJN3;Q16630;Q16630-2;F8W084	Q16630-3;F8WJN3;Q16630;Q16630-2	CPSF6	Cleavage and polyadenylation specificity factor subunit 6	5	7	52.325	95098000	145510000	62887000	110690000	98438000	140130000	118020000	117560000	4	5	3	6	6	5	2	4
F5H669;Q8N684-2;Q8N684;Q8N684-3;J3QT54;F5H6M0;F5H047	F5H669;Q8N684-2;Q8N684;Q8N684-3;J3QT54;F5H6M0;F5H047	CPSF7	Cleavage and polyadenylation specificity factor subunit 7	7	2	41.265	38549000	0	22910000	26687000	12248000	12862000	8599500	13490000	1	0	1	1	1	2	1	1
P67870;Q5SRQ6;Q5SRQ3;N0E472;N0E644	P67870;Q5SRQ6;Q5SRQ3	CSNK2B;CSNK2B-LY6G5B-1181	Casein kinase II subunit beta	5	5	24.942	185810000	188880000	212200000	220740000	87424000	67408000	18923000	100110000	3	3	4	4	3	3	1	3
Q05048;A3KFI9	Q05048;A3KFI9	CSTF1	Cleavage stimulation factor subunit 1	2	2	48.357	6224400	0	15024000	12020000	25227000	29193000	30992000	28608000	1	0	1	1	1	1	1	1
E9PID8;P33240-2;P33240;E7EWR4	E9PID8;P33240-2;P33240;E7EWR4	CSTF2	Cleavage stimulation factor subunit 2	4	4	46.665	21133000	28041000	22083000	25382000	26746000	24333000	29242000	28426000	2	3	4	3	2	2	2	2
Q12996;Q12996-3;E9PJ06;H0YE74;Q12996-2	Q12996;Q12996-3;E9PJ06;H0YE74;Q12996-2	CSTF3	Cleavage stimulation factor subunit 3	5	2	82.921	17532000	21472000	19149000	25026000	27651000	61094000	24121000	53015000	1	1	1	2	2	2	1	2
Q92499;Q92499-3;F1T0B3;A0A087X2G1;Q92499-2	Q92499;Q92499-3;F1T0B3;A0A087X2G1;Q92499-2	DDX1	ATP-dependent RNA helicase DDX1	5	8	82.431	201910000	300940000	358070000	307460000	32812000	34514000	37448000	11692000	6	8	8	8	2	4	4	1
Q92841-3;H3BLZ8	Q92841-3;H3BLZ8	DDX17	Probable ATP-dependent RNA helicase DDX17	2	18	72.556	638610000	494520000	616020000	665260000	138880000	92287000	167280000	66485000	16	13	15	16	11	11	12	8
Q9NVP1	Q9NVP1	DDX18	ATP-dependent RNA helicase DDX18	1	5	75.406	18793000	44739000	21462000	55595000	0	0	0	0	1	3	2	3	0	0	0	0
Q9NR30;Q9NR30-2	Q9NR30;Q9NR30-2	DDX21	Nucleolar RNA helicase 2	2	24	87.343	806820000	820940000	769940000	856070000	117200000	73360000	75862000	103800000	20	19	19	19	3	5	4	6
O00571-2;O00571;O15523-2;O15523;A0A087WVZ1	O00571-2;O00571;O15523-2;O15523	DDX3X;DDX3Y	ATP-dependent RNA helicase DDX3X;ATP-dependent RNA helicase DDX3Y	5	14	71.354	344680000	365030000	286830000	357600000	50165000	90000000	53399000	45425000	9	10	12	8	3	5	3	4
Q86XP3-2;Q86XP3	Q86XP3-2;Q86XP3	DDX42	ATP-dependent RNA helicase DDX42	2	3	90.067	0	17895000	11349000	13362000	0	0	0	0	1	1	1	2	0	0	0	0
P17844-2;P17844;J3KTA4;J3QSF1;J3QRQ7;X6RLV5;J3QR02;J3KRX8;J3KRZ1	P17844-2;P17844;J3KTA4	DDX5	Probable ATP-dependent RNA helicase DDX5	9	19	60.563	1279800000	1521500000	1562700000	1491000000	341450000	391220000	368960000	376680000	16	16	15	15	8	9	9	9
A0A087WVC1;A0A087WVB0;Q9BQ39	A0A087WVC1;A0A087WVB0;Q9BQ39	DDX50	ATP-dependent RNA helicase DDX50	3	7	82.226	19120000	46964000	42719000	29522000	0	0	0	0	3	4	4	4	1	1	0	1
O43143	O43143	DHX15	Putative pre-mRNA-splicing factor ATP-dependent RNA helicase DHX15	1	6	90.932	44344000	55148000	32535000	80749000	0	0	0	0	3	2	2	2	1	1	1	0
E7EWK3;Q9H2U1-3;Q9H2U1-2;Q9H2U1	E7EWK3;Q9H2U1-3;Q9H2U1-2;Q9H2U1	DHX36	Probable ATP-dependent RNA helicase DHX36	4	6	91.43	86832000	137120000	78283000	111250000	0	0	0	0	2	4	3	4	0	0	0	0
F5H658;Q14562;S4R3S0;K7END7	F5H658;Q14562	DHX8	ATP-dependent RNA helicase DHX8	4	6	134	92660000	68844000	65983000	56208000	9301700	10309000	18567000	8550900	3	3	5	3	1	1	1	1
Q08211	Q08211	DHX9	ATP-dependent RNA helicase A	1	9	140.96	370840000	367870000	421470000	464450000	32490000	10422000	9545900	21505000	8	7	8	8	3	2	1	1
Q9C005	Q9C005	DPY30	Protein dpy-30 homolog	1	2	11.25	58782000	58277000	49103000	62950000	47211000	0	23155000	7908400	2	2	2	2	2	1	2	1
P15924;P15924-3;P15924-2	P15924;P15924-3;P15924-2	DSP	Desmoplakin	3	40	331.77	1406900000	1637100000	1451200000	1733000000	781370000	667600000	704490000	593420000	25	28	31	26	20	18	20	18
P63167;Q96FJ2;F8VXI7;F8VXL2;F8VRV5	P63167;Q96FJ2	DYNLL1;DYNLL2	Dynein light chain 1, cytoplasmic;Dynein light chain 2, cytoplasmic	5	4	10.366	70838000	131010000	34968000	104270000	163740000	233330000	418400000	201880000	3	3	1	2	3	3	3	2
Q5VTE0;P68104;A0A087WVQ9;A0A087WV01;Q05639;A6PW80;Q5JR01	Q5VTE0;P68104;A0A087WVQ9;A0A087WV01	EEF1A1P5;EEF1A1	Putative elongation factor 1-alpha-like 3;Elongation factor 1-alpha 1	7	19	50.184	4016200000	4899800000	3564100000	4590800000	424320000	605380000	824480000	766810000	14	15	15	15	7	6	13	9
Q15029-2;Q15029-3;Q15029;K7EP67;K7EJ74	Q15029-2;Q15029-3;Q15029	EFTUD2	116 kDa U5 small nuclear ribonucleoprotein component	5	13	105.38	941850000	1076100000	1096200000	1056400000	366220000	350970000	382420000	395220000	9	11	12	12	9	6	10	8
P05198;H0YJS4;G3V4T5	P05198;H0YJS4;G3V4T5	EIF2S1	Eukaryotic translation initiation factor 2 subunit 1	3	4	36.112	197340000	86004000	75951000	83048000	14788000	14572000	16445000	0	4	3	3	3	1	1	2	0
Q14152;Q14152-2	Q14152;Q14152-2	EIF3A	Eukaryotic translation initiation factor 3 subunit A	2	16	166.57	454350000	480860000	347650000	459500000	137540000	72471000	58336000	100660000	12	12	13	12	4	6	3	4
P38919;I3L3H2	P38919	EIF4A3	Eukaryotic initiation factor 4A-III;Eukaryotic initiation factor 4A-III, N-terminally processed	2	9	46.871	561070000	648290000	507560000	559370000	74941000	184810000	168970000	67388000	7	7	8	8	3	5	6	6
Q15717;Q15717-2;M0QZR9;M0R055	Q15717;Q15717-2;M0QZR9	ELAVL1	ELAV-like protein 1	4	11	36.091	399860000	517450000	417310000	372230000	204150000	87929000	185710000	153980000	6	9	7	7	7	4	6	7
Q92979	Q92979	EMG1	Ribosomal RNA small subunit methyltransferase NEP1	1	2	26.72	12557000	15581000	17100000	12788000	49637000	53029000	49241000	37803000	1	1	1	1	2	1	1	1
Q5HY54;Q60FE5;P21333-2;P21333;A0A087WWY3;H0Y5C6;F8WE98;Q14315-2;Q14315	Q5HY54;Q60FE5;P21333-2;P21333;A0A087WWY3	FLNA	Filamin-A	9	28	276.55	790080000	731690000	628510000	750970000	67172000	52657000	83115000	46041000	20	16	18	21	5	3	4	2
E7EN95;O75369-7;O75369-6;O75369-3;O75369-2;O75369-9;O75369;O75369-8;O75369-5;O75369-4	E7EN95;O75369-7;O75369-6;O75369-3;O75369-2;O75369-9;O75369;O75369-8;O75369-5;O75369-4	FLNB	Filamin-B	10	9	256.28	110290000	175630000	153160000	96670000	7019300	1278400	24836000	35231000	6	6	8	5	1	1	1	3
Q96AE4;Q96AE4-2;E9PEB5;C9JSZ1	Q96AE4;Q96AE4-2;E9PEB5	FUBP1	Far upstream element-binding protein 1	4	8	67.56	211090000	216180000	154790000	169120000	33632000	16837000	40956000	19289000	5	6	4	5	3	2	3	1
P35637-2;P35637;H3BPE7;A0A075B7D9;Q92804-2;Q92804	P35637-2;P35637;H3BPE7	FUS	RNA-binding protein FUS	6	3	53.354	130020000	169260000	138100000	120870000	121720000	133020000	218770000	172260000	2	2	3	2	2	2	2	2
Q96QD9;Q96QD9-2;Q96QD9-4;Q96QD9-3;H9KVC6;H9KVD1;H9KVC1;H9KVD5	Q96QD9;Q96QD9-2;Q96QD9-4;Q96QD9-3;H9KVC6	FYTTD1	UAP56-interacting factor	8	10	35.818	78847000	64432000	57932000	66440000	8095500	7695700	40641000	5172400	5	4	4	5	3	3	3	3
Q13283;E5RH42;Q13283-2;E5RJU8;E5RI46;E5RIF8;E5RIZ6	Q13283;E5RH42;Q13283-2;E5RJU8	G3BP1	Ras GTPase-activating protein-binding protein 1	7	10	52.164	353670000	463950000	455270000	368850000	13196000	0	0	5603900	5	7	7	7	1	0	0	1
P04406;P04406-2;E7EUT5	P04406;P04406-2;E7EUT5	GAPDH	Glyceraldehyde-3-phosphate dehydrogenase	3	17	36.053	2648600000	4084500000	3413100000	3437700000	1253100000	1058500000	1243600000	987220000	14	16	15	16	14	14	12	14
Q86YP4-2;Q86YP4;Q86YP4-3	Q86YP4-2;Q86YP4;Q86YP4-3	GATAD2A	Transcriptional repressor p66-alpha	3	5	65.225	24919000	43953000	39167000	46573000	0	0	0	0	2	2	4	3	0	0	0	0
Q8WXI9	Q8WXI9	GATAD2B	Transcriptional repressor p66-beta	1	6	65.26	186150000	175980000	176720000	200750000	28716000	21546000	17332000	31365000	4	4	6	4	2	2	2	2
Q9BVP2-2;Q9BVP2;C9JYH9;C9JZT7;B4DMU5	Q9BVP2-2;Q9BVP2	GNL3	Guanine nucleotide-binding protein-like 3	5	5	60.54	118890000	97948000	75687000	109110000	6557300	0	0	0	4	3	2	3	1	0	0	1
P62993-2;P62993	P62993-2;P62993	GRB2	Growth factor receptor-bound protein 2	2	1	20.557	34824000	47328000	43841000	26941000	0	20720000	21698000	18934000	1	1	1	1	0	1	1	1
M0QX71;Q9BQ67	M0QX71;Q9BQ67	GRWD1	Glutamate-rich WD repeat-containing protein 1	2	1	25.477	69052000	33866000	45486000	43039000	0	0	0	0	1	1	1	1	0	0	0	0
P78347-2;P78347-4;P78347-3;P78347;P78347-5	P78347-2;P78347-4;P78347-3;P78347	GTF2I	General transcription factor II-I	5	18	107.97	702090000	1005400000	799870000	650180000	668170000	646310000	606480000	614430000	15	15	13	14	14	8	12	10
Q9UKN8	Q9UKN8	GTF3C4	General transcription factor 3C polypeptide 4	1	1	91.981	11556000	10315000	16176000	9618700	0	0	0	0	1	1	1	1	0	0	0	0
Q71UI9;Q71UI9-4;Q71UI9-2;C9J0D1	Q71UI9;Q71UI9-4;Q71UI9-2;C9J0D1	H2AFV	Histone H2A.V;Histone H2A	4	6	13.509	14538000	0	37093000	40625000	0	0	0	0	6	5	5	6	0	0	0	1
K7EK07;P84243;P68431;K7EMV3;B4DEB1;K7ES00	K7EK07;P84243;P68431;K7EMV3;B4DEB1;K7ES00	H3F3B;H3F3A;HIST1H3A	Histone H3;Histone H3.3;Histone H3.1	6	13	14.914	1901000000	2214400000	1822200000	5639700000	29622000	33618000	19224000	15850000	9	9	10	10	2	2	1	1
P51610-2;P51610;P51610-4;A6NEM2;H7C1C4;P51610-3	P51610-2;P51610;P51610-4;A6NEM2	HCFC1	Host cell factor 1;HCF N-terminal chain 1;HCF N-terminal chain 2;HCF N-terminal chain 3;HCF N-terminal chain 4;HCF N-terminal chain 5;HCF N-terminal chain 6;HCF C-terminal chain 1;HCF C-terminal chain 2;HCF C-terminal chain 3;HCF C-terminal chain 4;HCF C-terminal chain 5;HCF C-terminal chain 6	6	7	201.85	149940000	73734000	147330000	135450000	15988000	17081000	26623000	0	6	3	5	6	1	1	1	0
Q13547;Q5TEE2	Q13547;Q5TEE2	HDAC1	Histone deacetylase 1	2	9	55.102	106790000	116290000	133180000	115600000	0	0	0	0	7	5	6	6	2	3	2	2
Q92769-3;Q92769;H3BM24;E5RFI6;E5RJ04;E5RGV4;E5RHE7;E5RH52;E5RG37;E5RFP9;E5RK19	Q92769-3;Q92769;H3BM24	HDAC2	Histone deacetylase 2	11	10	51.998	536740000	756290000	588540000	800040000	93863000	94335000	75225000	87864000	7	7	8	8	4	6	4	4
P16401	P16401	HIST1H1B	Histone H1.5	1	5	22.58	7847700000	1461900000	1443100000	1261300000	34128000	0	0	0	5	4	5	5	2	1	1	1
P16403	P16403	HIST1H1C	Histone H1.2	1	9	21.364	286210000	59919000	287400000	305100000	1934900	31770000	1326900	0	7	7	7	7	4	5	4	2
P10412	P10412	HIST1H1E	Histone H1.4	1	10	21.865	4944600000	6505700000	5699700000	6260300000	102070000	172220000	160910000	159270000	7	7	6	7	3	3	3	2
P62805	P62805	HIST1H4A	Histone H4	1	16	11.367	15571000000	20201000000	16067000000	16375000000	125930000	102950000	99316000	140760000	14	15	14	14	3	4	3	6
P17096-2;P17096;P17096-3	P17096-2;P17096;P17096-3	HMGA1	High mobility group protein HMG-I/HMG-Y	3	1	10.679	0	69491000	57979000	49522000	8237700	4614500	0	0	0	1	1	1	1	1	1	0
Q13151	Q13151	HNRNPA0	Heterogeneous nuclear ribonucleoprotein A0	1	6	30.84	253190000	328810000	242870000	305890000	133210000	122950000	152600000	93465000	4	6	5	5	4	4	4	4
P22626;P22626-2;A0A087WUI2	P22626;P22626-2;A0A087WUI2	HNRNPA2B1	Heterogeneous nuclear ribonucleoproteins A2/B1	3	26	37.429	2861500000	4044700000	3725900000	3508800000	2215600000	2073300000	1920700000	2010900000	17	19	17	19	16	18	17	16
P51991-2;P51991;H7C1J8	P51991-2;P51991	HNRNPA3	Heterogeneous nuclear ribonucleoprotein A3	3	12	37.029	606600000	458850000	681090000	612160000	350790000	215510000	174260000	293660000	10	8	10	9	4	5	4	5
D6R9P3;D6RD18;Q99729-3;D6RBZ0;A0A087WZV1;Q99729-2;Q99729-4;Q99729	D6R9P3;D6RD18;Q99729-3;D6RBZ0;A0A087WZV1;Q99729-2;Q99729-4;Q99729	HNRNPAB	Heterogeneous nuclear ribonucleoprotein A/B	8	6	30.302	570350000	560130000	546260000	562260000	259990000	176160000	166230000	186180000	6	6	6	5	5	3	3	3
P07910-2;P07910;G3V4W0;B4DY08;G3V4C1;G3V2Q1;P07910-4;G3V576;G3V555;G3V575;G3V5X6;G3V3K6;G3V251;B4DSU6;P07910-3;G3V4M8;G3V2D6;O60812;B7ZW38;B2RXH8;G3V5V7;G3V2H6	P07910-2;P07910;G3V4W0;B4DY08;G3V4C1;G3V2Q1;P07910-4;G3V576;G3V555;G3V575;G3V5X6;G3V3K6;G3V251;B4DSU6;P07910-3	HNRNPC	Heterogeneous nuclear ribonucleoproteins C1/C2	22	20	32.337	3443300000	5599100000	3643100000	4634700000	1052700000	1058600000	1111000000	1046500000	10	14	15	13	11	14	12	13
Q14103-3;Q14103;D6RAF8;H0Y8G5;D6RD83	Q14103-3;Q14103;D6RAF8;H0Y8G5;D6RD83	HNRNPD	Heterogeneous nuclear ribonucleoprotein D0	5	11	32.834	1295000000	1229500000	1281100000	1554300000	599520000	391640000	475390000	530870000	5	7	7	7	5	4	5	5
P52597	P52597	HNRNPF	Heterogeneous nuclear ribonucleoprotein F;Heterogeneous nuclear ribonucleoprotein F, N-terminally processed	1	8	45.671	1129000000	1407700000	1182900000	1374600000	295670000	316680000	359960000	251630000	7	8	7	8	4	5	6	4
E9PCY7;P31943;G8JLB6;D6RBM0;D6RIU0;D6RAM1;E5RGV0;D6R9T0;D6RFM3;D6RIT2;D6RDU3;D6RJ04;D6RIH9;E7EQJ0;E7EN40;D6RDL0;E5RGH4;H0YB39;D6RF17;H0YAQ2;E5RJ94;D6R9D3;H0YBD7;H0YBG7	E9PCY7;P31943;G8JLB6;D6RBM0;D6RIU0;D6RAM1;E5RGV0;D6R9T0;D6RFM3;D6RIT2;D6RDU3;D6RJ04;D6RIH9;E7EQJ0;E7EN40	HNRNPH1	Heterogeneous nuclear ribonucleoprotein H;Heterogeneous nuclear ribonucleoprotein H, N-terminally processed	24	11	47.087	1122000000	1286700000	967880000	1496600000	653680000	571700000	474480000	504250000	8	8	9	9	6	6	6	5
P55795	P55795	HNRNPH2	Heterogeneous nuclear ribonucleoprotein H2;Heterogeneous nuclear ribonucleoprotein H2, N-terminally processed	1	6	49.263	16694000	60685000	38984000	46483000	10571000	0	13342000	0	5	6	4	5	4	3	3	2
P61978-3;P61978-2;P61978;Q5T6W5;Q5T6W2;S4R457;Q5T6W1;S4R359	P61978-3;P61978-2;P61978;Q5T6W5;Q5T6W2	HNRNPK	Heterogeneous nuclear ribonucleoprotein K	8	17	48.562	1143200000	1151100000	1000100000	1173000000	305280000	276770000	328660000	357830000	11	12	13	11	8	7	5	7
P14866;M0QXS5;P14866-2;M0R1W6;B4DVF8;M0QYL7	P14866;M0QXS5;P14866-2	HNRNPL	Heterogeneous nuclear ribonucleoprotein L	6	21	64.132	1560500000	1610000000	1486900000	1762500000	546790000	501600000	487540000	665220000	16	18	16	16	10	13	11	13
P52272-2;P52272;A0A087X0X3;M0QZM1;M0R019;M0R2T0;M0R2I7;M0QYQ7;M0R0N3;M0R0Y6;M0QY96;M0QYL3	P52272-2;P52272;A0A087X0X3;M0QZM1	HNRNPM	Heterogeneous nuclear ribonucleoprotein M	12	45	73.62	5231300000	6717100000	4941000000	6003000000	1247100000	1342900000	1378400000	1106000000	32	38	35	33	20	23	24	21
Q00839-2;Q5RI18	Q00839-2	HNRNPU	Heterogeneous nuclear ribonucleoprotein U	2	25	88.979	29163000	0	48904000	51672000	11506000	0	0	0	14	17	15	17	10	9	9	10
Q00839	Q00839	HNRNPU	Heterogeneous nuclear ribonucleoprotein U	1	27	90.583	3871900000	4112500000	3518400000	4204600000	971430000	1065500000	834250000	820010000	13	19	16	17	10	11	10	11
M0R3F1;Q9BUJ2-4;B7Z4B8;Q9BUJ2-2;Q9BUJ2;Q9BUJ2-3;M0QYZ0;M0QYM5;M0QYI8;Q9BUJ2-5	M0R3F1;Q9BUJ2-4;B7Z4B8;Q9BUJ2-2;Q9BUJ2;Q9BUJ2-3;M0QYZ0	HNRNPUL1	Heterogeneous nuclear ribonucleoprotein U-like protein 1	10	8	71.611	331950000	434300000	355100000	517840000	121580000	130070000	137090000	147680000	6	8	6	7	4	4	4	4
O14979-3;O14979-2;A0A087WUK2;O14979	O14979-3;O14979-2;A0A087WUK2;O14979	HNRPDL	Heterogeneous nuclear ribonucleoprotein D-like	4	5	27.191	487290000	587450000	503950000	483350000	243090000	277590000	148440000	416370000	4	4	4	4	4	4	3	4
Q5SSJ5;B0QZK4;X6RGJ2;Q5SSJ5-2;Q5SSJ5-3;Q5SWC8;B0QZK9;B0QZK8;Q5SSJ5-5	Q5SSJ5;B0QZK4;X6RGJ2;Q5SSJ5-2;Q5SSJ5-3	HP1BP3	Heterochromatin protein 1-binding protein 3	9	8	61.206	275620000	390410000	289400000	311890000	0	0	0	0	6	7	6	7	0	0	0	0
P08107;P08107-2;V9GZ37	P08107;P08107-2;V9GZ37	HSPA1A	Heat shock 70 kDa protein 1A/1B	3	42	70.051	11136000000	14111000000	11428000000	14018000000	880460000	1132600000	1113500000	1084100000	37	38	38	37	19	20	21	22
P11021	P11021	HSPA5	78 kDa glucose-regulated protein	1	48	72.332	14086000000	15393000000	13382000000	14963000000	1351300000	1793500000	2001600000	1687200000	41	41	39	40	23	23	19	20
P10809;E7ESH4;E7EXB4;P10809-2;C9JL25;C9JL19;C9JCQ4;C9J0S9	P10809;E7ESH4	HSPD1	60 kDa heat shock protein, mitochondrial	8	38	61.054	8182500000	7760900000	8134300000	8362100000	2831700000	2872600000	2543200000	2812500000	31	31	31	32	24	23	23	25
Q16666-2;Q16666;Q16666-3;Q16666-6;X6RHM1;H3BM18;H3BR65;H3BVE6;H3BR88;X6RHR0;Q6K0P9-6;Q6K0P9-5;Q6K0P9-4;Q6K0P9-3;Q6K0P9-2;Q6K0P9	Q16666-2;Q16666;Q16666-3;Q16666-6	IFI16	Gamma-interferon-inducible protein 16	16	15	82.095	458190000	494620000	452700000	485810000	17858000	23831000	57916000	9495200	10	11	9	11	1	3	2	2
Q13123;A0A087X1R5;Q9H4P6;E7EQZ7;D6REL4	Q13123;A0A087X1R5;Q9H4P6;E7EQZ7	IK	Protein Red	5	6	65.601	157400000	93437000	99435000	89630000	41650000	12376000	54766000	44798000	4	2	3	3	2	1	2	3
B4DY09;Q12905;X6R6Z1	B4DY09;Q12905;X6R6Z1	ILF2	Interleukin enhancer-binding factor 2	3	4	38.91	190650000	234660000	203410000	210190000	12334000	0	0	32319000	3	3	4	3	1	0	0	1
Q12906;Q12906-7;Q12906-5;Q12906-4;Q12906-2;Q12906-6;Q12906-3;K7EKJ9;K7ERM6;K7ENK6;K7EM82;K7EJ09;K7ER69;K7EQR9;Q96SI9-2;Q96SI9;K7EQ75;K7EPG3;K7ELV3;K7EKY0	Q12906;Q12906-7;Q12906-5;Q12906-4;Q12906-2;Q12906-6;Q12906-3	ILF3	Interleukin enhancer-binding factor 3	20	15	95.337	929310000	1169400000	916970000	1111400000	262610000	305150000	273970000	216510000	11	10	9	10	7	6	6	7
P46940;H0YLE8	P46940;H0YLE8	IQGAP1	Ras GTPase-activating-like protein IQGAP1	2	22	189.25	368900000	420540000	270870000	380980000	17673000	24215000	17497000	25736000	13	14	11	13	2	3	2	3
P14923;C9JTX4;C9J826;C9JK18;C9JKY1	P14923	JUP	Junction plakoglobin	5	12	81.744	406060000	437610000	510160000	339440000	141720000	115920000	135100000	99824000	7	8	9	7	6	6	4	5
Q07666;Q07666-3;Q07666-2	Q07666;Q07666-3;Q07666-2	KHDRBS1	KH domain-containing, RNA-binding, signal transduction-associated protein 1	3	8	48.227	486420000	285110000	464090000	634000000	241230000	99183000	184980000	146700000	6	6	6	6	5	2	4	4
Q92945;A0A087WTP3;M0R0I5;M0QYH3;M0QXW7;M0QYG1;M0R0C6;M0R3J3	Q92945;A0A087WTP3;M0R0I5	KHSRP	Far upstream element-binding protein 2	8	10	73.114	105010000	276510000	109740000	193810000	73829000	46591000	63751000	47720000	5	6	5	7	3	4	4	3
Q8N163-2;Q8N163;G3V119;H0YB24;H0YC69;E5RGU7;E5RFJ3;H0YC58;E5RHJ4	Q8N163-2;Q8N163	KIAA1967	DBIRD complex subunit KIAA1967	9	10	103.14	257410000	232900000	244330000	264650000	387280000	406860000	511710000	339780000	7	6	6	6	9	9	9	8
Q07866-8;G3V2E7;Q07866-2;Q07866-3;Q07866;F8W6L3;Q07866-7;G3V3H3;Q07866-5;Q07866-10;Q07866-6;G3V5R9;Q07866-4;Q07866-9;E7EVH7;G5E9S8;G3V2P7;H0YJU9;H0YJL0;H0YJT3;H0YG16;H0YGB8	Q07866-8;G3V2E7;Q07866-2;Q07866-3;Q07866;F8W6L3;Q07866-7;G3V3H3;Q07866-5;Q07866-10;Q07866-6;G3V5R9;Q07866-4;Q07866-9;E7EVH7;G5E9S8	KLC1	Kinesin light chain 1	22	15	62.825	686340000	694550000	597060000	589230000	75772000	51437000	57851000	92255000	13	15	12	10	5	5	4	7
C9J352;C9JWD9;F2Z3G4;C9J4U1;C9JYI4;P52294	C9J352;C9JWD9;F2Z3G4;C9J4U1;C9JYI4;P52294	KPNA1	Importin subunit alpha-5	6	1	19.389	19925000	22557000	19412000	20102000	0	6201200	6260500	5787300	1	1	1	1	0	1	1	1
O00629;H7C4F6	O00629;H7C4F6	KPNA4	Importin subunit alpha-3	2	2	57.886	15396000	9674000	9264400	15567000	0	0	0	0	1	2	1	1	1	0	0	1
Q14974;Q14974-2;J3KTM9;J3QRG4;J3QR48;J3QKQ5	Q14974;Q14974-2;J3KTM9	KPNB1	Importin subunit beta-1	6	11	97.169	497160000	582220000	682270000	708240000	178260000	143470000	190410000	161380000	9	9	10	11	6	5	5	5
P02545-2;P02545-6;P02545-3;P02545;Q5TCI8;P02545-5;P02545-4;H0YAB0	P02545-2;P02545-6;P02545-3;P02545;Q5TCI8;P02545-5;P02545-4	LMNA	Prelamin-A/C;Lamin-A/C	8	10	65.134	373170000	360010000	286190000	450420000	141910000	97549000	129650000	121720000	7	8	7	8	4	4	5	4
Q9Y333	Q9Y333	LSM2	U6 snRNA-associated Sm-like protein LSm2	1	3	10.834	168790000	183400000	155690000	151630000	0	55275000	10511000	56440000	1	3	1	3	0	1	1	1
O95232;J3KPP4;E7EN55;O95232-2;C9JL41;D6RDI2	O95232;J3KPP4;E7EN55;O95232-2;C9JL41;D6RDI2	LUC7L3	Luc7-like protein 3	6	2	51.466	73258000	117090000	111270000	96048000	34994000	0	41354000	21435000	1	2	2	2	1	0	1	1
P43243;A8MXP9;D6REM6;D6R991;H0Y8T4;B3KM87;P43243-2;D6RBI2;D6RE02;D6RIA2;D6RBK5;D6RAM9;D6RAY2;D6RCM3;D6REK4;D6R8Z5;D6RB45;D6R9F3;D6RBS2;Q68E03	P43243;A8MXP9;D6REM6;D6R991;H0Y8T4	MATR3	Matrin-3	20	25	94.622	1434200000	1512100000	1067900000	1781400000	447000000	399970000	329250000	269210000	18	20	19	21	15	13	10	10
Q9NR56-3;Q9NR56-4;Q9NR56-7;Q9NR56-6;C9JP00;Q9NR56-2;Q9NR56-5;Q9NR56;O95205;H7C4T5;Q86VM6;Q5VZF2-3;Q5VZF2-2;Q5VZF2;C9J4T8;C9JCX1;H7C4Y1;Q9NUK0-4;Q9NUK0-3;Q9NUK0-2;B1AKI6;Q9NUK0	Q9NR56-3;Q9NR56-4;Q9NR56-7;Q9NR56-6;C9JP00;Q9NR56-2;Q9NR56-5;Q9NR56;O95205;H7C4T5;Q86VM6;Q5VZF2-3;Q5VZF2-2;Q5VZF2	MBNL1;MBLL;MBNL2	Muscleblind-like protein 1;Muscleblind-like protein 2	22	3	33.05	12878000	137420000	138800000	26397000	0	0	25880000	0	3	3	3	3	0	0	1	0
J3QLR8;Q9Y3D9	J3QLR8;Q9Y3D9	MRPS23	28S ribosomal protein S23, mitochondrial	2	2	17.517	55855000	51235000	48710000	63851000	19172000	21855000	0	0	2	2	1	2	1	1	0	0
Q13330-3;E7ESY4;Q13330;H0Y4T7;F8W9Y9;Q13330-2;H7C3F3;E9PF88;C9JJM0;H0YIV8	Q13330-3;E7ESY4;Q13330;H0Y4T7	MTA1	Metastasis-associated protein MTA1	10	7	79.192	12302000	34682000	40053000	51257000	0	0	0	0	1	2	1	3	0	0	0	0
O94776;O94776-2;D6W5A2	O94776;O94776-2	MTA2	Metastasis-associated protein MTA2	3	10	75.022	391370000	390520000	358120000	382200000	0	19091000	6230800	18003000	7	6	6	6	0	1	1	1
P35579;P35579-2;Q5BKV1;B1AH99	P35579;P35579-2	MYH9	Myosin-9	4	22	226.53	484860000	465150000	437700000	618130000	52513000	47355000	64145000	140610000	12	15	13	15	5	4	5	9
Q9H0A0-2;Q9H0A0;A0A087WV29	Q9H0A0-2;Q9H0A0;A0A087WV29	NAT10	N-acetyltransferase 10	3	6	107.3	104220000	150230000	61210000	86143000	10935000	0	0	0	4	5	6	3	1	0	0	0
P19338;H7BY16;C9JYW2;C9JLB1;C9J1H7;C9JWL1	P19338;H7BY16	NCL	Nucleolin	6	26	76.613	2380400000	2838500000	2711000000	2909600000	999510000	1055600000	1004700000	1017700000	16	15	19	18	17	15	14	16
P55769;B1AHD1	P55769;B1AHD1	NHP2L1	NHP2-like protein 1;NHP2-like protein 1, N-terminally processed	2	4	14.173	114640000	125440000	86032000	96111000	13461000	14072000	18065000	11563000	3	3	2	3	1	1	1	1
Q15233;Q15233-2;H7C367;C9JYS8;C9IZL7;C9J4X2	Q15233;Q15233-2;H7C367;C9JYS8	NONO	Non-POU domain-containing octamer-binding protein	6	19	54.231	1271900000	1652900000	1433500000	1676700000	381930000	329270000	485790000	308380000	13	16	16	16	11	7	10	10
D6RIC3;Q9Y3C1;Q6PIM0;Q9Y3C1-2;A0A087X2G6;D6RC60;A0A087X1T1	D6RIC3;Q9Y3C1;Q6PIM0;Q9Y3C1-2;A0A087X2G6;D6RC60;A0A087X1T1	NOP16	Nucleolar protein 16	7	2	17.198	6814000	0	11424000	49143000	4008800	0	2838300	0	1	0	1	2	1	0	1	0
P46087-2;P46087;P46087-4;A0A087WV73;P46087-3;F5GYR3	P46087-2;P46087;P46087-4;A0A087WV73	NOP2	Putative ribosomal RNA methyltransferase NOP2	6	6	88.972	155340000	77010000	103030000	108880000	15344000	7061000	28978000	3979800	5	6	4	4	1	1	2	1
O00567;H0Y653;H0YDU4;Q5JXT2	O00567;H0Y653;H0YDU4	NOP56	Nucleolar protein 56	4	7	66.049	108640000	232330000	158620000	145310000	0	0	0	0	4	6	5	5	0	0	0	0
Q9Y2X3;H7BZ72	Q9Y2X3	NOP58	Nucleolar protein 58	2	9	59.578	130590000	131590000	147210000	120400000	19229000	29282000	18576000	18395000	6	4	8	5	2	2	2	1
P06748-2;P06748;P06748-3;E5RI98;E5RGW4	P06748-2;P06748;P06748-3	NPM1	Nucleophosmin	5	13	29.464	3607300000	3394700000	3581700000	3041000000	1272200000	1066700000	1185100000	906540000	10	10	11	11	11	9	10	8
O43809;H3BND3;H3BV41	O43809	NUDT21	Cleavage and polyadenylation specificity factor subunit 5	3	5	26.227	70334000	90779000	49466000	83890000	88164000	163760000	97124000	109410000	3	3	3	3	2	4	2	2
Q9UKX7-2;Q9UKX7;B0QY21	Q9UKX7-2;Q9UKX7	NUP50	Nuclear pore complex protein Nup50	3	7	46.862	275420000	314000000	288580000	290560000	258330000	172630000	158620000	100550000	4	6	6	6	7	5	6	5
M0QXN5;P37198	M0QXN5;P37198	NUP62	Nuclear pore glycoprotein p62	2	2	45.615	32286000	74072000	57404000	75498000	14476000	5161900	18128000	12404000	1	2	2	2	2	1	1	2
Q8N1F7;H3BVG0;H3BNN5;H3BV11;H3BRI8;H3BM93;Q8N1F7-2;H3BVE2;H3BRD9	Q8N1F7;H3BVG0;H3BNN5;H3BV11;H3BRI8;H3BM93;Q8N1F7-2	NUP93	Nuclear pore complex protein Nup93	9	4	93.487	94779000	74017000	31590000	56464000	13866000	10303000	0	0	3	2	1	2	1	1	0	0
P11940-2;E7ERJ7;P11940;A0A087WTT1;E7EQV3;H0YAR2;Q9H361;H0YBN4;H0YAS6;H0YB75;E5RH24;E5RJB9;H0YB86;H0YAS7;E5RHG7;H0YAP2;E5RFD8;E5RGH3;H0YC10;E5RGC4;Q4VXU2-2;E5RJM8	P11940-2;E7ERJ7;P11940;A0A087WTT1;E7EQV3;H0YAR2	PABPC1	Polyadenylate-binding protein 1	22	26	61.18	2413200000	2556200000	2075200000	2719900000	377860000	311590000	124130000	237210000	24	23	25	22	9	9	7	7
Q86U42-2;Q86U42;Q92843-2;B4DEH8;G3V4T2;H0YJH9	Q86U42-2;Q86U42;Q92843-2;B4DEH8;G3V4T2	PABPN1	Polyadenylate-binding protein 2	6	13	31.496	2147600000	2347200000	1928900000	2449400000	119460000	107100000	67711000	89834000	10	10	10	12	4	2	2	2
P09874;Q5VX84;Q5VX85	P09874	PARP1	Poly [ADP-ribose] polymerase 1	3	59	113.08	17552000000	19174000000	18410000000	20690000000	85999000	110900000	34754000	80322000	41	51	51	50	6	6	2	4
Q15365	Q15365	PCBP1	Poly(rC)-binding protein 1	1	9	37.497	306090000	360240000	354790000	444180000	85352000	22968000	37365000	16890000	6	6	6	6	4	1	2	1
H3BRU6;F8VZX2;Q15366-4;Q15366-5;Q15366-6;Q15366-3;Q15366;Q15366-2;Q15366-7;B4DXP5;F8W0G4;F8VXH9;F8W1G6;H3BND9;F8VRH0;J3QT27;P57721-2;P57721-3;P57721-5;E9PFP8;P57721-4;P57721;H3BSS4	H3BRU6;F8VZX2;Q15366-4;Q15366-5;Q15366-6;Q15366-3;Q15366;Q15366-2;Q15366-7;B4DXP5;F8W0G4;F8VXH9;F8W1G6	PCBP2	Poly(rC)-binding protein 2	23	6	31.6	270080000	325720000	341330000	306580000	498450000	541940000	483000000	542470000	4	3	5	3	5	4	5	5
Q7RTV0	Q7RTV0	PHF5A	PHD finger-like domain-containing protein 5A	1	1	12.405	17499000	22916000	31789000	24160000	0	0	0	0	1	1	1	1	0	0	0	0
O43660-2;O43660;D6RA26;B7Z982;H0YAA2	O43660-2;O43660;D6RA26;B7Z982	PLRG1	Pleiotropic regulator 1	5	7	56.289	52856000	74332000	106520000	51840000	0	3160000	0	0	3	3	3	3	0	1	0	0
Q9H307;Q9H307-2;G3V5F0;G3V579	Q9H307;Q9H307-2	PNN	Pinin	4	18	81.613	393980000	481910000	477800000	522450000	15276000	49412000	39482000	74110000	9	13	12	13	2	3	3	5
Q9BY77;F6VRR5;Q9BY77-2;F8WCX5;Q8WUT1;Q6R954;F8WEE2	Q9BY77;F6VRR5;Q9BY77-2;F8WCX5;Q8WUT1	POLDIP3	Polymerase delta-interacting protein 3	7	12	46.089	743620000	619490000	468780000	577180000	39884000	79269000	14642000	51314000	9	9	7	7	1	3	1	1
Q9NRF9	Q9NRF9	POLE3	DNA polymerase epsilon subunit 3	1	4	16.859	233510000	291680000	134440000	227210000	35426000	26049000	16788000	17634000	3	3	2	3	2	2	1	1
P24928;A0A087WWE2;P24928-2	P24928;A0A087WWE2	POLR2A	DNA-directed RNA polymerase II subunit RPB1	3	9	217.17	81982000	86375000	44282000	134640000	10456000	12495000	10959000	32327000	5	5	2	7	2	1	1	4
C9J4M6;C9J2Y9;P30876	C9J4M6;C9J2Y9;P30876	POLR2B	DNA-directed RNA polymerase;DNA-directed RNA polymerase II subunit RPB2	3	5	125.19	51586000	82141000	59139000	134780000	6997300	6440500	11081000	6591300	4	3	4	4	1	1	1	1
P19388;A0A087WWX0;A0A087WVZ9;K7EQN2;K7EJ87;A0A087WVN5	P19388;A0A087WWX0;A0A087WVZ9	POLR2E	DNA-directed RNA polymerases I, II, and III subunit RPABC1	6	6	24.551	248610000	195460000	201130000	251970000	26245000	5832200	0	40729000	5	6	6	5	1	1	1	1
P52434-2;C9JLU1;P52434;P52434-4	P52434-2;C9JLU1;P52434;P52434-4	POLR2H	DNA-directed RNA polymerases I, II, and III subunit RPABC3	4	2	13.848	47610000	0	36738000	50757000	9665300	0	7578200	7593200	1	0	1	1	1	0	1	1
P62875	P62875	POLR2L	DNA-directed RNA polymerases I, II, and III subunit RPABC5	1	2	7.645	52562000	66165000	63862000	75741000	0	0	0	0	2	2	2	2	0	0	0	0
Q9Y3C6	Q9Y3C6	PPIL1	Peptidyl-prolyl cis-trans isomerase-like 1	1	3	18.237	21667000	28090000	61376000	27113000	39047000	34238000	25516000	18819000	1	1	2	2	1	1	1	1
E9PMD7;P62136;F8VYE8;P36873;P62140;F8W0W8;P36873-2;P62136-2;C9J9S3;C9JP48;A0A087WYY5;E7ETD8;F8VR82;P62136-3;F8WE71;F5H1L6;F5H037	E9PMD7;P62136;F8VYE8;P36873;P62140;F8W0W8;P36873-2;P62136-2;C9J9S3;C9JP48;A0A087WYY5;E7ETD8;F8VR82;P62136-3	PPP1CA;PPP1CC;PPP1CB	Serine/threonine-protein phosphatase;Serine/threonine-protein phosphatase PP1-alpha catalytic subunit;Serine/threonine-protein phosphatase PP1-gamma catalytic subunit;Serine/threonine-protein phosphatase PP1-beta catalytic subunit	17	4	28.898	131270000	81517000	78295000	77770000	32061000	34839000	25982000	0	4	2	2	2	1	1	1	0
Q06830	Q06830	PRDX1	Peroxiredoxin-1	1	9	22.11	1035000000	1304600000	1411900000	1047100000	672570000	499870000	394180000	465510000	6	6	6	6	4	4	4	6
Q9UMS4;F5GY56;H0YGF3	Q9UMS4;F5GY56	PRPF19	Pre-mRNA-processing factor 19	3	5	55.18	490680000	574280000	498150000	637920000	286410000	333390000	313910000	287850000	3	3	3	3	2	2	3	1
O75400-2;O75400-3;O75400;F5H578;H0YG38;H7C2N3	O75400-2;O75400-3;O75400;F5H578	PRPF40A	Pre-mRNA-processing factor 40 homolog A	6	10	105.93	297220000	285160000	277900000	510590000	48415000	20523000	56742000	52821000	9	7	8	10	3	2	3	3
O94906-2;O94906	O94906-2;O94906	PRPF6	Pre-mRNA-processing factor 6	2	8	102.43	238750000	245170000	277410000	257920000	31880000	42632000	17648000	50933000	5	6	4	4	1	2	1	2
Q6P2Q9;I3L0J9;I3L3Z8	Q6P2Q9	PRPF8	Pre-mRNA-processing-splicing factor 8	3	15	273.6	110580000	209470000	180130000	177090000	76150000	47272000	45896000	48341000	6	7	6	7	5	3	4	4
P48634-2;P48634-3;P48634;P48634-4	P48634-2;P48634-3;P48634;P48634-4	PRRC2A	Protein PRRC2A	4	3	227.84	0	25920000	41913000	18207000	0	0	0	0	0	1	2	1	0	0	0	0
Q8WXF1;Q8WXF1-2;X6RDA4	Q8WXF1;Q8WXF1-2;X6RDA4	PSPC1	Paraspeckle component 1	3	7	58.743	236330000	189360000	118810000	170260000	16617000	53306000	64974000	18255000	4	5	2	3	1	2	3	1
E9PQ56;H0YEM1;Q9UHX1-4;Q9UHX1-6;Q9UHX1-3;Q9UHX1-5;Q9UHX1-2;Q9UHX1;E9PMU7;E9PN18;H0YCP8;E9PL19	E9PQ56;H0YEM1;Q9UHX1-4;Q9UHX1-6;Q9UHX1-3;Q9UHX1-5;Q9UHX1-2;Q9UHX1;E9PMU7;E9PN18;H0YCP8	PUF60	Poly(U)-binding-splicing factor PUF60	12	7	34.529	184450000	152230000	145490000	163530000	54228000	36314000	4926000	3408900	5	5	5	6	1	2	2	2
Q96PU8-3;Q96PU8;H0YG47;Q96PU8-5;Q96PU8-9;Q96PU8-8;Q96PU8-6;F5GXS8;F5GYM3;H0YGD6;F5GYT7;F5H5U6;F5H8C8	Q96PU8-3;Q96PU8;H0YG47;Q96PU8-5;Q96PU8-9;Q96PU8-8;Q96PU8-6;F5GXS8;F5GYM3;H0YGD6	QKI	Protein quaking	13	6	36.925	199380000	219510000	269070000	262340000	67904000	61527000	47675000	45040000	4	4	5	6	4	4	3	4
P62820-2;E7END7;P62820;P62820-3;H0YLJ8;H0YL94;H0YMN7;A0A087WTI1;H0YNE9;P51153;Q92930;P61006-2;P61006;P59190-2;P59190	P62820-2;E7END7;P62820;P62820-3	RAB1A	Ras-related protein Rab-1A	15	5	15.33	134890000	169290000	161090000	180080000	22546000	0	38336000	18602000	5	4	4	5	1	0	1	1
P51148;P51148-2;K7ERI8;K7ERQ8;K7ENY4	P51148;P51148-2;K7ERI8;K7ERQ8	RAB5C	Ras-related protein Rab-5C	5	3	23.482	36999000	22319000	45380000	37581000	0	0	0	12693000	2	1	3	3	0	0	0	1
K7ENJ0;K7ELW1;P54725-2;P54725-3;P54725	K7ENJ0;K7ELW1;P54725-2;P54725-3;P54725	RAD23A	UV excision repair protein RAD23 homolog A	5	2	14.855	51827000	99302000	59546000	127620000	27632000	44002000	32300000	26370000	1	2	2	2	1	2	2	1
P78406;B0QZ36;E9PPG9;E9PQ57	P78406;B0QZ36;E9PPG9;E9PQ57	RAE1	mRNA export factor	4	2	40.968	29848000	30055000	45693000	32996000	5941600	0	0	0	2	1	1	1	1	0	0	0
Q5QPL9;Q9UKM9-2;Q9UKM9;Q5QPM0;Q5QPM1;Q5QPM2	Q5QPL9;Q9UKM9-2;Q9UKM9;Q5QPM0;Q5QPM1	RALY	RNA-binding protein Raly	6	7	24.665	391870000	481700000	359270000	462390000	89324000	111600000	102610000	113530000	4	6	5	4	2	3	2	2
P62826;B5MDF5;J3KQE5;F5H018;H0YFC6;B4DV51;A0A087X0W0	P62826;B5MDF5;J3KQE5;F5H018	RAN	GTP-binding nuclear protein Ran	7	9	24.423	881590000	1367400000	1083300000	1460100000	440910000	397700000	393320000	599460000	6	9	8	8	6	6	6	7
P49792;J3KQ37;Q99666;O14715;H7BZ48;P0DJD0;P0DJD1;F8VYC4	P49792	RANBP2	E3 SUMO-protein ligase RanBP2;Putative peptidyl-prolyl cis-trans isomerase	8	11	358.2	78116000	96156000	94020000	60455000	13812000	17743000	24156000	18615000	6	7	7	4	1	1	2	1
P46060;H0Y4Q3	P46060	RANGAP1	Ran GTPase-activating protein 1	2	7	63.541	113870000	123330000	184570000	125400000	5993300	29924000	9508400	22839000	4	5	5	4	2	2	1	1
Q09028-3;Q09028;Q09028-2;Q09028-4;H0YF10;E9PNS6;H0YEU5;H0YCT5;H0YDK2;E9PNS2;E9PIC4	Q09028-3;Q09028;Q09028-2;Q09028-4	RBBP4	Histone-binding protein RBBP4	11	8	46.158	617770000	649470000	657670000	723350000	58786000	72702000	72773000	82302000	5	8	7	7	2	3	3	5
E9PC52;Q16576;Q16576-2;Q5JP01;Q5JP02;Q5JNZ6	E9PC52;Q16576;Q16576-2;Q5JP01	RBBP7	Histone-binding protein RBBP7	6	9	46.938	1754000000	1548700000	2029400000	2466700000	263950000	138530000	251530000	290740000	7	7	8	8	6	2	4	5
P98175-4;P98175-3;P98175-2;P98175	P98175-4;P98175-3;P98175-2;P98175	RBM10	RNA-binding protein 10	4	2	94.369	25355000	55193000	38760000	64218000	0	0	14341000	0	2	2	2	2	0	0	2	0
Q96PK6;Q96PK6-3;Q96PK6-4;F8WDX3;Q96PK6-2;B8ZZ74	Q96PK6	RBM14	RNA-binding protein 14	6	3	69.491	17740000	61693000	53993000	66444000	5593100	4368000	5149000	4532800	1	2	2	3	1	1	1	1
Q96I25;Q5W011;Q5W010;H0Y6J6;Q5W012	Q96I25;Q5W011;Q5W010;H0Y6J6;Q5W012	RBM17	Splicing factor 45	5	4	44.961	49305000	0	39015000	8298800	31203000	31042000	48736000	41656000	3	1	2	1	1	1	1	1
P49756;E9PSE8;E9PQU5;P49756-2;P49756-3	P49756	RBM25	RNA-binding protein 25	5	7	100.18	81634000	116830000	112110000	141280000	33693000	34788000	31827000	32383000	5	5	5	5	2	2	2	2
Q14498-3;Q14498-2;Q14498;G3XAC6;H0Y4X3;Q5QP23;Q5QP22;Q5QP21;F8WF24;F2Z2Z5;A8MYG5;F2Z3E6;F8WF73	Q14498-3;Q14498-2;Q14498;G3XAC6	RBM39	RNA-binding protein 39	13	11	57.089	345780000	478250000	389420000	462430000	27767000	22713000	21317000	51500000	8	8	7	8	3	2	2	3
E9PB51;Q9BWF3;Q9BWF3-3;D6R9K7;J3QRR5;Q9BWF3-4;Q9BWF3-2;E9PLB0;E9PM61;U3KQD5;Q9BQ04	E9PB51;Q9BWF3;Q9BWF3-3;D6R9K7;J3QRR5;Q9BWF3-4;Q9BWF3-2;E9PLB0;E9PM61;U3KQD5;Q9BQ04	RBM4;RBM4B	RNA-binding protein 4;RNA-binding protein 4B	11	5	26.286	139930000	188330000	174890000	173690000	0	0	0	0	4	4	4	4	0	0	0	0
Q9Y5S9;Q9Y5S9-2	Q9Y5S9;Q9Y5S9-2	RBM8A	RNA-binding protein 8A	2	4	19.889	81783000	326850000	135700000	115780000	0	20056000	0	40208000	2	4	2	2	0	1	0	2
H0Y6E7;H3BT71;P38159;P38159-2;H3BR27;P38159-3;Q96E39;O75526;H3BNC1;H3BUY5;Q8N7X1	H0Y6E7;H3BT71;P38159;P38159-2;H3BR27;P38159-3;Q96E39	RBMX;RBMXL1	RNA-binding motif protein, X chromosome;RNA-binding motif protein, X chromosome, N-terminally processed;RNA binding motif protein, X-linked-like-1	11	5	31.745	197630000	316900000	263770000	357250000	137720000	147760000	162920000	82768000	4	4	4	4	3	4	3	2
H3BV80;Q15287-3;Q15287-2;H3BMM9;H3BTC0;Q15287;H3BPG5;H3BMS0	H3BV80;Q15287-3;Q15287-2;H3BMM9;H3BTC0;Q15287;H3BPG5;H3BMS0	RNPS1	RNA-binding protein with serine-rich domain 1	8	4	24.561	414120000	308980000	413480000	423470000	45392000	20603000	23141000	16017000	3	3	3	3	3	1	2	2
P62913-2;P62913;Q5VVC9;Q5VVC8	P62913-2;P62913;Q5VVC9;Q5VVC8	RPL11	60S ribosomal protein L11	4	2	20.124	220610000	166560000	164580000	172730000	28422000	27133000	19684000	22563000	1	1	1	1	2	1	1	2
P30050-2;P30050	P30050-2;P30050	RPL12	60S ribosomal protein L12	2	2	14.199	92319000	172510000	70702000	192350000	0	50929000	0	0	1	2	2	2	0	1	0	0
P62750;H7BY10;K7EJV9;K7ERT8;A8MUS3;K7EMA7	P62750;H7BY10;K7EJV9;K7ERT8;A8MUS3	RPL23A	60S ribosomal protein L23a	6	10	17.695	813820000	1099900000	1115900000	1262700000	285660000	224400000	308180000	247760000	5	5	7	8	5	4	5	5
P39023;G5E9G0;H7C422;H7C3M2;B5MCW2;F8WCR1	P39023;G5E9G0;H7C422;H7C3M2;B5MCW2	RPL3	60S ribosomal protein L3	6	12	46.108	1065000000	1503700000	1023900000	1454900000	230070000	317830000	269560000	218880000	9	9	8	9	9	7	5	5
P36578;H3BM89;H3BTP7;H3BU31	P36578;H3BM89	RPL4	60S ribosomal protein L4	4	13	47.697	2415000000	2480400000	2209900000	1978100000	177100000	407910000	327060000	359200000	11	11	12	11	4	5	4	6
P46777;Q5T7N0	P46777	RPL5	60S ribosomal protein L5	2	10	34.362	1891000000	1946100000	1411600000	2009800000	516710000	561390000	670880000	399510000	8	9	8	8	6	6	6	7
Q02878;F8VZ45;U3KQR5;F8VR69;F8VZA3;F8VWR1;F8VU16	Q02878	RPL6	60S ribosomal protein L6	7	8	32.728	614510000	1227600000	920790000	903090000	152880000	224240000	255770000	258150000	7	7	6	7	5	4	5	5
E7ESE0;D6RAN4;P32969;H0Y9V9	E7ESE0;D6RAN4;P32969;H0Y9V9	RPL9	60S ribosomal protein L9	4	2	18.9	205620000	233890000	205320000	233990000	53234000	55097000	42687000	35625000	2	2	2	2	2	1	1	1
P05388-2;F8VWS0;P05388;F8VQY6;F8VRK7;G3V210;F8VU65;F8VS58;F8VPE8;F8VW21;F8VZS0;Q8NHW5;F8VWV4;F8W1K8	P05388-2;F8VWS0;P05388;F8VQY6;F8VRK7;G3V210;F8VU65;F8VS58;F8VPE8;F8VW21;F8VZS0;Q8NHW5;F8VWV4	RPLP0;RPLP0P6	60S acidic ribosomal protein P0;60S acidic ribosomal protein P0-like	14	7	27.435	461970000	689610000	548000000	425110000	104140000	86608000	90284000	109490000	7	7	6	5	3	2	3	2
P04844;Q5JYR7;P04844-2	P04844;Q5JYR7;P04844-2	RPN2	Dolichyl-diphosphooligosaccharide--protein glycosyltransferase subunit 2	3	2	69.283	27568000	28696000	27109000	24095000	0	0	0	0	1	1	1	1	0	0	0	0
P46783;F6U211;S4R435	P46783;F6U211;S4R435	RPS10	40S ribosomal protein S10	3	2	18.898	25592000	24558000	28168000	24854000	0	0	0	0	1	2	2	2	0	0	0	0
P62277;J3KMX5;E9PS50	P62277;J3KMX5	RPS13	40S ribosomal protein S13	3	6	17.222	360970000	312640000	326450000	357320000	31131000	164480000	113040000	29595000	5	5	5	6	2	4	4	1
P62263;E5RH77;H0YB22	P62263;E5RH77;H0YB22	RPS14	40S ribosomal protein S14	3	8	16.273	738530000	848930000	846670000	1004400000	73591000	78172000	72983000	89670000	8	8	8	8	4	4	4	4
P39019;M0R2L9;M0QXK4;M0QYF7;M0R140;A0A075B6E2	P39019;M0R2L9;M0QXK4;M0QYF7;M0R140	RPS19	40S ribosomal protein S19	6	3	16.06	82958000	91421000	38893000	48242000	0	0	0	0	2	3	2	2	0	0	0	0
P62847-2;E7ETK0;P62847-3;A0A087WUS0;P62847;P62847-4	P62847-2;E7ETK0;P62847-3;A0A087WUS0;P62847;P62847-4	RPS24	40S ribosomal protein S24	6	2	15.069	147400000	169170000	363310000	347730000	105560000	113550000	86237000	54839000	2	2	2	2	2	2	2	2
P62851	P62851	RPS25	40S ribosomal protein S25	1	3	13.742	238750000	271510000	223070000	261240000	74725000	65074000	154980000	145380000	1	1	1	1	1	1	2	2
Q5T4L4;P42677;Q71UM5;C9JLI6;H0YMV8	Q5T4L4;P42677;Q71UM5;C9JLI6;H0YMV8	RPS27;RPS27L	40S ribosomal protein S27;40S ribosomal protein S27-like	5	2	7.3564	37718000	25284000	33429000	12154000	0	0	0	0	2	2	2	1	0	0	0	0
P23396;E9PL09;P23396-2;E9PPU1;H0YEU2;E9PSF4;F2Z2S8;H0YF32;H0YCJ7;E9PQ96;E9PJH4;E9PK82	P23396;E9PL09;P23396-2;E9PPU1;H0YEU2;E9PSF4	RPS3	40S ribosomal protein S3	12	8	26.688	586430000	479880000	402150000	524990000	76493000	65573000	94516000	78923000	4	5	6	6	2	1	2	2
P61247;D6RG13;D6RAT0;D6RB09;E9PFI5;H0Y9Y4;H0Y8L7;D6R9B6;D6RI02;D6RED7;D6RAS7;D6RGE0	P61247;D6RG13;D6RAT0;D6RB09;E9PFI5;H0Y9Y4;H0Y8L7	RPS3A	40S ribosomal protein S3a	12	11	29.945	1178500000	1453600000	1010300000	1539400000	249660000	284820000	315630000	221860000	9	10	8	9	5	7	6	6
P62753;A2A3R5;A2A3R7	P62753;A2A3R5;A2A3R7	RPS6	40S ribosomal protein S6	3	8	28.68	836890000	634540000	609510000	817140000	467480000	299070000	286920000	294550000	6	3	4	6	3	3	3	3
P62081;B5MCP9	P62081;B5MCP9	RPS7	40S ribosomal protein S7	2	9	22.127	1706900000	1836200000	1548600000	1767700000	379750000	441420000	379030000	401780000	8	7	7	7	4	4	4	5
Q9Y265;Q9Y265-2;E7ETR0;H7C4G5;H7C4I3;J3QLR1	Q9Y265;Q9Y265-2;E7ETR0	RUVBL1	RuvB-like 1	6	14	50.227	719800000	727000000	681610000	768650000	179550000	95789000	158950000	164530000	9	9	9	9	5	5	5	4
Q9Y230-2;Q9Y230;M0R0Y3;X6R2L4;M0QXI6	Q9Y230-2;Q9Y230;M0R0Y3;X6R2L4	RUVBL2	RuvB-like 2	5	12	46.306	287820000	321020000	280340000	513910000	127080000	54246000	13731000	31354000	6	7	7	10	6	4	2	3
Q15424-2;Q15424;Q15424-4;Q15424-3;K7ES42	Q15424-2;Q15424;Q15424-4;Q15424-3	SAFB	Scaffold attachment factor B1	5	3	95.18	0	56225000	48377000	43609000	22770000	12975000	13388000	19155000	1	2	2	2	2	2	1	1
Q14151;K7EQU4;Q14151-2;K7ERX3	Q14151	SAFB2	Scaffold attachment factor B2	4	6	107.47	57075000	150860000	112400000	118740000	11779000	16660000	3490100	0	3	4	4	5	1	2	1	0
O00422;H7BZW6;X6RAL5	O00422;H7BZW6;X6RAL5	SAP18	Histone deacetylase complex subunit SAP18	3	3	17.561	117700000	132820000	84496000	140300000	13466000	0	23321000	27333000	3	3	2	3	1	0	2	2
O43290;E9PQI8	O43290	SART1	U4/U6.U5 tri-snRNP-associated protein 1	2	6	90.254	99836000	123640000	110470000	118280000	0	10759000	0	10530000	4	3	3	4	0	1	0	1
P55735;A8MXL6;P55735-2;P55735-3	P55735;A8MXL6;P55735-2;P55735-3	SEC13	Protein SEC13 homolog	4	2	35.54	154240000	97637000	211270000	209570000	86555000	103230000	79370000	102670000	2	2	2	2	2	2	2	2
K7ELV2;Q96EE3;Q96EE3-1;K7ENI5;K7EP88	K7ELV2;Q96EE3;Q96EE3-1;K7ENI5;K7EP88	SEH1L	Nucleoporin SEH1	5	2	29.541	19724000	0	0	46216000	0	10716000	16631000	13683000	1	0	0	2	0	1	1	1
Q15019;Q15019-2;B5MCX3;Q15019-3;H7C2Y0;C9J2Q4;C9JZI2;C9IZU3;C9J938;C9JB25;C9JT15;C9JSE7;C9JFT1;F8WB65;B5MD47;C9IY94;C9JQJ4	Q15019;Q15019-2;B5MCX3;Q15019-3;H7C2Y0;C9J2Q4	Septin-2	Septin-2	17	6	41.487	201800000	228950000	145230000	167270000	68060000	97752000	147650000	113740000	4	4	4	4	2	3	4	3
E7ES33;Q16181-2;Q16181;E7EPK1;G3V1Q4;H0Y3Y4;Q5JXL7	E7ES33;Q16181-2;Q16181;E7EPK1;G3V1Q4;H0Y3Y4	Septin-7	Septin-7	7	9	48.715	192350000	262100000	194100000	199250000	105030000	130880000	75213000	241820000	8	7	6	7	4	5	5	7
Q8NC51-2;Q8NC51;Q8NC51-4;Q8NC51-3	Q8NC51-2;Q8NC51;Q8NC51-4;Q8NC51-3	SERBP1	Plasminogen activator inhibitor 1 RNA-binding protein	4	12	44.256	303630000	711120000	452100000	548180000	83243000	141570000	68317000	43976000	7	10	11	9	7	7	5	4
Q15637-4;Q15637-6;Q15637-3;Q15637-2;Q15637;Q15637-5;Q15637-7;F8WEV5;H7C561	Q15637-4;Q15637-6;Q15637-3;Q15637-2;Q15637;Q15637-5;Q15637-7	SF1	Splicing factor 1	9	7	59.711	95529000	73601000	79793000	90713000	6421400	16500000	13268000	6401800	5	3	3	4	1	3	2	2
Q15459;Q15459-2;H7C1L2	Q15459;Q15459-2	SF3A1	Splicing factor 3A subunit 1	3	14	88.885	409330000	417730000	277170000	505990000	106030000	83368000	113730000	98016000	12	11	11	12	7	4	6	7
Q15428;K7EMT0	Q15428	SF3A2	Splicing factor 3A subunit 2	2	3	49.255	115750000	139730000	125260000	30021000	12558000	15697000	0	15693000	3	3	3	2	1	1	0	1
Q12874	Q12874	SF3A3	Splicing factor 3A subunit 3	1	10	58.848	437590000	458390000	359840000	385070000	130470000	149000000	121090000	65751000	6	7	6	7	3	5	3	2
O75533;O75533-2;B4DGZ4;F8WC19	O75533	SF3B1	Splicing factor 3B subunit 1	4	12	145.83	539160000	520320000	567650000	532230000	72084000	94105000	119970000	78781000	10	10	11	11	3	3	5	4
Q9Y3B4	Q9Y3B4	SF3B14	Pre-mRNA branch site protein p14	1	3	14.585	127860000	172710000	144910000	176910000	36862000	58156000	0	47511000	2	2	2	2	1	1	0	1
Q15393;Q15393-3;Q15393-2	Q15393	SF3B3	Splicing factor 3B subunit 3	3	11	135.58	373240000	480640000	422790000	483390000	60764000	153290000	109530000	74161000	6	6	8	8	3	2	2	2
Q15427;Q5SZ64	Q15427	SF3B4	Splicing factor 3B subunit 4	2	3	44.385	293930000	175350000	129850000	248510000	111280000	121540000	129700000	146920000	2	2	2	2	2	2	2	2
Q9BWJ5	Q9BWJ5	SF3B5	Splicing factor 3B subunit 5	1	1	10.135	132720000	106650000	117450000	128520000	45616000	42195000	74884000	98783000	1	1	1	1	1	1	1	1
P23246;P23246-2;H0Y9K7;H0Y9U2	P23246;P23246-2	SFPQ	Splicing factor, proline- and glutamine-rich	4	22	76.149	1177700000	1586300000	1204600000	1846700000	391300000	407730000	473430000	330530000	14	17	15	17	12	12	13	11
Q96ST3	Q96ST3	SIN3A	Paired amphipathic helix protein Sin3a	1	3	145.17	77615000	65579000	12714000	91763000	0	0	0	0	2	2	1	3	0	0	0	0
P42285;H0Y8U3	P42285;H0Y8U3	SKIV2L2	Superkiller viralicidic activity 2-like 2	2	2	117.8	52434000	51217000	0	46353000	8424500	0	0	0	2	2	0	2	1	0	0	0
P63208;E5RJR5;E7ERH2;F8W8N3;P63208-2;E5RGM3;E5RI56	P63208;E5RJR5;E7ERH2;F8W8N3;P63208-2	SKP1	S-phase kinase-associated protein 1	7	5	18.658	461380000	452900000	439050000	426880000	132630000	156340000	139830000	149100000	4	5	5	5	2	2	3	3
P51532-5;P51532-2;P51532-3;P51532-4;P51532;F6VDE0;K7EP28	P51532-5;P51532-2;P51532-3;P51532-4;P51532	SMARCA4	Transcription activator BRG1	7	12	181.26	287560000	384570000	366600000	406410000	30297000	49324000	15421000	31660000	7	9	10	10	2	4	4	5
O60264;P28370-2;P28370	O60264	SMARCA5	SWI/SNF-related matrix-associated actin-dependent regulator of chromatin subfamily A member 5	3	18	121.9	595010000	579130000	578120000	573670000	0	7449900	0	0	10	14	11	11	0	1	0	0
Q92922;F8WE13	Q92922	SMARCC1	SWI/SNF complex subunit SMARCC1	2	15	122.87	400920000	439630000	305500000	405130000	29874000	35629000	26675000	55757000	9	10	9	9	2	3	1	2
Q8TAQ2;Q8TAQ2-2;Q8TAQ2-3;F8VXC8;F8VZW6	Q8TAQ2;Q8TAQ2-2;Q8TAQ2-3;F8VXC8	SMARCC2	SWI/SNF complex subunit SMARCC2	5	11	132.88	146730000	123690000	89911000	131150000	9646900	0	5974500	7897600	6	7	5	5	2	0	1	1
Q969G3-2;Q969G3;B4DGM3;J3QKS7;Q969G3-6;Q969G3-5;Q969G3-3;Q969G3-4;K7EMQ8;J3QR61;H7C048;J3KT85;J3QKX6;J3KS99;J3QL66	Q969G3-2;Q969G3;B4DGM3;J3QKS7;Q969G3-6;Q969G3-5;Q969G3-3;Q969G3-4	SMARCE1	SWI/SNF-related matrix-associated actin-dependent regulator of chromatin subfamily E member 1	15	13	41.779	422490000	367290000	326530000	319560000	110670000	100290000	182560000	132690000	11	7	9	8	6	4	6	7
G8JLG1;Q14683;H0Y7K8	G8JLG1;Q14683	SMC1A	Structural maintenance of chromosomes protein 1A	3	10	140.86	86580000	149410000	123440000	108070000	10772000	6916800	0	13393000	4	6	8	5	2	1	0	2
Q9UQE7	Q9UQE7	SMC3	Structural maintenance of chromosomes protein 3	1	8	141.54	132210000	131480000	103940000	177040000	7205800	0	33474000	14080000	5	5	3	6	2	1	3	2
Q2TAY7;Q2TAY7-2	Q2TAY7	SMU1	WD40 repeat-containing protein SMU1	2	5	57.543	22864000	79422000	53577000	52375000	86404000	30504000	50990000	36601000	2	4	4	2	3	2	3	2
Q96DI7;Q96DI7-2;Q9NSS8	Q96DI7;Q96DI7-2;Q9NSS8	SNRNP40;DKFZp434D199	U5 small nuclear ribonucleoprotein 40 kDa protein	3	6	39.31	113830000	216250000	263180000	351260000	98415000	185050000	101940000	98301000	3	3	4	4	2	4	3	3
P08621-2;P08621;P08621-3;M0QYR1;M0QX04	P08621-2;P08621;P08621-3;M0QYR1	SNRNP70	U1 small nuclear ribonucleoprotein 70 kDa	5	6	50.617	817960000	921530000	685880000	775450000	356620000	230110000	236620000	359070000	4	5	5	4	4	3	3	4
M0R0G9;M0QXK2;M0R221;M0R2B8;M0R268;P09012	M0R0G9;M0QXK2;M0R221;M0R2B8;M0R268;P09012	SNRPA	U1 small nuclear ribonucleoprotein A	6	1	10.083	0	98632000	129060000	125270000	53130000	0	92303000	69240000	0	1	1	1	1	0	1	1
P09234	P09234	SNRPC	U1 small nuclear ribonucleoprotein C	1	1	17.394	143040000	150950000	124640000	137080000	68794000	64160000	0	0	1	1	1	1	1	1	0	0
J3QLI9;P62314	J3QLI9;P62314	SNRPD1	Small nuclear ribonucleoprotein Sm D1	2	3	8.3926	117180000	180640000	182540000	118020000	60956000	36307000	110180000	100510000	2	3	3	2	3	2	3	3
P62316;P62316-2;K7ERG4	P62316;P62316-2;K7ERG4	SNRPD2	Small nuclear ribonucleoprotein Sm D2	3	6	13.527	220440000	195500000	234480000	259920000	4395500	5942300	5444300	0	4	4	4	4	1	1	2	1
P62318-2;P62318	P62318-2;P62318	SNRPD3	Small nuclear ribonucleoprotein Sm D3	2	2	13.291	196340000	178490000	166600000	225230000	33009000	31872000	37020000	0	1	1	1	1	1	1	1	0
P62304;A6NHK2	P62304;A6NHK2	SNRPE	Small nuclear ribonucleoprotein E	2	2	10.803	56687000	59701000	52832000	53475000	0	29850000	15020000	48048000	2	2	2	2	0	2	1	2
Q49AN9;F5H013;P62308;A8MWD9;C9JVQ0	Q49AN9;F5H013;P62308;A8MWD9;C9JVQ0	SNRPG	Small nuclear ribonucleoprotein G;Small nuclear ribonucleoprotein G-like protein	5	2	7.1013	72890000	77666000	68868000	69783000	41648000	26674000	26828000	32234000	2	2	2	2	2	1	1	1
Q13573;G3V3A4;G3V4X8;G3V5R3	Q13573;G3V3A4;G3V4X8	SNW1	SNW domain-containing protein 1	4	16	61.494	489550000	453770000	486750000	399970000	479210000	567650000	555770000	564030000	13	13	14	11	9	11	11	9
P18583-2;P18583-7;P18583;P18583-5;P18583-9;P18583-10;P18583-3;P18583-4;P18583-6;J3QSZ5;P18583-8;H7C1M2;H7C2G8	P18583-2;P18583-7;P18583;P18583-5;P18583-9;P18583-10;P18583-3;P18583-4;P18583-6;J3QSZ5;P18583-8	SON	Protein SON	13	12	232.3	156830000	145000000	140540000	152530000	0	0	12544000	0	7	7	7	7	0	0	2	0
H3BUU5;P08047-3;P08047	H3BUU5;P08047-3;P08047	SP1	Transcription factor Sp1	3	1	16.136	36821000	19744000	11437000	20040000	0	4946900	0	0	1	1	1	1	0	1	0	0
M0R1E7;E9PCT1;Q8IYB3-2;Q8IYB3;A9Z1X7;M0QXG5;M0R088	M0R1E7;E9PCT1;Q8IYB3-2;Q8IYB3;A9Z1X7;M0QXG5;M0R088	SRRM1	Serine/arginine repetitive matrix protein 1	7	2	9.2246	89685000	114630000	103700000	104770000	12497000	0	0	17090000	2	2	2	2	1	0	1	1
Q9UQ35;Q9UQ35-2;I3L4D8;I3L1C0;A0A087X1W1;I3L1I8;Q9UQ35-3;I3L182;I3L0N7	Q9UQ35;Q9UQ35-2	SRRM2	Serine/arginine repetitive matrix protein 2	9	14	299.61	250060000	377290000	287570000	265840000	52521000	62798000	25147000	53424000	8	11	8	7	4	4	2	3
H7C3A1;Q9BXP5-5;Q9BXP5-4;Q9BXP5-2;Q9BXP5-3;Q9BXP5;H7C1K0	H7C3A1;Q9BXP5-5;Q9BXP5-4;Q9BXP5-2;Q9BXP5-3;Q9BXP5	SRRT	Serrate RNA effector molecule homolog	7	6	56.733	115820000	170820000	95378000	109790000	46863000	12793000	44572000	30740000	4	5	3	5	1	1	2	2
Q07955;J3KTL2;J3KSR8;Q07955-3;Q07955-2;J3QQV5;J3KSW7	Q07955;J3KTL2;J3KSR8;Q07955-3;Q07955-2	SRSF1	Serine/arginine-rich splicing factor 1	7	5	27.744	109180000	196280000	101780000	211840000	53670000	40363000	19850000	9869600	3	3	3	4	3	2	1	2
O75494-5;Q5JRI1;O75494-4;O75494-6;O75494-3;O75494-2;O75494;R4GMP8;Q6IQ42	O75494-5;Q5JRI1;O75494-4;O75494-6;O75494-3;O75494-2;O75494;R4GMP8;Q6IQ42	SRSF10;FUSIP1	Serine/arginine-rich splicing factor 10	9	2	20.117	232810000	228640000	143090000	236350000	42271000	67211000	81604000	32595000	2	2	2	2	1	2	1	1
J3QL05;J3KP15;Q01130-2;Q01130;Q9BRL6-2;Q9BRL6	J3QL05;J3KP15;Q01130-2;Q01130	SRSF2	Serine/arginine-rich splicing factor 2	6	7	15.156	497020000	557520000	580870000	719000000	196470000	177540000	160970000	270830000	6	6	7	7	5	4	4	5
P84103-2;P84103;A0A087X2D0	P84103-2;P84103;A0A087X2D0	SRSF3	Serine/arginine-rich splicing factor 3	3	4	14.203	62685000	60029000	72806000	59137000	74364000	84598000	62118000	72280000	3	3	3	3	4	3	4	4
Q13243;Q13243-3;G3V5K8;Q13243-2;B4DJK0;B4DUA4	Q13243;Q13243-3;G3V5K8;Q13243-2;B4DJK0;B4DUA4	SRSF5	Serine/arginine-rich splicing factor 5	6	4	31.263	34630000	29301000	44902000	83854000	34096000	0	10473000	8754900	1	1	2	1	2	1	1	1
Q16629-3;Q16629-2;Q16629-4;C9JAB2;Q16629	Q16629-3;Q16629-2;Q16629-4;C9JAB2;Q16629	SRSF7	Serine/arginine-rich splicing factor 7	5	8	15.257	1162400000	955880000	1012800000	1190400000	386070000	470350000	324930000	417280000	6	6	7	6	3	5	3	5
Q13242;H0YIB4;S4R3G0	Q13242;H0YIB4;S4R3G0	SRSF9	Serine/arginine-rich splicing factor 9	3	3	25.542	15985000	0	20164000	19159000	0	0	0	26858000	1	0	1	2	0	1	0	2
P05455;E9PFL9;E7ERC4;E9PGX9	P05455	SSB	Lupus La protein	4	9	46.836	175800000	304310000	263530000	316740000	84122000	115350000	36790000	81872000	4	6	6	7	2	5	3	4
Q9Y3F4;Q9Y3F4-2;H0YH33	Q9Y3F4;Q9Y3F4-2	STRAP	Serine-threonine kinase receptor-associated protein	3	12	38.438	339600000	534090000	443970000	601880000	105640000	103580000	96555000	94373000	6	10	9	10	4	3	3	3
B8ZZJ0;B9A032;P63165;B8ZZN6	B8ZZJ0;B9A032;P63165;B8ZZN6	SUMO1	Small ubiquitin-related modifier 1	4	1	6.6846	11303000	12917000	12511000	15256000	0	0	7969100	8062900	1	1	1	1	1	0	1	1
O00267;O00267-2;M0QYL9	O00267;O00267-2	SUPT5H	Transcription elongation factor SPT5	3	11	121	273480000	434340000	274370000	340120000	107830000	65922000	102310000	62740000	7	6	9	8	3	1	2	2
O60506;O60506-3;O60506-2;O60506-4;B7Z645;F6UXX1;O60506-5	O60506;O60506-3;O60506-2;O60506-4;B7Z645;F6UXX1;O60506-5	SYNCRIP	Heterogeneous nuclear ribonucleoprotein Q	7	16	69.602	691820000	898560000	748900000	853770000	356210000	277450000	274880000	311390000	10	13	10	12	9	8	7	9
Q13148;A0A087WX29;B1AKP7;G3V162;A0A087X260;A0A087WYY0;A0A087WXQ5;K7EJM5;A0A087WV68;K7EN94;Q13148-4;A0A087WXV3;A0A087WZC9;A0A087WW61;A0A087WX67;A0A087WTZ4;K7EL26;A0A087WYE7	Q13148;A0A087WX29;B1AKP7;G3V162;A0A087X260;A0A087WYY0;A0A087WXQ5;K7EJM5;A0A087WV68;K7EN94;Q13148-4	TARDBP	TAR DNA-binding protein 43	18	8	44.739	310190000	409840000	343850000	396830000	144840000	142970000	117100000	104140000	5	6	6	8	4	4	2	3
Q9BZK7;C9JLJ1;C9JCK0;C9JBN1;C9IYU9	Q9BZK7	TBL1XR1	F-box-like/WD repeat-containing protein TBL1XR1	5	9	55.594	93273000	82606000	71346000	82554000	8442100	6073000	7581200	0	4	3	3	3	1	1	1	0
E5RHG8;Q15369;R4GMY8;Q15369-2	E5RHG8;Q15369;R4GMY8;Q15369-2	TCEB1	Transcription elongation factor B polypeptide 1	4	4	9.9601	198970000	259800000	320600000	248130000	98437000	110710000	85382000	82888000	2	4	4	4	2	3	2	2
P17987;F5H282;E7EQR6;E7ERF2;F5H676;F5H136;F5H726;F5GZI8;F5GYL4;F5GZ03	P17987;F5H282;E7EQR6	TCP1	T-complex protein 1 subunit alpha	10	12	60.343	274630000	447830000	469410000	483880000	180540000	157590000	166500000	94488000	9	8	9	10	5	6	6	4
Q9Y2W1	Q9Y2W1	THRAP3	Thyroid hormone receptor-associated protein 3	1	14	108.66	256530000	312430000	273700000	287950000	43019000	48546000	36498000	40228000	9	9	12	8	2	4	2	2
Q01085;Q01085-2;A6NKZ9;E7ETJ9;E7ETC0;E5RGV5;H7BY49;E5RG67;Q96B58;C9JTN7;P31483-2;F8W8I6;P31483	Q01085;Q01085-2;A6NKZ9;E7ETJ9;E7ETC0;E5RGV5;H7BY49;E5RG67;Q96B58;C9JTN7;P31483-2;F8W8I6;P31483	TIAL1;TIA1	Nucleolysin TIAR;Nucleolysin TIA-1 isoform p40	13	2	41.59	9492500	8042200	23361000	12212000	3067300	0	7762000	0	1	1	2	1	1	0	1	0
P11387;E5RJ33;H0YBR3;H0YC03;E5RGE7;E5RGR4;E5RFE3;E5RGR2;E5RJ95;E5RFS0;E5RIC7	P11387	TOP1	DNA topoisomerase 1	11	32	90.725	5123200000	4317100000	5486800000	6744200000	20458000	0	2831600	0	24	26	26	25	2	0	1	0
P60174-1;P60174;P60174-4;U3KPZ0;U3KQF3;U3KPS5	P60174-1;P60174;P60174-4;U3KPZ0;U3KQF3	TPI1	Triosephosphate isomerase	6	12	26.669	2466800000	2854500000	2532200000	2783500000	762110000	834630000	813290000	786000000	10	11	11	11	9	9	9	9
Q13595-2;B4DQI6;Q13595-3;Q13595	Q13595-2;B4DQI6;Q13595-3;Q13595	TRA2A	Transformer-2 protein homolog alpha	4	2	12.951	27314000	32786000	23568000	38932000	0	0	0	0	1	1	1	1	0	1	0	0
Q13263;Q13263-2;M0R0K9;M0R3C0;M0R2I3	Q13263;Q13263-2;M0R0K9	TRIM28	Transcription intermediary factor 1-beta	5	20	88.549	1230600000	1379800000	1190400000	1410200000	285520000	241710000	268240000	270640000	14	13	12	17	6	7	6	6
Q5JP53;P07437;Q5ST81	Q5JP53;P07437;Q5ST81	TUBB	Tubulin beta chain	3	28	47.766	5632000000	4750500000	5040100000	5129700000	1275100000	1377700000	1260400000	1039600000	26	24	25	26	20	20	17	20
P10599;P10599-2	P10599;P10599-2	TXN	Thioredoxin	2	7	11.737	2063700000	3033400000	2493100000	2427100000	857890000	922640000	875310000	776420000	5	4	5	4	5	5	4	5
P26368-2;P26368;K7ENG2	P26368-2;P26368;K7ENG2	U2AF2	Splicing factor U2AF 65 kDa subunit	3	6	53.12	261610000	268850000	122460000	263370000	48309000	48139000	200000000	59304000	3	5	1	4	2	3	1	2
O15042-2;E7ET15;O15042;E7EW00;H0Y8D9;H7C4V2;C9JB80;O15042-3;C9JDJ7;C9J5L1	O15042-2;E7ET15;O15042;E7EW00;H0Y8D9	U2SURP	U2 snRNP-associated SURP motif-containing protein	10	9	118.23	641710000	871110000	593550000	663200000	361930000	16310000	448570000	398950000	7	7	6	6	2	2	3	2
Q14157-1;Q14157-3;Q14157;Q14157-5;Q14157-4;F8W726;Q5VU81;Q5VU80;Q5VU78;Q5VU79;Q5VU77	Q14157-1;Q14157-3;Q14157;Q14157-5;Q14157-4;F8W726	UBAP2L	Ubiquitin-associated protein 2-like	11	7	103.93	137440000	142190000	137860000	174340000	33602000	7369500	17996000	0	5	5	5	6	3	1	1	0
H3BQQ9;P63279;B0QYN7;H3BPC4;H3BRD1	H3BQQ9;P63279;B0QYN7;H3BPC4	UBE2I	SUMO-conjugating enzyme UBC9	5	5	15.516	87234000	205990000	196700000	92760000	0	7806000	0	0	2	3	3	2	0	1	0	0
Q92900-2;Q92900	Q92900-2;Q92900	UPF1	Regulator of nonsense transcripts 1	2	10	123.03	212980000	97153000	162780000	212930000	8139200	18620000	16225000	25161000	7	4	9	7	2	2	1	2
P55072;C9JUP7;C9IZA5	P55072	VCP	Transitional endoplasmic reticulum ATPase	3	18	89.321	712050000	761730000	630510000	765200000	686530000	638460000	730380000	792290000	11	14	9	12	11	9	14	12
P61964;V9GZ59	P61964;V9GZ59	WDR5	WD repeat-containing protein 5	2	4	36.588	43455000	53729000	41333000	42292000	7541600	10289000	0	0	3	3	3	3	1	1	0	0
Q6UXN9;C9J355;C9JBU3	Q6UXN9	WDR82	WD repeat-containing protein 82	3	3	35.079	49955000	13865000	17917000	47949000	0	0	0	0	2	2	3	2	0	0	0	0
O14980;H7BZC5;C9IZS4;C9JQ02;C9JV99;C9J673;C9JKM9;C9JF49;C9IYM2;F8WF71	O14980	XPO1	Exportin-1	10	6	123.38	62681000	29481000	24996000	64135000	0	94413000	29638000	63922000	3	1	1	3	1	6	2	4
P67809;A0A087X1S2;H0Y449;C9J5V9;Q9Y2T7	P67809;A0A087X1S2;H0Y449;C9J5V9	YBX1	Nuclease-sensitive element-binding protein 1	5	16	35.924	1423900000	2167300000	1799000000	1948900000	342260000	384410000	365560000	533590000	9	15	15	13	8	6	5	4
P16989-2;P16989;P16989-3;H0YG22	P16989-2;P16989;P16989-3	YBX3	Y-box-binding protein 3	4	10	31.947	85048000	270320000	78272000	140180000	28768000	17645000	23322000	4260300	8	9	8	9	7	6	4	3
F8VU51;P49750;P49750-4;P49750-3;H0YI23;H0YIQ2	F8VU51;P49750;P49750-4;P49750-3	YLPM1	YLP motif-containing protein 1	6	3	160.74	30563000	34708000	54758000	40304000	27057000	28649000	9659600	36263000	2	2	3	2	3	3	2	3
P27348;E9PG15	P27348;E9PG15	YWHAQ	14-3-3 protein theta	2	6	27.764	355220000	385470000	432170000	354330000	46743000	43530000	29800000	15755000	5	6	6	5	2	2	2	1
Q96KR1;H0Y8W1	Q96KR1	ZFR	Zinc finger RNA-binding protein	2	3	117.01	0	11404000	6832000	8773700	2311500	3329600	0	0	0	1	1	1	1	1	0	0
Q14966-3;Q14966;Q14966-2;Q14966-4;C9JWN0;E7EUZ3;Q14966-5	Q14966-3;Q14966;Q14966-2;Q14966-4;C9JWN0	ZNF638	Zinc finger protein 638	7	4	218.24	4130100	20719000	16844000	18219000	0	0	0	0	2	1	2	3	0	0	0	0
Q8NE71;Q8NE71-2;H0YGW7;Q5STZ8;F5GYK6	Q8NE71;Q8NE71-2;H0YGW7;Q5STZ8	ABCF1	ATP-binding cassette sub-family F member 1	5	14	95.925	707280000	927000000	792960000	820680000	173700000	113280000	142190000	79911000	10	12	12	13	6	4	6	5
Q9UG63;Q9UG63-2	Q9UG63;Q9UG63-2	ABCF2	ATP-binding cassette sub-family F member 2	2	2	71.289	132360000	58704000	67192000	94751000	0	0	0	0	2	1	1	2	0	0	0	0
S4R3H4;E7EQT4;Q9UKV3-5;Q9UKV3;G3V3B0;Q9UKV3-3;Q9UKV3-2;G3V3T3	S4R3H4;E7EQT4;Q9UKV3-5;Q9UKV3	ACIN1	Apoptotic chromatin condensation inducer in the nucleus	8	11	145.44	360540000	382980000	370880000	427550000	14463000	8709300	30742000	56544000	8	6	8	8	1	2	2	3
H0Y9U7;B7Z3Z9;E7EPM6;P33121-2;P33121-3;P33121;Q9UKU0-7;Q9UKU0-2;E7ERD7;Q9UKU0-5;Q9UKU0-3;Q9UKU0;Q9UKU0-9;Q9UKU0-6;Q9UKU0-8;Q9UKU0-1	H0Y9U7;B7Z3Z9;E7EPM6;P33121-2;P33121-3;P33121;Q9UKU0-7;Q9UKU0-2;E7ERD7;Q9UKU0-5;Q9UKU0-3;Q9UKU0;Q9UKU0-9;Q9UKU0-6;Q9UKU0-8;Q9UKU0-1	ACSL1;ACSL6	Long-chain-fatty-acid--CoA ligase 1;Long-chain-fatty-acid--CoA ligase 6	16	2	32.809	26333000	0	19042000	28287000	0	0	0	0	1	1	2	2	0	0	0	0
O60488-2;O60488;H0Y9A0	O60488-2;O60488	ACSL4	Long-chain-fatty-acid--CoA ligase 4	3	3	74.435	84750000	42135000	109960000	0	0	0	0	0	2	1	2	0	0	1	0	0
P63261;I3L3I0;I3L1U9;I3L4N8;K7EM38;I3L3R2;J3KT65	P63261;I3L3I0;I3L1U9	ACTG1	Actin, cytoplasmic 2;Actin, cytoplasmic 2, N-terminally processed	7	23	41.792	8809500000	10316000000	9039300000	12301000000	3502500000	5236200000	3462000000	4580900000	19	22	22	21	17	20	19	19
O43707;O43707-2;O43707-3;F5GXS2;H7C144;P12814-2;P12814;P12814-3;P12814-4;H9KV75;K7EJH8;H0YJ11;H0YJW3;H7C5W8;K7EP19;G3V2W4;G3V2N5;Q9H254-2;M0QZQ3;Q9H254-4;Q9H254;C9JY79	O43707;O43707-2;O43707-3;F5GXS2	ACTN4	Alpha-actinin-4	22	32	104.85	1761900000	2168300000	1842100000	2171600000	608140000	457990000	517640000	737450000	25	25	24	27	17	14	15	15
P55265-5;P55265;P55265-4;P55265-3;H0YCK3;P55265-2	P55265-5;P55265;P55265-4;P55265-3;H0YCK3;P55265-2	ADAR	Double-stranded RNA-specific adenosine deaminase	6	8	103.64	135780000	158160000	140040000	205410000	33311000	28365000	0	0	6	5	5	6	3	2	0	0
A0A087WX59;Q16186	A0A087WX59;Q16186	ADRM1	Proteasomal ubiquitin receptor ADRM1	2	2	37.504	19226000	31372000	39398000	11760000	2842200	0	0	0	1	1	2	1	1	1	0	0
P52594-2;B8ZZY2;P52594-3;P52594;P52594-4;C9J2I0	P52594-2;B8ZZY2;P52594-3;P52594;P52594-4;C9J2I0	AGFG1	Arf-GAP domain and FG repeat-containing protein 1	6	2	54.181	20897000	21593000	19046000	26312000	11739000	6139900	0	0	1	1	1	1	1	1	0	0
Q8WYP5;Q8WYP5-3;Q8WYP5-2	Q8WYP5;Q8WYP5-3;Q8WYP5-2	AHCTF1	Protein ELYS	3	3	252.5	18774000	0	4833800	13189000	0	0	0	0	3	1	1	1	0	0	0	0
Q09666	Q09666	AHNAK	Neuroblast differentiation-associated protein AHNAK	1	4	629.09	13482000	174270000	24144000	29917000	0	0	0	0	1	3	2	3	0	0	0	0
P04075;J3KPS3;P04075-2;H3BQN4;H3BPS8;H3BUH7;H3BR04;H3BMQ8;H3BU78;H3BR68	P04075;J3KPS3;P04075-2;H3BQN4;H3BPS8;H3BUH7	ALDOA	Fructose-bisphosphate aldolase A;Fructose-bisphosphate aldolase	10	21	39.42	2828300000	3518400000	3815200000	4112300000	1226100000	922230000	838920000	1027000000	20	17	19	20	12	10	7	11
H0YN26;P39687;H7BZ09	H0YN26;P39687;H7BZ09	ANP32A	Acidic leucine-rich nuclear phosphoprotein 32 family member A	3	2	19.997	45401000	119960000	126120000	96098000	2854700	21279000	30604000	24547000	2	2	1	2	1	1	1	1
Q92688-2;Q92688;Q5T6W8	Q92688-2;Q92688;Q5T6W8	ANP32B	Acidic leucine-rich nuclear phosphoprotein 32 family member B	3	2	22.276	40280000	39466000	20852000	65094000	18223000	0	0	30221000	1	2	2	2	1	0	1	2
P50995-2;P50995;H0Y6E1	P50995-2;P50995	ANXA11	Annexin A11	3	3	51.242	72251000	36204000	53000000	21538000	0	26567000	0	38733000	2	2	2	1	0	1	0	1
P07355;P07355-2;H0YN42;H0YMD0;H0YMU9;A6NMY6;H0YKS4;H0YM50;H0YMM1;H0YKZ7;H0YLV6;H0YMT9;H0YKX9;H0YMW4;H0YNP5;H0YKL9;H0YN28;H0YL33;H0YKV8;H0YN52;H0YMD9;H0YNA0;H0YLE2;H0YNB8;H0YKN4	P07355;P07355-2;H0YN42;H0YMD0;H0YMU9;A6NMY6;H0YKS4;H0YM50;H0YMM1	ANXA2;ANXA2P2	Annexin A2;Annexin;Putative annexin A2-like protein	25	13	38.604	1006500000	1098900000	1092700000	1187700000	299940000	321250000	488780000	446200000	10	9	10	10	8	7	7	9
P63010-3;A0A087X253;P63010;P63010-2;Q10567-4;Q10567-3;Q10567-2;Q10567	P63010-3;A0A087X253;P63010;P63010-2;Q10567-4;Q10567-3;Q10567-2;Q10567	AP2B1;AP1B1	AP-2 complex subunit beta;AP-1 complex subunit beta-1	8	2	98.117	22435000	30491000	20485000	24702000	0	0	0	0	1	1	1	1	0	0	0	0
C9JLK2;H7C393;H7C1U0;P13798;C9JIF9	C9JLK2;H7C393;H7C1U0;P13798;C9JIF9	APEH	Acylamino-acid-releasing enzyme	5	1	26.028	19649000	11047000	10621000	0	0	0	0	0	1	1	1	0	0	0	0	0
G3V3C7;G3V5Q1;G3V3M6;P27695;G3V5D9;H7C4A8;G3V5M0;G3V359	G3V3C7;G3V5Q1;G3V3M6;P27695;G3V5D9;H7C4A8;G3V5M0;G3V359	APEX1	DNA-(apurinic or apyrimidinic site) lyase;DNA-(apurinic or apyrimidinic site) lyase, mitochondrial	8	2	19.056	31333000	48713000	32604000	46046000	0	0	4877500	0	2	2	2	2	0	0	1	0
Q9NRW3	Q9NRW3	APOBEC3C	DNA dC->dU-editing enzyme APOBEC-3C	1	2	22.826	41192000	51168000	52135000	56644000	0	0	0	0	1	1	1	1	0	0	0	0
P48444;B0YIW6;P48444-2;Q6P1Q5	P48444;B0YIW6;P48444-2	ARCN1	Coatomer subunit delta	4	5	57.21	8869700	72569000	43013000	111980000	3914200	8839800	5001500	17338000	2	4	3	4	1	1	1	2
F8W1U7;Q8N6T3-4;Q8N6T3;E5RHH7;E5RHT6;F8VWH9;Q8N6T3-5;Q8N6T3-3;Q8N6T3-2;E5RHC5	F8W1U7;Q8N6T3-4;Q8N6T3;E5RHH7;E5RHT6;F8VWH9;Q8N6T3-5;Q8N6T3-3;Q8N6T3-2	ARFGAP1	ADP-ribosylation factor GTPase-activating protein 1	10	3	29.571	60926000	98078000	101310000	76018000	11413000	0	18039000	0	2	3	3	3	1	0	1	0
C9JZD1;O15145;F8VR50	C9JZD1;O15145;F8VR50	ARPC3	Actin-related protein 2/3 complex subunit 3	3	2	11.546	84287000	70097000	43423000	0	8642600	0	0	0	2	2	2	0	1	0	0	0
Q8N3C0;Q8N3C0-4	Q8N3C0;Q8N3C0-4	ASCC3	Activating signal cointegrator 1 complex subunit 3	2	2	251.46	44041000	22420000	7788600	20807000	19108000	54100000	0	0	2	2	1	1	1	1	0	0
P06576;F8W079;H0YH81;F8W0P7;H0YI37	P06576;F8W079;H0YH81	ATP5B	ATP synthase subunit beta, mitochondrial;ATP synthase subunit beta	5	15	56.559	952340000	957630000	805510000	1218400000	162590000	101380000	125570000	99224000	14	12	13	12	6	5	4	4
J3QL14;R4GN72;P61421;F5GYQ1	J3QL14;R4GN72;P61421;F5GYQ1	ATP6V0D1	V-type proton ATPase subunit d 1	4	2	26.705	40917000	47382000	21579000	47793000	12008000	0	11416000	0	2	2	2	2	1	0	1	0
P25311;C9JEV0;H7BZJ8	P25311;C9JEV0	AZGP1	Zinc-alpha-2-glycoprotein	3	7	34.258	189740000	260960000	170770000	234210000	229760000	203730000	240790000	200990000	4	4	4	3	4	4	4	5
P61769;H0YL18;H0YLF3;F5H6I0	P61769;H0YL18	B2M	Beta-2-microglobulin;Beta-2-microglobulin form pI 5.3	4	3	13.714	34473000	41214000	28507000	28028000	0	0	0	0	2	2	2	2	1	1	1	1
O95816-2;O95816;A2A296	O95816-2;O95816	BAG2	BAG family molecular chaperone regulator 2	3	3	20.189	71344000	84434000	80296000	82235000	16539000	18839000	0	0	2	3	3	2	1	1	0	0
O75531;E9PJJ8	O75531	BANF1	Barrier-to-autointegration factor;Barrier-to-autointegration factor, N-terminally processed	2	12	10.058	30865000000	30172000000	30391000000	30739000000	401150000	409430000	345950000	389420000	10	10	10	11	4	3	3	4
P51572;P51572-2;C9JMD7;C9JSP1;C9JQ75;C9J0M4;C9JM14	P51572;P51572-2;C9JMD7;C9JSP1;C9JQ75;C9J0M4	BCAP31	B-cell receptor-associated protein 31	7	4	27.991	22452000	68262000	55558000	50053000	4628400	5046700	6073500	5086200	2	3	2	3	1	1	1	1
H0YNU5;P54132;H0YLV8	H0YNU5;P54132	BLM	Bloom syndrome protein	3	5	144.47	0	25278000	0	25574000	15767000	13591000	14380000	14504000	0	1	1	2	1	1	1	1
Q13867;K7ESE8;J3KSD8;K7ES02	Q13867;K7ESE8;J3KSD8;K7ES02	BLMH	Bleomycin hydrolase	4	6	52.562	106920000	124520000	115230000	72918000	0	36959000	0	0	3	4	3	2	0	1	3	0
P25440-4;O60885-2;P25440-3;O60885-3;P25440;H0Y6K2;P25440-2;O60885	P25440-4;O60885-2;P25440-3;O60885-3;P25440;H0Y6K2;P25440-2;O60885	BRD2;BRD4	Bromodomain-containing protein 2;Bromodomain-containing protein 4	8	1	74.88	32271000	37568000	41612000	36744000	0	0	0	0	1	1	1	1	0	0	0	0
Q8TDN6	Q8TDN6	BRIX1	Ribosome biogenesis protein BRX1 homolog	1	3	41.401	81311000	36848000	33085000	57877000	3341600	3073000	0	0	3	1	1	2	1	1	0	0
P20290-2;P20290;D6RDG3;H0Y9Y1;Q96K17-3;E9PL10;Q96K17	P20290-2;P20290;D6RDG3	BTF3	Transcription factor BTF3	7	6	17.699	64675000	111070000	81342000	150720000	32143000	26349000	46775000	49755000	2	4	3	4	2	1	2	2
Q7L1Q6;Q7L1Q6-4;Q7L1Q6-3;Q7L1Q6-2;C9IZ80;H0Y503	Q7L1Q6;Q7L1Q6-4;Q7L1Q6-3;Q7L1Q6-2;C9IZ80	BZW1	Basic leucine zipper and W2 domain-containing protein 1	6	7	48.043	110110000	126500000	143530000	56036000	23058000	0	27200000	20007000	6	4	6	3	1	0	1	1
E9PM92;O00193;E9PRZ9;E9PQA1	E9PM92;O00193;E9PRZ9	C11orf58;SMAP	Small acidic protein	4	5	17.506	62466000	204860000	162660000	177710000	44367000	46379000	38144000	44299000	2	4	3	4	3	3	3	3
Q07021;I3L3Q7;I3L3B0	Q07021	C1QBP	Complement component 1 Q subcomponent-binding protein, mitochondrial	3	3	31.362	872370000	779520000	950730000	916170000	253450000	167710000	314870000	219260000	3	2	3	3	2	1	2	2
Q9Y3I0	Q9Y3I0	C22orf28	tRNA-splicing ligase RtcB homolog	1	9	55.21	378180000	389050000	363210000	371370000	78359000	118160000	142950000	70190000	8	8	8	8	4	6	7	5
Q9HB71-3;Q9HB71	Q9HB71-3;Q9HB71	CACYBP	Calcyclin-binding protein	2	10	21.228	531600000	517810000	542330000	590150000	196420000	423830000	422680000	304670000	7	7	7	7	6	6	6	7
Q9NZT1	Q9NZT1	CALML5	Calmodulin-like protein 5	1	1	15.892	52249000	59353000	61515000	169250000	423880000	454110000	319080000	384330000	1	1	1	1	1	1	1	1
P27797;K7EJB9;K7EL50	P27797;K7EJB9	CALR	Calreticulin	3	12	48.141	1482600000	1721300000	1520700000	1745200000	254070000	357770000	350900000	285940000	12	11	10	12	6	7	6	7
O43852;O43852-3;O43852-2;O43852-4;O43852-6;H0Y875;O43852-15;O43852-10;O43852-5;O43852-13;O43852-14;O43852-9;O43852-11;O43852-8;O43852-12;O43852-7	O43852;O43852-3;O43852-2;O43852-4;O43852-6;H0Y875;O43852-15;O43852-10;O43852-5	CALU	Calumenin	16	10	37.106	218040000	188010000	181820000	196440000	44570000	17401000	10537000	0	5	4	6	4	2	1	1	0
P27824;P27824-2;P27824-3;H0Y9Q7;D6RFL1;D6RAU8;D6RB85;D6RDP7;D6RGY2;H0Y9H1;D6RAQ8	P27824;P27824-2;P27824-3;H0Y9Q7	CANX	Calnexin	11	10	67.567	351480000	414850000	445400000	460610000	71302000	98686000	116050000	89317000	6	7	7	7	3	6	5	5
A0A087X082;Q14444-2;Q14444;G3V153;E9PLA9;E9PP31	A0A087X082;Q14444-2;Q14444;G3V153;E9PLA9;E9PP31	CAPRIN1	Caprin-1	6	7	72.755	162600000	294270000	83307000	323940000	22128000	20585000	0	0	5	6	4	6	1	1	1	1
P52907	P52907	CAPZA1	F-actin-capping protein subunit alpha-1	1	4	32.922	188710000	285140000	170630000	217180000	47009000	84034000	58672000	55017000	4	4	3	4	2	3	2	2
P31944	P31944	CASP14	Caspase-14;Caspase-14 subunit p19;Caspase-14 subunit p10	1	6	27.679	224830000	325320000	289800000	283740000	164170000	239850000	219690000	279660000	6	6	6	6	4	5	3	5
P04040	P04040	CAT	Catalase	1	7	59.755	70445000	103720000	74123000	74853000	33176000	30661000	65386000	44092000	5	4	4	5	2	2	3	2
O60563	O60563	CCNT1	Cyclin-T1	1	2	80.684	30917000	42595000	18177000	33741000	32772000	26321000	16555000	15063000	2	2	1	2	1	1	2	1
P49368;P49368-2;B4DUR8;Q5SZX9;E9PRC8;Q5SZX6;E9PM09;E9PQ35;Q5SZW8	P49368;P49368-2;B4DUR8	CCT3	T-complex protein 1 subunit gamma	9	11	60.533	854890000	1016700000	1076100000	932390000	278630000	279570000	162150000	224730000	10	10	10	9	6	7	5	6
P40227;P40227-2;Q92526;Q92526-2;Q92526-3;J3KRI6	P40227;P40227-2	CCT6A	T-complex protein 1 subunit zeta	6	14	58.024	651860000	855590000	669500000	718190000	350920000	349230000	305640000	339880000	11	12	12	11	7	8	8	7
Q99832-3;Q99832;Q99832-4;F8WAM2;Q99832-2	Q99832-3;Q99832;Q99832-4	CCT7	T-complex protein 1 subunit eta	5	7	54.804	88391000	96100000	92256000	93164000	0	30153000	26740000	42385000	3	3	5	3	0	2	1	2
O95400	O95400	CD2BP2	CD2 antigen cytoplasmic tail-binding protein 2	1	2	37.646	18208000	24913000	22528000	26799000	0	0	0	0	1	1	1	1	0	0	0	0
O15446;O15446-2;Q9HD64-4;Q9HD64	O15446;O15446-2;Q9HD64-4;Q9HD64	CD3EAP;XAGE1A	DNA-directed RNA polymerase I subunit RPA34;X antigen family member 1	4	2	54.985	9035500	22998000	12574000	18871000	0	0	0	0	1	1	1	1	0	1	1	0
G5EA36;P30260;P30260-2;I3L2Z8;I3L328;I3L394;I3L3H6;F6QPS0	G5EA36;P30260;P30260-2	CDC27	Cell division cycle protein 27 homolog	8	3	91.737	41831000	52391000	0	21594000	0	16696000	0	0	2	2	0	1	0	1	0	0
Q16543;K7EQA9;K7EIU0;K7EKQ2;K7EL68	Q16543;K7EQA9;K7EIU0;K7EKQ2	CDC37	Hsp90 co-chaperone Cdc37;Hsp90 co-chaperone Cdc37, N-terminally processed	5	4	44.468	17074000	95671000	252550000	105360000	52544000	0	51549000	0	1	1	4	2	1	0	1	1
P60953;P60953-1	P60953;P60953-1	CDC42	Cell division control protein 42 homolog	2	2	21.258	0	7576800	5532400	5799300	0	0	0	0	0	2	1	1	0	0	0	0
Q14004-2;Q14004	Q14004-2;Q14004	CDK13	Cyclin-dependent kinase 13	2	1	158.43	12857000	0	12433000	10298000	0	0	0	0	1	0	1	1	0	0	0	0
Q9UKY7;Q9UKY7-2;D6R9V8;D6RFH2;Q9UKY7-3;H0Y8K3;D6RAV0;D6RDN0;D6R973	Q9UKY7;Q9UKY7-2;D6R9V8;D6RFH2;Q9UKY7-3;H0Y8K3	CDV3	Protein CDV3 homolog	9	6	27.335	70217000	174220000	120020000	173460000	0	0	0	0	4	5	4	4	0	1	1	1
Q9P2D1;Q9P2D1-3;Q9P2D1-2;Q9P2D1-4	Q9P2D1	CHD7	Chromodomain-helicase-DNA-binding protein 7	4	13	335.92	0	30281000	36596000	0	0	0	0	0	0	1	1	0	0	1	0	0
Q8IWX8;J3QK89	Q8IWX8;J3QK89	CHERP	Calcium homeostasis endoplasmic reticulum protein	2	3	103.7	18833000	27795000	15269000	16737000	28481000	0	0	17338000	1	1	1	1	1	0	0	1
O00299	O00299	CLIC1	Chloride intracellular channel protein 1	1	9	26.922	767470000	904180000	627330000	673580000	204580000	167230000	195550000	288870000	7	7	7	7	3	2	3	5
E9PMI6;E9PJF4;J3KN38;P54105	E9PMI6;E9PJF4;J3KN38;P54105	CLNS1A	Methylosome subunit pICln	4	2	18.259	39830000	43766000	63387000	75469000	0	0	0	0	1	1	2	2	0	0	0	0
P09496-5;P09496-2;C9J8P9;P09496-4;P09496-3;P09496;F8WF69	P09496-5;P09496-2	CLTA	Clathrin light chain A	7	3	17.687	168420000	150540000	65578000	60148000	32771000	27468000	13810000	11431000	3	2	1	1	1	1	1	1
Q00610-2;Q00610;A0A087WVQ6;J3KS13;A0A087WX41;P53675-2;P53675;J3KRF5;K7EJJ5;J3KSQ2	Q00610-2;Q00610;A0A087WVQ6	CLTC	Clathrin heavy chain 1	10	21	187.89	373210000	416660000	514430000	393310000	9438700	48697000	40448000	9291300	11	15	13	13	1	2	2	1
B4DDF4;Q99439;B4DUT8;A0A087X271;Q99439-2;K7ES69;A0A087X1X5;H3BVI6;U3KPS3;H3BQH0;Q15417-3;Q15417	B4DDF4;Q99439;B4DUT8;A0A087X271;Q99439-2;K7ES69;A0A087X1X5;H3BVI6	CNN2	Calponin-2	12	4	32.616	62600000	61598000	87837000	89817000	0	36930000	0	0	2	2	2	2	0	2	0	0
F8W031;F8VP03;F8VXJ7;Q9Y2B0;H0YIH9;F8W0J2;F8W1U5;Q9Y2B0-2;F8W1K5;F8VWQ5;F8VU34;F8VR34;F8VTT8;F8W4S1;B4DJV2;O75390	F8W031;F8VP03;F8VXJ7;Q9Y2B0	CNPY2	Protein canopy homolog 2	16	3	29.224	0	5131100	10827000	9563300	0	0	0	0	1	2	2	1	0	0	0	0
P53621;P53621-2	P53621;P53621-2	COPA	Coatomer subunit alpha;Xenin;Proxenin	2	4	138.34	33284000	26936000	23740000	0	0	0	0	10815000	2	1	1	0	0	0	0	1
P53618	P53618	COPB1	Coatomer subunit beta	1	2	107.14	48414000	53379000	65245000	86494000	0	0	0	0	2	2	2	2	0	0	0	0
P35606-2;P35606;H0YAC7	P35606-2;P35606	COPB2	Coatomer subunit beta	3	6	99.045	174080000	167330000	193550000	171260000	22217000	18985000	15414000	0	5	4	5	5	2	1	1	0
O14579-2;O14579;M0QXB4;A0A087X0I4;O14579-3;M0R061	O14579-2;O14579;M0QXB4;A0A087X0I4;O14579-3;M0R061	COPE	Coatomer subunit epsilon	6	6	28.796	290720000	246270000	294790000	283660000	36630000	47067000	42030000	44909000	6	5	6	6	2	2	2	2
Q9Y678;H0Y8X7	Q9Y678;H0Y8X7	COPG1	Coatomer subunit gamma-1	2	2	97.717	22500000	37136000	43639000	11576000	0	0	0	0	1	2	2	1	0	0	0	0
F8VXB1;F8VUC5;F8W156;F8W651;P61923-5;F8VYZ4;P61923;F8VVA7;F8VXR1;P61923-4	F8VXB1;F8VUC5;F8W156;F8W651;P61923-5;F8VYZ4;P61923;F8VVA7;F8VXR1;P61923-4	COPZ1	Coatomer subunit zeta-1	10	2	10.628	75112000	96214000	84969000	77137000	10598000	0	25318000	14133000	2	2	2	2	1	0	1	1
P50238;K4DIB9;H3BRQ4	P50238;K4DIB9;H3BRQ4	CRIP1	Cysteine-rich protein 1	3	2	8.5328	53095000	87168000	45411000	43363000	0	0	0	0	1	2	1	1	0	0	0	0
E9PLT0;O75534-2;O75534;O75534-3;O75534-4;E9PNG3	E9PLT0;O75534-2;O75534;O75534-3;O75534-4	CSDE1	Cold shock domain-containing protein E1	6	4	74.583	117370000	88681000	91778000	73802000	15713000	18675000	12977000	14550000	4	3	4	2	1	1	1	1
P55060-4;P55060-3;P55060;P55060-2	P55060-4;P55060-3;P55060	CSE1L	Exportin-2	4	8	103.88	57385000	112660000	84892000	81539000	0	0	0	0	4	6	4	5	0	0	0	0
P01040;C9J0E4	P01040;C9J0E4	CSTA	Cystatin-A;Cystatin-A, N-terminally processed	2	7	11.006	640090000	883570000	836720000	744810000	440530000	494290000	461050000	503580000	4	6	5	5	5	4	5	4
P04080	P04080	CSTB	Cystatin-B	1	2	11.139	83824000	83551000	61621000	75293000	37744000	54226000	47663000	64377000	2	2	1	2	1	2	2	2
Q6PD62;H0YCE8	Q6PD62	CTR9	RNA polymerase-associated protein CTR9 homolog	2	4	133.5	31637000	38705000	55907000	26885000	0	0	0	0	2	1	2	1	0	0	0	0
C9JFR7;P99999;CON__P62894	C9JFR7;P99999	CYCS	Cytochrome c	3	5	11.333	199420000	163330000	217250000	96995000	29545000	48661000	0	22943000	3	3	4	2	1	2	0	1
P07108;P07108-3;P07108-2;P07108-4;P07108-5;P07108-6	P07108;P07108-3;P07108-2;P07108-4;P07108-5;P07108-6	DBI	Acyl-CoA-binding protein	6	2	10.044	103330000	153720000	118820000	134350000	68528000	81015000	71958000	71046000	2	2	2	2	2	2	2	2
Q9UJU6;Q9UJU6-2;Q9UJU6-3;F8WBG8;Q9UJU6-5;Q9UJU6-4;H0Y5J4;B4DDP6;B4DDD6	Q9UJU6;Q9UJU6-2;Q9UJU6-3;F8WBG8;Q9UJU6-5;Q9UJU6-4;H0Y5J4;B4DDP6;B4DDD6	DBNL	Drebrin-like protein	9	2	48.207	28083000	40110000	59158000	69693000	20669000	0	0	0	2	1	2	2	1	0	0	0
Q16531;F5GY55;Q16531-2;F8WF81;F5H198;F5GZ34;F5H775;F5H581;F5H6C5;F5H238;F5GYG8;F5GWI0;F5GZY8;F5H2L3;F5H0Y5	Q16531;F5GY55;Q16531-2	DDB1	DNA damage-binding protein 1	15	9	126.97	92831000	136230000	93805000	115990000	0	0	0	0	1	3	4	3	0	0	1	0
Q9BUQ8;H0YI52;F8VVA2	Q9BUQ8	DDX23	Probable ATP-dependent RNA helicase DDX23	3	6	95.581	109250000	109110000	89123000	128290000	29195000	23071000	36115000	17156000	3	3	2	2	1	2	1	1
B7Z6D5;Q96GQ7	B7Z6D5;Q96GQ7	DDX27	Probable ATP-dependent RNA helicase DDX27	2	2	86.604	24436000	26971000	16046000	17883000	0	8027100	0	10979000	2	2	1	1	0	1	0	1
O00148;O00148-2;H0Y400;K7EQN7;B1Q2N1;K7EPJ3	O00148;O00148-2;H0Y400;K7EQN7;B1Q2N1	DDX39A;DDX39B;DDX39	ATP-dependent RNA helicase DDX39A	6	4	49.129	36288000	67640000	29614000	38968000	0	0	0	0	3	3	4	3	0	0	0	1
Q13838;Q13838-2;F6UJC5;F6WLT2;Q5STU3;H0YCC6;F6QYI9;F6R6M7;F6S4E6;F6TRA5	Q13838;Q13838-2;F6UJC5;F6WLT2;Q5STU3	DDX39B	Spliceosome RNA helicase DDX39B	10	5	48.991	179920000	191100000	173510000	170560000	16614000	21636000	0	18719000	3	3	3	4	1	1	0	1
Q7L014;D6RJA6;H0Y9U3	Q7L014	DDX46	Probable ATP-dependent RNA helicase DDX46	3	8	117.36	96451000	103350000	94511000	105760000	31970000	11615000	0	19221000	4	5	5	4	2	1	1	2
P26196;Q8IV96	P26196	DDX6	Probable ATP-dependent RNA helicase DDX6	2	6	54.416	42277000	91923000	54505000	105400000	13675000	11955000	19183000	16304000	3	4	4	4	1	1	2	1
P35659-2;B4DFG0;P35659;H0Y993	P35659-2;B4DFG0;P35659;H0Y993	DEK	Protein DEK	4	4	38.704	40576000	41131000	73002000	57316000	0	0	0	0	1	2	2	2	0	0	0	0
G3V1J5;Q9Y2L1-2;Q9Y2L1	G3V1J5;Q9Y2L1-2;Q9Y2L1	DIS3	Exosome complex exonuclease RRP44	3	1	90.583	0	27407000	20950000	24244000	0	0	0	0	0	1	1	1	0	0	0	0
O60832;C9IYT0;O60832-2;H7C2Q9;H7C0M1	O60832;C9IYT0;O60832-2	DKC1	H/ACA ribonucleoprotein complex subunit 4	5	4	57.673	26462000	21989000	12634000	37463000	0	0	0	0	2	2	1	3	0	0	0	0
P31689;P31689-2	P31689;P31689-2	DNAJA1	DnaJ homolog subfamily A member 1	2	12	44.868	610420000	640960000	550590000	751010000	32227000	17315000	86148000	52387000	9	10	10	11	3	3	3	3
O60884;I3L320;A0A087WT48	O60884	DNAJA2	DnaJ homolog subfamily A member 2	3	10	45.745	511820000	523980000	438210000	466030000	111190000	113670000	107150000	86126000	7	7	8	7	4	5	4	5
O75937	O75937	DNAJC8	DnaJ homolog subfamily C member 8	1	2	29.841	39854000	33348000	108850000	70557000	23271000	22234000	0	15793000	1	1	2	2	1	1	0	1
P50570-3;P50570-2;P50570-5;P50570-4;P50570;Q05193-5;Q05193-3;Q05193-4;Q05193-2;Q05193;K7EMQ3;Q9UQ16-5;E5RHK8;Q9UQ16-2;Q9UQ16-3;Q9UQ16;Q9UQ16-4	P50570-3;P50570-2;P50570-5;P50570-4;P50570;Q05193-5;Q05193-3;Q05193-4;Q05193-2;Q05193	DNM2;DNM1	Dynamin-2;Dynamin-1	17	6	97.553	8194900	8232900	10372000	79535000	91584000	138050000	142700000	151770000	1	1	1	2	4	4	5	5
Q01658	Q01658	DR1	Protein Dr1	1	3	19.443	208440000	257220000	231310000	280340000	0	0	0	0	3	3	3	3	0	0	0	0
Q14919;Q14919-2;C9JCC6;E9PNC7;E9PMW2;E9PQX9	Q14919;Q14919-2;C9JCC6;E9PNC7	DRAP1	Dr1-associated corepressor	6	3	22.35	51703000	20704000	54380000	61970000	0	6805700	0	0	2	2	2	3	0	1	0	0
Q9Y295	Q9Y295	DRG1	Developmentally-regulated GTP-binding protein 1	1	1	40.542	19541000	16012000	13379000	17924000	0	0	0	0	1	1	1	1	0	0	0	0
Q08554-2;Q08554	Q08554-2;Q08554	DSC1	Desmocollin-1	2	5	93.834	204120000	107550000	261990000	268600000	386670000	382990000	396440000	378720000	2	2	3	2	4	2	2	2
Q02413;Q02413-2	Q02413	DSG1	Desmoglein-1	2	16	113.75	602500000	438490000	603610000	547930000	310470000	337700000	386680000	361280000	13	12	15	13	10	10	10	12
Q14204	Q14204	DYNC1H1	Cytoplasmic dynein 1 heavy chain 1	1	18	532.4	168020000	226420000	179110000	250840000	62910000	21938000	0	39707000	5	6	10	7	2	1	0	3
Q13409-6;Q13409-3;Q13409-7;E7EQL5;Q13409-2;Q13409-5;Q13409;E7ET01;E7EQU2;E7ESD3;E7EUM4;E7ETL8;E7EMU4;E7EV09;E9PGG1;E7ERR6;E7ERH4;E7EU01	Q13409-6;Q13409-3;Q13409-7;E7EQL5;Q13409-2;Q13409-5;Q13409;E7ET01;E7EQU2;E7ESD3;E7EUM4;E7ETL8;E7EMU4;E7EV09	DYNC1I2	Cytoplasmic dynein 1 intermediate chain 2	18	6	68.297	85915000	82008000	84797000	75491000	0	5994000	0	6853300	3	3	3	4	0	1	0	1
Q9Y6G9;E9PHI6;C9JGM7	Q9Y6G9;E9PHI6	DYNC1LI1	Cytoplasmic dynein 1 light intermediate chain 1	3	5	56.578	65746000	83516000	59466000	120550000	0	0	0	8694500	4	4	3	4	0	0	0	1
Q6P2E9-2;Q6P2E9	Q6P2E9-2;Q6P2E9	EDC4	Enhancer of mRNA-decapping protein 4	2	2	109.73	0	0	24609000	22649000	14246000	12931000	0	21248000	0	0	1	1	1	1	0	1
O60869-2;O60869-3;O60869	O60869-2;O60869-3;O60869	EDF1	Endothelial differentiation-related factor 1	3	1	15.48	22065000	41276000	26046000	27090000	0	0	0	0	1	1	1	1	0	0	0	0
P29692;P29692-2;E9PRY8;P29692-3;E9PK01;A0A087X1X7;E9PPR1;E9PL12;E9PQ49;E9PI39;E9PL71;E9PQZ1;P29692-4;E9PMW7;E9PIZ1;H0YCK7;E9PN91;E9PK06;H0YE72;E9PQC9;H0YE58	P29692;P29692-2;E9PRY8;P29692-3;E9PK01;A0A087X1X7;E9PPR1;E9PL12;E9PQ49;E9PI39;E9PL71;E9PQZ1;P29692-4;E9PMW7;E9PIZ1;H0YCK7	EEF1D	Elongation factor 1-delta	21	8	31.121	241210000	243200000	231560000	307000000	35793000	39658000	30560000	33387000	5	6	5	6	1	3	2	1
P26641;P26641-2	P26641;P26641-2	EEF1G	Elongation factor 1-gamma	2	10	50.118	430920000	443670000	342870000	360900000	82920000	139060000	89380000	88584000	6	6	4	8	3	4	3	2
P13639	P13639	EEF2	Elongation factor 2	1	27	95.337	2241200000	2499600000	2214900000	2372900000	594820000	559910000	501110000	382980000	22	22	23	23	13	14	12	10
H0Y4Y4;Q96C19;C9JTV4;Q8WYH2;A0A087X1Z2;Q9BUP0-2;Q9BUP0	H0Y4Y4;Q96C19	EFHD2	EF-hand domain-containing protein D2	7	3	19.474	33585000	21438000	12156000	29197000	9896100	0	0	0	2	1	2	1	2	0	1	0
X6RAC9;P47813;O14602	X6RAC9;P47813;O14602	EIF1AX;EIF1AY	Eukaryotic translation initiation factor 1A, X-chromosomal;Eukaryotic translation initiation factor 1A, Y-chromosomal	3	1	13.232	57292000	48210000	34910000	48865000	0	0	0	0	1	1	1	1	0	0	0	0
Q9BY44-4;Q9BY44-3;F8WAE5;Q9BY44;C9IZE1;H7C5R5;Q9BY44-2;H7C5Q3	Q9BY44-4;Q9BY44-3;F8WAE5;Q9BY44;C9IZE1;H7C5R5;Q9BY44-2	EIF2A	Eukaryotic translation initiation factor 2A	8	4	57.994	20734000	26027000	34616000	28150000	0	0	0	0	2	1	3	2	0	0	0	0
P19525-2;P19525;F8WBH4;C9JZT2	P19525-2;P19525;F8WBH4;C9JZT2	EIF2AK2	Interferon-induced, double-stranded RNA-activated protein kinase	4	2	57.39	29961000	33526000	30305000	0	0	0	0	0	2	2	2	0	0	0	0	0
P20042	P20042	EIF2S2	Eukaryotic translation initiation factor 2 subunit 2	1	4	38.388	237530000	286840000	245060000	253260000	77706000	77846000	66187000	31986000	3	4	4	4	3	3	3	2
P41091;Q2VIR3;Q2VIR3-2;F8W810;H7BZU1	P41091;Q2VIR3;Q2VIR3-2;F8W810	EIF2S3;EIF2S3L	Eukaryotic translation initiation factor 2 subunit 3;Putative eukaryotic translation initiation factor 2 subunit 3-like protein	5	6	51.109	31693000	33688000	24381000	246670000	8982100	0	23112000	0	2	2	1	5	1	0	1	0
P55884;P55884-2;C9JZG1;C9JQN7	P55884;P55884-2	EIF3B	Eukaryotic translation initiation factor 3 subunit B	4	13	92.48	487410000	331330000	469410000	579910000	43096000	51329000	66212000	59087000	9	8	10	10	1	1	2	1
Q99613;B5ME19;Q99613-2;H3BPE3;H3BPE4;H3BTY8	Q99613;B5ME19;Q99613-2	EIF3C;EIF3CL	Eukaryotic translation initiation factor 3 subunit C;Eukaryotic translation initiation factor 3 subunit C-like protein	6	9	105.34	103600000	157450000	99139000	164770000	37533000	14760000	15309000	16752000	3	6	6	5	2	2	1	3
B0QYA5;O15371-2;O15371-3;O15371;B0QYA6;B0QYA7;B0QYA4;B0QYA8	B0QYA5;O15371-2;O15371-3;O15371;B0QYA6;B0QYA7	EIF3D	Eukaryotic translation initiation factor 3 subunit D	8	3	31.729	39009000	0	43790000	80826000	0	0	0	0	2	1	1	1	0	0	0	0
P60228;E5RGA2;E5RIT4;H0YAW4;H0YBR5;E5RHS5	P60228;E5RGA2	EIF3E	Eukaryotic translation initiation factor 3 subunit E	6	3	52.22	41910000	44167000	75199000	62859000	0	0	31864000	0	2	2	2	2	2	0	1	1
K7ER90;K7EL20;O75821;K7ENA8;K7EP16;K7ENH0	K7ER90;K7EL20;O75821;K7ENA8	EIF3G	Eukaryotic translation initiation factor 3 subunit G	6	6	25.441	135050000	115410000	278680000	311690000	60525000	85677000	62246000	59980000	3	3	5	5	2	3	3	3
A0A087WZK9;O15372;B3KS98;E5RJT0	A0A087WZK9;O15372;B3KS98;E5RJT0	EIF3H;EIF3S3	Eukaryotic translation initiation factor 3 subunit H	4	4	39.589	150010000	169620000	128590000	184630000	77662000	63868000	64624000	63006000	3	3	2	3	2	3	2	2
Q13347;Q5TFK1	Q13347	EIF3I	Eukaryotic translation initiation factor 3 subunit I	2	7	36.501	710340000	982970000	680300000	940660000	253440000	219330000	169540000	192340000	6	6	6	6	3	3	2	3
O75822-3;O75822;O75822-2;H0YGJ7	O75822-3;O75822;O75822-2	EIF3J	Eukaryotic translation initiation factor 3 subunit J	4	4	23.026	54663000	65482000	58346000	25022000	0	0	0	0	2	4	2	2	0	0	0	0
P60842;J3KT12;P60842-2;J3QR64;J3KTB5;J3QL43;J3QS69;J3QLN6;J3KSZ0;J3KS25;J3QKZ9;E7EQG2;Q14240;Q14240-2;J3KTN0;J3KT04;J3KS93;E7EMV8;J3KSN7;J3QL52;J3QQP0;E9PBH4;F8WE11;C9JUF0	P60842;J3KT12;P60842-2;J3QR64;J3KTB5;J3QL43;J3QS69	EIF4A1	Eukaryotic initiation factor 4A-I	24	17	46.153	959110000	798390000	724430000	813630000	203160000	150790000	150810000	242240000	13	15	13	14	8	6	6	9
F8W0K0;F8VYE9;F8VSC7;F8VP89;F8VX11;P23588;E7EX17;F8VRU1;B4DS13	F8W0K0;F8VYE9;F8VSC7;F8VP89;F8VX11;P23588;E7EX17;F8VRU1;B4DS13	EIF4B	Eukaryotic translation initiation factor 4B	9	2	19.372	66933000	98481000	67607000	49473000	25987000	29226000	35587000	45096000	1	2	2	1	1	1	1	1
Q04637-5;E7EX73;Q04637-4;E9PGM1;Q04637-3;E7EUU4;Q04637;Q04637-8;Q04637-9;Q04637-6;Q04637-7;C9J6B6;C9JF13;C9J2Z7;C9K073;H7C044;F8WCF2;C9JHW9;H7C0V6	Q04637-5;E7EX73;Q04637-4;E9PGM1;Q04637-3;E7EUU4;Q04637;Q04637-8;Q04637-9;Q04637-6;Q04637-7	EIF4G1	Eukaryotic translation initiation factor 4 gamma 1	19	13	158.52	514960000	620100000	657390000	627470000	82914000	122000000	89845000	90785000	9	11	12	10	3	6	5	5
P55010;H0YMJ8;H0YM54;H0YLZ1;H0YN40;H0YK11	P55010	EIF5	Eukaryotic translation initiation factor 5	6	5	49.222	117310000	71419000	124120000	107220000	16434000	12591000	0	16199000	4	4	5	4	2	1	0	1
I3L397;P63241;I3L504;Q6IS14;P63241-2;F8WCJ1;C9J7B5;C9J4W5;Q9GZV4	I3L397;P63241;I3L504;Q6IS14;P63241-2;F8WCJ1;C9J7B5;C9J4W5;Q9GZV4	EIF5A;EIF5AL1;EIF5A2	Eukaryotic translation initiation factor 5A-1;Eukaryotic translation initiation factor 5A-1-like;Eukaryotic translation initiation factor 5A-2	9	4	16.118	1211400000	1575000000	1435700000	1434600000	522130000	453110000	481570000	431680000	3	4	4	3	4	3	3	3
O60841;A0A087WUT6	O60841;A0A087WUT6	EIF5B	Eukaryotic translation initiation factor 5B	2	6	138.83	77088000	88230000	69714000	89196000	14040000	5793900	15693000	12985000	4	4	4	4	3	2	2	1
P06733;P06733-2;K7EM90	P06733;P06733-2;K7EM90	ENO1	Alpha-enolase;Enolase	3	23	47.168	6966100000	6180800000	7237500000	7912200000	2240600000	2137300000	2099000000	2208700000	18	20	19	20	13	13	14	15
P84090;G3V279	P84090;G3V279	ERH	Enhancer of rudimentary homolog	2	6	12.259	745670000	998980000	898970000	1023400000	212440000	238920000	104890000	117100000	4	4	4	4	2	1	2	3
P30040;P30040-2;F8VY02	P30040	ERP29	Endoplasmic reticulum resident protein 29	3	3	28.993	67862000	73968000	64523000	71206000	0	0	0	77383000	2	1	1	1	0	0	0	1
P62495;D6RCB3;P62495-2;B7Z7P8	P62495;D6RCB3;P62495-2;B7Z7P8	ETF1	Eukaryotic peptide chain release factor subunit 1	4	2	49.03	39825000	46593000	56477000	48060000	0	0	63982000	50124000	2	2	1	2	1	0	1	1
H7BY36;Q01844-2;Q01844-6;B0QYK0;C9JGE3;Q01844-3;Q01844;Q01844-5	H7BY36;Q01844-2;Q01844-6;B0QYK0;C9JGE3;Q01844-3;Q01844;Q01844-5	EWSR1	RNA-binding protein EWS	8	2	32.071	94230000	63859000	97902000	107590000	32832000	32308000	28396000	37672000	2	1	2	2	1	1	1	1
Q01780-2;Q01780;K7EJ37	Q01780-2;Q01780	EXOSC10	Exosome component 10	3	7	98.088	90901000	93843000	61321000	100850000	0	0	4163200	6012500	5	3	3	4	0	0	1	1
P15311;E7EQR4;P35241-4;P35241;P35241-5	P15311;E7EQR4	EZR	Ezrin	5	8	69.412	87576000	71752000	57741000	114680000	22479000	54791000	27002000	37862000	6	5	5	8	2	3	3	3
Q01469;I6L8B7;A8MUU1	Q01469;I6L8B7	FABP5	Fatty acid-binding protein, epidermal	3	9	15.164	477330000	557000000	551770000	596660000	175650000	211170000	244000000	209290000	5	4	5	4	2	3	3	3
P62861;E9PR30	P62861;E9PR30	FAU	40S ribosomal protein S30	2	2	6.6478	55343000	49433000	57170000	48246000	0	0	0	0	1	1	2	1	0	0	0	0
M0R0P1;M0QXL5;M0R2Q4;P22087;M0R299;M0R2U2;M0R1H0;M0R2B0	M0R0P1;M0QXL5;M0R2Q4;P22087;M0R299;M0R2U2;M0R1H0;M0R2B0	FBL	rRNA 2-O-methyltransferase fibrillarin	8	7	24.544	324900000	368830000	270580000	456450000	64175000	40100000	34234000	42951000	4	4	3	6	2	2	3	2
P39748;P39748-2;I3L3E9;F5H1Y3	P39748;P39748-2;I3L3E9	FEN1	Flap endonuclease 1	4	5	42.592	69122000	73900000	103630000	104040000	17992000	14784000	0	0	3	3	4	3	1	1	0	0
Q6UN15-3;Q6UN15-5;Q6UN15;Q6UN15-4;H0Y8P7	Q6UN15-3;Q6UN15-5;Q6UN15;Q6UN15-4	FIP1L1	Pre-mRNA 3-end-processing factor FIP1	5	4	58.375	160800000	74112000	164570000	151440000	13329000	20204000	38692000	32879000	3	3	4	3	1	2	3	2
Q00688;G3V5F2	Q00688	FKBP3	Peptidyl-prolyl cis-trans isomerase FKBP3	2	5	25.177	127860000	140850000	156270000	193350000	46235000	43432000	71061000	43287000	4	4	5	5	3	3	3	2
Q02790;F5H120;H0YFG2;F5H1U3	Q02790	FKBP4	Peptidyl-prolyl cis-trans isomerase FKBP4;Peptidyl-prolyl cis-trans isomerase FKBP4, N-terminally processed	4	10	51.804	251340000	167120000	165440000	304210000	82703000	83553000	86703000	95458000	7	4	9	8	4	3	4	4
Q13045-2;Q13045-3;Q13045	Q13045-2;Q13045-3;Q13045	FLII	Protein flightless-1 homolog	3	2	138.49	23258000	27393000	50300000	24685000	8664400	0	0	59886000	1	1	2	1	1	0	0	1
Q8N3X1;Q8N3X1-2	Q8N3X1;Q8N3X1-2	FNBP4	Formin-binding protein 4	2	2	110.26	0	0	7083300	0	0	6281900	5836600	7137500	1	0	1	1	0	1	1	1
Q96I24;Q96I24-2	Q96I24;Q96I24-2	FUBP3	Far upstream element-binding protein 3	2	5	61.64	109680000	116320000	113850000	112410000	0	12440000	26213000	11802000	3	3	2	3	0	1	2	1
Q9UN86-2;Q9UN86;D6RGJ4;D6RAC7;D6RB17;D6RBM9;D6REX8;D6RBR0;D6RE13;D6RBW8	Q9UN86-2;Q9UN86;D6RGJ4;D6RAC7;D6RB17	G3BP2	Ras GTPase-activating protein-binding protein 2	10	4	50.817	79292000	72065000	69085000	13506000	0	0	0	0	2	2	2	1	0	0	0	0
O75223;M0QZK8;B8ZZK2;H7BZK5;O75223-3;O75223-2;O75223-4	O75223;M0QZK8;B8ZZK2;H7BZK5	GGCT	Gamma-glutamylcyclotransferase	7	4	21.007	64759000	76716000	108460000	115300000	35647000	27989000	31447000	38393000	2	2	2	4	2	1	1	1
Q6Y7W6-4;Q6Y7W6-5;Q6Y7W6;Q6Y7W6-3;I1E4Y6;E7ESB6;C9JHW1;C9JH18;F8WCD5;C9JPV7;C9JXQ0;C9J0V6;C9JHT0;C9JRZ2	Q6Y7W6-4;Q6Y7W6-5;Q6Y7W6;Q6Y7W6-3;I1E4Y6;E7ESB6;C9JHW1	GIGYF2	PERQ amino acid-rich with GYF domain-containing protein 2	14	6	148.63	92380000	35895000	67613000	79351000	109630000	58103000	148660000	71198000	3	1	3	4	4	2	4	3
B1AKQ8;F6X3N5;F6UT28;P62873-2;P62873;C9JZN1;C9JIS1;C9JXA5;E7EP32;P62879	B1AKQ8;F6X3N5;F6UT28;P62873-2;P62873;C9JZN1;C9JIS1;C9JXA5;E7EP32;P62879	GNB1;GNB2	Guanine nucleotide-binding protein G(I)/G(S)/G(T) subunit beta-1;Guanine nucleotide-binding protein G(I)/G(S)/G(T) subunit beta-2	10	3	12.285	255580000	295640000	269010000	286770000	65544000	64728000	60491000	24236000	3	3	3	3	2	2	2	1
P63244;D6RHH4;D6RAC2;J3KPE3;D6REE5;D6RAU2;E9PD14;D6RBD0;D6RFX4;H0YAF8;D6R9Z1;H0YAM7;H0Y8W2;D6R9L0;D6RFZ9;D6R909;D6RGK8;H0Y8R5;D6RDI0;H0Y9P0;D6RHJ5;D6RF23	P63244;D6RHH4;D6RAC2;J3KPE3;D6REE5;D6RAU2;E9PD14;D6RBD0;D6RFX4;H0YAF8;D6R9Z1;H0YAM7;H0Y8W2;D6R9L0;D6RFZ9	GNB2L1	Guanine nucleotide-binding protein subunit beta-2-like 1	22	8	35.076	661720000	769450000	624790000	651150000	262560000	259910000	242250000	223790000	7	7	7	6	4	4	4	4
P06744;P06744-2;K7EQ48;K7EPY4;CON__Q3ZBD7;K7EP41;K7ENA0;K7ERC6;K7ERK8;K7ELR7	P06744;P06744-2;K7EQ48	GPI	Glucose-6-phosphate isomerase	10	14	63.146	981680000	1081200000	1015000000	993060000	217090000	262150000	266200000	237230000	13	13	14	13	6	6	7	6
M0R0R9;P35269;M0R0Z3;M0QXD6	M0R0R9;P35269;M0R0Z3;M0QXD6	GTF2F1	General transcription factor IIF subunit 1	4	3	43.344	26546000	26867000	15977000	72601000	12416000	10213000	51706000	29111000	2	2	1	2	1	1	3	2
Q9BZE4-3;Q9BZE4-2;Q9BZE4	Q9BZE4-3;Q9BZE4-2;Q9BZE4	GTPBP4	Nucleolar GTP-binding protein 1	3	3	60.051	19918000	89698000	95599000	86856000	0	0	0	0	1	3	3	3	0	0	0	0
Q92522	Q92522	H1FX	Histone H1x	1	4	22.487	102360000	121530000	65116000	83519000	0	0	0	0	2	4	3	3	0	0	0	0
P68871;P02042	P68871;P02042	HBB;HBD	Hemoglobin subunit beta;LVV-hemorphin-7;Hemoglobin subunit delta	2	1	15.998	0	3868200	0	0	13746000	13178000	19393000	15929000	0	1	0	0	1	1	1	1
P51858;P51858-2;P51858-3	P51858;P51858-2;P51858-3	HDGF	Hepatoma-derived growth factor	3	3	26.788	156950000	134100000	187280000	182640000	31326000	21909000	22255000	0	3	3	3	3	1	1	1	0
Q7Z4V5-2;Q7Z4V5;K7EPS6;Q7Z4V5-4;Q7Z4V5-3;A0A087WX58;M0R0J3;K7ERA4	Q7Z4V5-2;Q7Z4V5;K7EPS6;Q7Z4V5-4;Q7Z4V5-3	HDGFRP2	Hepatoma-derived growth factor-related protein 2	8	3	74.229	43280000	63325000	47203000	48428000	0	0	0	0	2	3	1	1	0	0	0	0
P16402;P22492;Q02539	P16402	HIST1H1D	Histone H1.3	3	9	22.35	124520000	108750000	104440000	92802000	0	0	0	0	7	6	6	7	3	3	3	2
U3KQK0;Q99879;Q99877;Q93079;Q5QNW6;P62807;P58876;Q5QNW6-2;O60814;P57053	U3KQK0;Q99879;Q99877;Q93079;Q5QNW6;P62807;P58876;Q5QNW6-2;O60814;P57053	HIST1H2BM;HIST1H2BN;HIST1H2BH;HIST2H2BF;HIST1H2BC;HIST1H2BD;HIST1H2BK;H2BFS	Histone H2B type 1-M;Histone H2B type 1-N;Histone H2B type 1-H;Histone H2B type 2-F;Histone H2B type 1-C/E/F/G/I;Histone H2B type 1-D;Histone H2B type 1-K;Histone H2B type F-S	10	13	18.804	4676400000	5526000000	4064400000	5351700000	204150000	131580000	206880000	136160000	10	13	11	11	6	4	6	7
P01892	P01892	HLA-A	HLA class I histocompatibility antigen, A-2 alpha chain	1	3	40.921	25314000	54544000	30473000	21513000	0	0	0	0	1	2	3	2	1	1	0	1
P01891;P10316;P30457;P30453;P30450;P18462;P16190;P30512;P30459;P30456;P16189;P10314	P01891;P10316;P30457;P30453;P30450;P18462;P16190	HLA-A	HLA class I histocompatibility antigen, A-68 alpha chain;HLA class I histocompatibility antigen, A-69 alpha chain;HLA class I histocompatibility antigen, A-66 alpha chain;HLA class I histocompatibility antigen, A-34 alpha chain;HLA class I histocompatibility antigen, A-26 alpha chain;HLA class I histocompatibility antigen, A-25 alpha chain;HLA class I histocompatibility antigen, A-33 alpha chain	12	4	40.908	147030000	145430000	137000000	137610000	8356500	4271700	0	2678100	2	3	4	3	1	1	0	1
Q5T7C4;Q5T7C6;P09429;B2RPK0	Q5T7C4;Q5T7C6;P09429	HMGB1	High mobility group protein B1	4	9	18.311	1078400000	1337300000	1000200000	1323500000	92438000	245500000	179920000	292530000	8	7	6	7	2	2	4	5
P05204	P05204	HMGN2	Non-histone chromosomal protein HMG-17	1	1	9.3926	0	301460000	198150000	302990000	14447000	9659000	12338000	9644500	0	1	1	1	1	1	1	1
P09651-3;F8W6I7;P09651-2;P09651;F8VZ49;F8VTQ5;Q32P51;F8VYN5;F8W646	P09651-3;F8W6I7;P09651-2;P09651;F8VZ49	HNRNPA1	Heterogeneous nuclear ribonucleoprotein A1	9	24	29.386	2723200000	3529200000	2919300000	3148600000	1125100000	1007900000	1679900000	1229200000	13	18	19	16	16	11	17	14
P31942-2;P31942;P31942-3;P31942-4;P31942-6;P31942-5	P31942-2;P31942;P31942-3	HNRNPH3	Heterogeneous nuclear ribonucleoprotein H3	6	6	35.238	246680000	264470000	212710000	293700000	31893000	57045000	70221000	82904000	5	5	5	5	2	3	4	4
O43390-4;O43390;O43390-2;B4DT28;O43390-3	O43390-4;O43390;O43390-2;B4DT28;O43390-3	HNRNPR;HNRPR	Heterogeneous nuclear ribonucleoprotein R	5	9	59.952	363580000	344270000	182540000	367930000	35738000	95437000	66877000	43586000	6	6	5	6	4	5	4	5
P07900;P07900-2;G3V2J8;Q14568;Q58FG0;Q58FG1	P07900;P07900-2	HSP90AA1	Heat shock protein HSP 90-alpha	6	43	84.659	3447700000	4839300000	4184100000	4674900000	1908100000	1796400000	1863700000	1629200000	30	37	36	35	26	28	27	28
P08238;Q58FF7;Q5T9W8	P08238	HSP90AB1	Heat shock protein HSP 90-beta	3	50	83.263	10997000000	13147000000	12710000000	12232000000	3722700000	3891700000	3562900000	3627600000	36	39	42	39	26	25	26	26
P14625;Q96GW1;H0YIV0;F8W026;Q58FF3	P14625	HSP90B1	Endoplasmin	5	32	92.468	2157100000	2307000000	1953700000	2264800000	580620000	578300000	598330000	553970000	27	27	30	26	14	17	17	16
P11142;E9PKE3;P11142-2;E9PNE6;E9PN89;E9PLF4;A8K7Q2;E9PQQ4;E9PQK7;E9PK54;E9PPY6;E9PN25;E9PS65;P54652;E9PM13	P11142;E9PKE3;P11142-2;E9PNE6;E9PN89	HSPA8	Heat shock cognate 71 kDa protein	15	41	70.897	12652000000	12896000000	13439000000	14533000000	1325600000	2127300000	1888900000	1894700000	33	36	35	37	20	23	19	22
P38646;D6RJI2;H0YBG6;D6RA73;H0Y8S0	P38646	HSPA9	Stress-70 protein, mitochondrial	5	51	73.68	7551100000	9112700000	7350800000	9647500000	1957600000	2164500000	1978600000	1585600000	42	45	42	43	25	26	28	25
P04792;C9J3N8;F8WE04	P04792;C9J3N8;F8WE04	HSPB1	Heat shock protein beta-1	3	2	22.782	201340000	223270000	228580000	176110000	0	0	0	79653000	2	2	2	2	0	0	0	1
Q5H919;Q5H918;O43719	Q5H919;Q5H918;O43719	HTATSF1	HIV Tat-specific factor 1	3	2	25.184	86990000	105430000	103460000	102630000	32816000	45590000	23637000	31667000	2	2	2	2	2	2	1	2
A0A087WYL9;A0A087WWV8;P01834;A0A075B6H6;A0A087WZW8;A0A087WVN6;A0A075B6S5	A0A087WYL9;A0A087WWV8;P01834;A0A075B6H6;A0A087WZW8	IGKC	Ig kappa chain C region	7	3	25.631	763870000	670730000	775450000	680500000	804490000	686380000	703880000	744250000	1	1	1	1	1	1	1	2
O00410;O00410-2;H0Y8C6;O00410-3;C9JZD8;E7EQT5;E7ETV3	O00410;O00410-2;H0Y8C6;O00410-3	IPO5	Importin-5	7	6	123.63	163070000	151430000	202380000	170240000	24333000	12018000	18829000	21876000	5	4	6	4	2	1	1	2
Q96ST2-2;Q96ST2-3;Q96ST2	Q96ST2-2;Q96ST2-3;Q96ST2	IWS1	Protein IWS1 homolog	3	3	56.109	13352000	13602000	11605000	17778000	0	0	0	0	2	1	2	1	0	0	0	0
Q15058	Q15058	KIF14	Kinesin-like protein KIF14	1	1	186.49	4432800	5418700	0	5525900	0	3978600	3448200	0	1	1	1	1	0	1	1	0
Q5JR91;Q99661;Q99661-2;Q5JR89	Q5JR91;Q99661;Q99661-2;Q5JR89	KIF2C	Kinesin-like protein KIF2C	4	5	37.921	29581000	48422000	66562000	78736000	14339000	11383000	12120000	13000000	2	2	4	3	2	1	1	1
Q2VIQ3;O95239-2;O95239	Q2VIQ3;O95239-2;O95239	KIF4B;KIF4A	Chromosome-associated kinesin KIF4B;Chromosome-associated kinesin KIF4A	3	2	140.03	24694000	16937000	12916000	16993000	20823000	0	13025000	12413000	2	2	1	1	1	0	2	1
J3QLL0;J3KS65;P52292	J3QLL0;J3KS65;P52292	KPNA2	Importin subunit alpha-1	3	3	15.234	145490000	131600000	122830000	144590000	62799000	57873000	56585000	48074000	2	2	2	3	2	1	1	2
F8W0V3;Q9GZZ8	F8W0V3;Q9GZZ8	LACRT	Extracellular glycoprotein lacritin	2	1	13.032	12468000	0	6597000	11190000	0	9012100	9471000	12112000	1	1	1	1	0	1	1	1
Q9Y4W2-3;Q9Y4W2-2;Q9Y4W2;Q9Y4W2-4	Q9Y4W2-3;Q9Y4W2-2;Q9Y4W2	LAS1L	Ribosomal biogenesis protein LAS1L	4	3	76.844	51517000	45826000	21349000	25494000	0	0	0	0	3	2	1	2	0	0	0	0
C9J9W2;Q14847;Q14847-2;F6S2S5;Q14847-3	C9J9W2;Q14847;Q14847-2;F6S2S5;Q14847-3	LASP1	LIM and SH3 domain protein 1	5	2	18.98	58119000	64681000	61324000	61458000	25522000	21117000	30698000	17998000	2	2	2	2	1	1	2	1
P31025;Q5VSP4	P31025;Q5VSP4	LCN1;LCN1P1	Lipocalin-1;Putative lipocalin 1-like protein 1	2	2	19.25	52413000	46751000	57230000	60240000	53517000	55122000	66641000	71512000	2	1	2	2	2	2	2	2
P00338;P00338-3;P00338-4;P00338-5;P00338-2;F5GXY2;F5H5J4;F5H6W8;F5GXH2;F5GYU2;F5GZQ4;F5H8H6;F5GXC7;F5GWW2;F5GXU1	P00338;P00338-3;P00338-4;P00338-5;P00338-2;F5GXY2	LDHA	L-lactate dehydrogenase A chain	15	10	36.688	1626900000	1909600000	1509000000	1824200000	471660000	396260000	492890000	449630000	10	9	9	10	9	8	9	9
P07195;A8MW50;F5H793;C9J7H8	P07195	LDHB	L-lactate dehydrogenase B chain	4	9	36.638	944520000	1138100000	1208700000	1232600000	426370000	332150000	518200000	367150000	6	9	7	8	6	5	5	4
Q8WVC0-2;Q8WVC0	Q8WVC0-2;Q8WVC0	LEO1	RNA polymerase-associated protein LEO1	2	2	68.003	32902000	35848000	22790000	34678000	0	0	0	0	2	2	1	2	0	0	0	0
P49916-2;P49916;K7ERZ5;K7EQB6;K7ENR9	P49916-2;P49916	LIG3	DNA ligase 3	5	23	106.02	1089600000	1405100000	1191400000	1143400000	0	0	0	0	15	17	15	19	0	0	0	0
Q96AG4;I3L223	Q96AG4	LRRC59	Leucine-rich repeat-containing protein 59	2	5	34.93	74258000	166330000	85656000	195800000	0	0	0	0	2	2	1	2	0	0	0	0
B4DTG6;Q8ND56-2;Q8ND56;K7EMZ9	B4DTG6;Q8ND56-2;Q8ND56;K7EMZ9	LSM14A	Protein LSM14 homolog A	4	3	46.411	24884000	29737000	46924000	0	8452000	8058600	7528300	8021300	1	1	2	0	1	1	1	1
Q9Y383-3;Q9Y383-2;Q9Y383;Q96HJ9-2	Q9Y383-3;Q9Y383-2;Q9Y383;Q96HJ9-2	LUC7L2	Putative RNA-binding protein Luc7-like 2	4	3	46.228	65100000	126030000	84000000	141890000	32799000	20178000	56646000	21521000	1	2	2	3	2	2	3	1
Q9NX58	Q9NX58	LYAR	Cell growth-regulating nucleolar protein	1	5	43.614	23048000	76893000	76202000	95593000	0	1953800	0	0	2	4	4	3	0	1	0	0
B4DP64;E5RGR0;O75608-2;O75608;A0A087X1K9	B4DP64;E5RGR0;O75608-2;O75608;A0A087X1K9	LYPLA1	Acyl-protein thioesterase 1	5	2	21.123	35518000	38154000	42390000	56289000	34513000	37025000	38833000	0	1	1	1	1	1	1	1	0
F8VV32;P61626	F8VV32;P61626	LYZ	Lysozyme C	2	2	11.488	92487000	40446000	11305000	38608000	97627000	19533000	20281000	16604000	1	1	1	2	2	1	1	1
P27816-6;P27816;E7EVA0;P27816-2;P27816-5;P27816-4;B5MEG9;H0Y2V1;H7C4C5;F8W9U4;H7C456	P27816-6;P27816;E7EVA0;P27816-2;P27816-5;P27816-4	MAP4	Microtubule-associated protein 4;Microtubule-associated protein	11	10	119.96	116670000	226550000	112980000	133310000	11261000	27719000	41184000	26418000	5	9	5	6	1	2	3	2
Q15691	Q15691	MAPRE1	Microtubule-associated protein RP/EB family member 1	1	5	29.999	357360000	415250000	394050000	414150000	39352000	68660000	0	35200000	5	4	5	4	2	3	0	1
P49006	P49006	MARCKSL1	MARCKS-related protein	1	1	19.529	0	16422000	19260000	18793000	12481000	12329000	9174800	10464000	1	1	1	1	1	1	1	1
P27448-8;P27448-3;P27448-4;P27448-2;P27448;J3KNR0;H0YIY6;P27448-6;P27448-7;H0YKP9	P27448-8;P27448-3;P27448-4;P27448-2;P27448;J3KNR0;H0YIY6;P27448-6;P27448-7	MARK3	MAP/microtubule affinity-regulating kinase 3	10	3	74.15	18676000	22405000	0	22888000	0	0	0	0	1	1	0	1	0	0	0	0
B8ZZ51;B9A041;P40925-2;P40925;P40925-3;C9JF79	B8ZZ51;B9A041;P40925-2;P40925;P40925-3	MDH1	Malate dehydrogenase, cytoplasmic	6	3	18.689	126680000	125640000	116530000	55970000	57631000	48393000	35652000	58797000	3	2	2	1	2	1	1	2
P14174	P14174	MIF	Macrophage migration inhibitory factor	1	3	12.476	585460000	806050000	769190000	735100000	212540000	249480000	246280000	236050000	2	3	3	3	3	3	3	3
A0A087WV66;P46013;P46013-2	A0A087WV66;P46013;P46013-2	MKI67	Antigen KI-67	3	34	358.62	460830000	619350000	522860000	595720000	79830000	103630000	72606000	88483000	17	21	17	17	4	6	4	5
P49959-2;F8W7U8;P49959;B3KTC7	P49959-2;F8W7U8;P49959;B3KTC7	MRE11A	Double-strand break repair protein MRE11A	4	2	77.641	64302000	76122000	66222000	76050000	45999000	0	0	41640000	2	2	2	2	2	0	1	2
J3QKT5;Q96DH6;J3KTC1;Q96DH6-2;B4DHE8	J3QKT5;Q96DH6;J3KTC1;Q96DH6-2;B4DHE8	MSI2	RNA-binding protein Musashi homolog 2	5	3	11.073	0	64030000	70936000	49398000	0	0	0	0	0	2	2	2	0	0	0	0
P26038;V9GZ54	P26038	MSN	Moesin	2	13	67.819	272250000	305190000	357580000	406670000	75858000	82645000	83809000	72954000	7	9	9	9	5	6	5	6
F8W1R7;P60660-2;P60660;J3KND3;G8JLA2;G3V1V0;B7Z6Z4;F8VPF3;F8VZU9;G3V1Y7;F8W180;H0YI43;F8W1I5;P14649	F8W1R7;P60660-2;P60660;J3KND3;G8JLA2;G3V1V0;B7Z6Z4;F8VPF3;F8VZU9;G3V1Y7;F8W180	MYL6	Myosin light polypeptide 6	14	6	16.29	332460000	349200000	281990000	365620000	103850000	69216000	38108000	14121000	5	5	6	6	2	2	2	2
F8VZJ2;H0YHX9;Q13765;E9PAV3-2;E9PAV3;F8W0W4;F8W1N5;F8VNW4;F8VZ58;Q9BZK3	F8VZJ2;H0YHX9;Q13765;E9PAV3-2;E9PAV3;F8W0W4;F8W1N5;F8VNW4	NACA	Nascent polypeptide-associated complex subunit alpha	10	7	15.016	405100000	536230000	368530000	385230000	140750000	144910000	170310000	174270000	5	6	5	6	4	3	4	4
F8VUX1;F8VY35;P55209-2;F8W0J6;F5H4R6;H0YIV4;P55209;H0YH88;H0YHC3;F8W020;F8W118;F8VXI6;B3KV44;F8VV59;F8W543;B7Z9C2;F8VRJ2;F8VVB5;B7Z4K9	F8VUX1;F8VY35;P55209-2;F8W0J6;F5H4R6;H0YIV4;P55209;H0YH88;H0YHC3;F8W020;F8W118;F8VXI6;B3KV44;F8VV59;F8W543;B7Z9C2	NAP1L1	Nucleosome assembly protein 1-like 1	19	7	27.724	1195400000	1535200000	1487100000	1539000000	480720000	550420000	386070000	591760000	5	7	7	6	5	5	4	4
C9J6D1;C9JZI7;Q99733;Q99733-2;E9PNW0;E9PJJ2;E9PS34;E9PNJ7;A8MXH2;E9PKT8;E9PKI2;C9J1B1;E9PP22;H0YCI4	C9J6D1;C9JZI7;Q99733;Q99733-2;E9PNW0;E9PJJ2;E9PS34;E9PNJ7;A8MXH2;E9PKT8	NAP1L4	Nucleosome assembly protein 1-like 4	14	4	20.26	88729000	56538000	81606000	82677000	20023000	18424000	20383000	27441000	3	3	3	4	2	2	2	2
M0R0Y2;P54920;M0R2M1;M0R213;M0R027;M0R058;M0QZM9;M0QZN5;M0R031;Q9H115-3;Q9H115-2;Q9H115;A0A087WZQ7	M0R0Y2;P54920;M0R2M1	NAPA	Alpha-soluble NSF attachment protein	13	5	29.163	70910000	85296000	77669000	61341000	19848000	0	16772000	35260000	4	2	4	4	1	0	1	1
P49321;P49321-3;P49321-4;P49321-2;E9PRH9;H0YF33;Q5T624;E9PI86;H0YDS9;E9PPR5;E9PPQ8;E9PNB5	P49321;P49321-3;P49321-4;P49321-2;E9PRH9;H0YF33;Q5T624	NASP	Nuclear autoantigenic sperm protein	12	11	85.237	568820000	847550000	548500000	853200000	176350000	209170000	166920000	136080000	9	8	8	9	4	4	4	4
P15531;P15531-2;E7ERL0;E5RHP0;C9K028	P15531;P15531-2;E7ERL0;E5RHP0	NME1	Nucleoside diphosphate kinase A	5	6	17.149	101120000	165170000	124490000	163290000	48992000	110690000	91730000	81436000	6	5	6	5	3	4	4	4
P22392;F6XY72;O60361	P22392;F6XY72	NME2	Nucleoside diphosphate kinase B;Nucleoside diphosphate kinase	3	7	17.298	197820000	155160000	186710000	170590000	0	0	0	0	6	5	6	5	3	2	3	3
P22392-2;Q32Q12;J3KPD9	P22392-2;Q32Q12;J3KPD9	NME2;NME1-NME2	Nucleoside diphosphate kinase B;Nucleoside diphosphate kinase	3	8	30.137	623840000	618140000	746980000	748860000	201720000	177440000	204540000	231330000	7	6	7	6	4	4	5	5
P30419-2;P30419;K7EN82;B7Z8J4;Q5VUC6;O60551;Q5VUC7	P30419-2;P30419;K7EN82;B7Z8J4	NMT1	Glycylpeptide N-tetradecanoyltransferase 1	7	6	48.14	300300000	216910000	212720000	298700000	159230000	142120000	135160000	175310000	6	4	5	6	5	5	5	5
Q14978;Q14978-2;Q14978-3;S4R349;S4R402;S4R341	Q14978;Q14978-2;Q14978-3	NOLC1	Nucleolar and coiled-body phosphoprotein 1	6	8	73.602	247190000	427050000	373120000	410430000	15534000	15048000	20223000	39715000	3	7	7	6	1	2	2	3
P46459-2;I3L0N3;P46459	P46459-2;I3L0N3;P46459	NSF	Vesicle-fusing ATPase	3	2	71.583	13574000	35633000	35453000	30531000	0	0	0	0	1	2	2	2	0	0	0	0
E9PKG6;V9HW75;A0A087WSV8;P80303-2;P80303;H0YD18;E9PLR0;E9PLE9;Q2L696;E9PM22	E9PKG6;V9HW75;A0A087WSV8;P80303-2;P80303;H0YD18;E9PLR0;E9PLE9;Q2L696	NUCB2;Nucb2	Nucleobindin-2;Nesfatin-1	10	4	40.368	13051000	22663000	0	19242000	0	0	0	0	2	2	2	3	0	0	0	0
Q9Y266	Q9Y266	NUDC	Nuclear migration protein nudC	1	15	38.242	863790000	1292300000	919940000	1066300000	359490000	475270000	405200000	397040000	13	10	11	13	8	7	7	8
Q7Z417;Q7Z417-2	Q7Z417	NUFIP2	Nuclear fragile X mental retardation-interacting protein 2	2	8	76.12	71255000	116130000	84174000	43294000	9481400	14794000	40775000	15663000	5	5	4	3	2	2	5	2
Q14980-2;A0A087WY61;Q14980;Q14980-4;Q14980-3;H0YFY6;F5H4J1;Q14980-5;F5H6Y5;K4DIE0;F5GZW1;F5H2F3;F5H3L6;F5H0Z7;F5H763;F5H1L0	Q14980-2;A0A087WY61;Q14980;Q14980-4;Q14980-3	NUMA1	Nuclear mitotic apparatus protein 1	16	32	236.51	572950000	677650000	579160000	714020000	168620000	72658000	177190000	110360000	19	22	20	22	10	7	10	9
P49790-2;P49790;P49790-3	P49790-2;P49790;P49790-3	NUP153	Nuclear pore complex protein Nup153	3	7	149.39	83512000	80564000	58794000	35581000	27166000	8476500	21583000	32640000	4	4	3	3	2	1	2	3
P52948-2;P52948-5;P52948;P52948-4;P52948-3;P52948-6;H0YDA1	P52948-2;P52948-5;P52948;P52948-4;P52948-3;P52948-6	NUP98	Nuclear pore complex protein Nup98-Nup96;Nuclear pore complex protein Nup98;Nuclear pore complex protein Nup96	7	3	187.2	30069000	35333000	53973000	28419000	0	32030000	9693600	11959000	1	2	3	1	0	2	1	1
H3BRV9;P61970	H3BRV9;P61970	NUTF2	Nuclear transport factor 2	2	1	12.159	90555000	66871000	67423000	0	0	0	23194000	0	1	1	1	0	0	0	1	0
Q9NTK5;J3KQ32;Q9NTK5-2;C9JTK6;Q9NTK5-3	Q9NTK5;J3KQ32;Q9NTK5-2	OLA1	Obg-like ATPase 1	5	4	44.743	83008000	53197000	65126000	69170000	7857400	11920000	3789500	12884000	3	2	3	4	2	1	1	2
P07237;F5H8J2;H7BZ94;I3L3U6;I3L312;I3NI03;I3L398;H0Y3Z3;I3L0S0;I3L3P5;I3L4M2	P07237;F5H8J2;H7BZ94	P4HB	Protein disulfide-isomerase	11	11	57.116	280560000	348240000	223400000	337400000	71684000	82351000	200070000	78512000	6	7	6	5	2	4	6	3
Q9UQ80;F8VR77;H0YIN7;F8W0A3	Q9UQ80;F8VR77	PA2G4	Proliferation-associated protein 2G4	4	7	43.786	249880000	267720000	262570000	290540000	48488000	19139000	11245000	8841800	5	5	5	5	3	3	3	2
B1ANR0;Q13310-2;Q13310;Q13310-3;H0Y5F5;B1ANR1;H0YEU6;H0YER0;H0YEQ8;H0Y6X6;H0YCC8	B1ANR0;Q13310-2;Q13310;Q13310-3;H0Y5F5	PABPC4	Polyadenylate-binding protein 4	11	14	67.97	329590000	373160000	265200000	354760000	45856000	24514000	27696000	29739000	14	13	12	14	4	2	3	3
Q8N7H5-3;Q8N7H5-2;Q8N7H5;B4DGJ5	Q8N7H5-3;Q8N7H5-2;Q8N7H5;B4DGJ5	PAF1	RNA polymerase II-associated factor 1 homolog	4	3	55.472	86026000	109360000	47873000	83966000	0	0	0	11599000	2	2	2	2	1	0	0	1
Q99497;K7ELW0;K7EN27	Q99497;K7ELW0	PARK7	Protein DJ-1	3	5	19.891	242960000	297190000	193270000	290900000	0	41395000	22550000	30900000	3	3	4	4	1	3	2	2
Q86U86-5;Q86U86-4;Q86U86-7;Q86U86-3;Q86U86-9;Q86U86-2;Q86U86-8;Q86U86;E7EVG2;H0Y5B5;Q86U86-6	Q86U86-5;Q86U86-4;Q86U86-7;Q86U86-3;Q86U86-9;Q86U86-2;Q86U86-8;Q86U86;E7EVG2;H0Y5B5	PBRM1	Protein polybromo-1	11	9	182.12	34688000	16428000	35340000	38705000	0	0	0	0	3	2	2	2	0	0	0	0
P22061;P22061-2;F6S8N6;H7BY58;F8WDT3;F8WAV5;F8WAX2	P22061;P22061-2;F6S8N6;H7BY58	PCMT1	Protein-L-isoaspartate(D-aspartate) O-methyltransferase;Protein-L-isoaspartate O-methyltransferase	7	5	24.636	334840000	300410000	325790000	345690000	203940000	177780000	253380000	140370000	5	4	4	4	4	4	4	4
Q8WW12;Q8WW12-3;Q8WW12-2	Q8WW12;Q8WW12-3;Q8WW12-2	PCNP	PEST proteolytic signal-containing nuclear protein	3	4	18.925	86787000	111580000	146250000	138540000	16770000	28890000	23979000	23759000	1	3	4	3	1	2	2	1
C9J932;H7C5M9;C9JSA3;C9JND6;C9J6F3;C9J5C3;Q9BUL8	C9J932;H7C5M9;C9JSA3;C9JND6;C9J6F3;C9J5C3;Q9BUL8	PDCD10	Programmed cell death protein 10	7	1	9.0495	17539000	16585000	15233000	0	0	14525000	0	15337000	1	1	1	0	0	1	0	1
P30101	P30101	PDIA3	Protein disulfide-isomerase A3	1	16	56.782	1010400000	1193800000	1380800000	1096100000	280080000	232160000	243690000	305710000	12	11	14	12	5	4	4	7
P13667	P13667	PDIA4	Protein disulfide-isomerase A4	1	12	72.932	167300000	302670000	224380000	240330000	38418000	17310000	34848000	47042000	6	10	8	9	4	2	4	4
Q15084-3;Q15084;Q15084-4;Q15084-5;Q15084-2	Q15084-3;Q15084;Q15084-4;Q15084-5;Q15084-2	PDIA6	Protein disulfide-isomerase A6	5	10	47.837	817930000	757930000	782730000	866810000	202640000	183100000	164330000	114030000	10	9	9	10	6	3	4	5
P30086	P30086	PEBP1	Phosphatidylethanolamine-binding protein 1;Hippocampal cholinergic neurostimulating peptide	1	7	21.057	319910000	518620000	312320000	520100000	82314000	83733000	178310000	153880000	6	7	5	5	1	3	4	2
B5MCF9;O00541;O00541-2;B3KXD6	B5MCF9;O00541;O00541-2	PES1	Pescadillo homolog	4	3	66.077	27248000	29340000	29938000	34986000	14040000	0	0	0	2	1	1	1	1	0	0	0
E9PS71;B7Z8B3;Q5QNY5;P40855	E9PS71;B7Z8B3;Q5QNY5;P40855	PEX19	Peroxisomal biogenesis factor 19	4	1	18.034	14929000	12174000	14336000	13682000	0	0	0	0	1	1	1	1	0	0	0	0
Q9UHV9	Q9UHV9	PFDN2	Prefoldin subunit 2	1	4	16.648	83105000	132940000	105700000	172780000	67736000	75303000	118080000	83298000	2	3	3	4	3	3	4	3
P07737;K7EJ44;CON__P02584;I3L3D5	P07737;K7EJ44	PFN1	Profilin-1	4	8	15.054	2016700000	2507400000	2539500000	2967700000	1188800000	955060000	1121100000	1058900000	5	8	7	7	6	6	6	6
P18669;P15259;Q8N0Y7	P18669	PGAM1	Phosphoglycerate mutase 1	3	14	28.804	1070200000	1327600000	1496900000	1433700000	339120000	590100000	395110000	479820000	11	11	10	10	7	7	6	8
P00558;P07205	P00558	PGK1	Phosphoglycerate kinase 1	2	24	44.614	2367200000	3005200000	2435400000	2993500000	701480000	748310000	665620000	552520000	18	23	21	21	14	15	16	14
O94880	O94880	PHF14	PHD finger protein 14	1	7	100.05	190190000	213060000	167300000	202420000	0	0	0	0	4	5	4	6	0	0	0	0
O43175;Q5SZU1	O43175;Q5SZU1	PHGDH	D-3-phosphoglycerate dehydrogenase	2	5	56.65	63932000	73738000	94653000	112300000	39908000	40162000	43526000	55046000	2	2	3	3	1	2	1	1
P12273	P12273	PIP	Prolactin-inducible protein	1	4	16.572	172440000	161260000	102320000	149640000	213780000	150290000	164460000	31671000	3	2	2	3	3	4	3	1
P14618;P14618-2;H3BTN5;P14618-3;H3BQ34;H3BR70;H3BT25;H3BUW1;H3BTJ2;H3BU13;P30613-2	P14618;P14618-2;H3BTN5;P14618-3;H3BQ34	PKM	Pyruvate kinase PKM;Pyruvate kinase	11	22	57.936	1626600000	2249400000	2282800000	2547100000	407970000	373370000	333580000	414980000	19	19	21	21	8	7	6	7
Q15149-7;Q15149-8;Q15149-9;Q15149-5;Q15149-4;Q15149-6;Q15149-3;Q15149-2;Q15149;H0YDN1;E9PMV1	Q15149-7;Q15149-8;Q15149-9;Q15149-5;Q15149-4;Q15149-6;Q15149-3;Q15149-2;Q15149	PLEC	Plectin	11	35	512.6	544010000	661020000	549400000	685040000	249460000	297950000	282730000	239920000	16	19	17	21	13	13	11	13
K7EL96;O60664-4;O60664-3;O60664;K7ERZ3;K7ER39	K7EL96;O60664-4;O60664-3;O60664;K7ERZ3;K7ER39	PLIN3	Perilipin-3	6	4	18.075	133490000	136680000	132820000	178130000	0	0	0	15462000	3	3	3	4	0	0	0	1
Q96T60;Q96T60-2;M0QYH2;M0R3C8;M0QYI1	Q96T60;Q96T60-2;M0QYH2;M0R3C8	PNKP	Bifunctional polynucleotide phosphatase/kinase;Polynucleotide 3-phosphatase;Polynucleotide 5-hydroxyl-kinase	5	15	57.076	405840000	406210000	373680000	479310000	0	0	0	0	11	11	9	14	0	0	0	0
P06746;E7EW18;E5RIJ0;H0YBJ0;H0YBX1;E5RG65;E5RHZ4;H0YAV8	P06746;E7EW18;E5RIJ0;H0YBJ0	POLB	DNA polymerase beta	8	8	38.177	891210000	1191100000	917000000	832360000	0	0	0	0	7	8	7	7	0	0	0	0
O15160-2;O15160;E7EQB9;D6RDJ3;H0Y723	O15160-2;O15160;E7EQB9;D6RDJ3	POLR1C	DNA-directed RNA polymerases I and III subunit RPAC1	5	5	38.646	226080000	154540000	173840000	189330000	19324000	0	0	0	4	2	3	4	1	0	0	0
Q9GZS1-2;Q9GZS1	Q9GZS1-2;Q9GZS1	POLR1E	DNA-directed RNA polymerase I subunit RPA49	2	1	47.26	38448000	39545000	34497000	30170000	0	0	0	0	1	1	1	1	0	0	0	0
P14859-4;P14859-5;P14859-3;P14859;P14859-2;P14859-6;U3KQN1;U3KQ96;P09086-4;H0YNW1;Q9UKI9;Q9UKI9-2;P09086-3;P09086-2;P09086;H0YLL6;B5ME60;P09086-5;H0YKT2;H0YLC5	P14859-4;P14859-5;P14859-3;P14859;P14859-2;P14859-6	POU2F1	POU domain, class 2, transcription factor 1	20	5	68.143	115310000	135020000	72444000	80130000	0	0	0	0	3	4	2	2	0	0	0	0
P62937;F8WE65;C9J5S7;P62937-2;E5RIZ5;Q9Y536;F5H284;A2BFH1;A0A075B759	P62937;F8WE65;C9J5S7;P62937-2	PPIA	Peptidyl-prolyl cis-trans isomerase A;Peptidyl-prolyl cis-trans isomerase A, N-terminally processed;Peptidyl-prolyl cis-trans isomerase	9	14	18.012	4139100000	5059300000	5524400000	5013000000	1781900000	1674800000	1787000000	1832800000	12	10	11	13	12	9	11	9
P23284	P23284	PPIB	Peptidyl-prolyl cis-trans isomerase B	1	6	23.742	324850000	239090000	267780000	256180000	17691000	82658000	46355000	83803000	6	5	6	5	1	6	2	3
O15355	O15355	PPM1G	Protein phosphatase 1G	1	3	59.271	363580000	141080000	210330000	106880000	0	22396000	22311000	0	3	2	3	2	1	1	2	0
P30153;B3KQV6;E9PH38;C9J9C1	P30153;B3KQV6;E9PH38	PPP2R1A	Serine/threonine-protein phosphatase 2A 65 kDa regulatory subunit A alpha isoform	4	8	65.308	198470000	210030000	194280000	171080000	80871000	7428000	84163000	36459000	4	7	6	7	5	1	3	2
Q92733;H0YE12;H0Y679	Q92733;H0YE12;H0Y679	PRCC	Proline-rich protein PRCC	3	2	52.417	30744000	30911000	47110000	66358000	0	0	9440500	0	2	1	1	2	0	0	1	0
P32119;A6NIW5	P32119;A6NIW5	PRDX2	Peroxiredoxin-2	2	5	21.892	426360000	463450000	363050000	408930000	294000000	150450000	214030000	256020000	5	5	4	5	4	3	4	4
Q13162;H7C3T4;A6NG45	Q13162;H7C3T4;A6NG45	PRDX4	Peroxiredoxin-4	3	4	30.54	210850000	264530000	316430000	469280000	0	27665000	19199000	37210000	4	3	4	4	0	1	1	1
P14314-2;P14314;K7ELL7;K7EJ70;K7EPW7;K7EIP3;K7EKX1	P14314-2;P14314;K7ELL7	PRKCSH	Glucosidase 2 subunit beta	7	7	59.177	267040000	325260000	289760000	314550000	136640000	128910000	191700000	158080000	4	5	6	5	5	3	4	4
P78527;P78527-2	P78527;P78527-2	PRKDC	DNA-dependent protein kinase catalytic subunit	2	74	469.08	5129700000	5313300000	4740300000	5249100000	0	0	0	0	59	59	58	59	0	0	0	0
O43395;O43395-3	O43395	PRPF3	U4/U6 small nuclear ribonucleoprotein Prp3	2	7	77.528	137060000	100310000	160340000	95541000	10253000	9950300	13755000	0	6	5	6	5	1	1	2	0
O43172-2;O43172	O43172-2;O43172	PRPF4	U4/U6 small nuclear ribonucleoprotein Prp4	2	5	58.32	134250000	118160000	91123000	124090000	69193000	46334000	24091000	14721000	5	3	3	4	3	2	1	1
Q13523	Q13523	PRPF4B	Serine/threonine-protein kinase PRP4 homolog	1	2	116.99	12095000	0	11835000	14441000	0	0	0	10256000	1	1	1	1	0	0	0	1
Q9Y520-3;Q9Y520-4;E7EPN9;Q9Y520-5;Q9Y520;Q9Y520-7;Q9Y520-2;Q9Y520-6;H7C5N8	Q9Y520-3;Q9Y520-4;E7EPN9;Q9Y520-5;Q9Y520;Q9Y520-7;Q9Y520-2;Q9Y520-6	PRRC2C	Protein PRRC2C	9	9	295.73	99231000	128660000	172230000	133920000	21838000	8516400	7055900	0	7	5	6	5	2	1	1	0
O75475;O75475-3;O75475-2	O75475;O75475-3;O75475-2	PSIP1	PC4 and SFRS1-interacting protein	3	2	60.103	32317000	93671000	78969000	81286000	13356000	11549000	14205000	13038000	1	2	2	2	1	1	1	1
P62191;P62191-2;G3V4X1	P62191;P62191-2	PSMC1	26S protease regulatory subunit 4	3	6	49.184	160290000	192820000	138150000	204180000	33812000	41366000	46993000	30266000	5	5	3	4	2	2	3	2
R4GNH3;P17980;E9PM69;E9PKD5;E9PMD8;E9PN50;E9PLG2	R4GNH3;P17980;E9PM69;E9PKD5;E9PMD8;E9PN50	PSMC3	26S protease regulatory subunit 6A	7	16	47.352	951020000	1003000000	887990000	1109400000	290860000	410530000	342210000	305220000	13	13	13	15	6	7	6	7
Q13200;Q13200-3;Q13200-2;C9JPC0;H7C2Q3;F8WBS8	Q13200;Q13200-3;Q13200-2	PSMD2	26S proteasome non-ATPase regulatory subunit 2	6	13	100.2	225740000	223950000	268630000	317200000	33751000	65445000	67330000	63920000	9	8	9	10	3	6	6	7
A6PVX3;P55036-2;P55036;Q5VWC4	A6PVX3;P55036-2;P55036;Q5VWC4	PSMD4	26S proteasome non-ATPase regulatory subunit 4	4	2	21.783	24919000	21107000	26550000	34071000	0	30996000	0	0	2	2	2	2	1	2	1	1
B4DDC6;Q15185-4;Q15185;A0A087WYT3;Q15185-3	B4DDC6;Q15185-4;Q15185;A0A087WYT3;Q15185-3	PTGES3	Prostaglandin E synthase 3	5	2	14.573	33842000	49388000	29858000	33955000	15544000	0	9096200	0	2	2	1	1	1	0	1	0
B8ZZQ6;P06454-2;P06454;B8ZZA1;A0A087WUT1;B8ZZW7;H7C2N1	B8ZZQ6;P06454-2;P06454;B8ZZA1;A0A087WUT1;B8ZZW7;H7C2N1	PTMA	Prothymosin alpha;Prothymosin alpha, N-terminally processed;Thymosin alpha-1	7	3	11.758	90235000	302800000	230580000	237200000	39379000	51164000	30374000	45670000	1	3	3	3	2	3	2	3
Q2TAL8;C9JAL2;C9JIA8	Q2TAL8	QRICH1	Glutamine-rich protein 1	3	4	86.435	0	24060000	21097000	20948000	0	9621400	0	0	0	1	1	1	0	1	0	0
P62491-2;H3BMH2;Q15907-2;H3BSC1;P62491;Q15907;B4DQU5	P62491-2;H3BMH2;Q15907-2;H3BSC1;P62491;Q15907	RAB11A;RAB11B	Ras-related protein Rab-11A;Ras-related protein Rab-11B	7	3	17.659	24242000	12058000	26621000	24244000	0	0	0	5462300	3	1	2	2	0	0	0	1
P51149;C9J4S4;C9J4V0;C9J592;C9J8S3	P51149;C9J4S4;C9J4V0;C9J592;C9J8S3	RAB7A	Ras-related protein Rab-7a	5	2	23.489	54680000	54220000	56291000	60191000	18427000	0	23831000	29673000	2	1	2	2	1	0	1	1
P63000;P63000-2	P63000;P63000-2	RAC1	Ras-related C3 botulinum toxin substrate 1	2	1	21.45	121300000	50055000	73439000	33429000	0	0	0	0	1	1	1	1	0	0	0	0
Q92878-3;Q92878;Q92878-2;E7EN38;E7ESD9;C9JNH8;H7C0P8	Q92878-3;Q92878;Q92878-2	RAD50	DNA repair protein RAD50	7	12	138.43	210610000	265170000	197120000	199390000	118980000	104210000	99736000	78056000	7	8	6	7	5	5	5	5
Q15293;Q15293-2;E9PP27	Q15293;Q15293-2;E9PP27	RCN1	Reticulocalbin-1	3	4	38.89	43315000	60613000	55096000	59256000	17758000	0	0	0	1	2	2	1	1	0	0	0
P35251-2;P35251;H0Y8U4;H0Y9P8;E0CX09;D6RAD2	P35251-2;P35251	RFC1	Replication factor C subunit 1	6	13	128.18	200260000	277210000	293480000	328980000	0	0	0	9754900	5	9	9	9	0	0	0	1
P40938-2;P40938	P40938-2;P40938	RFC3	Replication factor C subunit 3	2	3	34.756	0	12014000	18123000	17234000	0	0	0	0	1	2	1	1	0	0	0	0
P35249;P35249-2;C9JZI1;C9JTT7;C9J8M3;C9JXZ7;C9JGY5;F8WE44;H7C1P0;C9JW34	P35249;P35249-2;C9JZI1;C9JTT7;C9J8M3;C9JXZ7	RFC4	Replication factor C subunit 4	10	9	39.681	288730000	423070000	385630000	328700000	0	1881100	0	0	5	8	9	7	0	1	0	0
Q5UIP0-2;Q5UIP0;H7C2B5	Q5UIP0-2;Q5UIP0;H7C2B5	RIF1	Telomere-associated protein RIF1	3	9	271.69	29480000	95503000	79240000	78620000	306580000	325670000	304260000	325960000	1	5	3	5	4	4	5	4
X1WI28;P27635;F8W7C6;A0A087WV22;Q96L21;H7C123;H7C2C5;B8A6G2;A6QRI9;H7C2U2	X1WI28;P27635;F8W7C6;A0A087WV22;Q96L21;H7C123;H7C2C5	RPL10;RPL10L	60S ribosomal protein L10;60S ribosomal protein L10-like	10	8	23.072	360740000	303170000	372670000	359990000	0	4334900	73145000	0	8	5	7	6	1	2	2	1
P62906	P62906	RPL10A	60S ribosomal protein L10a	1	5	24.831	324750000	321280000	364260000	298470000	81120000	137270000	101960000	138250000	4	4	5	5	5	3	4	5
P26373;P26373-2;J3QSB4;H3BTH3;J3KS98	P26373;P26373-2;J3QSB4	RPL13	60S ribosomal protein L13	5	13	24.261	1973300000	2543900000	2207800000	2434300000	445670000	542560000	577590000	354300000	10	11	12	10	6	5	6	5
P40429;Q8J015;M0QYS1;Q6NVV1;M0QZU1	P40429;Q8J015;M0QYS1	RPL13A;RPL13a	60S ribosomal protein L13a	5	5	23.577	83581000	97097000	68938000	83680000	0	35905000	0	0	3	3	2	3	0	2	0	0
E7EPB3;P50914	E7EPB3;P50914	RPL14	60S ribosomal protein L14	2	3	14.558	247800000	238540000	359930000	198690000	0	32845000	0	0	3	3	3	3	0	1	0	0
E7EQV9;P61313;E7ENU7;E7EX53;P61313-2;E7ERA2	E7EQV9;P61313;E7ENU7;E7EX53	RPL15	Ribosomal protein L15;60S ribosomal protein L15	6	10	20.51	279400000	405240000	359850000	431910000	52477000	75427000	110740000	63933000	8	6	7	8	3	3	4	4
A0A087WXM6;J3QQT2;J3KRX5;P18621;P18621-3;J3QLC8;P18621-2;J3KRB3;A0A087WWH0;J3QS96;A0A087WY81;J3KSJ0	A0A087WXM6;J3QQT2;J3KRX5;P18621;P18621-3;J3QLC8;P18621-2;J3KRB3;A0A087WWH0;J3QS96;A0A087WY81	RPL17	60S ribosomal protein L17	12	10	19.586	762760000	1028800000	780930000	887870000	206130000	211590000	164150000	149230000	5	6	7	6	4	3	3	2
Q07020-2;H0YHA7;Q07020;J3QQ67;F8VYV2;G3V203;F8VUA6;A0A075B7A0	Q07020-2;H0YHA7;Q07020;J3QQ67;F8VYV2;G3V203;F8VUA6;A0A075B7A0	RPL18	60S ribosomal protein L18	8	7	18.091	403190000	662410000	552970000	404370000	135220000	130320000	110690000	133020000	4	5	5	6	2	3	2	3
M0R3D6;M0R1A7;M0R117;Q02543;M0R0P7	M0R3D6;M0R1A7;M0R117;Q02543	RPL18A	60S ribosomal protein L18a	5	5	16.714	91185000	75908000	98510000	90811000	43724000	33766000	38431000	38606000	3	2	2	2	2	2	2	2
J3QR09;J3KTE4;P84098;J3QL15	J3QR09;J3KTE4;P84098	RPL19	Ribosomal protein L19;60S ribosomal protein L19	4	10	23.134	176510000	1177800000	1029000000	627160000	104750000	114880000	183430000	117080000	2	8	7	7	4	3	4	3
P46778;G3V1B3;M0R181	P46778;G3V1B3;M0R181	RPL21	60S ribosomal protein L21	3	5	18.565	1508500000	1514400000	1282600000	1544400000	298530000	270060000	245790000	268660000	5	4	4	4	4	4	3	2
K7ELC4;K7EMH1;K7ERI7;P35268;K7EJT5;K7EP65;K7EKS7	K7ELC4;K7EMH1;K7ERI7;P35268;K7EJT5;K7EP65;K7EKS7	RPL22	60S ribosomal protein L22	7	5	9.0984	769060000	683210000	725630000	760430000	50854000	57801000	48997000	91897000	5	5	5	5	2	2	2	2
C9JNW5;P83731;C9JXB8	C9JNW5;P83731;C9JXB8	RPL24	60S ribosomal protein L24	3	4	17.542	296120000	655390000	627560000	593010000	134930000	154320000	135960000	146910000	2	3	3	3	3	3	2	2
J3QRI7;J3QQQ9;J3QQV1;J3QRC4;P61254;J3KTJ8;E5RIT6;Q9UNX3;J3KSS0;E5RHH1;J3KS10	J3QRI7;J3QQQ9;J3QQV1;J3QRC4;P61254;J3KTJ8;E5RIT6;Q9UNX3	RPL26;KRBA2;RPL26L1	60S ribosomal protein L26;60S ribosomal protein L26-like 1	11	6	12.63	240560000	312850000	302610000	381130000	26891000	29357000	37793000	2944000	5	5	6	6	1	1	3	1
K7EQQ9;P61353;K7ELC7	K7EQQ9;P61353;K7ELC7	RPL27	60S ribosomal protein L27	3	2	9.7405	287250000	278260000	66214000	751820000	187780000	207470000	251920000	308420000	2	2	2	2	1	1	1	1
P46776;E9PLL6;E9PJD9;E9PLX7;H0YF34;E9PKT2	P46776;E9PLL6;E9PJD9;E9PLX7	RPL27A	60S ribosomal protein L27a	6	6	16.561	760150000	1015600000	641560000	944350000	171190000	229620000	231950000	232010000	3	6	3	5	3	5	5	4
P46779-4;P46779-5;H0YLP6;H0YMF4;P46779;P46779-2;P46779-3;H0YKD8	P46779-4;P46779-5;H0YLP6;H0YMF4;P46779;P46779-2;P46779-3;H0YKD8	RPL28	60S ribosomal protein L28	8	3	7.888	252310000	322110000	208610000	221030000	63335000	61519000	69036000	69835000	3	3	3	2	2	2	2	2
P47914	P47914	RPL29	60S ribosomal protein L29	1	3	17.752	606900000	917910000	794320000	828830000	0	0	0	0	2	2	2	2	0	0	0	0
E5RI99;P62888;E5RJH3	E5RI99;P62888	RPL30	60S ribosomal protein L30	3	4	12.656	65854000	75005000	102750000	72163000	0	0	0	20460000	2	3	3	2	0	0	0	1
C9JU56;B7Z4E3;P62899-3;P62899;P62899-2;B7Z4C8;B8ZZK4;H7C2W9	C9JU56;B7Z4E3;P62899-3;P62899;P62899-2;B7Z4C8;B8ZZK4	RPL31	60S ribosomal protein L31	8	4	13.336	484760000	299380000	367510000	567550000	193560000	127410000	141060000	185430000	3	3	3	3	4	3	3	3
D3YTB1;P62910;F8W727;D3YTI8	D3YTB1;P62910;F8W727	RPL32	60S ribosomal protein L32	4	7	15.616	353860000	436030000	372160000	433450000	37051000	28104000	72205000	62819000	6	7	6	7	1	3	3	3
P49207	P49207	RPL34	60S ribosomal protein L34	1	2	13.293	296580000	361690000	280390000	380720000	106590000	77978000	98498000	98964000	1	1	1	2	1	1	1	1
C9K025;P18077	C9K025;P18077	RPL35A	60S ribosomal protein L35a	2	2	10.645	0	151100000	139060000	145130000	43413000	47538000	53554000	46349000	0	2	2	2	2	2	2	2
Q9Y3U8;J3KTD3;J3QSB5	Q9Y3U8;J3KTD3;J3QSB5	RPL36	60S ribosomal protein L36	3	2	12.254	591820000	846960000	611160000	732750000	0	0	0	0	1	2	1	1	0	0	0	0
P18124;A8MUD9;C9JIJ5;C9JZ88	P18124;A8MUD9	RPL7	60S ribosomal protein L7	4	11	29.225	754240000	846660000	619690000	816590000	205960000	187660000	133490000	199890000	9	10	7	7	7	6	4	6
P62424;Q5T8U3;Q5T8U2	P62424;Q5T8U3;Q5T8U2	RPL7A	60S ribosomal protein L7a	3	6	29.995	1057000000	856180000	1193500000	1267800000	300090000	398290000	140510000	320090000	4	5	5	5	3	3	2	3
P62917;E9PKZ0;G3V1A1;E9PKU4;E9PP36	P62917;E9PKZ0;G3V1A1;E9PKU4;E9PP36	RPL8	60S ribosomal protein L8	5	9	28.024	1384200000	1832900000	1527500000	1757000000	313480000	338320000	372450000	316530000	8	9	9	8	6	5	5	4
P05386	P05386	RPLP1	60S acidic ribosomal protein P1	1	3	11.514	670980000	1093500000	781810000	782010000	243020000	266910000	283210000	247380000	2	3	3	3	1	1	1	1
P05387;H0YDD8;P05386-2	P05387	RPLP2	60S acidic ribosomal protein P2	3	9	11.665	3892300000	4119800000	3683300000	3336600000	985290000	1054300000	1065100000	1630900000	6	7	6	7	6	4	4	5
P04843;B7Z4L4;F8WF32	P04843;B7Z4L4	RPN1	Dolichyl-diphosphooligosaccharide--protein glycosyltransferase subunit 1	3	11	68.569	224120000	270290000	380890000	279170000	20349000	4272600	16018000	17281000	5	7	8	8	2	1	2	2
Q9NQG5;A2A2M0;A0A087WUK3;A0A087X2D2;E9PIQ9;Q96P16-3;Q96P16	Q9NQG5;A2A2M0	RPRD1B	Regulation of nuclear pre-mRNA domain-containing protein 1B	7	4	36.899	91940000	81584000	117820000	150860000	0	0	25389000	54050000	4	2	3	4	1	1	1	2
M0QZC5;P62280;M0R1H6	M0QZC5;P62280;M0R1H6	RPS11	40S ribosomal protein S11	3	4	13.997	350350000	376400000	457260000	370370000	99504000	144070000	126730000	118580000	3	3	3	3	2	3	2	3
P25398	P25398	RPS12	40S ribosomal protein S12	1	3	14.515	133350000	107720000	121510000	110190000	50599000	31090000	18054000	19519000	2	2	3	2	3	3	1	2
P62841;K7ELC2;K7EQJ5;K7EJ78;K7EM56;S4R417;S4R456	P62841;K7ELC2;K7EQJ5;K7EJ78;K7EM56;S4R417	RPS15	40S ribosomal protein S15	7	9	17.04	401190000	1148200000	1092200000	1016000000	276980000	312760000	362810000	398450000	4	7	7	8	2	2	2	4
H3BV27;H3BT37;I3L303;I3L3P7;I3L246;P62244	H3BV27;H3BT37;I3L303;I3L3P7;I3L246;P62244	RPS15A	40S ribosomal protein S15a	6	1	5.6719	40948000	53978000	41083000	54647000	0	0	0	0	1	1	1	1	0	0	0	0
M0R3H0;P62249;Q6IPX4;M0R1M5;M0R210;A0A087WZ27	M0R3H0;P62249;Q6IPX4;M0R1M5;M0R210;A0A087WZ27	RPS16	40S ribosomal protein S16	6	2	11.075	23072000	55957000	52235000	78220000	37073000	46457000	43230000	21055000	1	2	2	2	2	2	2	1
P0CW22;P08708;H0YN88;A0A075B716;H0YN73;H3BNC9	P0CW22;P08708;H0YN88;A0A075B716	RPS17L;RPS17	40S ribosomal protein S17-like;40S ribosomal protein S17	6	5	15.55	445320000	504010000	336080000	558540000	22420000	28569000	26628000	65375000	3	3	3	4	2	2	1	4
P62269;J3JS69	P62269;J3JS69	RPS18	40S ribosomal protein S18	2	9	17.718	353290000	327220000	348130000	344200000	5190200	67112000	0	0	5	5	5	5	1	2	0	2
H0YEN5;P15880;E9PQD7;E9PMM9;I3L404;E9PPT0;E9PM36;H3BNG3;H0YE27	H0YEN5;P15880;E9PQD7;E9PMM9	RPS2	40S ribosomal protein S2	9	5	21.154	468930000	563300000	416890000	536190000	205250000	217240000	186140000	156330000	4	5	5	5	4	3	3	3
P60866;P60866-2;E5RIP1;E5RJX2;G3XAN0	P60866;P60866-2;E5RIP1;E5RJX2	RPS20	40S ribosomal protein S20	5	3	13.373	571390000	694210000	497950000	561660000	87407000	82053000	90167000	74554000	3	3	3	3	2	2	2	2
Q8WVC2;P63220;Q9BYK1;Q9BYK2	Q8WVC2;P63220;Q9BYK1	RPS21	40S ribosomal protein S21	4	6	8.85	795990000	1129100000	851460000	1055800000	215510000	262350000	279460000	248730000	5	4	4	4	4	5	4	4
P62266;D6RD47;D6RDJ2;D6RIX0;D6R9I7	P62266;D6RD47	RPS23	40S ribosomal protein S23	5	3	15.807	669080000	902060000	1000700000	910710000	425190000	421870000	400080000	548800000	2	3	3	3	2	3	3	3
P62857	P62857	RPS28	40S ribosomal protein S28	1	2	7.8409	421810000	417610000	409160000	466340000	114350000	125600000	0	188710000	2	2	2	2	1	1	0	1
P62701;A6NH36;C9JEH7;P22090;Q8TD47	P62701	RPS4X	40S ribosomal protein S4, X isoform	5	11	29.597	577880000	815370000	634690000	819880000	229840000	317220000	234570000	238620000	9	9	8	8	5	6	5	5
M0R0F0;P46782;M0R0R2;M0QZN2	M0R0F0;P46782;M0R0R2;M0QZN2	RPS5	40S ribosomal protein S5;40S ribosomal protein S5, N-terminally processed	4	2	22.391	102570000	113260000	93116000	104190000	28217000	0	18676000	0	2	2	2	2	1	0	1	0
Q5JR95;P62241	Q5JR95;P62241	RPS8	40S ribosomal protein S8	2	8	21.879	1182300000	1456200000	1080100000	1137100000	162660000	230050000	308810000	275360000	5	5	5	5	2	2	3	4
Q14684-2;Q14684	Q14684-2;Q14684	RRP1B	Ribosomal RNA processing protein 1 homolog B	2	4	82.175	152880000	177300000	80653000	168840000	279390000	264920000	327440000	13437000	3	4	1	3	1	1	2	1
Q15050	Q15050	RRS1	Ribosome biogenesis regulatory protein homolog	1	2	41.193	26332000	19732000	37594000	37832000	0	0	0	0	1	1	2	2	0	0	0	0
J3QSV6;O76021;I3L3C4;O76021-2;I3L3U9;I3L234	J3QSV6;O76021;I3L3C4;O76021-2;I3L3U9	RSL1D1	Ribosomal L1 domain-containing protein 1	6	4	48.208	97519000	142210000	78449000	90030000	0	0	0	0	3	3	4	4	0	0	0	0
Q92541;H0YKX1	Q92541;H0YKX1	RTF1	RNA polymerase-associated protein RTF1 homolog	2	4	80.313	31311000	72006000	42612000	34137000	9609000	2462000	5200400	0	3	3	3	3	1	1	1	0
P31949	P31949	S100A11	Protein S100-A11	1	4	11.74	209460000	221530000	77197000	198910000	68900000	35295000	32985000	42050000	2	4	3	3	2	2	2	2
R4GN98;P06703	R4GN98;P06703	S100A6	Protein S100-A6	2	1	9.681	29324000	37667000	18305000	11770000	6012400	0	7089200	0	1	1	1	1	1	0	1	0
P31151;Q86SG5	P31151;Q86SG5	S100A7;S100A7A	Protein S100-A7;Protein S100-A7A	2	6	11.471	808090000	707060000	695620000	683830000	368900000	274510000	310540000	338900000	5	5	5	4	6	4	4	4
P05109	P05109	S100A8	Protein S100-A8;Protein S100-A8, N-terminally processed	1	2	10.834	0	83513000	70170000	91412000	79620000	71551000	29932000	59011000	0	2	2	2	2	2	2	2
P06702	P06702	S100A9	Protein S100-A9	1	5	13.242	164200000	217560000	247150000	225930000	433810000	446170000	459830000	368630000	4	4	4	4	3	4	4	3
P82979;F8VZQ9;H0YHG0;F8VS12	P82979;F8VZQ9;H0YHG0	SARNP	SAP domain-containing ribonucleoprotein	4	4	23.671	36521000	20885000	30884000	41231000	8309200	9724800	9872600	12997000	2	2	2	2	2	1	1	1
Q6UWP8;Q6UWP8-2;K7ESC4	Q6UWP8	SBSN	Suprabasin	3	11	60.54	33070000	100080000	72719000	75331000	46538000	74642000	58899000	70871000	2	5	4	5	4	6	6	6
O75396	O75396	SEC22B	Vesicle-trafficking protein SEC22b	1	1	24.593	22460000	43982000	0	24004000	0	10521000	0	0	1	1	0	1	0	1	0	0
Q14141-2;Q14141-4;B1AMS2;Q14141;Q92599-3;D6RDU5;D6RGI3;A0A087X142;Q9NVA2;Q92599-2;A6NMH6;D6RER5;Q9NVA2-2;A6NFQ9;Q92599-4;F8W8I8;Q92599;C9JV02;Q14141-3	Q14141-2;Q14141-4;B1AMS2;Q14141;Q92599-3;D6RDU5;D6RGI3;A0A087X142;Q9NVA2;Q92599-2;A6NMH6;D6RER5;Q9NVA2-2;A6NFQ9;Q92599-4;F8W8I8;Q92599	SEPT6;SEPT8;SEPT11	Septin-6;Septin-8;Septin-11	19	3	48.872	16349000	19599000	13712000	16851000	11609000	9507300	16773000	13796000	1	1	2	1	1	2	1	1
Q9P0V9-3;E7EW69;Q9P0V9;E7EX04;Q9P0V9-2;B5ME97	Q9P0V9-3;E7EW69;Q9P0V9;E7EX04;Q9P0V9-2;B5ME97	Septin-10	Septin-10	6	1	50.065	0	0	8095300	0	28124000	26454000	25186000	26358000	0	0	1	0	1	1	1	1
Q9UHD8-3;Q9UHD8-7;Q9UHD8-2;Q9UHD8-5;Q9UHD8;Q9UHD8-4;Q9UHD8-9;Q9UHD8-8;K7ERG1;K7EIR4;K7EKN4;K7EN52;K7ENQ5;K7EJ51;K7EJZ2;K7ELJ9;K7ER52;K7EIE4;K7ER14;K7EQD7;K7EK18;K7EL40	Q9UHD8-3;Q9UHD8-7;Q9UHD8-2;Q9UHD8-5;Q9UHD8;Q9UHD8-4;Q9UHD8-9;Q9UHD8-8	Septin-9	Septin-9	22	3	47.501	9018900	33930000	21366000	37873000	12069000	10751000	8914900	8780100	1	2	1	2	2	1	1	1
Q96P63;Q96P63-2	Q96P63;Q96P63-2	SERPINB12	Serpin B12	2	5	46.276	99378000	127260000	112490000	105380000	36993000	5122700	41926000	45314000	3	4	4	3	2	1	2	2
P29508;Q5K684;P29508-2	P29508;Q5K684;P29508-2	SERPINB3	Serpin B3	3	12	44.564	280210000	354380000	300290000	309220000	146370000	110540000	149110000	115890000	7	7	8	7	5	4	7	5
P50454;E9PR70;E9PPV6;E9PNX1;E9PK86;E9PMI5;E9PIG2;E9PRS3;E9PJH8;E9PQ34;E9PKH2;E9PLA6	P50454;E9PR70;E9PPV6;E9PNX1;E9PK86;E9PMI5;E9PIG2;E9PRS3;E9PJH8	SERPINH1	Serpin H1	12	10	46.44	200960000	179390000	185240000	283360000	0	20229000	0	0	5	6	7	6	0	1	0	0
Q01105-2;Q01105-3;Q01105-4;Q01105;A0A087X027;P0DME0	Q01105-2;Q01105-3;Q01105-4;Q01105	SET	Protein SET	6	3	32.234	147730000	193060000	108830000	183360000	39972000	12591000	36091000	9608300	2	3	2	3	3	1	2	1
A0A087WZZ5;Q13435;E9PPJ0;E9PJ04;H0YCG1;E9PJT3;H0YEX5	A0A087WZZ5;Q13435;E9PPJ0	SF3B2	Splicing factor 3B subunit 2	7	16	97.584	610310000	650780000	605610000	757550000	269870000	364410000	288370000	351710000	9	8	9	11	6	7	5	7
P31947;P31947-2	P31947;P31947-2	SFN	14-3-3 protein sigma	2	4	27.774	101440000	205030000	146690000	154930000	76670000	97293000	59832000	55759000	3	3	3	3	3	2	2	2
P08195-2;P08195-3;F5GZS6;P08195;J3KPF3;P08195-4;F5H867;F5H0E2;H0YFS2;F5GZR9;F5GZI0	P08195-2;P08195-3;F5GZS6;P08195;J3KPF3;P08195-4;F5H867;F5H0E2;H0YFS2	SLC3A2	4F2 cell-surface antigen heavy chain	11	5	57.944	65782000	55116000	76009000	38013000	0	5587400	8405800	6208000	4	3	4	1	0	1	1	1
O75643;O75643-2;B4E0P5	O75643	SNRNP200	U5 small nuclear ribonucleoprotein 200 kDa helicase	3	19	244.5	168500000	234390000	235860000	187130000	9289000	9033800	16855000	11479000	10	7	10	9	2	2	1	1
H0YLR3;H0YMA0;P09661	H0YLR3;H0YMA0;P09661	SNRPA1	U2 small nuclear ribonucleoprotein A	3	4	9.4775	141160000	208250000	193680000	160300000	60946000	62933000	81533000	70929000	2	4	3	2	1	2	1	1
P08579	P08579	SNRPB2	U2 small nuclear ribonucleoprotein B	1	2	25.486	37712000	54450000	32781000	25547000	0	0	0	15011000	1	2	1	2	0	0	0	1
C9JW67;F2Z2S1;C9JKE4;F8VZ02;F8VT91;C9JGM8;F8W6C2;Q9NUQ6-2;B8ZZZ7;Q9NUQ6;Q9NUQ6-4;Q9NUQ6-3	C9JW67;F2Z2S1;C9JKE4;F8VZ02;F8VT91;C9JGM8;F8W6C2;Q9NUQ6-2;B8ZZZ7;Q9NUQ6;Q9NUQ6-4;Q9NUQ6-3	SPATS2L	SPATS2-like protein	12	2	26.605	0	0	0	0	20372000	20715000	27198000	17669000	0	0	0	0	1	1	1	1
A4QPE4;O15020-2;O15020;F8W6C1;Q01082-3;Q01082-2;Q01082;A0A087WUZ3	A4QPE4;O15020-2;O15020	SPTBN2	Spectrin beta chain, non-erythrocytic 2	8	3	105.67	0	1250200000	19846000	14166000	0	0	0	0	0	2	1	1	0	0	0	0
P37108;H0YLA2;H0YLW0	P37108;H0YLA2	SRP14	Signal recognition particle 14 kDa protein	3	4	14.57	216830000	295380000	190410000	272610000	70141000	6453600	28897000	10987000	3	3	3	3	3	1	2	2
P61011-2;P61011;G3V4F7;G3V480	P61011-2;P61011;G3V4F7	SRP54	Signal recognition particle 54 kDa protein	4	4	50.369	87184000	29007000	96951000	99796000	27651000	0	7551900	0	3	1	4	3	1	0	1	1
Q9UHB9-3;Q9UHB9-4;Q9UHB9-2;Q9UHB9	Q9UHB9-3;Q9UHB9-4;Q9UHB9-2;Q9UHB9	SRP68	Signal recognition particle subunit SRP68	4	3	32.85	31421000	44696000	25012000	44683000	0	0	0	0	2	2	2	2	0	0	0	0
D6RDY6;O76094;O76094-2	D6RDY6;O76094;O76094-2	SRP72	Signal recognition particle subunit SRP72	3	3	39.554	22683000	21172000	20850000	29111000	0	0	0	0	1	2	3	1	0	0	0	0
P49458;E9PE20;P49458-2	P49458;E9PE20;P49458-2	SRP9	Signal recognition particle 9 kDa protein	3	3	10.112	160680000	123780000	117730000	134730000	90321000	0	39803000	17212000	3	3	3	2	1	1	2	2
Q13247-3;Q13247;Q13247-2	Q13247-3;Q13247	SRSF6	Serine/arginine-rich splicing factor 6	3	8	38.418	465720000	478420000	471320000	571750000	163650000	127190000	196640000	92817000	5	5	4	6	5	4	5	3
Q04837;E7EUY5;C9K0U8	Q04837;E7EUY5;C9K0U8	SSBP1	Single-stranded DNA-binding protein, mitochondrial	3	11	17.259	1156200000	1617400000	1186600000	1586000000	127480000	72800000	114930000	107740000	6	8	7	7	3	3	3	3
Q08945;E9PPZ7;E9PMD4	Q08945	SSRP1	FACT complex subunit SSRP1	3	8	81.074	264930000	186380000	225890000	268100000	0	0	0	0	5	4	6	6	0	0	0	0
Q3KNR6;P50502;F6VDH7;Q8NFI4;H7C3I1;Q8IZP2;A0A087X1H6;F8WAQ7	Q3KNR6;P50502;F6VDH7;Q8NFI4;H7C3I1;Q8IZP2	ST13;ST13P5;ST13P4	Hsc70-interacting protein;Putative protein FAM10A5;Putative protein FAM10A4	8	7	23.911	109080000	139140000	123220000	123530000	44132000	48887000	52114000	47448000	4	5	5	4	2	2	2	2
G8JLH9;P40763-3;P40763-2;P40763	G8JLH9;P40763-3;P40763-2;P40763	STAT3	Signal transducer and activator of transcription 3	4	15	76.138	391850000	383880000	341890000	426810000	24340000	48429000	49755000	55470000	11	11	10	11	2	5	4	5
P31948;P31948-3;P31948-2;F5H783;H0YGI8;F5GXD8	P31948;P31948-3;P31948-2	STIP1	Stress-induced-phosphoprotein 1	6	18	62.639	980920000	1137900000	688550000	1142200000	315430000	195920000	239000000	380720000	12	11	12	12	12	9	11	11
P16949;P16949-2;A2A2D0;E5RGX5;Q93045;Q93045-2	P16949;P16949-2;A2A2D0	STMN1	Stathmin	6	6	17.302	207100000	202660000	254540000	206270000	49907000	99297000	100850000	81215000	3	3	3	2	2	2	3	2
P53999;D6RC37;D6R970	P53999	SUB1	Activated RNA polymerase II transcriptional coactivator p15	3	5	14.395	318400000	410160000	338250000	383040000	49826000	58566000	52499000	68150000	3	4	3	4	2	3	3	2
Q9Y2Z0-2;Q9Y2Z0	Q9Y2Z0-2;Q9Y2Z0	SUGT1	Suppressor of G2 allele of SKP1 homolog	2	5	37.804	192380000	256620000	242620000	210880000	40533000	24720000	40025000	38778000	4	5	4	4	3	1	1	1
P61956-2;P61956;H7BZT4;Q6EEV6;P55854;A8MUA9;P55854-2;A8MU27	P61956-2;P61956;H7BZT4;Q6EEV6;P55854;A8MUA9;P55854-2;A8MU27	SUMO2;SUMO4;SUMO3	Small ubiquitin-related modifier 2;Small ubiquitin-related modifier 4;Small ubiquitin-related modifier 3	8	2	8.1111	211820000	331460000	298590000	280320000	66089000	93334000	116080000	83294000	2	2	2	2	1	1	2	1
Q9Y5B9	Q9Y5B9	SUPT16H	FACT complex subunit SPT16	1	10	119.91	349680000	223890000	287530000	363270000	9106900	4204500	4121400	6559300	7	4	6	5	1	1	1	1
Q96A49	Q96A49	SYAP1	Synapse-associated protein 1	1	8	39.933	167690000	183480000	222300000	148840000	0	0	0	0	4	3	5	3	0	2	1	1
Q92797;Q92797-2;M0R3C7;A0A087WUE9	Q92797;Q92797-2;M0R3C7;A0A087WUE9	SYMPK	Symplekin	4	2	141.15	26619000	13393000	0	35195000	0	0	0	0	1	1	0	1	0	0	0	0
P37802;X6RJP6;P37802-2	P37802;X6RJP6;P37802-2	TAGLN2	Transgelin-2	3	15	22.391	1403000000	1290100000	1466100000	1565600000	387290000	466590000	643870000	202130000	11	12	13	13	5	6	5	5
P26639;P26639-2;D6RCA5;D6R9F8;D6RDJ6;D6RBR8;D6RJ97;D6RHV7;D6RCS6	P26639;P26639-2;D6RCA5;D6R9F8;D6RDJ6;D6RBR8	TARS	Threonine--tRNA ligase, cytoplasmic	9	4	83.434	27091000	30930000	38775000	43144000	24010000	23576000	19178000	33222000	2	3	2	2	3	2	2	2
E5RIW3;O75347;E5RJD8;E5RHG6;E5RIX8;O75347-2	E5RIW3;O75347;E5RJD8;E5RHG6;E5RIX8;O75347-2	TBCA	Tubulin-specific chaperone A	6	6	10.08	229210000	229710000	190290000	216280000	71261000	43998000	0	37741000	5	4	4	4	2	2	0	2
O14776-2;O14776;G3V220;Q5VWI1	O14776-2;O14776;G3V220	TCERG1	Transcription elongation regulator 1	4	22	121.69	496300000	645410000	441880000	521390000	31458000	30707000	31344000	36662000	11	12	10	13	3	2	3	3
Q13428;Q13428-3;Q13428-4;Q13428-2;Q13428-8;J3KQ96;Q13428-6;Q13428-7;E7ETY2;Q13428-5;H0YA99;H0YAB7	Q13428;Q13428-3;Q13428-4;Q13428-2;Q13428-8;J3KQ96;Q13428-6;Q13428-7;E7ETY2;Q13428-5	TCOF1	Treacle protein	12	18	152.1	308980000	521870000	446840000	416630000	34269000	38354000	23175000	37402000	11	13	12	12	3	4	3	4
J3KSJ9;H3BTA7;U3KQ35;H3BR06;Q15554-4;Q15554	J3KSJ9;H3BTA7;U3KQ35;H3BR06;Q15554-4;Q15554	TERF2	Telomeric repeat-binding factor 2	6	1	11.534	24620000	41761000	41630000	33029000	0	0	0	0	1	1	1	1	0	0	0	0
Q9NYB0	Q9NYB0	TERF2IP	Telomeric repeat-binding factor 2-interacting protein 1	1	3	44.259	12977000	21455000	6154800	0	0	0	0	0	1	2	1	0	0	0	0	0
Q12800-2;Q12800-3;Q12800-4;Q12800;C9JWL3;F8VWL0;F8VX55	Q12800-2;Q12800-3;Q12800-4;Q12800;C9JWL3;F8VWL0;F8VX55	TFCP2;UBP1	Alpha-globin transcription factor CP2	7	2	51.307	37916000	39510000	42934000	28208000	0	0	0	0	2	1	2	2	0	1	1	1
P02786;G3V0E5;F8WBE5	P02786;G3V0E5	TFRC	Transferrin receptor protein 1;Transferrin receptor protein 1, serum form	3	6	84.87	78967000	147390000	116450000	73991000	42143000	12143000	20607000	27096000	3	5	4	5	2	2	2	3
Q08188	Q08188	TGM3	Protein-glutamine gamma-glutamyltransferase E;Protein-glutamine gamma-glutamyltransferase E 50 kDa catalytic chain;Protein-glutamine gamma-glutamyltransferase E 27 kDa non-catalytic chain	1	2	76.631	7293400	0	0	0	5097700	0	6518500	6124700	1	0	1	0	1	0	1	1
Q96FV9;A0A087WWS1;J3KRD7;J3QQZ3;J3KT14;R4GMN4;A0A087WY84;Q96FV9-2	Q96FV9;A0A087WWS1	THOC1	THO complex subunit 1	8	3	75.665	7764500	26739000	27319000	0	0	0	0	0	1	1	1	0	0	0	0	0
Q13769	Q13769	THOC5	THO complex subunit 5 homolog	1	1	78.507	56063000	30930000	44639000	42417000	0	0	0	0	1	1	1	1	0	0	0	0
Q6I9Y2;A0A024R341	Q6I9Y2	THOC7	THO complex subunit 7 homolog	2	3	23.743	36483000	75392000	61246000	72054000	0	18291000	0	24799000	1	2	2	2	0	2	0	1
Q9Y5L4;K7EIT2	Q9Y5L4	TIMM13	Mitochondrial import inner membrane translocase subunit Tim13	2	4	10.5	96715000	60981000	78947000	72434000	275220000	255350000	265480000	230940000	3	1	2	2	2	3	4	2
O43615;M0QXU7;M0R301;M0QXM9;M0R124	O43615;M0QXU7	TIMM44	Mitochondrial import inner membrane translocase subunit TIM44	5	4	51.355	116680000	98897000	109540000	94179000	0	22208000	0	0	3	3	3	2	0	1	0	0
P29401;P29401-2;E9PFF2;F8W888;F8WAX4	P29401;P29401-2	TKT	Transketolase	5	17	67.877	800950000	678410000	793150000	760150000	95472000	120120000	98920000	187930000	13	13	13	12	2	3	3	3
P49755;G3V2K7	P49755;G3V2K7	TMED10	Transmembrane emp24 domain-containing protein 10	2	4	24.976	129690000	169140000	141220000	154410000	0	0	0	12851000	3	3	4	3	0	0	0	1
G5E972;P42167;P42167-2;H0YJH7	G5E972;P42167;P42167-2;H0YJH7	TMPO	Lamina-associated polypeptide 2, isoforms beta/gamma;Thymopoietin;Thymopentin	4	18	46.306	77642000	74867000	81484000	122090000	0	0	0	0	15	15	15	17	5	5	4	5
P42166;P42167-3	P42166	TMPO	Lamina-associated polypeptide 2, isoform alpha;Thymopoietin;Thymopentin	2	57	75.491	31781000000	36008000000	31514000000	36965000000	135680000	146060000	125560000	130600000	47	51	48	51	9	11	9	11
E7EW37;Q92973-3;Q92973-2;Q92973	E7EW37;Q92973-3;Q92973-2;Q92973	TNPO1	Transportin-1	4	2	15.549	8771400	30875000	27927000	23424000	0	0	0	0	1	2	2	2	0	0	0	0
P11388;P11388-2;P11388-3;P11388-4;J3KTB7	P11388;P11388-2;P11388-3;P11388-4	TOP2A	DNA topoisomerase 2-alpha	5	19	174.38	366590000	352970000	368030000	345650000	3978700	0	0	0	11	10	12	12	1	0	0	0
F5H0B0;H0YC42;U3KQQ8;E5RGC7;E5RFR7;H0YAT2;H0YC44;P55327-8	F5H0B0;H0YC42	TPD52;MRPS28		8	5	27.468	46697000	68014000	123890000	146940000	6167400	6525300	0	0	3	4	5	5	1	1	0	0
O43399;O43399-5;O43399-7;A0A087WYR3	O43399;O43399-5;O43399-7;A0A087WYR3	TPD52L2	Tumor protein D54	4	15	22.237	162490000	123120000	93180000	119800000	75410000	68984000	66482000	75478000	13	13	13	13	8	7	11	10
O43399-2;O43399-4;O43399-3;O43399-6;A0A087WZ51	O43399-2;O43399-4;O43399-3;O43399-6;A0A087WZ51	TPD52L2	Tumor protein D54	5	16	19.901	884890000	1013600000	962470000	910700000	369750000	391710000	442800000	396890000	14	14	13	13	8	7	11	10
P06753-5;P06753-2;Q5VU59;J3KN67;Q5VU61;P06753-4;P06753-3;P06753-6;P06753-7;A0A087WWU8;P06753;D6R904;H0YNC7;P09493-2;P09493-5;F5H7S3;H7BYY1;H0YK48;H0YL52;B7Z596;P09493-9;P09493-8;P09493-7;P09493-6;P09493-4;P09493-3;P09493-10;P09493;Q6ZN40;H0YL80;U3KQK2;H0YKX5;H0YKP3;D6RFM2	P06753-5;P06753-2;Q5VU59;J3KN67;Q5VU61;P06753-4;P06753-3;P06753-6;P06753-7;A0A087WWU8;P06753	TPM3	Tropomyosin alpha-3 chain	34	11	28.87	338800000	588830000	333770000	555370000	261000000	193080000	280590000	209600000	6	7	5	6	7	7	8	8
P67936;P67936-2;K7EP68;K7ERG3;K7ENT6;K7EQW8;K7EPV9;K7EMU5;K7EPB9;K7ELJ3	P67936;P67936-2;K7EP68;K7ERG3;K7ENT6	TPM4	Tropomyosin alpha-4 chain	10	8	28.521	382660000	409740000	366490000	462340000	79036000	166410000	167500000	153020000	6	6	6	6	6	6	7	6
P12270;Q15624;Q5SWX9	P12270	TPR	Nucleoprotein TPR	3	39	267.29	961900000	1238300000	1185200000	1198300000	407020000	494670000	503460000	414040000	23	25	21	26	21	18	18	17
P13693;Q5W0H4;P13693-2;Q56UQ5;J3KPG2;E9PJF7	P13693;Q5W0H4;P13693-2;Q56UQ5;J3KPG2;E9PJF7	TPT1	Translationally-controlled tumor protein;TPT1-like protein	6	2	19.595	201170000	291600000	472170000	81282000	0	19352000	20446000	0	1	2	2	2	0	1	1	0
Q9ULW0;Q96RR5	Q9ULW0;Q96RR5	TPX2;HCA90	Targeting protein for Xklp2	2	3	85.652	33241000	42777000	19484000	25442000	7054300	0	0	5775300	3	2	2	1	2	1	1	1
H0Y612;Q9UPN9-2;E7EN20;Q9UPN9	H0Y612;Q9UPN9-2;E7EN20;Q9UPN9	TRIM33	E3 ubiquitin-protein ligase TRIM33	4	3	98.891	0	24287000	0	0	11320000	9818100	9028100	13681000	1	1	0	0	1	1	1	1
F5GX77;Q9UI30-2;Q9UI30	F5GX77;Q9UI30-2;Q9UI30	TRMT112	tRNA methyltransferase 112 homolog	3	1	11.972	32163000	61148000	53503000	50072000	0	0	0	0	1	1	1	1	0	0	0	0
Q2NL82	Q2NL82	TSR1	Pre-rRNA-processing protein TSR1 homolog	1	2	91.809	0	26977000	40355000	29643000	0	0	0	0	1	1	1	2	0	0	1	0
P68366-2;P68366;C9JEV8;C9JQ00;C9JJQ8;C9JDL2;C9K0S6;C9JDS9;A6NHL2-2;A6NHL2	P68366-2;P68366	TUBA4A	Tubulin alpha-4A chain	10	17	48.328	34927000	30046000	29358000	35838000	0	0	19884000	0	13	13	13	13	9	7	8	7
Q13509;Q13509-2;G3V2A3;G3V5W4;G3V2R8;G3V3R4;G3V2N6;G3V542	Q13509;Q13509-2	TUBB3	Tubulin beta-3 chain	8	22	50.432	737350000	460840000	548870000	439770000	26659000	0	28044000	0	20	19	18	16	8	6	7	5
P04350;M0QY85;M0R278;M0R042;M0R2D3;M0QZL7;M0QYM7;I3L2F9;A6NNZ2;M0R0X0;M0QY37;M0QX14;M0R1I1;M0R2T4	P04350	TUBB4A	Tubulin beta-4A chain	14	22	49.585	146580000	174700000	120900000	122910000	33195000	27424000	27234000	20050000	20	19	19	19	14	16	12	14
P68371;A0A075B724	P68371	TUBB4B	Tubulin beta-4B chain	2	29	49.83	9537900000	11203000000	9287400000	14334000000	3465600000	2349400000	3305300000	2703100000	27	25	24	25	17	18	16	17
P49411;H3BNU3	P49411	TUFM	Elongation factor Tu, mitochondrial	2	11	49.541	575490000	731660000	647390000	737190000	139900000	148120000	144910000	119780000	8	10	8	10	6	4	5	3
Q9UMX0-2;Q9UMX0;H0YDS0;Q9NRR5;Q9UHD9	Q9UMX0-2;Q9UMX0	UBQLN1	Ubiquilin-1	5	4	59.219	146460000	129480000	146740000	118240000	19692000	22645000	46785000	45651000	4	3	4	3	1	1	1	2
E9PMM2;P17480-2;E9PKP7;P17480	E9PMM2;P17480-2;E9PKP7;P17480	UBTF	Nucleolar transcription factor 1	4	2	17.768	18051000	20675000	20797000	0	0	0	0	0	1	1	1	1	0	0	0	0
O94888;F8WB69	O94888;F8WB69	UBXN7	UBX domain-containing protein 7	2	2	54.862	93909000	75748000	47159000	101240000	8074400	9654400	5060100	10030000	2	2	1	1	1	1	1	1
H0Y7C0;O60763;O60763-2	H0Y7C0;O60763;O60763-2	USO1	General vesicular transport factor p115	3	1	71.65	12089000	18587000	0	17534000	0	0	0	0	1	1	1	1	0	0	0	0
Q9P0L0;Q9P0L0-2;J3QKM9	Q9P0L0;Q9P0L0-2	VAPA	Vesicle-associated membrane protein-associated protein A	3	4	27.893	28318000	81804000	33737000	41571000	5597900	0	1729500	7293500	1	3	2	2	1	0	1	1
O95292	O95292	VAPB	Vesicle-associated membrane protein-associated protein B/C	1	1	27.228	45932000	0	69815000	13139000	0	0	0	0	1	1	1	1	0	0	0	0
K7ENX2;K7EM19;Q99536-2;Q99536-3;Q99536;K7ESA3	K7ENX2;K7EM19;Q99536-2;Q99536-3;Q99536;K7ESA3	VAT1	Synaptic vesicle membrane protein VAT-1 homolog	6	2	16.349	112350000	105040000	88369000	98555000	15019000	0	0	0	2	2	2	1	1	0	0	0
P45880-2;P45880;P45880-1;Q5JSD2;Q5JSD1	P45880-2;P45880;P45880-1	VDAC2	Voltage-dependent anion-selective channel protein 2	5	3	30.412	210100000	255320000	110840000	126100000	54667000	60410000	102440000	62842000	2	3	2	3	1	1	1	1
P08670;B0YJC4;B0YJC5;Q5JVS8;H7C5W5;P41219;P41219-2;A0A087WYG8;Q16352;P07197-2	P08670;B0YJC4	VIM	Vimentin	10	43	53.651	10685000000	10463000000	10684000000	10585000000	3600100000	3988800000	4033800000	3136100000	36	36	36	36	21	23	25	21
U3KQC1;K7EIR0;Q9BV38;A0A087X237;K7EKX5;K7EML4	U3KQC1;K7EIR0;Q9BV38;A0A087X237;K7EKX5;K7EML4	WDR18	WD repeat-containing protein 18	6	2	43.237	56511000	40402000	39298000	42653000	0	0	0	0	2	1	1	1	0	0	0	0
Q9C0J8;C9J8B4;Q9C0J8-3;Q9C0J8-2	Q9C0J8;C9J8B4;Q9C0J8-3	WDR33	pre-mRNA 3 end processing protein WDR33	4	3	145.89	15627000	40480000	7122900	37387000	0	0	0	0	2	2	2	2	0	0	0	0
F5H8D7;P18887;M0QYS5;M0R1U8;M0QZ96;M0R0D2	F5H8D7;P18887	XRCC1	DNA repair protein XRCC1	6	13	66.013	1146400000	1733900000	1414600000	1581800000	43358000	18236000	0	0	8	10	10	9	3	1	0	0
P13010;C9JZ81;H7C0H9	P13010	XRCC5	X-ray repair cross-complementing protein 5	3	50	82.704	9019900000	11070000000	9846500000	11714000000	22265000	133080000	0	81142000	37	38	40	41	4	5	4	4
P12956;B1AHC9;P12956-2	P12956;B1AHC9;P12956-2	XRCC6	X-ray repair cross-complementing protein 6	3	49	69.842	24225000000	24381000000	22456000000	23007000000	209710000	158720000	90504000	155020000	42	44	41	46	7	8	5	9
Q9H0D6-2;Q9H0D6	Q9H0D6-2;Q9H0D6	XRN2	5-3 exoribonuclease 2	2	28	99.96	1438300000	1552600000	1368600000	1603300000	77474000	44158000	66843000	43852000	21	22	23	24	3	4	6	3
P46937-6;P46937-7;P46937;P46937-9;P46937-5;P46937-3;P46937-2;P46937-8;P46937-4;H0YCI3	P46937-6;P46937-7;P46937;P46937-9;P46937-5;P46937-3;P46937-2;P46937-8	YAP1	Yorkie homolog	10	7	49.988	122290000	72096000	81003000	87649000	117200000	98131000	122170000	127870000	4	2	4	5	5	4	5	5
Q96MU7-2;Q96MU7;J3QR07	Q96MU7-2;Q96MU7;J3QR07	YTHDC1	YTH domain-containing protein 1	3	4	82.691	20528000	77696000	24797000	6424300	923060	0	2013000	2335600	1	4	2	2	1	0	1	1
Q9BYJ9	Q9BYJ9	YTHDF1	YTH domain family protein 1	1	4	60.873	45163000	0	45259000	27836000	0	0	0	0	2	0	4	1	0	0	0	0
A0A087WXZ3;Q9Y5A9;Q9Y5A9-2;S4R3V3;Q9BYJ9-2;S4R3J8	A0A087WXZ3;Q9Y5A9;Q9Y5A9-2	YTHDF2	YTH domain family protein 2	6	6	61.163	52649000	62392000	120770000	45959000	0	7729600	10545000	7562500	2	2	4	3	0	1	1	1
A0A024R7W5;A0A087X0Q1;Q7Z739;A0A087WY31	A0A024R7W5;A0A087X0Q1;Q7Z739;A0A087WY31	YTHDF3	YTH domain family protein 3	4	3	58.311	20732000	17660000	6961100	0	0	4146700	0	0	2	1	3	0	0	1	0	1
P31946-2;P31946;Q4VY19;Q4VY20	P31946-2;P31946	YWHAB	14-3-3 protein beta/alpha;14-3-3 protein beta/alpha, N-terminally processed	4	12	27.85	1533700000	1466600000	1668800000	1619300000	388120000	539000000	308490000	530700000	9	10	10	10	6	7	7	7
P62258;P62258-2;B4DJF2;I3L3T1;K7EM20;I3L0W5;K7EIT4	P62258;P62258-2	YWHAE	14-3-3 protein epsilon	7	13	29.174	1552400000	1942100000	1999700000	2067500000	460350000	489680000	462810000	573090000	10	10	12	12	8	9	7	10
P61981	P61981	YWHAG	14-3-3 protein gamma;14-3-3 protein gamma, N-terminally processed	1	9	28.302	703500000	903870000	1038000000	819370000	149350000	104270000	262790000	292630000	8	8	8	9	5	5	7	6
P63104;E7EX29;E7ESK7;B0AZS6;P63104-2;E5RIR4;E9PD24;E7EVZ2;B7Z2E6;H0YB80;E5RGE1	P63104;E7EX29;E7ESK7;B0AZS6;P63104-2	YWHAZ	14-3-3 protein zeta/delta	11	10	27.745	707310000	816350000	790270000	883310000	330030000	335560000	288760000	378080000	9	8	9	10	7	7	6	8
E9PBY7;E9PQ61;O75152	E9PBY7;E9PQ61;O75152	ZC3H11A	Zinc finger CCCH domain-containing protein 11A	3	8	57.427	210530000	201160000	208990000	172840000	0	0	0	0	5	5	6	5	0	0	0	0
Q6PJT7-2;Q6PJT7;Q6PJT7-5;Q6PJT7-9;H0YJA2;G3V411;Q6PJT7-10;Q6PJT7-4;Q6PJT7-3;G3V256;Q6PJT7-11;G3V4R5;G3V3Y4;G3V5I6;G3V473;G3V240;G3V572;A0A087WTC9;G3V3R9;H0YJ87	Q6PJT7-2;Q6PJT7;Q6PJT7-5;Q6PJT7-9;H0YJA2;G3V411	ZC3H14	Zinc finger CCCH domain-containing protein 14	20	12	82.804	269970000	343920000	354940000	308050000	0	16859000	12932000	0	10	10	11	9	0	2	2	0
Q8WU90;F8WB26;Q8WU90-2	Q8WU90	ZC3H15	Zinc finger CCCH domain-containing protein 15	3	4	48.602	47142000	4740800	58474000	3960200	0	0	0	0	2	2	4	1	0	0	0	0
J3KS31;O43670-3;O43670-2;O43670;J3QRS9;O43670-4;X6R4W8	J3KS31;O43670-3;O43670-2;O43670;J3QRS9;O43670-4;X6R4W8	ZNF207	Zinc finger protein 207	7	1	34.987	26648000	19250000	23832000	28880000	0	0	0	0	1	1	1	1	0	0	0	0
Q15942;C9IZ41;H0Y2Y8;H7C3D3;H7C3R3;B4DQX7	Q15942;C9IZ41;H0Y2Y8	ZYX	Zyxin	6	3	61.277	42093000	33625000	47433000	61447000	14954000	21123000	20775000	16794000	2	2	3	3	2	2	2	2
P53396-2;P53396;B4E3P0;K7ESG8	P53396-2;P53396;B4E3P0	ACLY	ATP-citrate synthase	4	18	119.77	627990000	653220000	677310000	665190000	157630000	125190000	155970000	202840000	13	14	12	14	8	5	6	6
P60709;G5E9R0;E7EVS6;Q5T8M7;C9JZR7;C9JUM1;Q6S8J3;A5A3E0;C9JTX5;P63267-2;Q9BYX7;P0CG38;P0CG39;F8WCH0	P60709	ACTB	Actin, cytoplasmic 1;Actin, cytoplasmic 1, N-terminally processed	14	23	41.736	83845000	0	67439000	98431000	33949000	12065000	42193000	39223000	19	21	22	21	18	20	20	20
Q9H2P0;E9PQK8	Q9H2P0	ADNP	Activity-dependent neuroprotector homeobox protein	2	11	123.56	219890000	224150000	203320000	283550000	0	0	0	13906000	9	8	9	7	0	0	0	1
O95831-3;O95831;O95831-6;O95831-4;O95831-5;E9PMA0;O95831-2	O95831-3;O95831;O95831-6;O95831-4	AIFM1	Apoptosis-inducing factor 1, mitochondrial	7	13	66.294	182960000	299200000	316720000	303250000	34051000	22994000	38049000	34523000	8	10	11	10	4	4	4	4
B8ZZU6;P15336-5;P15336;E9PBF9;P15336-3;P15336-7;E9PEK8;H7C2N6;P15336-4;C9JCI8;P15336-2;F5H629;P17544-5;K7ESA4	B8ZZU6;P15336-5;P15336;E9PBF9;P15336-3;P15336-7;E9PEK8;H7C2N6;P15336-4	ATF2	Cyclic AMP-dependent transcription factor ATF-2	14	6	42.324	60697000	134650000	77482000	141160000	0	0	0	0	4	5	4	5	0	0	0	0
P17544-4;P17544-2;P17544-3;P17544-6;P17544;K7ELQ4	P17544-4;P17544-2;P17544-3;P17544-6;P17544	ATF7	Cyclic AMP-dependent transcription factor ATF-7	6	5	33.68	69931000	9699100	16252000	92036000	0	0	0	0	4	3	3	3	0	0	0	0
Q9NRL2;Q9NRL2-2;A0A087WWN7	Q9NRL2;Q9NRL2-2	BAZ1A	Bromodomain adjacent to zinc finger domain protein 1A	3	4	178.7	81420000	207200000	129600000	562160000	0	0	0	0	3	2	2	2	0	0	0	0
J3KPG5;Q9UIF9-2;Q9UIF9-3;F8VU39;Q9UIF9	J3KPG5;Q9UIF9-2;Q9UIF9-3;F8VU39;Q9UIF9	BAZ2A	Bromodomain adjacent to zinc finger domain protein 2A	5	2	208.07	22623000	41902000	36342000	7763800	0	0	0	0	1	2	1	1	0	0	0	0
E9PJF5;Q9HCU9;H0YCF7;G5E9I4	E9PJF5;Q9HCU9;H0YCF7;G5E9I4	BRMS1	Breast cancer metastasis-suppressor 1	4	1	28.306	0	0	0	0	155540000	152110000	41680000	37639000	0	0	0	0	1	1	1	1
Q13951;H3BSC0;J3KS23	Q13951;H3BSC0	CBFB	Core-binding factor subunit beta	3	9	21.508	50622000	150600000	84213000	156690000	0	52584000	0	18348000	1	4	4	2	0	1	0	1
H3BPL5;Q96ES7	H3BPL5;Q96ES7	CCDC101	SAGA-associated factor 29 homolog	2	1	14.619	14634000	10306000	7912700	13779000	0	0	0	0	1	1	1	1	0	0	0	0
Q5SRN1;O60508;Q5SRM9	Q5SRN1;O60508;Q5SRM9	CDC40	Pre-mRNA-processing factor 17	3	4	60.83	0	15467000	40392000	26938000	22910000	0	30935000	19035000	0	3	4	3	1	0	2	1
J3KNE1;D6RGD2;Q9NXV6	J3KNE1;D6RGD2;Q9NXV6	CDKN2AIP	CDKN2A-interacting protein	3	2	13.969	56418000	38565000	56750000	39774000	0	0	0	0	2	1	1	2	0	0	0	0
P49716	P49716	CEBPD	CCAAT/enhancer-binding protein delta	1	10	28.467	1772700000	2349900000	2184600000	2155100000	0	0	0	0	7	7	7	6	0	0	0	0
P53567	P53567	CEBPG	CCAAT/enhancer-binding protein gamma	1	7	16.408	166010000	203390000	122140000	213220000	0	0	0	0	6	7	5	6	0	0	0	0
P13073;Q86WV2;H3BN72;H3BNV9;H3BPG0	P13073;Q86WV2;H3BN72;H3BNV9	COX4I1	Cytochrome c oxidase subunit 4 isoform 1, mitochondrial	5	3	19.576	94603000	134750000	112220000	131660000	0	0	18715000	0	2	3	3	3	0	0	1	0
Q9BZJ0-2;Q9BZJ0-3;Q5JY65;Q9BZJ0	Q9BZJ0-2;Q9BZJ0-3;Q5JY65;Q9BZJ0	CRNKL1	Crooked neck-like protein 1	4	1	83.147	39591000	40422000	41335000	56650000	0	0	0	33491000	1	1	1	1	0	0	0	1
P49711	P49711	CTCF	Transcriptional repressor CTCF	1	5	82.785	72315000	100810000	110080000	101450000	0	4576800	0	0	3	4	4	5	0	1	0	0
P39880-3;P39880-4;P39880-2;P39880;P39880-6;P39880-5;Q13948-9;Q13948-2;Q13948;Q13948-10;P39880-9;O14529	P39880-3;P39880-4;P39880-2;P39880;P39880-6;P39880-5	CUX1	Homeobox protein cut-like 1	12	26	165.69	513120000	665040000	465890000	538670000	0	19195000	1557700	0	12	11	10	9	0	2	1	0
Q96EY1-2;Q96EY1;Q96EY1-3	Q96EY1-2;Q96EY1	DNAJA3	DnaJ homolog subfamily A member 3, mitochondrial	3	5	49.611	72062000	134630000	153880000	165000000	37769000	18669000	17988000	31675000	3	3	3	3	1	2	1	3
Q9UBS4;H7C2Y5	Q9UBS4	DNAJB11	DnaJ homolog subfamily B member 11	2	4	40.513	13635000	78577000	80741000	49543000	46432000	0	43799000	0	1	3	2	1	1	1	1	0
H7C1M5;Q9H147;F2Z2A4;H7C1J2;H0Y501	H7C1M5;Q9H147;F2Z2A4;H7C1J2	DNTTIP1	Deoxynucleotidyltransferase terminal-interacting protein 1	5	4	31.664	31083000	40155000	35585000	43345000	0	0	0	0	2	2	2	3	0	0	0	0
Q92785-2;Q92785;J3KMZ8;E9PN04	Q92785-2;Q92785;J3KMZ8;E9PN04	DPF2	Zinc finger protein ubi-d4	4	2	23.598	32737000	80834000	81297000	47627000	0	0	33466000	30919000	1	2	2	2	0	0	1	1
Q8TDB6	Q8TDB6	DTX3L	E3 ubiquitin-protein ligase DTX3L	1	2	83.553	11721000	29099000	11659000	0	18793000	10099000	10754000	0	1	2	1	0	1	1	1	0
K7ES31;K7EMQ9;K7ERF1;Q9UBQ5-2;Q9UBQ5;K7EQM4;A0A087WVB9	K7ES31;K7EMQ9;K7ERF1;Q9UBQ5-2;Q9UBQ5	EIF3K	Eukaryotic translation initiation factor 3 subunit K	7	3	15.875	152630000	103210000	89961000	162990000	0	31063000	23332000	38215000	3	2	2	3	0	1	1	2
Q5HY57;P50402	Q5HY57;P50402	EMD	Emerin	2	1	24.938	10778000	15512000	11899000	15028000	3376000	0	0	0	1	1	1	1	1	0	0	0
Q9NPA8-2;Q9NPA8;E5RHX8;J3KNT2;E5RI00;E5RHT9;E5RJ84	Q9NPA8-2;Q9NPA8;E5RHX8	ENY2	Enhancer of yellow 2 transcription factor homolog	7	3	10.984	28926000	24934000	31242000	24158000	0	0	0	0	1	1	1	1	0	0	0	0
P15408;C9JCN8;P15408-3;P15408-2	P15408;C9JCN8;P15408-3;P15408-2	FOSL2	Fos-related antigen 2	4	11	35.193	3629000000	3763500000	3556500000	3500600000	42135000	40095000	29746000	22319000	8	10	10	10	1	2	1	1
P85037;P85037-2;U3KQ26	P85037;P85037-2	FOXK1	Forkhead box protein K1	3	12	75.456	606850000	521510000	582900000	635920000	0	17922000	0	0	8	7	7	8	0	1	0	0
Q9NWU2	Q9NWU2	GID8	Glucose-induced degradation protein 8 homolog	1	2	26.748	26374000	0	10244000	51485000	28058000	59719000	53518000	19617000	1	0	1	2	2	2	2	1
P16104;Q96QV6	P16104	H2AFX	Histone H2A.x	2	9	15.144	58419000	70561000	68092000	57595000	0	0	0	0	8	8	9	7	0	1	2	3
O75367-2;O75367-3;O75367;B4DJC3;D6RCF2;Q9P0M6	O75367-2;O75367-3;O75367;B4DJC3	H2AFY	Core histone macro-H2A.1;Histone H2A	6	13	39.183	1335300000	1306900000	1220100000	1103000000	0	0	0	0	11	12	12	10	0	0	0	0
P0C0S5;Q71UI9-3;Q71UI9-5;C9J386	P0C0S5	H2AFZ	Histone H2A.Z	4	6	13.553	2596400000	2697200000	2050600000	2822100000	0	0	0	8004600	6	6	5	6	0	0	0	1
P40939;P40939-2;H0YFD6	P40939	HADHA	Trifunctional enzyme subunit alpha, mitochondrial;Long-chain enoyl-CoA hydratase;Long chain 3-hydroxyacyl-CoA dehydrogenase	3	8	82.999	376770000	307690000	420840000	443400000	15289000	20214000	18116000	23240000	8	6	8	7	1	1	1	1
H3BQZ7;Q1KMD3	H3BQZ7;Q1KMD3	hCG_2044799;HNRNPUL2	Heterogeneous nuclear ribonucleoprotein U-like protein 2	2	7	84.69	311560000	493410000	385440000	497120000	127800000	0	0	0	3	4	5	5	2	0	0	1
Q71DI3	Q71DI3	HIST2H3A	Histone H3.2	1	12	15.388	30582000	0	22224000	22534000	0	0	0	0	10	8	10	9	2	2	1	1
P80217;P80217-2	P80217;P80217-2	IFI35	Interferon-induced 35 kDa protein	2	3	31.546	94011000	77414000	69484000	62500000	192280000	226180000	331820000	270960000	3	2	2	2	3	3	3	3
Q9NZI8;Q9NZI8-2;O00425;O00425-2	Q9NZI8;Q9NZI8-2	IGF2BP1	Insulin-like growth factor 2 mRNA-binding protein 1	4	15	63.48	623630000	712660000	662560000	726120000	51636000	232270000	218960000	140630000	11	12	11	11	3	9	9	6
Q9Y6M1-5;Q9Y6M1-6;Q9Y6M1-3;Q9Y6M1-4;Q9Y6M1-1;Q9Y6M1;F8W930	Q9Y6M1-5;Q9Y6M1-6;Q9Y6M1-3;Q9Y6M1-4;Q9Y6M1-1;Q9Y6M1;F8W930	IGF2BP2	Insulin-like growth factor 2 mRNA-binding protein 2	7	2	54.721	13185000	16508000	14835000	15275000	0	0	9493200	5622400	2	2	2	2	0	0	1	1
Q9H1B7	Q9H1B7	IRF2BPL	Interferon regulatory factor 2-binding protein-like	1	2	82.658	69070000	58828000	37070000	73850000	0	0	9985900	0	2	2	1	2	0	0	1	0
P17275	P17275	JUNB	Transcription factor jun-B	1	15	35.879	3157100000	3465600000	2681500000	3688600000	21564000	0	19363000	24267000	14	13	12	14	1	1	2	2
P17535;U3KPR5	P17535	JUND	Transcription factor jun-D	2	4	35.173	421650000	473080000	481650000	448630000	0	17935000	0	0	4	4	4	4	0	1	0	0
O60341;O60341-2;R4GMQ1	O60341;O60341-2;R4GMQ1	KDM1A	Lysine-specific histone demethylase 1A	3	2	92.902	0	14673000	7774300	12974000	0	0	0	0	1	1	1	2	0	0	0	0
Q7LBC6;Q7LBC6-2;Q7LBC6-3;Q9Y4C1;F5H070;H0Y9V5	Q7LBC6;Q7LBC6-2;Q7LBC6-3	KDM3B	Lysine-specific demethylase 3B	6	30	191.58	575550000	716840000	592450000	604800000	0	0	0	6656200	14	14	12	12	0	0	0	1
P33176;J3KNA1;Q12840;C9JWB9	P33176	KIF5B	Kinesin-1 heavy chain	4	51	109.68	5918400000	7015200000	6713100000	7295600000	188880000	251570000	214000000	225940000	28	30	33	34	11	9	8	9
Q04695;CON__Q04695;F5GWP8;K7EPJ9;K7ESE1	Q04695;CON__Q04695;F5GWP8	KRT17;JUP	Keratin, type I cytoskeletal 17	5	17	48.105	207570000	378240000	353810000	351050000	76918000	99936000	88157000	76424000	11	13	12	13	9	8	7	8
Q4G0J3;Q4G0J3-3;D6R9Z6;Q4G0J3-2;D6RFF0;H0YA82	Q4G0J3;Q4G0J3-3;D6R9Z6;Q4G0J3-2;D6RFF0;H0YA82	LARP7	La-related protein 7	6	4	66.898	28919000	0	15082000	15009000	45691000	0	57860000	35624000	2	2	2	3	2	0	2	2
P20700;E9PBF6	P20700;E9PBF6	LMNB1	Lamin-B1	2	40	66.408	3535800000	4353600000	3869400000	3846600000	1663900000	1833500000	1776900000	1559400000	29	34	36	32	23	26	23	25
P42704;B8ZZ38;C9JCA9;H7C3W8	P42704	LRPPRC	Leucine-rich PPR motif-containing protein, mitochondrial	4	16	157.9	183840000	220620000	175300000	223510000	16964000	0	14499000	24990000	11	8	8	11	1	0	1	3
B8ZZF8;Q9Y4Y9	B8ZZF8;Q9Y4Y9	LSM5	U6 snRNA-associated Sm-like protein LSm5	2	1	7.0202	43247000	43414000	40732000	41199000	0	19086000	0	25038000	1	1	1	1	0	1	1	1
Q9UK45;A0A087X2I5	Q9UK45	LSM7	U6 snRNA-associated Sm-like protein LSm7	2	3	11.602	73262000	48628000	94309000	55582000	29153000	26094000	0	18505000	3	2	3	3	1	1	0	2
P61326;Q96A72;F5H6N1;P61326-2;F5H6P7;F5H3U9	P61326;Q96A72;F5H6N1;P61326-2;F5H6P7	MAGOH;MAGOHB	Protein mago nashi homolog;Protein mago nashi homolog 2	6	4	17.163	34743000	27186000	30405000	0	0	8704800	0	0	3	1	3	0	0	1	0	0
Q9UBB5;X6RBL6;Q9UBB5-3	Q9UBB5;X6RBL6;Q9UBB5-3	MBD2	Methyl-CpG-binding domain protein 2	3	2	43.254	85176000	128960000	91405000	140060000	0	0	0	0	1	2	1	2	0	0	0	0
P25205;J3KQ69;P25205-2;Q7Z6P5	P25205;J3KQ69;P25205-2	MCM3	DNA replication licensing factor MCM3	4	10	90.98	239760000	269070000	266720000	179250000	0	7299000	0	47704000	6	10	10	7	0	1	0	2
P33991;E5RG31;E5RFJ8	P33991;E5RG31	MCM4	DNA replication licensing factor MCM4	3	13	96.557	238660000	267170000	244790000	377330000	83507000	48611000	70174000	43721000	6	7	5	6	4	4	4	4
P33992;B1AHB1;B1AHB2;B1AHA9	P33992;B1AHB1	MCM5	DNA replication licensing factor MCM5	4	5	82.285	279710000	117440000	83244000	188410000	20864000	19593000	0	33891000	3	2	2	3	1	1	0	1
P33993;P33993-3;P33993-2;C9J8M6	P33993;P33993-3	MCM7	DNA replication licensing factor MCM7	4	13	81.307	80184000	106520000	120080000	84308000	12874000	0	1863300	0	4	6	7	5	2	0	1	0
Q13503;F5H872	Q13503;F5H872	MED21	Mediator of RNA polymerase II transcription subunit 21	2	1	15.564	40860000	19399000	24289000	23984000	0	0	0	0	1	1	1	1	0	0	0	0
Q9NV56	Q9NV56	MRGBP	MRG/MORF4L-binding protein	1	1	22.417	8312900	0	9484600	0	7240300	8724900	5834800	6264100	1	1	1	1	1	1	1	1
H0YB56;E5RJU9;Q86UE4;H0YBE0	H0YB56;E5RJU9;Q86UE4;H0YBE0	MTDH	Protein LYRIC	4	3	24.406	39989000	40702000	59459000	0	3824700	4946400	0	4842400	2	2	3	0	1	1	0	1
F2Z2Y6;O95777	F2Z2Y6;O95777	NAA38	N-alpha-acetyltransferase 38, NatC auxiliary subunit	2	2	7.3713	90905000	109840000	79055000	70768000	29539000	31493000	26118000	35270000	2	2	1	2	1	1	1	1
Q9HCD5	Q9HCD5	NCOA5	Nuclear receptor coactivator 5	1	5	65.536	156220000	219650000	159560000	217460000	350000000	303790000	363550000	405200000	1	2	1	3	4	3	4	5
O75376;A0A088AWL3;O75376-2;O75376-3;E7EVU5;E7EW50;J3KS51;E7EVK1;H7C1Y3	O75376;A0A088AWL3;O75376-2	NCOR1	Nuclear receptor corepressor 1	9	14	270.21	0	9515400	0	26740000	0	0	0	0	0	1	1	2	0	0	0	0
C9JE98;Q9Y618-5;C9J0Q5;Q9Y618-4;C9JFD3;Q9Y618-3;Q9Y618;C9JQE8;C9J330;H0YGK8;C9J7T7;H7C184	C9JE98;Q9Y618-5;C9J0Q5;Q9Y618-4;C9JFD3;Q9Y618-3;Q9Y618;C9JQE8;C9J330	NCOR2	Nuclear receptor corepressor 2	12	5	268.04	0	0	0	23444000	0	0	0	0	0	0	0	1	0	0	0	0
O94916-2;O94916-3;O94916;O94916-4;O94916-5;J3KRL6	O94916-2;O94916-3;O94916;O94916-4;O94916-5	NFAT5	Nuclear factor of activated T-cells 5	6	3	157.98	39345000	44598000	51334000	59413000	3046200	14150000	3238100	9853700	1	2	2	2	1	2	1	2
P08651-4;P08651-5;P08651-3;P08651-6;P08651-2;P08651;S4R308;S4R3K4;B1AKN6;B1AKN7;B1AKN5;Q12857-2;Q12857-3;Q12857;B1AKN8;Q12857-4	P08651-4;P08651-5;P08651-3;P08651-6;P08651-2;P08651;S4R308;S4R3K4;B1AKN6;B1AKN7;B1AKN5;Q12857-2;Q12857-3;Q12857;B1AKN8;Q12857-4	NFIC;NFIA	Nuclear factor 1 C-type;Nuclear factor 1 A-type	16	2	45.412	59661000	79088000	43859000	60564000	0	0	0	0	2	2	2	2	0	0	0	0
F8VSL3;P25208	F8VSL3;P25208	NFYB	Nuclear transcription factor Y subunit beta	2	1	14.548	88674000	82166000	88184000	79125000	0	0	0	0	1	1	1	1	0	0	0	0
Q8WUM0	Q8WUM0	NUP133	Nuclear pore complex protein Nup133	1	3	128.98	39641000	46184000	20823000	42582000	14004000	11569000	14038000	24859000	1	2	1	2	1	1	1	1
P35658-2;P35658-4;P35658;P35658-3;P35658-5;H0YF36	P35658-2;P35658-4;P35658;P35658-3;P35658-5	NUP214	Nuclear pore complex protein Nup214	6	5	212.57	32774000	12753000	38521000	38288000	0	0	0	0	2	1	3	2	0	0	0	0
Q8NFH5-3;Q8NFH5-2;Q8NFH5	Q8NFH5-3;Q8NFH5-2;Q8NFH5	NUP35	Nucleoporin NUP53	3	1	21.142	9401000	21096000	13623000	22126000	17450000	15461000	17911000	18466000	1	1	1	1	1	1	1	1
A6NNN6;Q15154-2;E7ETA6;Q15154;H0YBA1	A6NNN6;Q15154-2;E7ETA6;Q15154;H0YBA1	PCM1	Pericentriolar material 1 protein	5	2	210.13	24086000	0	7897400	12353000	16106000	0	50636000	0	1	0	1	1	2	1	2	0
Q96HS1-2;Q96HS1	Q96HS1-2;Q96HS1	PGAM5	Serine/threonine-protein phosphatase PGAM5, mitochondrial	2	3	28.02	13215000	48860000	21640000	75405000	22166000	25791000	7078000	25615000	2	3	2	3	2	2	1	2
O00264	O00264	PGRMC1	Membrane-associated progesterone receptor component 1	1	2	21.671	91589000	91136000	71195000	87316000	0	32802000	0	0	2	2	2	2	0	1	0	0
P35232;C9JW96;C9JZ20;E7ESE2;E9PCW0;P35232-2;D6RBK0	P35232;C9JW96;C9JZ20;E7ESE2;E9PCW0	PHB	Prohibitin	7	11	29.804	274440000	530170000	278010000	474360000	30007000	83528000	29167000	71317000	8	10	8	8	1	3	1	2
E9PB93;O15514	E9PB93;O15514	POLR2D	DNA-directed RNA polymerase II subunit RPB4	2	1	12.267	48659000	42960000	22918000	45016000	0	0	0	0	1	1	1	1	0	0	0	0
P62487	P62487	POLR2G	DNA-directed RNA polymerase II subunit RPB7	1	1	19.294	20923000	23137000	23366000	20951000	0	0	0	0	1	1	1	1	0	0	0	0
E9PKG1;Q99873-3;Q99873-2;Q99873-4;Q99873;H7C2I1;A0A087X1W2;E9PQ98;E9PIX6;E9PNR9;H0YDE4	E9PKG1;Q99873-3;Q99873-2;Q99873-4;Q99873;H7C2I1;A0A087X1W2;E9PQ98;E9PIX6	PRMT1	Protein arginine N-methyltransferase 1	11	4	37.709	155750000	152720000	120000000	118200000	17532000	7229100	29728000	28904000	4	3	3	3	1	1	2	2
P26599;P26599-2;P26599-3;A6NLN1;A0A087WUW5;K7ELW5;K7ES59;K7EKJ7;A0A087WU68;K7EK45	P26599;P26599-2;P26599-3;A6NLN1	PTBP1	Polypyrimidine tract-binding protein 1	10	12	57.221	610650000	833630000	434140000	917940000	137540000	137160000	118090000	112210000	8	9	8	10	7	4	5	6
Q00577	Q00577	PURA	Transcriptional activator protein Pur-alpha	1	2	34.91	34803000	53996000	39865000	144570000	96417000	96749000	77818000	87396000	2	1	2	2	2	2	2	2
P61106;X6RFL8	P61106;X6RFL8	RAB14	Ras-related protein Rab-14	2	2	23.897	21644000	105520000	50906000	42219000	0	0	0	0	1	2	1	1	0	0	0	0
E9PLD0;Q9H0U4;Q92928	E9PLD0;Q9H0U4;Q92928	RAB1B;RAB1C	Ras-related protein Rab-1B;Putative Ras-related protein Rab-1C	3	4	18.483	10933000	19265000	14860000	0	0	0	0	0	4	4	4	3	1	0	1	1
P54136;E5RH09;E5RJM9;P54136-2	P54136;E5RH09;E5RJM9;P54136-2	RARS	Arginine--tRNA ligase, cytoplasmic	4	2	75.378	50561000	77633000	59819000	87344000	0	0	0	18164000	1	1	1	2	0	0	0	1
Q9NW64-2;Q9NW64;E5RJW4	Q9NW64-2;Q9NW64;E5RJW4	RBM22	Pre-mRNA-splicing factor RBM22	3	2	41.151	70328000	90926000	68202000	83566000	13352000	42404000	44941000	49406000	2	2	2	2	1	2	2	2
K7EML2;K7EQ03;Q9BTD8-4;Q9BTD8-2;Q9BTD8-3;K7EP90;Q9BTD8	K7EML2;K7EQ03;Q9BTD8-4;Q9BTD8-2;Q9BTD8-3;K7EP90;Q9BTD8	RBM42	RNA-binding protein 42	7	1	19.563	34697000	35771000	0	34144000	0	0	17558000	0	1	1	1	1	0	0	1	0
F6Y5H0;P29558-2;P29558;E7ETU5;C9J9B2;F8VV01;F8W1T6;Q15434;Q6XE24-3;Q6XE24-4;Q6XE24-5;Q6XE24-2;C9JIJ9;Q6XE24;E7EPF2	F6Y5H0;P29558-2;P29558;E7ETU5	RBMS1	RNA-binding motif, single-stranded-interacting protein 1	15	6	41.965	523820000	359040000	314520000	401950000	0	35847000	0	0	4	4	2	4	0	1	0	0
P62877	P62877	RBX1	E3 ubiquitin-protein ligase RBX1;E3 ubiquitin-protein ligase RBX1, N-terminally processed	1	2	12.274	32333000	59156000	27775000	30267000	0	0	24879000	17430000	1	2	1	1	1	0	2	1
Q9P258	Q9P258	RCC2	Protein RCC2	1	3	56.084	33802000	50998000	41282000	62602000	0	0	0	0	2	2	3	3	0	0	0	0
Q7Z3J3;A6NKT7;J3KNE0	Q7Z3J3;A6NKT7;J3KNE0	RGPD4;RGPD3	RanBP2-like and GRIP domain-containing protein 4;RanBP2-like and GRIP domain-containing protein 3	3	4	197.29	30587000	33445000	24922000	29863000	0	0	0	0	4	3	3	3	2	1	3	2
Q5JR07;C9JNR4;E9PQH6;C9JX21;Q5JR08;P61586;P08134;Q5JR05	Q5JR07;C9JNR4;E9PQH6;C9JX21;Q5JR08;P61586;P08134;Q5JR05	RHOC;RHOA	Transforming protein RhoA;Rho-related GTP-binding protein RhoC	8	1	14.384	15811000	21763000	25298000	32116000	0	16249000	0	0	1	1	1	1	0	1	0	0
C9JD32;B9ZVP7;J3KT29;P62829	C9JD32;B9ZVP7;J3KT29;P62829	RPL23	60S ribosomal protein L23	4	1	9.6694	228120000	117260000	153800000	172940000	23637000	15304000	26862000	26309000	1	1	1	1	1	1	1	1
Q96T23-3;Q96T23-2;Q96T23;H0YCN2;H0YDG9;H0YER1	Q96T23-3;Q96T23-2;Q96T23;H0YCN2	RSF1	Remodeling and spacing factor 1	6	3	134.94	35374000	111370000	84351000	100130000	0	0	0	0	1	1	2	3	0	0	0	0
Q9Y3Z3-3;Q9Y3Z3-4;Q9Y3Z3;Q9Y3Z3-2	Q9Y3Z3-3;Q9Y3Z3-4;Q9Y3Z3;Q9Y3Z3-2	SAMHD1	Deoxynucleoside triphosphate triphosphohydrolase SAMHD1	4	8	63.675	142990000	193640000	109410000	121230000	51293000	94973000	61387000	62689000	6	7	4	4	2	3	3	3
H0YJ07;H0YJU7;H0YJW7;A0A087WUN7;H0YJ40;G3V4X6;Q9GZT3-2;Q9GZT3;G3V2S9	H0YJ07;H0YJU7;H0YJW7;A0A087WUN7;H0YJ40;G3V4X6;Q9GZT3-2;Q9GZT3;G3V2S9	SLIRP	SRA stem-loop-interacting RNA-binding protein, mitochondrial	9	2	6.7628	11102000	23640000	13248000	13343000	0	0	0	0	1	2	2	1	0	0	0	0
C9JTA6;Q12824-2;Q12824;G5E975;B5MCL5	C9JTA6;Q12824-2;Q12824;G5E975;B5MCL5	SMARCB1	SWI/SNF-related matrix-associated actin-dependent regulator of chromatin subfamily B member 1	5	3	25.917	78415000	124280000	56258000	64848000	17919000	9139000	0	19765000	2	2	2	2	1	1	0	1
J3KMX2;Q92925-3;B9EGA3;Q92925-2;Q92925;Q6STE5-2;Q6STE5;F8VW95;C9JYI7;J3QWB6;F8VZ70;F8VUB0;Q96GM5-2;Q96GM5	J3KMX2;Q92925-3;B9EGA3;Q92925-2;Q92925;Q6STE5-2;Q6STE5	SMARCD2;SMARCD3	SWI/SNF-related matrix-associated actin-dependent regulator of chromatin subfamily D member 2;SWI/SNF-related matrix-associated actin-dependent regulator of chromatin subfamily D member 3	14	4	52.238	40977000	49611000	73085000	50008000	47771000	0	33498000	39347000	2	3	4	3	1	0	1	1
A6NHR9-2;A6NHR9;A6NHR9-3;J3KTL8	A6NHR9-2;A6NHR9;A6NHR9-3;J3KTL8	SMCHD1	Structural maintenance of chromosomes flexible hinge domain-containing protein 1	4	4	215.74	47421000	81042000	11052000	39498000	0	0	0	0	2	4	2	3	0	0	0	0
Q08170;S4R2X6	Q08170	SRSF4	Serine/arginine-rich splicing factor 4	2	5	56.678	48240000	65695000	42781000	59902000	0	0	0	0	1	4	5	3	1	1	1	1
P42224-2;J3KPM9;P42224;H7BZB5	P42224-2;J3KPM9;P42224;H7BZB5	STAT1	Signal transducer and activator of transcription 1-alpha/beta	4	2	83.042	26813000	54168000	30590000	24659000	0	0	0	0	2	2	2	2	0	0	0	0
Q3ZCQ8;Q3ZCQ8-2;M0R0C3;M0R2F8;Q3ZCQ8-3;M0R003;M0QXC3;M0R2Z3;M0R303;M0R2D2;M0R1Y4;M0R047	Q3ZCQ8;Q3ZCQ8-2;M0R0C3;M0R2F8;Q3ZCQ8-3;M0R003	TIMM50	Mitochondrial import inner membrane translocase subunit TIM50	12	7	39.646	245390000	43833000	156360000	239000000	32156000	12249000	11302000	8576500	4	2	4	6	3	2	2	2
P62995;P62995-3;H7BXF3;H7C2L4	P62995;P62995-3	TRA2B	Transformer-2 protein homolog beta	4	5	33.665	158340000	194780000	181830000	189240000	72782000	91773000	92691000	103930000	2	3	3	3	4	3	3	2
Q8WZ42-3;Q8WZ42-10;Q8WZ42-9;Q8WZ42-5;Q8WZ42-2;Q8WZ42;Q8WZ42-8;Q8WZ42-13;Q8WZ42-12;Q8WZ42-11;Q8WZ42-4;Q8WZ42-7	Q8WZ42-3;Q8WZ42-10;Q8WZ42-9;Q8WZ42-5;Q8WZ42-2;Q8WZ42;Q8WZ42-8;Q8WZ42-13;Q8WZ42-12;Q8WZ42-11;Q8WZ42-4;Q8WZ42-7	TTN	Titin	12	2	2992.9	0	3760800000	25618000	41361000	0	0	7589100	7103800	0	1	1	2	0	0	1	1
Q9Y5K5-2;Q9Y5K5-4;Q9Y5K5-3;Q9Y5K5;Q5LJA5;Q5LJA9;H0Y6Y4;H0Y4K0;H0Y636;H0Y4E0;Q5LJB0	Q9Y5K5-2;Q9Y5K5-4;Q9Y5K5-3;Q9Y5K5;Q5LJA5;Q5LJA9;H0Y6Y4;H0Y4K0;H0Y636;H0Y4E0;Q5LJB0	UCHL5	Ubiquitin carboxyl-terminal hydrolase isozyme L5	11	6	36.079	140690000	63344000	69637000	50170000	0	0	0	0	4	3	3	3	0	0	0	0
Q15853-4;M0QXT0;Q15853-3;Q15853-2;Q15853;M0QZ39;M0R1C6;M0QYU7;B4DLJ1	Q15853-4;M0QXT0;Q15853-3;Q15853-2;Q15853	USF2	Upstream stimulatory factor 2	9	4	23.988	62862000	50669000	0	98320000	0	0	0	0	2	1	0	2	0	0	0	0
Q93009;Q93009-3;H3BND8;F5H2X1;H3BMF6;H3BUV0;H3BTM1;H3BRA2;H3BQD1	Q93009;Q93009-3;H3BND8	USP7	Ubiquitin carboxyl-terminal hydrolase 7;Ubiquitin carboxyl-terminal hydrolase	9	11	128.3	74433000	25436000	52608000	52576000	15372000	9731800	10483000	4477400	3	2	3	3	2	1	1	1
C9JCS7;H0Y917;Q9H7D7-3;Q9H7D7-4;Q9H7D7-2;Q9H7D7	C9JCS7;H0Y917;Q9H7D7-3;Q9H7D7-4;Q9H7D7-2;Q9H7D7	WDR26	WD repeat-containing protein 26	6	1	14.499	0	9679600	0	0	10338000	11587000	11926000	10716000	0	1	0	0	1	1	1	1
Q9HCS7	Q9HCS7	XAB2	Pre-mRNA-splicing factor SYF1	1	4	100.01	103140000	106700000	98880000	100420000	44783000	57815000	59348000	56368000	2	2	3	2	2	2	2	2
Q01831-2;Q01831	Q01831-2;Q01831	XPC	DNA repair protein complementing XP-C cells	2	1	101.85	58102000	99559000	88630000	83636000	0	0	0	0	1	1	1	1	0	0	0	0
Q13426-3;Q13426-2;Q13426	Q13426-3;Q13426-2;Q13426	XRCC4	DNA repair protein XRCC4	3	3	35.371	96364000	44707000	60889000	42384000	3590700	4744300	0	6274400	3	2	2	2	1	1	0	1
F8W0J4;O95619;F8W1B9	F8W0J4;O95619;F8W1B9	YEATS4	YEATS domain-containing protein 4	3	2	20.131	10932000	19429000	22964000	8975700	0	0	0	0	1	1	2	1	0	0	0	0
P17028	P17028	ZNF24	Zinc finger protein 24	1	2	42.155	40334000	72863000	49952000	62514000	0	0	12614000	10151000	1	2	2	2	0	0	1	1
Q9P2F9	Q9P2F9	ZNF319	Zinc finger protein 319	1	2	65.546	32799000	44361000	28327000	24551000	0	0	0	0	1	2	1	1	0	0	0	0
Q5BKZ1;Q5BKZ1-3	Q5BKZ1;Q5BKZ1-3	ZNF326	DBIRD complex subunit ZNF326	2	2	65.653	72673000	80986000	66883000	93293000	27258000	0	21639000	19996000	1	1	2	1	1	0	1	1
P49588;H3BPK7	P49588	AARS	Alanine--tRNA ligase, cytoplasmic	2	4	106.81	45730000	40925000	56873000	54568000	14113000	6590000	7848600	19443000	3	3	4	2	1	1	1	2
Q9NY61;A0A087WWS8	Q9NY61	AATF	Protein AATF	2	4	63.132	39544000	57116000	59275000	35446000	0	0	0	0	2	3	3	3	0	0	0	0
P61221;D6R9I9;H0Y990;D6RGF4	P61221;D6R9I9;H0Y990;D6RGF4	ABCE1	ATP-binding cassette sub-family E member 1	4	4	67.314	51221000	82527000	128190000	100180000	26141000	18804000	0	0	3	3	4	4	2	1	0	0
[truncated: 741 more rows]
