# Supplementary material for: PRISMA: Protein Interaction Screen on Peptide Matrix Reveals Interaction Footprints and Modifications- Dependent Interactome of Intrinsically Disordered C/EBPβ
Source: iScience. 2019 Mar 1;13:351–70. doi: 10.1016/j.isci.2019.02.026 (PMC6424098; doi:10.1016/j.isci.2019.02.026)
Supplement: Table S5. PRISMA-Deduced C/EBPβ complexes, Related to Figure 3 [file mmc6.xlsx]

## Sheet: legend
Description of Supplemental Table 5
The table captures the ComplexID and Complex.name as given in the CORUM database for the complexes with at least one protein occurring in the PRISMA set.
Column	description
Complex.size:	number of different proteins in the complex.
No.subunits.
PRISMA.full and No.subunits.SUDHL:	how many of the complex proteins also occur in the PRISMA data (SET1+SET2) and the SU-DHL1 IP dataset, respectively Perc.
PRISMA.full:	percentage of complex proteins covered by PRISMA, calculated by No.subunits.PRISMA.full/Complex.size.
p.corumBG.PRISMA.full:	probability of deviation from randomness of the coverage of PRISMA (as described in Ranking of CORUM complexes).
p.corumBG.PRISMA.full.x.p.corumBG.SUDHL:	combined probability for the deviation from randomness for PRISMA and the SU-DHL1 IP data set.
Combined.rank:	ranking obtained using Perc.PRISMA.full and p.corumBG.PRISMA.full.x.p.corumBG.SUDHL
Sufficient.hits:	+ or empty, depending on whether the sum of proteins covered by PRISMA and SU-DHL1 is larger than 2 or not, respectively.
Anno1:	Manually curated annotation.
Anno2:	Alternative manual annotation.
Uniprot.PRISMA.full:	Uniprot IDs of proteins from PRISMA in the complex
Uniprot.SUDHL:	Uniprot IDs of proteins from SU-DHL1 IP in the complex
Gene.PRISMA.full:	Genes corresponding to Uniprot.PRISMA.full
Gene.SUDHL:	Genes corresponding to Uniprot.SUDHL
Corum.GO.description, Corum.GO.ID:	GO annotations for the complex from the CORUM database

## Sheet: Corum complexes
Combined.rank	ComplexID	Complex.name	Complex.size	No.subunits.PRISMA.full	No.subunits.SUDHL	Perc.PRISMA.full	p.corumBG.PRISMA.full	p.corumBG.PRISMA.full.x.p.corumBG.SUDHL	Sufficient.hits	Anno1	Anno2	Uniprot.PRISMA.full	Uniprot.SUDHL	Gene.PRISMA.full	Gene.SUDHL	Corum.GO.description	Corum.GO.ID
1	126	CCT micro-complex	8	8	7	1	7.255e-05	3.238e-09	+	chaperone		P17987;P40227;P48643;P49368;P50990;P50991;P78371;Q99832	P17987;P40227;P48643;P49368;P50990;P50991;Q99832	TCP1;CCT6A;CCT5;CCT3;CCT8;CCT4;99D8.1;CCT7	CCT3;CCT4;CCT5;CCT6A;CCT7;CCT8;TCP1	protein stabilization;protein folding;protein binding;ATP binding;cytoplasm	GO:0050821;GO:0006457;GO:0005515;GO:0005524;GO:0005737
2	659	MeCP1 complex	9	9	6	1	2.196e-05	4.076e-08	+	NuRD		O94776;O95983;Q09028;Q13547;Q14839;Q16576;Q8WXI9;Q92769;Q9UBB5	O94776;O95983;Q09028;Q13547;Q8WXI9;Q92769	MTA2;MBD3;RBBP4;HDAC1;CHD4;RBAP46;GATAD2B;HDAC2;MBD2	GATAD2B;HDAC1;HDAC2;MBD3;MTA2;RBBP4	DNA topological change;obsolete transcription repressor activity;RNA biosynthetic process;protein acetylation;protein deacetylation;DNA binding;chromosome organization;nucleus	GO:0006265;GO:0016564;GO:0032774;GO:0006473;GO:0006476;GO:0003677;GO:0051276;GO:0005634
3	1737	SF3b complex	8	8	6	1	7.255e-05	5.308e-08	+	splicing		O75533;Q13435;Q15393;Q15427;Q7RTV0;Q86XP3;Q9BWJ5;Q9Y3B4	O75533;Q15393;Q7RTV0;Q86XP3;Q9BWJ5;Q9Y3B4	SF3B1;SAP145;SF3B3;SF3B4;PHF5A;DDX42;SF3B5;SF3B14	DDX42;PHF5A;SF3B1;SF3B14;SF3B3;SF3B5	RNA splicing;nucleus	GO:0008380;GO:0005634
4	770	TREX complex	8	8	5	1	7.255e-05	5.024e-07	+	RNA export		Q13769;Q13838;Q6I9Y2;Q86V81;Q86W42;Q8NI27;Q96FV9;Q96J01	Q13769;Q13838;Q6I9Y2;Q86V81;Q96FV9	THOC5;BAT1;THOC7;ALYREF;THOC6;THOC2;THOC1;THOC3	ALYREF;BAT1;THOC1;THOC5;THOC7	RNA binding;RNA transport;RNA transmembrane transporter activity;nuclear transport;nuclear matrix;nuclear speck	GO:0003723;GO:0050658;GO:0051033;GO:0051169;GO:0016363;GO:0016607
5	5231	53BP1-containing complex	5	5	5	1	0.002604	5.252e-07	+	DNA damage & repair		P12956;P13010;P15927;P27694;Q12888	P12956;P13010;P15927;P27694;Q12888	XRCC6;XRCC5;RPA2;RPA1;TP53BP1	RPA1;RPA2;TP53BP1;XRCC5;XRCC6	DNA repair;DNA binding;cellular response to DNA damage stimulus	GO:0006281;GO:0003677;GO:0006974
6	61	Mi2/NuRD complex	7	7	5	1	0.0002395	7.315e-07	+	NuRD		O94776;O95983;Q09028;Q13547;Q14839;Q16576;Q92769	O94776;O95983;Q09028;Q13547;Q92769	MTA2;MBD3;RBBP4;HDAC1;CHD4;RBAP46;HDAC2	HDAC1;HDAC2;MBD3;MTA2;RBBP4	DNA topological change;obsolete transcription repressor activity;RNA biosynthetic process;protein acetylation;protein deacetylation;chromosome organization;nucleus	GO:0006265;GO:0016564;GO:0032774;GO:0006473;GO:0006476;GO:0051276;GO:0005634
7	3102	DHX9-ADAR-vigilin-DNA-PK-Ku antigen complex	6	6	5	1	0.0007902	8.116e-07	+	chromosome organization		P12956;P13010;P55265;P78527;Q00341;Q08211	P12956;P13010;P55265;P78527;Q08211	XRCC6;XRCC5;ADAR;PRKDC;HDLBP;DHX9	ADAR;DHX9;PRKDC;XRCC5;XRCC6	DNA topological change;chromosome segregation;mRNA modification;RNA binding;chromosome organization;nucleus	GO:0006265;GO:0007059;GO:0016556;GO:0003723;GO:0051276;GO:0005634
7	1182	CDC5L core complex	6	6	5	1	0.0007902	8.116e-07	+	splicing		O43660;O75934;P11142;Q92616;Q99459;Q9UMS4	O43660;O75934;P11142;Q99459;Q9UMS4	PLRG1;BCAS2;HSPA8;GCN1L1;CDC5L;PRPF19	BCAS2;CDC5L;HSPA8;PLRG1;PRPF19	RNA splicing;RNA binding;nucleus	GO:0008380;GO:0003723;GO:0005634
9	5385	GAIT complex	4	4	4	1	0.008576	9.517e-06	+	translation regulation		O60506;P04406;P07814;P40429	O60506;P04406;P07814;P40429	SYNCRIP;GAPDH;EPRS;RPL13A	EPRS;GAPDH;RPL13A;SYNCRIP	regulation of translation	GO:0006417
10	277	RFC complex	6	6	4	1	0.0007902	9.616e-06	+	DNA replication		P35249;P35250;P35251;P40937;P40938;P30153	P35249;P35251;P40938;P30153	PPP2R1A;RFC4;RFC2;RFC1;RFC5;RFC3	PPP2R1A;RFC1;RFC3;RFC4	phosphorus utilization;phosphate-containing compound metabolic process;DNA replication;DNA binding;ATP binding;nucleus	GO:0006794;GO:0006796;GO:0006260;GO:0003677;GO:0005524;GO:0005634
11	280	HMGB1-HMGB2-HSC70-ERP60-GAPDH complex	5	5	4	1	0.002604	1.235e-05	+	DNA damage & repair		P04406;P09429;P11142;P26583;P30101	P04406;P11142;P26583;P30101	GAPDH;HMG1;HSPA8;HMGB2;PDIA3	GAPDH;HMGB2;HSPA8;PDIA3	DNA repair;DNA binding;cellular response to DNA damage stimulus;nucleus	GO:0006281;GO:0003677;GO:0006974;GO:0005634
11	1495	PID complex	5	5	4	1	0.002604	1.235e-05	+	NuRD		O94776;O95983;Q09028;Q13547;Q14839	O94776;O95983;Q09028;Q13547	MTA2;MBD3;RBBP4;HDAC1;CHD4	HDAC1;MBD3;MTA2;RBBP4	protein acetylation;protein deacetylation;cellular protein modification process;regulation of sequence-specific DNA binding transcription factor activity;nucleus	GO:0006473;GO:0006476;GO:0006464;GO:0051090;GO:0005634
11	3048	mSin3A complex	5	5	4	1	0.002604	1.235e-05	+	sin3 complex		Q09028;Q13547;Q16576;Q92769;Q96ST3	Q09028;Q13547;Q92769;Q96ST3	RBBP4;HDAC1;RBAP46;HDAC2;SIN3A	HDAC1;HDAC2;RBBP4;SIN3A	DNA topological change;obsolete transcription repressor activity;protein acetylation;protein deacetylation;DNA binding;chromosome organization;nucleus	GO:0006265;GO:0016564;GO:0006473;GO:0006476;GO:0003677;GO:0051276;GO:0005634
11	1191	RNA pol II containing coactivator complex Tat-SF	5	5	4	1	0.002604	1.235e-05	+	Transcription elongation		O00267;O43719;P19338;P24928;P50750	O00267;O43719;P19338;P24928	SUPT5H;HTATSF1;NCL;POLR2A;CDK9	HTATSF1;NCL;POLR2A;SUPT5H	regulation of RNA biosynthetic process;regulation of transcription, DNA-templated;DNA binding;nucleus	GO:2001141;GO:0006355;GO:0003677;GO:0005634
15	282	SNF2h-cohesin-NuRD complex	16	15	9	0.9375	8.014e-12	2.156e-17	+	NuRD	chromosome organization	O60216;O60264;O94776;O95983;Q09028;Q13330;Q13547;Q14683;Q16576;Q8N3U4;Q8WVM7;Q92769;Q9NRL2;Q9UBB5;Q9UQE7	O60264;O94776;O95983;Q09028;Q13330;Q13547;Q92769;Q9NRL2;Q9UQE7	RAD21;SMARCA5;MTA2;MBD3;RBBP4;MTA1;HDAC1;DXS423E;RBAP46;STAG2;STAG1;HDAC2;BAZ1A;MBD2;SMC3	BAZ1A;HDAC1;HDAC2;MBD3;MTA1;MTA2;RBBP4;SMARCA5;SMC3	DNA topological change;DNA binding;chromosome organization;chromosome	GO:0006265;GO:0003677;GO:0051276;GO:0005694
15	2755	17S U2 snRNP	33	29	18	0.8788	1.902e-07	1.374e-10	+	splicing		O15042;O43143;O75533;O75937;O75940;P08579;P10809;P14678;P26368;P62304;P62306;P62316;P62318;Q01081;Q07955;Q12874;Q12931;Q13435;Q15393;Q15427;Q15428;Q15459;Q7L014;Q7RTV0;Q8IWX8;Q96I25;Q9BWJ5;Q9UHX1;Q9Y3B4	O43143;O75533;O75937;P08579;P10809;P26368;P62316;P62318;Q07955;Q12874;Q12931;Q15393;Q15428;Q15459;Q7L014;Q7RTV0;Q9BWJ5;Q9Y3B4	KIAA0332;DHX15;SF3B1;DNAJC8;SMNDC1;SNRPB2;HSPD1;SNRPB;U2AF2;SNRPE;SNRPF;SNRPD2;SNRPD3;U2AF1;SRSF1;SF3A3;TRAP1;SAP145;SF3B3;SF3B4;SF3A2;SF3A1;DDX46;PHF5A;CHERP;RBM17;SF3B5;ROBPI;SF3B14	DDX46;DHX15;DNAJC8;HSPD1;PHF5A;SF3A1;SF3A2;SF3A3;SF3B1;SF3B14;SF3B3;SF3B5;SNRPB2;SNRPD2;SNRPD3;SRSF1;TRAP1;U2AF2	RNA splicing;nucleus	GO:0008380;GO:0005634
17	301	SMCC complex	17	16	2	0.9412	6.072e-08	5.137e-08	+	Mediator		O43513;O60244;O75448;P24863;P49336;Q13503;Q15648;Q6P2C8;Q93074;Q9BTT4;Q9H944;Q9NVC6;Q9UHV7;Q9Y2W1;Q9Y2X0;Q9Y3C7	Q13503;Q9Y2W1	MED7;MED14;MED24;CCNC;CDK8;MED21;MED1;MED27;MED12;MED10;MED20;ARC77;MED13;THRAP3;MED16;MED31	MED21;THRAP3	regulation of RNA biosynthetic process;regulation of transcription, DNA-templated;protein binding;nucleus	GO:2001141;GO:0006355;GO:0005515;GO:0005634
18	5197	PTIP-DNA damage response complex	6	6	3	1	0.0007902	6.231e-05	+	DNA damage & repair		O60934;P49959;P54132;Q12888;Q6ZW49;Q92878	P49959;Q12888;Q92878	NBN;MRE11A;BLM;TP53BP1;PAXIP1;RAD50	MRE11A;RAD50;TP53BP1	DNA repair;DNA binding;cellular response to DNA damage stimulus;nucleus	GO:0006281;GO:0003677;GO:0006974;GO:0005634
18	2203	BRD4-RFC complex	6	6	3	1	0.0007902	6.231e-05	+	DNA replication		O60885;P35249;P35250;P35251;P40937;P40938	P35249;P35251;P40938	BRD4;RFC4;RFC2;RFC1;RFC5;RFC3	RFC1;RFC3;RFC4	mitotic cell cycle;regulation of cell cycle;G1/S transition of mitotic cell cycle;nucleus	GO:0000278;GO:0051726;GO:0000082;GO:0005634
20	2600	BRD4 complex	8	8	0	1	7.255e-05	7.255e-05	+	Transcription elongation		O60244;O60563;O60885;O75448;P50750;Q15648;Q93074;Q9NVC6		MED14;CCNT1;BRD4;MED24;CDK9;MED1;MED12;ARC77		phosphorus utilization;phosphate-containing compound metabolic process;DNA-templated transcription, elongation;obsolete transcription activator activity;cellular protein modification process;positive regulation of catalytic activity;enzyme activator activity;nucleus	GO:0006794;GO:0006796;GO:0006354;GO:0016563;GO:0006464;GO:0043085;GO:0008047;GO:0005634
21	649	HDAC1-associated protein complex	11	10	7	0.9091	5.297e-05	5.835e-08	+	NuRD		O94776;O95983;Q09028;Q13547;Q16576;Q86YP4;Q8WXI9;Q9UBB5;Q9UKL0;O60341	O94776;O95983;Q09028;Q13547;Q86YP4;Q8WXI9;O60341	KDM1A;MTA2;MBD3;RBBP4;HDAC1;RBAP46;GATAD2A;GATAD2B;MBD2;KIAA0071	GATAD2A;GATAD2B;HDAC1;KDM1A;MBD3;MTA2;RBBP4	DNA topological change;obsolete transcription repressor activity;protein acetylation;protein deacetylation;protein hydroxylation;protein methylation;DNA binding;chromosome organization;nucleus	GO:0006265;GO:0016564;GO:0006473;GO:0006476;GO:0018126;GO:0006479;GO:0003677;GO:0051276;GO:0005634
22	5613	Emerin complex 25	16	14	9	0.875	3.414e-06	2.466e-09	+	nuclear envelope	intracellular signal transduction	O75531;O95218;O95777;P05455;P20700;P31946;P50402;P60709;P61978;P62258;Q13283;Q16543;Q9P287;Q9Y333	O75531;P05455;P20700;P31946;P50402;P61978;P62258;Q13283;Q9Y333	BANF1;ZRANB2;LSM8;SSB;LMNB1;YWHAB;EMD;ACTB;HNRNPK;YWHAE;G3BP1;CDC37;BCCIP;LSM2	BANF1;EMD;G3BP1;HNRNPK;LMNB1;LSM2;SSB;YWHAB;YWHAE	RNA processing;intracellular signal transduction;nucleus	GO:0006396;GO:0035556;GO:0005634
23	1223	\H2AX complex, isolated from cells without IR exposure\\\""	13	11	11	0.8462	8.191e-05	3.129e-11	+	chromosome organization	mitotic cell cycle	O43390;P05455;P06748;P11021;P11940;P16104;P27797;P62158;P62805;Q08945;Q9Y5B9	O43390;P05455;P06748;P11021;P11940;P16104;P27797;P62805;Q08945;Q8N257;Q9Y5B9	HNRNPR;SSB;NPM1;HSPA5;PABPC1;H2AFX;CALR;CALM1;HIST1H4A;SSRP1;SUPT16H	CALR;H2AFX;HIST1H4A;HNRNPR;HSPA5;NPM1;PABPC1;SSB;SSRP1;SUPT16H;HIST3H2BB	DNA topological change;cell cycle checkpoint;DNA-templated transcription, elongation;chromosome organization;nucleus	GO:0006265;GO:0000075;GO:0006354;GO:0051276;GO:0005634
23	1106	TFIIIC complex	7	7	2	1	0.0002395	9.007e-05	+	TAF/GTF basic txn		P11387;P53999;Q12789;Q8WUA4;Q9UKN8;Q9Y5Q8;Q9Y5Q9	P11387;P53999	TOP1;SUB1;GTF3C1;GTF3C2;GTF3C4;CDABP0017;GTF3C3	SUB1;TOP1	regulation of RNA biosynthetic process;regulation of transcription, DNA-templated;DNA binding;nucleus	GO:2001141;GO:0006355;GO:0003677;GO:0005634
25	351	Spliceosome	143	118	68	0.8252	5.009e-06	3.913e-12	+	splicing		O00425;O00571;O14776;O15042;O15355;O43143;O43172;O43290;O43395;O43447;O43660;O43719;O43809;O60231;O75400;O75533;O75643;O75934;O75937;O75940;O94906;O95232;O95400;O95926;P08579;P08621;P09012;P09234;P11940;P14678;P17844;P26368;P38919;P41223;P42285;P49756;P52298;P55081;P55769;P61326;P62304;P62306;P62310;P62312;P62316;P62318;P84103;Q01081;Q01130;Q05519;Q07955;Q08170;Q08211;Q09161;Q12874;Q13123;Q13242;…	O00571;O14776;O15355;O43143;O43172;O43290;O43395;O43660;O43719;O75400;O75533;O75643;O75934;O75937;O94906;O95232;O95400;O95926;P08579;P08621;P09234;P11940;P17844;P26368;P38919;P42285;P49756;P55769;P61326;P62316;P62318;P62995;Q01130;Q07955;Q08170;Q08211;Q12874;Q13123;Q13243;Q13247;Q13523;Q13769;Q13838;Q14498;Q15029;Q15393;Q15428;Q15459;Q15637;Q16629;Q6I9Y2;Q6P2Q9;Q7L014;Q86V81;Q92841;Q96FV9;Q99459;…	IGF2BP3;DDX3X;TCERG1;KIAA0332;PPM1G;DHX15;PRPF4;SART1;PRPF3;PPIH;PLRG1;HTATSF1;NUDT21;DHX16;PRPF40A;SF3B1;SNRNP200;BCAS2;DNAJC8;SMNDC1;PRPF6;CROP;CD2BP2;SYF2;SNRPB2;SNRNP70;SNRPA;SNRPC;PABPC1;SNRPB;DDX5;U2AF2;EIF4A3;BUD31;SKIV2L2;RBM25;CBP20;MFAP1;NHP2L1;MAGOH;SNRPE;SNRPF;LSM3;LSM6;SNRPD2;SNRPD3;SRSF3;U2AF1;SRSF2;SFRS11;SRSF1;SRSF4;DHX9;NCBP1;SF3A3;CSA2;SRSF9;SRSF5;SRSF6;PPIL2;SAP145;PRPF4B;SNW1;…	ALYREF;BAT1;BCAS2;CD2BP2;CDC5L;CROP;CSA2;DDX17;DDX23;DDX3X;DDX41;DDX46;DDX5;DHX15;DHX9;DNAJC8;EFTUD2;EIF4A3;HTATSF1;LSM2;MAGOH;NHP2L1;PABPC1;PLRG1;PPM1G;PRPF19;PRPF3;PRPF4;PRPF40A;PRPF4B;PRPF6;PRPF8;RBM25;RBM39;RBM8A;SART1;SF1;SF3A1;SF3A2;SF3A3;SF3B1;SF3B14;SF3B3;SKIV2L2;SNRNP200;SNRNP70;SNRPB2;SNRPC;SNRPD2;SNRPD3;SRRM2;SRSF1;SRSF2;SRSF4;SRSF5;SRSF6;SRSF7;SYF2;TCERG1;THOC1;THOC5;THOC7;U2AF2;WBP11…	RNA splicing;RNA binding;nucleus	GO:0008380;GO:0003723;GO:0005634
25	1335	SNW1 complex	18	15	13	0.8333	4.515e-40	6.568e-56	+	splicing		O75643;P11021;P17858;P23246;P26641;P43243;P68104;Q00839;Q13573;Q15029;Q16531;Q6P2Q9;Q99459;Q9BUQ8;Q9UG63	O75643;P11021;P23246;P26641;P43243;P43246;Q00839;Q15029;Q16531;Q6P2Q9;Q99459;Q9BUQ8;Q9UG63	SNRNP200;HSPA5;PFKL;SFPQ;EEF1G;MATR3;EEF1A1;HNRNPU;SNW1;EFTUD2;DDB1;PRPF8;CDC5L;DDX23;ABCF2	ABCF2;CDC5L;DDB1;DDX23;EEF1G;EFTUD2;HNRNPU;HSPA5;MATR3;PRPF8;SFPQ;SNRNP200;MSH2	obsolete transcription activator activity;RNA splicing;nucleus	GO:0016563;GO:0008380;GO:0005634
25	5449	Splicing-associated factors complex	5	5	3	1	0.002604	0.0001185	+	splicing		P35659;Q15287;Q86V81;Q8IYB3;Q9Y5S9	P35659;Q86V81;Q9Y5S9	DEK;LDC2;ALYREF;SRM160;RBM8A	ALYREF;DEK;RBM8A	RNA splicing;RNA binding;nucleus	GO:0008380;GO:0003723;GO:0005634
25	774	THO complex	5	5	3	1	0.002604	0.0001185	+	splicing	Transcription elongation	Q13769;Q6I9Y2;Q86W42;Q8NI27;Q96FV9	Q13769;Q6I9Y2;Q96FV9	THOC5;THOC7;THOC6;THOC2;THOC1	THOC1;THOC5;THOC7	RNA binding;nuclear speck	GO:0003723;GO:0016607
29	5183	DNA-PK-Ku-eIF2-NF90-NF45 complex	8	7	7	0.875	0.001408	6.287e-08	+	DNA damage & repair	Transcription	P05198;P12956;P13010;P20042;P41091;P78527;Q12906	P05198;P12956;P13010;P20042;P41091;P78527;Q12906	EIF2S1;XRCC6;XRCC5;EIF2S2;EIF2S3;PRKDC;ILF3	EIF2S1;EIF2S2;EIF2S3;ILF3;PRKDC;XRCC5;XRCC6	DNA repair;protein phosphorylation;protein dephosphorylation;protein autophosphorylation;DNA binding;cellular protein modification process;positive regulation of catalytic activity;enzyme activator activity;nucleus	GO:0006281;GO:0006468;GO:0006470;GO:0046777;GO:0003677;GO:0006464;GO:0043085;GO:0008047;GO:0005634
30	3055	Nop56p-associated pre-rRNA complex	104	84	60	0.8077	3.559e-27	1.67e-46	+	ribosome biogenesis		O00567;O76021;P05141;P05386;P05387;P05388;P06748;P09651;P11387;P13639;P15880;P16402;P18077;P18124;P19338;P25398;P26368;P26373;P27635;P30050;P32969;P35268;P36578;P37108;P39023;P40429;P42766;P46776;P46777;P46778;P46779;P46781;P47914;P49411;P52272;P55769;P61247;P61254;P61313;P61353;P61513;P62081;P62241;P62244;P62263;P62266;P62269;P62273;P62277;P62424;P62750;P62753;P62841;P62847;P62891;P62906;P62913;…	O00567;P05387;P05388;P06748;P09651;P11387;P13639;P16402;P18124;P19338;P25398;P26368;P26373;P30050;P35268;P36578;P37108;P39023;P40429;P46776;P46777;P46778;P46779;P47914;P49411;P52272;P55769;P61247;P61254;P62081;P62263;P62266;P62269;P62277;P62424;P62750;P62753;P62841;P62847;P62906;P62913;P62917;P67809;P84098;Q00839;Q02878;Q07020;Q08211;Q12906;Q13428;Q14978;Q8TDN6;Q92522;Q9BVP2;Q9NR30;Q9NX58;Q9NZI8;…	NOP56;CATX11;SLC25A5;RPLP1;RPLP2;RPLP0;NPM1;HNRNPA1;TOP1;EEF2;RPS4;HIST1H1D;RPL35A;RPL7;NCL;RPS12;U2AF2;RPL13;RPL10;RPL12;OK/SW-cl.103;RPL22;RPL4;SRP14;RPL3;RPL13A;RPL35;L27a;RPL5;RPL21;RPL28;RPS9;RPL29;TUFM;HNRNPM;NHP2L1;RPS3A;RPL26;EC45;RPL27;RPL37A;RPS7;OK/SW-cl.83;OK/SW-cl.82;RPS14;RPS23;RPS18;RPS29;RPS13;RPL7A;RPL23A;RPS6;RPS15;RPS24;RPL39;RPL10A;RPL11;RPL8;YBX1;EEF1A1;RPL36A;RPL19;HNRNPU;U2…	BRIX1;DDX21;DHX9;EEF2;GNL3;H1FX;HIST1H1D;HNRNPA1;HNRNPM;HNRNPU;IGF2BP1;ILF3;L27a;LUC7L2;LYAR;NCL;NHP2L1;NOLC1;NOP56;NOP58;NPM1;RPL10A;RPL11;RPL12;RPL13;RPL13A;RPL18;RPL19;RPL21;RPL22;RPL23A;RPL26;RPL28;RPL29;RPL3;RPL36;RPL4;RPL5;RPL6;RPL7;RPL7A;RPL8;RPLP0;RPLP2;RPS12;RPS13;RPS14;RPS15;RPS18;RPS23;RPS24;RPS3A;RPS6;RPS7;SRP14;TCOF1;TOP1;TUFM;U2AF2;YBX1	ribosome biogenesis;nucleus	GO:0042254;GO:0005634
31	1173	TIP49-TIP48-BAF53 complex	3	3	3	1	8.567e-13	4.766e-20	+	chromosome organization		O96019;Q9Y230;Q9Y265	O96019;Q9Y230;Q9Y265	ACTL6A;RUVBL2;RUVBL1	ACTL6A;RUVBL1;RUVBL2	chromosome organization;nucleus	GO:0051276;GO:0005634
31	3618	GammaH2AFX-NDHII-Ku70-DNA complex	3	3	3	1	0.02822	0.000172	+	DNA damage & repair		P12956;P16104;Q08211	P12956;P16104;Q08211	XRCC6;H2AFX;DHX9	DHX9;H2AFX;XRCC6	DNA repair;cellular response to DNA damage stimulus;nucleus	GO:0006281;GO:0006974;GO:0005634
31	308	\60S ribosomal subunit, cytoplasmic\\\""	47	38	25	0.8085	0.02822	0.000172	+	ribosome biogenesis		P05386;P05387;P05388;P18077;P18124;P26373;P27635;P30050;P32969;P35268;P36578;P39023;P40429;P42766;P46776;P46777;P46778;P46779;P47914;P49207;P61254;P61313;P61353;P61513;P61927;P62424;P62750;P62891;P62906;P62913;P62917;P62987;P63173;P83881;P84098;Q02878;Q07020;Q9Y3U8	P05387;P05388;P18124;P26373;P30050;P35268;P36578;P39023;P40429;P46776;P46777;P46778;P46779;P47914;P49207;P61254;P62424;P62750;P62906;P62913;P62917;P84098;Q02878;Q07020;Q9Y3U8	RPLP1;RPLP2;RPLP0;RPL35A;RPL7;RPL13;RPL10;RPL12;OK/SW-cl.103;RPL22;RPL4;RPL3;RPL13A;RPL35;L27a;RPL5;RPL21;RPL28;RPL29;RPL34;RPL26;EC45;RPL27;RPL37A;RPL37;RPL7A;RPL23A;RPL39;RPL10A;RPL11;RPL8;UBA52;RPL38;RPL36A;RPL19;RPL6;RPL18;RPL36	L27a;RPL10A;RPL11;RPL12;RPL13;RPL13A;RPL18;RPL19;RPL21;RPL22;RPL23A;RPL26;RPL28;RPL29;RPL3;RPL34;RPL36;RPL4;RPL5;RPL6;RPL7;RPL7A;RPL8;RPLP0;RPLP2	translation;cytoplasm	GO:0006412;GO:0005737
31	1734	SF3A1-SF3A2-SF3A3 complex	3	3	3	1	0.02822	0.000172	+	splicing		Q12874;Q15428;Q15459	Q12874;Q15428;Q15459	SF3A3;SF3A2;SF3A1	SF3A1;SF3A2;SF3A3	RNA splicing;nucleus	GO:0008380;GO:0005634
31	1760	TOP1-PSF-P54 complex	3	3	3	1	0.02822	0.000172	+	splicing		P11387;P23246;Q15233	P11387;P23246;Q15233	TOP1;SFPQ;NONO	NONO;SFPQ;TOP1	RNA splicing;nucleus	GO:0008380;GO:0005634
31	335	p54(nrb)-PSF-matrin3 complex	3	3	3	1	0.02822	0.000172	+	splicing	nuclear matrix	P23246;P43243;Q15233	P23246;P43243;Q15233	SFPQ;MATR3;NONO	MATR3;NONO;SFPQ	RNA binding;RNA transport;RNA transmembrane transporter activity;nucleus	GO:0003723;GO:0050658;GO:0051033;GO:0005634
31	355	DNA-PK-Ku complex	3	3	3	1	0.02822	0.000172	+	TAF/GTF basic txn		P12956;P13010;P78527	P12956;P13010;P78527	XRCC6;XRCC5;PRKDC	PRKDC;XRCC5;XRCC6	mRNA transcription;protein phosphorylation;protein dephosphorylation;protein autophosphorylation;DNA binding;cellular protein modification process;positive regulation of catalytic activity;enzyme activator activity;nucleus	GO:0009299;GO:0006468;GO:0006470;GO:0046777;GO:0003677;GO:0006464;GO:0043085;GO:0008047;GO:0005634
38	1728	CTCF-nucleophosmin-PARP-HIS-KPNA-LMNA-TOP complex	9	8	6	0.8889	0.0004773	8.861e-07	+	insulator	chromosome organization	O00505;P02545;P06748;P09874;P0C0S5;P11388;P52294;Q6FI13	P02545;P06748;P09874;P0C0S5;P11388;P49711	KPNA3;LMNA;NPM1;PARP1;H2AFZ;TOP2A;KPNA1;HIST2H2AA3	H2AFZ;LMNA;NPM1;PARP1;TOP2A;CTCF	regulation of RNA biosynthetic process;regulation of transcription, DNA-templated;nucleus	GO:2001141;GO:0006355;GO:0005634
38	888	MTA2 complex	9	8	6	0.8889	0.0004773	8.861e-07	+	NuRD		O94776;O95983;Q09028;Q13547;Q14839;Q16576;Q92769;Q96ST3	O94776;O95983;Q09028;Q13547;Q92769;Q96ST3	MTA2;MBD3;RBBP4;HDAC1;CHD4;RBAP46;HDAC2;SIN3A	HDAC1;HDAC2;MBD3;MTA2;RBBP4;SIN3A	DNA topological change;obsolete transcription repressor activity;RNA biosynthetic process;protein acetylation;protein deacetylation;chromosome organization;nucleus	GO:0006265;GO:0016564;GO:0032774;GO:0006473;GO:0006476;GO:0051276;GO:0005634
40	5176	MGC1-DNA-PKcs-Ku complex	4	4	3	1	0.008576	0.0001805	+	DNA damage & repair		P12956;P13010;P78527;Q14676	P12956;P13010;P78527	XRCC6;XRCC5;PRKDC;MDC1	PRKDC;XRCC5;XRCC6	DNA repair;cell cycle checkpoint;cellular response to DNA damage stimulus;nucleus	GO:0006281;GO:0000075;GO:0006974;GO:0005634
40	234	HuCHRAC complex	4	4	3	1	0.008576	0.0001805	+	ISWI	chromatin remodelling	O60264;Q9NRF9;Q9NRG0;Q9NRL2	O60264;Q9NRF9;Q9NRL2	SMARCA5;POLE3;CHRAC1;BAZ1A	BAZ1A;POLE3;SMARCA5	DNA topological change;protein binding;DNA binding;ATP binding;nucleus	GO:0006265;GO:0005515;GO:0003677;GO:0005524;GO:0005634
40	1571	Vigilin-DNA-PK-Ku antigen complex	4	4	3	1	0.008576	0.0001805	+	RNA binding	heterochromatin	P12956;P13010;P78527;Q00341	P12956;P13010;P78527	XRCC6;XRCC5;PRKDC;HDLBP	PRKDC;XRCC5;XRCC6	chromosome segregation;protein phosphorylation;protein dephosphorylation;protein autophosphorylation;RNA binding;chromosome	GO:0007059;GO:0006468;GO:0006470;GO:0046777;GO:0003723;GO:0005694
40	1148	snRNP-free U1A (SF-A) complex	4	4	3	1	0.008576	0.0001805	+	splicing		P09012;P17844;P23246;Q15233	P17844;P23246;Q15233	SNRPA;DDX5;SFPQ;NONO	DDX5;NONO;SFPQ	RNA 3-end processing;mRNA 3-end processing;RNA binding;nucleus	GO:0031123;GO:0031124;GO:0003723;GO:0005634
44	650	HDAC2-asscociated core complex	8	7	6	0.875	0.001408	1.03e-06	+	NuRD		O94776;O95983;Q09028;Q16576;Q86YP4;Q8WXI9;Q92769	O94776;O95983;Q09028;Q86YP4;Q8WXI9;Q92769	MTA2;MBD3;RBBP4;RBAP46;GATAD2A;GATAD2B;HDAC2	GATAD2A;GATAD2B;HDAC2;MBD3;MTA2;RBBP4	DNA topological change;obsolete transcription repressor activity;protein acetylation;protein deacetylation;protein hydroxylation;protein methylation;DNA binding;chromosome organization;nucleus	GO:0006265;GO:0016564;GO:0006473;GO:0006476;GO:0018126;GO:0006479;GO:0003677;GO:0051276;GO:0005634
45	300	PC2 complex	12	11	2	0.9167	1.741e-05	1.174e-05	+	Mediator		O43513;O60244;O75448;Q13503;Q6P2C8;Q9BTT4;Q9H944;Q9NVC6;Q9Y2W1;Q9Y2X0;Q9Y3C7	Q13503;Q9Y2W1	MED7;MED14;MED24;MED21;MED27;MED10;MED20;ARC77;THRAP3;MED16;MED31	MED21;THRAP3	obsolete transcription activator activity;protein binding;nucleus	GO:0016563;GO:0005515;GO:0005634
46	535	TRAP complex	16	14	2	0.875	3.414e-06	2.8e-06	+	Mediator		O60244;O75448;P24863;Q13503;Q15648;Q6P2C8;Q93074;Q9BTT4;Q9NPJ6;Q9NVC6;Q9UHV7;Q9Y2W1;Q9Y2X0;Q9Y3C7	Q13503;Q9Y2W1	MED14;MED24;CCNC;MED21;MED1;MED27;MED12;MED10;MED4;ARC77;MED13;THRAP3;MED16;MED31	MED21;THRAP3	regulation of RNA biosynthetic process;regulation of transcription, DNA-templated;regulation of sequence-specific DNA binding transcription factor activity;hormone-mediated signaling pathway;signaling;nucleus	GO:2001141;GO:0006355;GO:0051090;GO:0009755;GO:0023052;GO:0005634
47	2201	PCNA-RFC2-5 complex	5	5	2	1	0.002604	0.0005942	+	DNA replication		P12004;P35249;P35250;P40937;P40938	P35249;P40938	PCNA;RFC4;RFC2;RFC5;RFC3	RFC3;RFC4	DNA replication;nucleus	GO:0006260;GO:0005634
48	3082	DGCR8 multiprotein complex	11	9	8	0.8182	0.0006406	7.505e-08	+	RNA processing		O43390;P11021;P17844;P19338;P35637;Q00839;Q08211;Q12906;Q92841	O43390;P11021;P17844;P19338;Q00839;Q08211;Q12906;Q92841	HNRNPR;HSPA5;DDX5;NCL;FUS;HNRNPU;DHX9;ILF3;DDX17	DDX17;DDX5;DHX9;HNRNPR;HNRNPU;HSPA5;ILF3;NCL	RNA processing;nucleus	GO:0006396;GO:0005634
49	288	ARC complex	15	13	1	0.8667	6.909e-20	5.027e-32	+	Mediator		O43513;O60244;O75448;O95402;P24863;P49336;Q13503;Q15648;Q71SY5;Q93074;Q96RN5;Q9NVC6;Q9UHV7	Q13503	MED7;MED14;MED24;MED26;CCNC;CDK8;MED21;MED1;MED25;MED12;MED15;ARC77;MED13	MED21	obsolete transcription activator activity;protein binding;regulation of binding;protein binding;regulation of sequence-specific DNA binding transcription factor activity;chromosome	GO:0016563;GO:0005515;GO:0051098;GO:0005515;GO:0051090;GO:0005694
49	306	\Ribosome, cytoplasmic\\\""	81	64	43	0.7901	9.949e-06	9.473e-06	+	ribosome		P05386;P05387;P05388;P08865;P15880;P18077;P18124;P23396;P25398;P26373;P27635;P30050;P32969;P35268;P36578;P39019;P39023;P40429;P42766;P46776;P46777;P46778;P46779;P46781;P46783;P47914;P49207;P60866;P61247;P61254;P61313;P61353;P61513;P61927;P62081;P62241;P62244;P62263;P62266;P62269;P62273;P62277;P62424;P62701;P62750;P62753;P62841;P62847;P62851;P62854;P62857;P62861;P62891;P62906;P62913;P62917;P62979;…	P05387;P05388;P18124;P23396;P25398;P26373;P30050;P35268;P36578;P39019;P39023;P40429;P46776;P46777;P46778;P46779;P46783;P47914;P49207;P60866;P61247;P61254;P62081;P62263;P62266;P62269;P62277;P62424;P62701;P62750;P62753;P62841;P62847;P62851;P62857;P62861;P62906;P62913;P62917;P84098;Q02878;Q07020;Q9Y3U8	RPLP1;RPLP2;RPLP0;RPSA;RPS4;RPL35A;RPL7;RPS3;RPS12;RPL13;RPL10;RPL12;OK/SW-cl.103;RPL22;RPL4;RPS19;RPL3;RPL13A;RPL35;L27a;RPL5;RPL21;RPL28;RPS9;RPS10;RPL29;RPL34;RPS20;RPS3A;RPL26;EC45;RPL27;RPL37A;RPL37;RPS7;OK/SW-cl.83;OK/SW-cl.82;RPS14;RPS23;RPS18;RPS29;RPS13;RPL7A;RPS4X;RPL23A;RPS6;RPS15;RPS24;RPS25;RPS26;RPS28;FAU;RPL39;RPL10A;RPL11;RPL8;RPS27A;UBA52;RPL38;RPL36A;RPL19;RPL6;RPL18;RPL36	FAU;L27a;RPL10A;RPL11;RPL12;RPL13;RPL13A;RPL18;RPL19;RPL21;RPL22;RPL23A;RPL26;RPL28;RPL29;RPL3;RPL34;RPL36;RPL4;RPL5;RPL6;RPL7;RPL7A;RPL8;RPLP0;RPLP2;RPS10;RPS12;RPS13;RPS14;RPS15;RPS18;RPS19;RPS20;RPS23;RPS24;RPS25;RPS28;RPS3;RPS3A;RPS4X;RPS6;RPS7	translation;cytoplasm	GO:0006412;GO:0005737
51	778	LARC complex (LCR-associated remodeling complex)	19	15	13	0.7895	1.711e-05	3.531e-11	+	NuRD	SWI/SNF	O94776;O95983;O96019;P07910;P51532;P60709;Q09028;Q13547;Q14839;Q8TAQ2;Q8WXI9;Q92769;Q92922;Q969G3;Q9UBB5	O94776;O95983;O96019;P51532;Q09028;Q12824;Q13547;Q8TAQ2;Q8WXI9;Q92769;Q92785;Q92922;Q969G3	MTA2;MBD3;ACTL6A;HNRPC;SMARCA4;ACTB;RBBP4;HDAC1;CHD4;SMARCC2;GATAD2B;HDAC2;SMARCC1;SMARCE1;MBD2	ACTL6A;GATAD2B;HDAC1;HDAC2;MBD3;MTA2;RBBP4;SMARCA4;SMARCC1;SMARCC2;SMARCE1;DPF2;SMARCB1	DNA topological change;regulation of RNA biosynthetic process;regulation of transcription, DNA-templated;protein acetylation;protein deacetylation;DNA binding;chromosome organization;nucleus	GO:0006265;GO:2001141;GO:0006355;GO:0006473;GO:0006476;GO:0003677;GO:0051276;GO:0005634
52	614	NRD complex (Nucleosome remodeling and deacetylation complex)	7	6	5	0.8571	0.004094	1.25e-05	+	NuRD		O60341;Q09028;Q13330;Q13547;Q14839;Q92769	O60341;Q09028;Q13330;Q13547;Q92769	KDM1A;RBBP4;MTA1;HDAC1;CHD4;HDAC2	HDAC1;HDAC2;KDM1A;MTA1;RBBP4	DNA topological change;regulation of RNA biosynthetic process;regulation of transcription, DNA-templated;protein acetylation;protein deacetylation;chromosome organization;nucleus	GO:0006265;GO:2001141;GO:0006355;GO:0006473;GO:0006476;GO:0051276;GO:0005634
52	54	Sin3 complex	7	6	5	0.8571	0.004094	1.25e-05	+	sin3 complex		O00422;Q09028;Q13547;Q16576;Q92769;Q96ST3	O00422;Q09028;Q13547;Q92769;Q96ST3	SAP18;RBBP4;HDAC1;RBAP46;HDAC2;SIN3A	HDAC1;HDAC2;RBBP4;SAP18;SIN3A	DNA topological change;obsolete transcription repressor activity;protein acetylation;protein deacetylation;protein binding;chromosome organization;nucleus	GO:0006265;GO:0016564;GO:0006473;GO:0006476;GO:0005515;GO:0051276;GO:0005634
52	924	Toposome	7	6	5	0.8571	0.004094	1.25e-05	+	Transcription elongation	Fact	P07910;P11388;Q08211;Q08945;Q6P2Q9;Q9NR30	P11388;Q08211;Q08945;Q6P2Q9;Q9NR30	HNRPC;TOP2A;DHX9;SSRP1;PRPF8;DDX21	DDX21;DHX9;PRPF8;SSRP1;TOP2A	chromosome organization;mitotic cell cycle;regulation of cell cycle;DNA binding;nucleus	GO:0051276;GO:0000278;GO:0051726;GO:0003677;GO:0005634
55	305	\40S ribosomal subunit, cytoplasmic\\\""	34	26	18	0.7647	3.503e-08	1.668e-13	+	ribosome		P08865;P15880;P23396;P25398;P39019;P46781;P46783;P60866;P61247;P62081;P62241;P62244;P62263;P62266;P62269;P62273;P62277;P62701;P62753;P62841;P62847;P62851;P62854;P62857;P62861;P62979	P23396;P25398;P39019;P46783;P60866;P61247;P62081;P62263;P62266;P62269;P62277;P62701;P62753;P62841;P62847;P62851;P62857;P62861	RPSA;RPS4;RPS3;RPS12;RPS19;RPS9;RPS10;RPS20;RPS3A;RPS7;OK/SW-cl.83;OK/SW-cl.82;RPS14;RPS23;RPS18;RPS29;RPS13;RPS4X;RPS6;RPS15;RPS24;RPS25;RPS26;RPS28;FAU;RPS27A	FAU;RPS10;RPS12;RPS13;RPS14;RPS15;RPS18;RPS19;RPS20;RPS23;RPS24;RPS25;RPS28;RPS3;RPS3A;RPS4X;RPS6;RPS7	translation;cytoplasm	GO:0006412;GO:0005737
56	1183	CDC5L complex	30	23	15	0.7667	2.087e-07	1.519e-11	+	splicing		O43660;O75533;O75934;P09012;P11142;P11388;P23246;P38159;P62136;P62316;P62318;P78527;Q01130;Q07955;Q13435;Q14204;Q15427;Q7L1Q6;Q8IYB3;Q92616;Q99459;Q9P013;Q9UMS4	O43660;O75533;O75934;P11142;P11388;P23246;P62316;P62318;P78527;Q01130;Q07955;Q14204;Q7L1Q6;Q99459;Q9UMS4	PLRG1;SF3B1;BCAS2;SNRPA;HSPA8;TOP2A;SFPQ;HNRPG;PPP1A;SNRPD2;SNRPD3;PRKDC;SRSF2;SRSF1;SAP145;DYNC1H1;SF3B4;BZW1;SRM160;GCN1L1;CDC5L;CWC15;PRPF19	BCAS2;BZW1;CDC5L;DYNC1H1;HSPA8;PLRG1;PRKDC;PRPF19;SF3B1;SFPQ;SNRPD2;SNRPD3;SRSF1;SRSF2;TOP2A	RNA splicing;RNA binding;nucleus	GO:0008380;GO:0003723;GO:0005634
57	2218	MDC1-MRE11-RAD50-NBS1 complex	4	4	2	1	0.008576	0.00133	+	DNA damage & repair		O60934;P49959;Q14676;Q92878	P49959;Q92878	NBN;MRE11A;MDC1;RAD50	MRE11A;RAD50	DNA repair;cell cycle checkpoint;cellular response to DNA damage stimulus;nucleus	GO:0006281;GO:0000075;GO:0006974;GO:0005634
57	627	MRN-TRRAP complex (MRE11A-RAD50-NBN-TRRAP complex)	4	4	2	1	0.008576	0.00133	+	DNA damage & repair		O60934;P49959;Q92878;Q9Y4A5	P49959;Q92878	NBN;MRE11A;RAD50;PAF400	MRE11A;RAD50	DNA catabolic process;DNA repair;cell cycle checkpoint;DNA binding;cellular response to DNA damage stimulus;nucleus	GO:0006308;GO:0006281;GO:0000075;GO:0003677;GO:0006974;GO:0005634
57	1347	\NPC subcomplex (NUP98, NUP107, NUP133, NUP160)\\\""	4	4	2	1	0.008576	0.00133	+	nuclear pore		P52948;P57740;Q12769;Q8WUM0	P52948;Q8WUM0	NUP98;NUP107;NUP120;NUP133	NUP133;NUP98	mitotic cell cycle;protein transport;protein transporter activity;transport;nuclear transport;chromosome, centromeric region	GO:0000278;GO:0015031;GO:0008565;GO:0006810;GO:0051169;GO:0000775
60	587	NuRD.1 complex	8	7	4	0.875	0.001408	5.877e-05	+	NuRD		O95983;Q09028;Q13330;Q14839;Q16576;Q92769;Q9BTC8	O95983;Q09028;Q13330;Q92769	MBD3;RBBP4;MTA1;CHD4;RBAP46;HDAC2;MTA3	HDAC2;MBD3;MTA1;RBBP4	DNA topological change;obsolete transcription repressor activity;protein acetylation;protein deacetylation;hormone-mediated signaling pathway;signaling;chromosome organization;nucleus	GO:0006265;GO:0016564;GO:0006473;GO:0006476;GO:0009755;GO:0023052;GO:0051276;GO:0005634
61	230	Mediator complex	32	25	1	0.7812	3.059e-08	3.054e-08	+	Mediator		O43513;O60244;O75448;O95402;P24863;P49336;Q13503;Q15528;Q15648;Q6P2C8;Q71F56;Q71SY5;Q93074;Q96G25;Q96RN5;Q9BTT4;Q9BUE0;Q9H944;Q9NPJ6;Q9NVC6;Q9NWA0;Q9NX70;Q9UHV7;Q9Y2X0;Q9Y3C7	Q13503	MED7;MED14;MED24;MED26;CCNC;CDK8;MED21;MED22;MED1;MED27;MED13L;MED25;MED12;MED8;MED15;MED10;MED18;MED20;MED4;ARC77;MED9;MED29;MED13;MED16;MED31	MED21	obsolete transcription activator activity;protein binding;regulation of binding;protein binding;regulation of sequence-specific DNA binding transcription factor activity;nucleus	GO:0016563;GO:0005515;GO:0051098;GO:0005515;GO:0051090;GO:0005634
62	785	Exon junction complex	11	9	6	0.8182	0.0006406	4.69e-06	+	splicing		P38919;P61326;Q13838;Q15287;Q86V81;Q8IYB3;Q9Y5S9;Q6P2Q9;Q9BRP8	P38919;P61326;Q13838;Q86V81;Q9Y5S9;Q6P2Q9	EIF4A3;MAGOH;BAT1;LDC2;PRPF8;ALYREF;SRM160;WIBG;RBM8A	ALYREF;BAT1;EIF4A3;MAGOH;PRPF8;RBM8A	RNA catabolic process;RNA binding;RNA transport;RNA transmembrane transporter activity;nuclear transport;nucleus	GO:0006401;GO:0003723;GO:0050658;GO:0051033;GO:0051169;GO:0005634
63	909	ARC92-Mediator complex	13	11	0	0.8462	8.191e-05	8.191e-05	+	Mediator		O43513;O60244;O95402;P49336;Q15648;Q71SY5;Q93074;Q96RN5;Q9NVC6;Q9UHV7;Q9Y2X0		MED7;MED14;MED26;CDK8;MED1;MED25;MED12;MED15;ARC77;MED13;MED16		obsolete transcription activator activity;protein binding;regulation of binding;regulation of sequence-specific DNA binding transcription factor activity;nucleus	GO:0016563;GO:0005515;GO:0051098;GO:0051090;GO:0005634
64	1332	Large Drosha complex	20	15	12	0.75	6.93e-16	1.561e-27	+	RNA processing		O00571;O14979;O43143;P17844;P35637;P52272;Q00839;Q01844;Q12906;Q13148;Q92499;Q92804;Q92841;Q9BUJ2;Q9UKM9	O00571;O14979;O43143;P17844;P52272;Q00839;Q01844;Q12906;Q13148;Q92499;Q92841;Q9BUJ2	DDX3X;HNRPDL;DHX15;DDX5;FUS;HNRNPM;HNRNPU;EWSR1;ILF3;TARDBP;DDX1;RBP56;DDX17;HNRNPUL1;HNRPCL2	DDX1;DDX17;DDX3X;DDX5;DHX15;EWSR1;HNRNPM;HNRNPU;HNRNPUL1;HNRPDL;ILF3;TARDBP	RNA processing;RNA binding;nucleus	GO:0006396;GO:0003723;GO:0005634
64	1181	C complex spliceosome	80	59	42	0.7375	4.924e-05	1.847e-09	+	splicing		O43290;O43390;O43660;O60506;O75533;O75643;O94906;O95926;P07910;P08579;P09651;P11940;P14678;P17844;P22626;P38159;P38919;P42285;P51991;P52272;P52597;P61326;P61978;P62304;P62306;P62310;P62316;P62318;Q00839;Q01081;Q07955;Q12874;Q13435;Q13523;Q13573;Q14331;Q14562;Q15029;Q15393;Q15428;Q15459;Q6NZY4;Q6P2Q9;Q86V81;Q8IYB3;Q8WUQ7;Q96DI7;Q99459;Q9BUQ8;Q9H307;Q9P013;Q9UJV9;Q9UKM9;Q9ULR0;Q9UMS4;Q9UQ35;Q9Y333;…	O43290;O43390;O43660;O60506;O75533;O75643;O94906;O95926;P08579;P09651;P11940;P17844;P22626;P38919;P42285;P51991;P52272;P52597;P61326;P61978;P62316;P62318;Q00839;Q07955;Q12874;Q13523;Q15029;Q15393;Q15428;Q15459;Q6P2Q9;Q86V81;Q99459;Q9BUQ8;Q9H307;Q9HCS7;Q9NW64;Q9UJV9;Q9UMS4;Q9UQ35;Q9Y333;Q9Y5S9	SART1;HNRNPR;PLRG1;SYNCRIP;SF3B1;SNRNP200;PRPF6;SYF2;HNRPC;SNRPB2;HNRNPA1;PABPC1;SNRPB;DDX5;HNRNPA2B1;HNRPG;EIF4A3;SKIV2L2;HNRNPA3;HNRNPM;HNRNPF;MAGOH;HNRNPK;SNRPE;SNRPF;LSM3;SNRPD2;SNRPD3;HNRNPU;U2AF1;SRSF1;SF3A3;SAP145;PRPF4B;SNW1;FRG1;DDX8;EFTUD2;SF3B3;SF3A2;SF3A1;ZCCHC8;PRPF8;ALYREF;SRM160;CACTIN;SNRNP40;CDC5L;DDX23;PNN;CWC15;DDX41;HNRPCL2;ISY1;PRPF19;SRRM2;LSM2;PPIL1;RBM8A	ALYREF;CDC5L;DDX23;DDX41;DDX5;EFTUD2;EIF4A3;HNRNPA1;HNRNPA2B1;HNRNPA3;HNRNPF;HNRNPK;HNRNPM;HNRNPR;HNRNPU;LSM2;MAGOH;PABPC1;PLRG1;PNN;PRPF19;PRPF4B;PRPF6;PRPF8;RBM8A;SART1;SF3A1;SF3A2;SF3A3;SF3B1;SF3B3;SKIV2L2;SNRNP200;SNRPB2;SNRPD2;SNRPD3;SRRM2;SRSF1;SYF2;SYNCRIP;RBM22;XAB2	RNA splicing;RNA binding;nucleus	GO:0008380;GO:0003723;GO:0005634
66	5919	BRAF-RAF1-14-3-3 complex	9	7	7	0.7778	0.02822	0.002485	+	14-3-3 complex		P27348;P31946;P31947;P61981;P62258;P63104;Q04917	P27348;P31946;P31947;P61981;P62258;P63104;Q04917	YWHAQ;YWHAB;SFN;YWHAG;YWHAE;YWHAZ;YWHAH	SFN;YWHAB;YWHAE;YWHAG;YWHAH;YWHAQ;YWHAZ	MAPK cascade	GO:0000165
66	2255	Cofilin-actin-CAP1 complex	3	3	2	1	0.02822	0.002485	+	actin organization		P23528;P60709;Q01518	P23528;Q01518	CFL1;ACTB;CAP1	CAP1;CFL1	movement of cell or subcellular component;actin cytoskeleton organization;actin cytoskeleton	GO:0006928;GO:0030036;GO:0015629
66	2774	MDC1-H2AFX-TP53BP1 complex	3	3	2	1	0.004667	7.895e-07	+	DNA damage & repair		P16104;Q12888;Q14676	P16104;Q12888	H2AFX;TP53BP1;MDC1	H2AFX;TP53BP1	DNA repair;cell cycle checkpoint;DNA binding;cellular response to DNA damage stimulus;nucleus	GO:0006281;GO:0000075;GO:0003677;GO:0006974;GO:0005634
66	1092	PCNA-KU antigen complex	3	3	2	1	0.02822	0.002485	+	DNA damage & repair		P12004;P12956;P13010	P12956;P13010	PCNA;XRCC6;XRCC5	XRCC5;XRCC6	DNA repair;DNA binding;ATP binding;cellular response to DNA damage stimulus	GO:0006281;GO:0003677;GO:0005524;GO:0006974
66	2767	RAD50-MRE11-NBN-p200-p350 complex	3	3	2	1	0.02822	0.002485	+	DNA damage & repair		O60934;P49959;Q92878	P49959;Q92878	NBN;MRE11A;RAD50	MRE11A;RAD50	DNA catabolic process;DNA repair;cell cycle checkpoint;DNA binding;cellular response to DNA damage stimulus;nucleus	GO:0006308;GO:0006281;GO:0000075;GO:0003677;GO:0006974;GO:0005634
66	1729	TLE1 corepressor complex (MASH1 promoter-corepressor complex)	10	8	6	0.8	0.02822	0.002485	+	groucho/TLE co-repressor complex		P06748;P09874;P19338;P34932;P60709;Q02880;Q15233;Q92878	P06748;P09874;P19338;P34932;Q15233;Q92878	NPM1;PARP1;NCL;HSPA4;ACTB;TOP2B;NONO;RAD50	HSPA4;NCL;NONO;NPM1;PARP1;RAD50	obsolete transcription repressor activity;protein binding;DNA binding;regulation of binding;regulation of sequence-specific DNA binding transcription factor activity;neuron differentiation;nucleus;no GO term corresponding to 77.03.01.01.01	GO:0016564;GO:0005515;GO:0003677;GO:0051098;GO:0051090;GO:0030182;GO:0005634;GO:9999984
66	2838	AR coactivator complex	3	3	2	1	0.02822	0.002485	+	Methylosome		O14744;P54105;Q9BQA1	O14744;P54105	PRMT5;CLNS1A;WDR77	CLNS1A;PRMT5	obsolete transcription activator activity;protein hydroxylation;protein methylation;DNA binding;signaling;prostate gland development;nucleus	GO:0016563;GO:0018126;GO:0006479;GO:0003677;GO:0023052;GO:0030850;GO:0005634
66	825	JBP1-pICln complex	3	3	2	1	0.02822	0.002485	+	Methylosome		O14744;P14678;P54105	O14744;P54105	PRMT5;SNRPB;CLNS1A	CLNS1A;PRMT5	protein hydroxylation;protein methylation;protein complex assembly;cytoplasm	GO:0018126;GO:0006479;GO:0006461;GO:0005737
66	5363	\Actin-ribonucleoprotein complex (POLR2A, GTF2F1, HNRNPU)\\\""	3	3	2	1	0.02822	0.002485	+	TAF/GTF basic txn	PolII	P24928;P35269;Q00839	P24928;Q00839	POLR2A;GTF2F1;HNRNPU	HNRNPU;POLR2A	transcription, DNA-templated	GO:0006351
66	2918	Ku antigen-YY1-alphaMyHC promoter complex	3	3	2	1	0.001747	6.864e-06	+	TAF/GTF basic txn		P12956;P13010;P25490	P12956;P13010	XRCC6;XRCC5;YY1	XRCC5;XRCC6	obsolete transcription repressor activity;DNA binding;nucleus	GO:0016564;GO:0003677;GO:0005634
76	529	NuA4/Tip60 HAT complex	16	13	3	0.8125	3.826e-05	2.229e-05	+	NuA4/Tip60 complex	DNA damage	O95619;O96019;Q15014;Q96L91;Q9H0E9;Q9H2F5;Q9NPF5;Q9NV56;Q9NXR8;Q9UBU8;Q9Y230;Q9Y265;Q9Y4A5	O96019;Q9Y230;Q9Y265	GAS41;ACTL6A;MORF4L2;EP400;BRD8;EPC1;DMAP1;MRGBP;ING3;FWP006;RUVBL2;RUVBL1;PAF400	ACTL6A;RUVBL1;RUVBL2	phosphorus utilization;phosphate-containing compound metabolic process;chromosome organization;DNA repair;DNA topological change;protein acetylation;protein deacetylation;DNA binding;chromosome organization;nucleus	GO:0006794;GO:0006796;GO:0051276;GO:0006281;GO:0006265;GO:0006473;GO:0006476;GO:0003677;GO:0051276;GO:0005634
76	5615	Emerin complex 52	23	17	13	0.7391	2.054e-05	8.682e-10	+	nuclear envelope	intracellular signal transduction	O00148;O95777;P12277;P14866;P20700;P27348;P46940;P50402;P51858;P60709;P61978;P62258;Q00839;Q02539;Q07021;Q12906;Q9BZZ5	O00148;P14866;P20700;P27348;P46940;P50402;P51858;P61978;P62258;Q00839;Q07021;Q12906;Q9Y2U8	DDX39A;LSM8;CKB;HNRNPL;LMNB1;YWHAQ;IQGAP1;EMD;HDGF;ACTB;HNRNPK;YWHAE;HNRNPU;HIST1H1A;C1QBP;ILF3;API5	C1QBP;DDX39A;EMD;HDGF;HNRNPK;HNRNPL;HNRNPU;ILF3;IQGAP1;LMNB1;YWHAE;YWHAQ;LEMD3	RNA processing;intracellular signal transduction;nucleus	GO:0006396;GO:0035556;GO:0005634
78	87	Nup 107-160 subcomplex	9	8	2	0.8889	0.0004773	0.0002439	+	nuclear pore		P52948;P57740;Q12769;Q8NFH3;Q8NFH4;Q8WUM0;Q96EE3;Q9BW27	P52948;Q8WUM0	NUP98;NUP107;NUP120;NUP43;NUP37;NUP133;SEH1L;NUP75	NUP133;NUP98	protein transport;protein transporter activity;transport;nuclear transport;chromosome, centromeric region	GO:0015031;GO:0008565;GO:0006810;GO:0051169;GO:0000775
79	2721	HCF-1 complex	19	14	12	0.7368	0.0001236	2.22e-09	+	MLL complex		O15294;P07900;P08238;P11021;P11142;P34932;P51610;P61964;Q09028;Q13547;Q16576;Q92769;Q96ST3;Q9UBL3	P07900;P08238;P11021;P11142;P34932;P51610;P61964;Q09028;Q13547;Q92769;Q96ST3;Q9UBL3	OGT;HSP90AA1;HSP90AB1;HSPA5;HSPA8;HSPA4;HCFC1;WDR5;RBBP4;HDAC1;RBAP46;HDAC2;SIN3A;ASH2L	ASH2L;HCFC1;HDAC1;HDAC2;HSP90AA1;HSP90AB1;HSPA4;HSPA5;HSPA8;RBBP4;SIN3A;WDR5	DNA topological change;cytokinesis;barrier septum assembly;regulation of RNA biosynthetic process;regulation of transcription, DNA-templated;protein hydroxylation;protein methylation;cell morphogenesis;cell growth;chromosome organization;nucleus	GO:0006265;GO:0000910;GO:0000917;GO:2001141;GO:0006355;GO:0018126;GO:0006479;GO:0000902;GO:0016049;GO:0051276;GO:0005634
79	5380	TRBP containing complex	27	20	12	0.7407	3.439e-06	5.096e-09	+	RNA processing		P05386;P05387;P18077;P18124;P26373;P30050;P46778;P46779;P49207;P56537;P61313;P61353;P61513;P62424;P62906;P62913;P84098;Q9HCE1;Q9UHA3;Q9Y3U8	P05387;P18124;P26373;P30050;P46778;P46779;P49207;P62424;P62906;P62913;P84098;Q9Y3U8	RPLP1;RPLP2;RPL35A;RPL7;RPL13;RPL12;RPL21;RPL28;RPL34;EIF6;EC45;RPL27;RPL37A;RPL7A;RPL10A;RPL11;RPL19;MOV10;RSL24D1;RPL36	RPL10A;RPL11;RPL12;RPL13;RPL19;RPL21;RPL28;RPL34;RPL36;RPL7;RPL7A;RPLP2	RNA biosynthetic process;regulation of translation;RNA binding	GO:0032774;GO:0006417;GO:0003723
81	96	Anaphase-promoting complex	9	8	0	0.8889	0.0004773	0.0004773	+	Anaphase-promoting complex		P30260;Q13042;Q9H1A4;Q9UJX2;Q9UJX3;Q9UJX4;Q9UJX6;Q9UM13		ANAPC3;CDC16;ANAPC1;CDC23;ANAPC7;ANAPC5;ANAPC2;ANAPC10		mitotic cell cycle;regulation of cell cycle;protein ubiquitination;protein deubiquitination;protein binding;nucleus	GO:0000278;GO:0051726;GO:0016567;GO:0016579;GO:0005515;GO:0005634
82	1257	ALL-1 supercomplex	28	20	16	0.7143	8.619e-06	3.76e-11	+	MLL complex		O00422;O60264;O60341;O94776;O95983;P51531;P61964;P62826;Q09028;Q13547;Q15029;Q15291;Q16576;Q16594;Q8TAQ2;Q92769;Q92797;Q92922;Q96ST3;Q9P2I0	O00422;O60264;O60341;O94776;O95983;P61964;P62826;Q09028;Q12824;Q13547;Q15029;Q8TAQ2;Q92769;Q92797;Q92922;Q96ST3	SAP18;SMARCA5;KDM1A;MTA2;MBD3;SMARCA2;WDR5;RAN;RBBP4;HDAC1;EFTUD2;RBBP5;RBAP46;TAF2G;SMARCC2;HDAC2;SYMPK;SMARCC1;SIN3A;CPSF2	EFTUD2;HDAC1;HDAC2;KDM1A;MBD3;MTA2;RAN;RBBP4;SAP18;SIN3A;SMARCA5;SMARCC1;SMARCC2;SYMPK;WDR5;SMARCB1	DNA topological change;regulation of RNA biosynthetic process;regulation of transcription, DNA-templated;protein acetylation;protein deacetylation;protein hydroxylation;protein methylation;chromosome organization;nucleus	GO:0006265;GO:2001141;GO:0006355;GO:0006473;GO:0006476;GO:0018126;GO:0006479;GO:0051276;GO:0005634
83	2837	Profilin 1 complex	6	5	4	0.8333	0.01167	0.0001421	+	actin organization		P07737;P11142;P55072;P63261;Q00610	P07737;P11142;P63261;Q00610	PFN1;HSPA8;VCP;ACTG1;CLTC	ACTG1;CLTC;HSPA8;PFN1	protein complex assembly;endocytosis;actin cytoskeleton organization	GO:0006461;GO:0006897;GO:0030036
83	834	20S methylosome and RG-containing Sm protein complex	6	5	4	0.8333	0.01167	0.0001421	+	Methylosome		O14744;P14678;P54105;P62316;P62318	O14744;P54105;P62316;P62318	PRMT5;SNRPB;CLNS1A;SNRPD2;SNRPD3	CLNS1A;PRMT5;SNRPD2;SNRPD3	RNA splicing;protein hydroxylation;protein methylation;cytoplasm	GO:0008380;GO:0018126;GO:0006479;GO:0005737
83	886	MTA1 complex	6	5	4	0.8333	0.01167	0.0001421	+	NuRD		O95983;Q09028;Q13330;Q16576;Q92769	O95983;Q09028;Q13330;Q92769	MBD3;RBBP4;MTA1;RBAP46;HDAC2	HDAC2;MBD3;MTA1;RBBP4	DNA topological change;obsolete transcription repressor activity;protein acetylation;protein deacetylation;hormone-mediated signaling pathway;signaling;chromosome organization;nucleus	GO:0006265;GO:0016564;GO:0006473;GO:0006476;GO:0009755;GO:0023052;GO:0051276;GO:0005634
86	149	PBAF complex (Polybromo- and BAF containing complex)	12	9	8	0.75	0.00187	5.525e-07	+	SWI/SNF		O96019;P51532;P60709;P63261;Q68CP9;Q86U86;Q8TAQ2;Q92922;Q969G3	O96019;P51532;P63261;Q12824;Q86U86;Q8TAQ2;Q92922;Q969G3	ACTL6A;SMARCA4;ACTB;ACTG1;ARID2;PBRM1;SMARCC2;SMARCC1;SMARCE1	ACTG1;ACTL6A;PBRM1;SMARCA4;SMARCC1;SMARCC2;SMARCE1;SMARCB1	DNA topological change;obsolete transcription activator activity;DNA binding;hormone-mediated signaling pathway;signaling;chromosome organization;nucleus	GO:0006265;GO:0016563;GO:0003677;GO:0009755;GO:0023052;GO:0051276;GO:0005634
87	328	Ku antigen complex	2	2	2	1	0.09277	0.003101	+	DNA damage & repair		P12956;P13010	P12956;P13010	XRCC6;XRCC5	XRCC5;XRCC6	DNA repair;DNA binding;cellular response to DNA damage stimulus;nucleus	GO:0006281;GO:0003677;GO:0006974;GO:0005634
87	330	PSF-p54(nrb) complex	2	2	2	1	0.000727	2.965e-06	+	DNA damage & repair		P23246;Q15233	P23246;Q15233	SFPQ;NONO	NONO;SFPQ	DNA repair;protein binding;DNA binding;cellular response to DNA damage stimulus;nucleus	GO:0006281;GO:0005515;GO:0003677;GO:0006974;GO:0005634
87	72	R/M complex (RAD50-MRE11 complex)	2	2	2	1	0.09277	0.003101	+	DNA damage & repair		P49959;Q92878	P49959;Q92878	MRE11A;RAD50	MRE11A;RAD50	DNA catabolic process;DNA repair;DNA binding;cellular response to DNA damage stimulus;chromosome organization;nucleus	GO:0006308;GO:0006281;GO:0003677;GO:0006974;GO:0051276;GO:0005634
87	94	ATP-utilizing chromatin assembly and remodeling factor (hACF) complex	2	2	2	1	0.09277	0.003101	+	hACF		O60264;Q9NRL2	O60264;Q9NRL2	SMARCA5;BAZ1A	BAZ1A;SMARCA5	DNA topological change;regulation of RNA biosynthetic process;regulation of transcription, DNA-templated;chromosome organization;nucleus	GO:0006265;GO:2001141;GO:0006355;GO:0051276;GO:0005634
87	763	Y14-Magoh complex	2	2	2	1	0.09277	0.003101	+	RNA processing		P61326;Q9Y5S9	P61326;Q9Y5S9	MAGOH;RBM8A	MAGOH;RBM8A	mRNA splicing, via spliceosome;mRNA processing;RNA transport;RNA transmembrane transporter activity;nuclear transport;cytoplasm;nucleus	GO:0000398;GO:0006397;GO:0050658;GO:0051033;GO:0051169;GO:0005737;GO:0005634
87	1458	SNF2h-HDAC12 complex	2	2	2	1	0.09277	0.003101	+	SWI/SNF		O60264;Q92769	O60264;Q92769	SMARCA5;HDAC2	HDAC2;SMARCA5	regulation of DNA metabolic process;protein acetylation;protein deacetylation;chromosome organization	GO:0051052;GO:0006473;GO:0006476;GO:0051276
87	1097	EIF3 complex	13	10	7	0.7692	0.09277	0.003101	+	translation regulation		O00303;O15371;O75822;P55884;P60228;Q13347;Q14152;Q7L2H7;Q99613;Q9UBQ5	O15371;O75822;P55884;P60228;Q13347;Q14152;Q99613	EIF3F;EIF3D;EIF3J;EIF3B;EIF3E;EIF3I;EIF3A;EIF3M;EIF3C;ARG134	EIF3A;EIF3B;EIF3C;EIF3D;EIF3E;EIF3I;EIF3J	translational initiation	GO:0006413
94	1166	p400-associated complex	7	6	3	0.8571	0.004094	0.0004903	+	p400 complex		O96019;P60709;Q96L91;Q9Y230;Q9Y265;Q9Y4A5	O96019;Q9Y230;Q9Y265	ACTL6A;ACTB;EP400;RUVBL2;RUVBL1;PAF400	ACTL6A;RUVBL1;RUVBL2	phosphorus utilization;phosphate-containing compound metabolic process;chromosome organization;DNA topological change;protein binding;chromosome organization;nucleus	GO:0006794;GO:0006796;GO:0051276;GO:0006265;GO:0005515;GO:0051276;GO:0005634
95	164	Cohesin-SA1 complex	4	4	1	1	0.008576	0.004757	+	cohesin complex	chromosome organization	O60216;Q14683;Q8WVM7;Q9UQE7	Q9UQE7	RAD21;DXS423E;STAG1;SMC3	SMC3	M phase;mitotic nuclear division;chromosome segregation;DNA binding;chromosome organization;chromosome	GO:0000279;GO:0007067;GO:0007059;GO:0003677;GO:0051276;GO:0005694
95	163	Cohesin-SA2 complex	4	4	1	1	0.008576	0.004757	+	cohesin complex	chromosome organization	O60216;Q14683;Q8N3U4;Q9UQE7	Q9UQE7	RAD21;DXS423E;STAG2;SMC3	SMC3	M phase;mitotic nuclear division;chromosome segregation;DNA binding;chromosome organization;chromosome	GO:0000279;GO:0007067;GO:0007059;GO:0003677;GO:0051276;GO:0005694
97	15	NCOR complex	19	13	11	0.6842	0.0006984	8.836e-08	+	CoREST/NCOR/SMRT		O15379;O75376;Q92828;Q9BZK7;P51532;Q13263;Q15393;Q15459;Q8TAQ2;Q92922;Q13547;Q92769;Q96ST3	Q9BZK7;P51532;Q12824;Q13263;Q15393;Q15459;Q8TAQ2;Q92922;Q13547;Q92769;Q96ST3	HDAC3;NCOR1;SMARCA4;TRIM28;HDAC1;SF3B3;SF3A1;SMARCC2;HDAC2;CORO2A;SMARCC1;SIN3A;TBL1XR1	HDAC1;HDAC2;SF3A1;SF3B3;SIN3A;SMARCA4;SMARCC1;SMARCC2;TBL1XR1;TRIM28;SMARCB1	DNA topological change;obsolete transcription repressor activity;protein acetylation;protein deacetylation;chromosome organization;nucleus	GO:0006265;GO:0016564;GO:0006473;GO:0006476;GO:0051276;GO:0005634
98	1227	H2AX complex II	10	7	8	0.7	0.01148	4.366e-07	+	DNA damage & repair		P06748;P11021;P16104;P16989;P27797;P62805;Q96EY7	P06748;P11021;P16104;P16989;P27797;P62805;Q8N257;Q96EY7	NPM1;HSPA5;H2AFX;YBX3;CALR;HIST1H4A;PTCD3	CALR;H2AFX;HIST1H4A;HSPA5;NPM1;PTCD3;YBX3;HIST3H2BB	DNA repair;DNA topological change;cell cycle checkpoint;DNA-templated transcription, elongation;cellular response to DNA damage stimulus;chromosome organization;nucleus	GO:0006281;GO:0006265;GO:0000075;GO:0006354;GO:0006974;GO:0051276;GO:0005634
99	1308	PABPC1-HSPA8-HNRPD-EIF4G1 complex	5	4	4	0.8	0.03246	0.0001539	+	RNA processing		P11142;P11940;Q04637;Q14103	P11142;P11940;Q04637;Q14103	HSPA8;PABPC1;EIF4G1;HNRNPD	EIF4G1;HNRNPD;HSPA8;PABPC1	RNA catabolic process	GO:0006401
99	1167	Paf complex	5	4	4	0.8	0.03246	0.0001539	+	Transcription elongation	Transcription elongationPaf complex	Q6P1J9;Q6PD62;Q8N7H5;Q8WVC0	Q6P1J9;Q6PD62;Q8N7H5;Q8WVC0	CDC73;CTR9;PAF1;LEO1	CDC73;CTR9;LEO1;PAF1	transcription, DNA-templated;nucleus	GO:0006351;GO:0005634
99	5179	NCOA6-DNA-PK-Ku-PARP1 complex	5	4	4	0.8	0.03246	0.0001539	+	TRBP DNAPK complex		P09874;P12956;P13010;P78527	P09874;P12956;P13010;P78527	PARP1;XRCC6;XRCC5;PRKDC	PARP1;PRKDC;XRCC5;XRCC6	DNA repair;nucleus	GO:0006281;GO:0005634
102	789	Exosome	11	9	1	0.8182	0.0006406	0.0005715	+	Exosome		Q01780;Q06265;Q13868;Q15024;Q5RKV6;Q96B26;Q9NQT4;Q9NQT5;Q9Y3B2	Q01780	EXOSC10;EXOSC9;EXOSC2;EXOSC7;EXOSC6;EXOSC8;EXOSC5;EXOSC3;EXOSC1	EXOSC10	RNA catabolic process;RNA binding;nucleus	GO:0006401;GO:0003723;GO:0005634
102	284	CRSP complex	11	9	1	0.8182	0.0006406	0.0005715	+	Mediator		O43513;O60244;O75448;O95402;Q13503;Q15648;Q71SY5;Q96RN5;Q9NVC6	Q13503	MED7;MED14;MED24;MED26;MED21;MED1;MED25;MED15;ARC77	MED21	obsolete transcription activator activity;protein binding;chromosome	GO:0016563;GO:0005515;GO:0005694
104	1226	H2AX complex I	7	5	6	0.7143	0.0002808	8.464e-07	+	DNA damage & repair		P06748;P09874;P11021;P16104;P27797	P06748;P09874;P11021;P16104;P27797;Q8N257	NPM1;PARP1;HSPA5;H2AFX;CALR	CALR;H2AFX;HSPA5;NPM1;PARP1;HIST3H2BB	DNA repair;DNA topological change;cell cycle checkpoint;DNA-templated transcription, elongation;cellular response to DNA damage stimulus;chromosome organization;nucleus	GO:0006281;GO:0006265;GO:0000075;GO:0006354;GO:0006974;GO:0051276;GO:0005634
104	5614	Emerin complex 32	22	15	10	0.6818	0.03063	6.627e-06	+	nuclear envelope		O00422;O15379;P20700;P50402;P60709;Q13263;Q13547;Q13813;Q14839;Q8TAQ2;Q92922;Q9BZK7;Q9C005;Q9NPJ6;Q9UKL0	O00422;P20700;P50402;Q12824;Q13263;Q13547;Q8TAQ2;Q92922;Q9BZK7;Q9C005	SAP18;HDAC3;LMNB1;EMD;ACTB;TRIM28;HDAC1;SPTAN1;CHD4;SMARCC2;SMARCC1;TBL1XR1;DPY30;MED4;KIAA0071	DPY30;EMD;HDAC1;LMNB1;SAP18;SMARCC1;SMARCC2;TBL1XR1;TRIM28;SMARCB1	DNA topological change;chromosome organization;nucleus	GO:0006265;GO:0051276;GO:0005634
106	1768	CPSF6-EWSR1-ITCH-NUDT21-POLR2A-UBAP2L complex	6	5	3	0.8333	0.01167	0.0009207	+	cleavage and polyadenylation		O43809;P24928;Q01844;Q14157;Q16630	P24928;Q01844;Q14157	NUDT21;POLR2A;EWSR1;UBAP2L;CPSF6	EWSR1;POLR2A;UBAP2L	transcription, DNA-templated;actin cytoskeleton organization;chromosome organization	GO:0006351;GO:0030036;GO:0051276
106	5608	Emerin architectural complex	6	5	3	0.8333	0.01167	0.0009207	+	nuclear envelope		P02545;P20700;P50402;P60709;Q13813	P02545;P20700;P50402	LMNA;LMNB1;EMD;ACTB;SPTAN1	EMD;LMNA;LMNB1	nucleus organization;nucleus	GO:0006997;GO:0005634
108	2775	MDC1-p53BP1-SMC1 complex	3	3	1	1	0.02822	0.01283	+	DNA damage & repair		Q12888;Q14676;Q14683	Q12888	TP53BP1;MDC1;DXS423E	TP53BP1	DNA repair;cell cycle checkpoint;DNA binding;nucleus	GO:0006281;GO:0000075;GO:0003677;GO:0005634
108	1134	ATR-HDAC2-CHD4 complex	3	3	1	1	0.02822	0.01283	+	NuRD		Q13535;Q14839;Q92769	Q92769	ATR;CHD4;HDAC2	HDAC2	DNA topological change;cell cycle checkpoint;protein acetylation;protein deacetylation;cellular response to DNA damage stimulus;chromosome organization;nucleus	GO:0006265;GO:0000075;GO:0006473;GO:0006476;GO:0006974;GO:0051276;GO:0005634
108	2603	\Transcription elongation factor complex (SUPT5H, CDK9, CCNT1)\\\""	3	3	1	1	0.02822	0.01283	+	Transcription elongation		O00267;O60563;P50750	O00267	SUPT5H;CCNT1;CDK9	SUPT5H	phosphorus utilization;phosphate-containing compound metabolic process;DNA-templated transcription, elongation;obsolete transcription activator activity;cellular protein modification process;positive regulation of catalytic activity;enzyme activator activity;nucleus	GO:0006794;GO:0006796;GO:0006354;GO:0016563;GO:0006464;GO:0043085;GO:0008047;GO:0005634
111	441	TFTC-type histone acetyl transferase complex	11	9	0	0.8182	0.0006406	0.0006406	+	Mediator		O60244;O75448;Q15648;Q92830;Q93074;Q9NVC6;Q9UHV7;Q9Y2X0;Q9Y4A5		MED14;MED24;MED1;KAT2A;MED12;ARC77;MED13;MED16;PAF400		DNA topological change;regulation of RNA biosynthetic process;regulation of transcription, DNA-templated;protein acetylation;protein deacetylation;binding;signaling;chromosome organization;nucleus	GO:0006265;GO:2001141;GO:0006355;GO:0006473;GO:0006476;GO:0005488;GO:0023052;GO:0051276;GO:0005634
112	799	DMAP1-associated complex	10	8	3	0.8	0.001747	0.000474	+	NuA4/Tip60 complex		O96019;Q96L91;Q9H0E9;Q9H2F5;Q9NPF5;Q9Y230;Q9Y265;Q9Y4A5	O96019;Q9Y230;Q9Y265	ACTL6A;EP400;BRD8;EPC1;DMAP1;RUVBL2;RUVBL1;PAF400	ACTL6A;RUVBL1;RUVBL2	phosphorus utilization;phosphate-containing compound metabolic process;chromosome organization;DNA repair;DNA topological change;chromosome organization;nucleus	GO:0006794;GO:0006796;GO:0051276;GO:0006281;GO:0006265;GO:0051276;GO:0005634
113	2852	Brg1-based SWI/SNF chromatin remodeling complex	4	3	4	0.75	0.08714	9.67e-05	+	SwI/SNF		O96019;Q8TAQ2;Q92922	O96019;Q12824;Q8TAQ2;Q92922	ACTL6A;SMARCC2;SMARCC1	ACTL6A;SMARCC1;SMARCC2;SMARCB1	DNA topological change;mitotic cell cycle;regulation of cell cycle;regulation of RNA biosynthetic process;regulation of transcription, DNA-templated	GO:0006265;GO:0000278;GO:0051726;GO:2001141;GO:0006355
114	714	BRM-SIN3A complex	15	10	10	0.6667	0.004049	1.946e-07	+	swI/SNF	sin3 complex	O14744;O96019;P51531;Q09028;Q13547;Q8TAQ2;Q92769;Q92922;Q969G3;Q96ST3	O14744;O96019;Q09028;Q12824;Q13547;Q8TAQ2;Q92769;Q92922;Q969G3;Q96ST3	PRMT5;ACTL6A;SMARCA2;RBBP4;HDAC1;SMARCC2;HDAC2;SMARCC1;SMARCE1;SIN3A	ACTL6A;HDAC1;HDAC2;PRMT5;RBBP4;SIN3A;SMARCC1;SMARCC2;SMARCE1;SMARCB1	DNA topological change;obsolete transcription repressor activity;DNA binding;chromosome organization;nucleus	GO:0006265;GO:0016564;GO:0003677;GO:0051276;GO:0005634
115	1189	DNA double-strand break end-joining complex	7	5	5	0.7143	0.03063	9.353e-05	+	DNA damage & repair		O60934;P12956;P13010;P49959;Q92878	P12956;P13010;P49959;Q13426;Q92878	NBN;XRCC6;XRCC5;MRE11A;RAD50	MRE11A;RAD50;XRCC5;XRCC6;XRCC4	DNA repair;DNA binding;cellular response to DNA damage stimulus;nucleus	GO:0006281;GO:0003677;GO:0006974;GO:0005634
116	1171	c-MYC-ATPase-helicase complex	5	4	3	0.8	0.03246	0.001478	+	c-MYC-ATPase-helicase complex		O96019;Q9Y230;Q9Y265;Q9Y4A5	O96019;Q9Y230;Q9Y265	ACTL6A;RUVBL2;RUVBL1;PAF400	ACTL6A;RUVBL1;RUVBL2	chromosome organization;DNA topological change;regulation of RNA biosynthetic process;regulation of transcription, DNA-templated;protein acetylation;protein deacetylation;DNA binding;chromosome organization;nucleus	GO:0051276;GO:0006265;GO:2001141;GO:0006355;GO:0006473;GO:0006476;GO:0003677;GO:0051276;GO:0005634
116	525	TIP60 histone acetylase complex	5	4	3	0.8	0.03246	0.001478	+	NuA4/Tip60 complex		O96019;Q9Y230;Q9Y265;Q9Y4A5	O96019;Q9Y230;Q9Y265	ACTL6A;RUVBL2;RUVBL1;PAF400	ACTL6A;RUVBL1;RUVBL2	chromosome organization;DNA repair;DNA topological change;protein acetylation;protein deacetylation;DNA binding;apoptotic process;chromosome organization;nucleus	GO:0051276;GO:0006281;GO:0006265;GO:0006473;GO:0006476;GO:0003677;GO:0006915;GO:0051276;GO:0005634
116	41	Mi-2/NuRD-MTA2 complex	5	4	3	0.8	0.03246	0.001478	+	NuRD		O94776;O95983;Q13547;Q9BTC8	O94776;O95983;Q13547	MTA2;MBD3;HDAC1;MTA3	HDAC1;MBD3;MTA2	DNA topological change;obsolete transcription repressor activity;protein acetylation;protein deacetylation;chromosome organization;B cell differentiation;nucleus	GO:0006265;GO:0016564;GO:0006473;GO:0006476;GO:0051276;GO:0030183;GO:0005634
116	634	XFIM complex	5	4	3	0.8	0.03246	0.001478	+	XFIM complex		O60341;P78347;Q13547;Q92769	O60341;Q13547;Q92769	KDM1A;GTF2I;HDAC1;HDAC2	HDAC1;HDAC2;KDM1A	DNA topological change;obsolete transcription repressor activity;RNA biosynthetic process;protein acetylation;protein deacetylation;chromosome organization;nucleus	GO:0006265;GO:0016564;GO:0032774;GO:0006473;GO:0006476;GO:0051276;GO:0005634
120	1150	Histone H3.3 complex	9	7	3	0.7778	0.004667	0.001016	+	Histone H3.3 complex		O14929;P49321;P54198;P62805;P84243;Q09028;Q8TEX9	P49321;P62805;Q09028	HAT1;NASP;HIRA;HIST1H4A;H3F3A;RBBP4;IPO4	HIST1H4A;NASP;RBBP4	protein complex assembly;nucleus	GO:0006461;GO:0005634
120	5609	Emerin regulatory complex	9	7	3	0.7778	0.004667	0.001016	+	nuclear envelope		O15379;O75531;P50402;P60709;Q02539;Q13547;Q8WWI1	O75531;P50402;Q13547	HDAC3;BANF1;EMD;ACTB;HIST1H1A;HDAC1;LMO7	BANF1;EMD;HDAC1	DNA topological change;regulation of RNA biosynthetic process;regulation of transcription, DNA-templated;chromosome organization;nucleus	GO:0006265;GO:2001141;GO:0006355;GO:0051276;GO:0005634
122	910	CRSP-Mediator 2 complex	10	8	0	0.8	0.001747	0.001747	+	Mediator		O43513;O60244;O75448;Q96RN5;Q9BUE0;Q9NPJ6;Q9NVC6;Q9Y2X0		MED7;MED14;MED24;MED15;MED18;MED4;ARC77;MED16		obsolete transcription activator activity;regulation of binding;protein binding;regulation of sequence-specific DNA binding transcription factor activity;nucleus	GO:0016563;GO:0051098;GO:0005515;GO:0051090;GO:0005634
122	867	TRAP-SMCC mediator complex	10	8	0	0.8	0.001747	0.001747	+	Mediator		Q15528;Q15648;Q71SY5;Q96G25;Q9BUE0;Q9NPJ6;Q9NVC6;Q9NX70		MED22;MED1;MED25;MED8;MED18;MED4;ARC77;MED29		obsolete transcription activator activity;protein binding;regulation of binding;regulation of sequence-specific DNA binding transcription factor activity;nucleus	GO:0016563;GO:0005515;GO:0051098;GO:0051090;GO:0005634
124	2217	MDC1-MRN-ATM-FANCD2 complex	6	5	2	0.8333	0.01167	0.003535	+	DNA damage & repair		O60934;P49959;Q14676;Q92878;Q9BXW9	P49959;Q92878	NBN;MRE11A;MDC1;RAD50;FANCD2	MRE11A;RAD50	DNA repair;cell cycle checkpoint;DNA binding;cellular response to DNA damage stimulus;nucleus	GO:0006281;GO:0000075;GO:0003677;GO:0006974;GO:0005634
124	5251	Ku-ORC complex	6	5	2	0.8333	0.01167	0.003535	+	DNA replication		O43929;P12956;P13010;Q9UBD5;Q9Y5N6	P12956;P13010	ORC4;XRCC6;XRCC5;ORC3;ORC6	XRCC5;XRCC6	pre-replicative complex assembly involved in nuclear cell cycle DNA replication;DNA replication origin binding;DNA binding;ATP binding;chromosome	GO:0006267;GO:0003688;GO:0003677;GO:0005524;GO:0005694
124	2797	PCNA-CHL12-RFC2-5 complex	6	5	2	0.8333	0.01167	0.003535	+	DNA replication		P12004;P35249;P35250;P40937;P40938	P35249;P40938	PCNA;RFC4;RFC2;RFC5;RFC3	RFC3;RFC4	DNA replication;nucleus	GO:0006260;GO:0005634
124	2599	POLR2A-CCNT1-CDK9-NCL-LEM6-CPSF2 complex	6	5	2	0.8333	0.01167	0.003535	+	Transcription elongation		O60563;P19338;P24928;P50750;Q9P2I0	P19338;P24928	CCNT1;NCL;POLR2A;CDK9;CPSF2	NCL;POLR2A	regulation of RNA biosynthetic process;regulation of transcription, DNA-templated;mRNA splicing, via spliceosome;mRNA processing;protein phosphorylation;protein dephosphorylation;protein autophosphorylation;nucleic acid binding;cellular protein modification process;regulation of biological process;nucleus	GO:2001141;GO:0006355;GO:0000398;GO:0006397;GO:0006468;GO:0006470;GO:0046777;GO:0003676;GO:0006464;GO:0050789;GO:0005634
128	5361	\Cell division cycle complex (CDC27, CDC16, ANAPC7)\\\""	3	3	0	1	0.02822	0.02822	+	Anaphase-promoting complex		P30260;Q13042;Q9UJX3		ANAPC3;CDC16;ANAPC7		mitotic cell cycle	GO:0000278
128	3262	SCAMP1-SCAMP2-SCAMP3 complex	3	3	0	1	0.02822	0.02822	+	Golgi vesicle transport		O14828;O15126;O15127		SCAMP3;SCAMP1;SCAMP2		protein transport;protein transporter activity;post-Golgi vesicle-mediated transport	GO:0015031;GO:0008565;GO:0006892
128	5451	MED18-MED20-MED29 mediator subcomplex	3	3	0	1	0.02822	0.02822	+	Mediator		Q9BUE0;Q9H944;Q9NX70		MED18;MED20;MED29		obsolete transcription activator activity;protein binding;regulation of binding;regulation of sequence-specific DNA binding transcription factor activity;nucleus	GO:0016563;GO:0005515;GO:0051098;GO:0051090;GO:0005634
128	815	MRIP-MBS-RHOA complex	3	3	0	1	0.02822	0.02822	+	myosine phosphatase complex		O14974;P61586;Q6WCQ1		PPP1R12A;RHOA;MPRIP		protein complex assembly;protein binding;enzyme regulator activity;regulation of catalytic activity	GO:0006461;GO:0005515;GO:0030234;GO:0050790
132	713	BRG1-SIN3A complex	14	9	10	0.6429	0.009104	1.742e-07	+	SWI/SNF	sin3 complex	O14744;O96019;P51532;Q09028;Q8TAQ2;Q92769;Q92922;Q969G3;Q96ST3	O14744;O96019;P51532;Q09028;Q12824;Q8TAQ2;Q92769;Q92922;Q969G3;Q96ST3	PRMT5;ACTL6A;SMARCA4;RBBP4;SMARCC2;HDAC2;SMARCC1;SMARCE1;SIN3A	ACTL6A;HDAC2;PRMT5;RBBP4;SIN3A;SMARCA4;SMARCC1;SMARCC2;SMARCE1;SMARCB1	DNA topological change;obsolete transcription repressor activity;DNA binding;chromosome organization;nucleus	GO:0006265;GO:0016564;GO:0003677;GO:0051276;GO:0005634
133	86	NUMAC complex (nucleosomal methylation activator complex)	10	7	5	0.7	0.01148	0.0002593	+	NUMAC complex		P51532;P60709;Q86X55;Q8TAQ2;Q92922;Q969G3;Q96KG9	P51532;Q12824;Q8TAQ2;Q92922;Q969G3	SMARCA4;ACTB;CARM1;SMARCC2;SMARCC1;SMARCE1;SCYL1	SMARCA4;SMARCC1;SMARCC2;SMARCE1;SMARCB1	DNA topological change;obsolete transcription activator activity;protein hydroxylation;protein methylation;DNA binding;hormone-mediated signaling pathway;signaling;chromosome organization;nucleus	GO:0006265;GO:0016563;GO:0018126;GO:0006479;GO:0003677;GO:0009755;GO:0023052;GO:0051276;GO:0005634
134	5241	SMC1-SMC3 complex	2	2	1	1	0.09277	0.03085	+	chromosome organization		Q14683;Q9UQE7	Q9UQE7	DXS423E;SMC3	SMC3	M phase;mitotic nuclear division;nucleus	GO:0000279;GO:0007067;GO:0005634
134	1133	ATR-HDAC2 complex	2	2	1	1	0.09277	0.03085	+	chromosome organization		Q13535;Q92769	Q92769	ATR;HDAC2	HDAC2	DNA topological change;protein acetylation;protein deacetylation;chromosome organization	GO:0006265;GO:0006473;GO:0006476;GO:0051276
134	624	LSD1-CoREST complex	2	2	1	1	0.09277	0.03085	+	CoREST/NCOR/SMRT		O60341;Q9UKL0	O60341	KDM1A;KIAA0071	KDM1A	DNA topological change;obsolete transcription repressor activity;protein hydroxylation;protein methylation;chromosome organization;nucleus	GO:0006265;GO:0016564;GO:0018126;GO:0006479;GO:0051276;GO:0005634
134	2223	BLM-TOP3A complex	2	2	1	1	0.09277	0.03085	+	DNA damage & repair		P54132;Q13472	Q13472	BLM;TOP3A	TOP3A	chromosome organization;nucleus	GO:0051276;GO:0005634
134	1175	TRRAP-BAF53-HAT complex	2	2	1	1	0.09277	0.03085	+	Nu4A/Tip60 complex		O96019;Q9Y4A5	O96019	ACTL6A;PAF400	ACTL6A	DNA topological change;regulation of RNA biosynthetic process;regulation of transcription, DNA-templated;protein acetylation;protein deacetylation;chromosome organization;nucleus	GO:0006265;GO:2001141;GO:0006355;GO:0006473;GO:0006476;GO:0051276;GO:0005634
134	3080	ILF3-XPO5 complex	2	2	1	1	0.09277	0.03085	+	nuclear transport		Q12906;Q9HAV4	Q12906	ILF3;XPO5	ILF3	RNA processing;RNA binding;RNA transport;RNA transmembrane transporter activity;nucleus	GO:0006396;GO:0003723;GO:0050658;GO:0051033;GO:0005634
134	1543	PPP2CA-PPP2R1A complex	2	2	1	1	0.09277	0.03085	+	PP2A complex		P30153;P67775	P30153	PPP2R1A;PPP2CA	PPP2R1A	enzyme regulator activity;regulation of catalytic activity	GO:0030234;GO:0050790
134	30	PA28 complex	2	2	1	1	0.09277	0.03085	+	proteasome		Q06323;Q9UL46	Q06323	PSME1;PSME2	PSME1	proteasome-mediated ubiquitin-dependent protein catabolic process;ubiquitin-dependent protein catabolic process;regulation of binding;protein binding;peptidase activator activity;cytoplasm	GO:0043161;GO:0006511;GO:0051098;GO:0005515;GO:0016504;GO:0005737
134	6073	SRp30c-SRp55 complex	2	2	1	1	0.09277	0.03085	+	splicing		Q13242;Q13247	Q13247	SRSF9;SRSF6	SRSF6	regulation of RNA splicing;regulation of mRNA splicing, via spliceosome	GO:0043484;GO:0048024
134	405	Glucosidase 2	2	2	1	1	0.09277	0.03085	+			P14314;Q14697	P14314	PRKCSH;GANAB	PRKCSH	intracellular protein transport;protein targeting;protein transport;cellular protein modification process;protein binding;endoplasmic reticulum	GO:0006886;GO:0006605;GO:0015031;GO:0006464;GO:0005515;GO:0005783
145	596	SIN3-HDAC-SAP30-ARID4 complex	7	5	4	0.7143	0.03063	0.000745	+	sin3 complex		Q09028;Q13547;Q16576;Q92769;Q96ST3	Q09028;Q13547;Q92769;Q96ST3	RBBP4;HDAC1;RBAP46;HDAC2;SIN3A	HDAC1;HDAC2;RBBP4;SIN3A	DNA topological change;cell cycle arrest;obsolete transcription repressor activity;protein acetylation;protein deacetylation;chromosome organization;nucleus	GO:0006265;GO:0007050;GO:0016564;GO:0006473;GO:0006476;GO:0051276;GO:0005634
145	570	p300-CBP-p270 complex	7	5	4	0.7143	0.03063	0.000745	+	SwI/SNF		P51532;Q09472;Q8TAQ2;Q92793;Q92922	P51532;Q12824;Q8TAQ2;Q92922	SMARCA4;EP300;SMARCC2;CREBBP;SMARCC1	SMARCA4;SMARCC1;SMARCC2;SMARCB1	DNA topological change;obsolete transcription activator activity;protein acetylation;protein deacetylation;DNA binding;chromosome organization;chromosome	GO:0006265;GO:0016563;GO:0006473;GO:0006476;GO:0003677;GO:0051276;GO:0005694
145	2766	TERF2-RAP1 complex	7	5	4	0.7143	0.03063	0.000745	+	Telosome complex		P12956;P13010;P49959;Q92878;Q9NYB0	P12956;P13010;P49959;Q92878	XRCC6;XRCC5;MRE11A;RAD50;TERF2IP	MRE11A;RAD50;XRCC5;XRCC6	DNA binding;cellular response to DNA damage stimulus;chromosome organization;nucleus	GO:0003677;GO:0006974;GO:0051276;GO:0005634
148	5432	Sororin-cohesin complex	6	5	1	0.8333	0.01167	0.008207	+	cohesin complex		O60216;Q14683;Q29RF7;Q9NTI5;Q9UQE7	Q9UQE7	RAD21;DXS423E;PDS5A;PDS5B;SMC3	SMC3	mitotic cell cycle;chromosome segregation;nucleus	GO:0000278;GO:0007059;GO:0005634
149	247	RalBP1-CCNB1-AP2A-NUMB-EPN1 complex	6	5	0	0.8333	0.01167	0.01167	+	RalBP1-CCNB1-AP2A-NUMB-EPN1 complex		O94973;O95782;P14635;P49757;Q9Y6I3		AP2A2;AP2A1;CCNB1;NUMB;EPN1		mitotic cell cycle;endocytosis;nucleus	GO:0000278;GO:0006897;GO:0005634
149	1113	5S-DNA-TFIIIA-TFIIIC2 subcomplex	6	5	0	0.8333	0.01167	0.01167	+	TAF/GTF basic txn		Q12789;Q8WUA4;Q9UKN8;Q9Y5Q8;Q9Y5Q9		GTF3C1;GTF3C2;GTF3C4;CDABP0017;GTF3C3		regulation of RNA biosynthetic process;regulation of transcription, DNA-templated;DNA binding;nucleus	GO:2001141;GO:0006355;GO:0003677;GO:0005634
151	739	SIN3-ING1b complex	16	10	10	0.625	0.007878	8.459e-07	+	sin3 complex		O00422;O96019;P51532;Q09028;Q13547;Q16576;Q8TAQ2;Q92769;Q92922;Q96ST3	O00422;O96019;P51532;Q09028;Q12824;Q13547;Q8TAQ2;Q92769;Q92922;Q96ST3	SAP18;ACTL6A;SMARCA4;RBBP4;HDAC1;RBAP46;SMARCC2;HDAC2;SMARCC1;SIN3A	ACTL6A;HDAC1;HDAC2;RBBP4;SAP18;SIN3A;SMARCA4;SMARCC1;SMARCC2;SMARCB1	DNA topological change;obsolete transcription repressor activity;protein acetylation;protein deacetylation;protein binding;regulation of sequence-specific DNA binding transcription factor activity;chromosome organization;nucleus	GO:0006265;GO:0016564;GO:0006473;GO:0006476;GO:0005515;GO:0051090;GO:0051276;GO:0005634
152	4158	HSP90-FKBP38-CAM-Ca(2+) complex	4	3	3	0.75	0.08714	0.001834	+	cadherin catenin complex		P07900;P08238;P62158	P07900;P08238;Q14318	HSP90AA1;HSP90AB1;CALM1	HSP90AA1;HSP90AB1;FKBP8	regulation of programmed cell death	GO:0043067
152	2589	PGC-1-SRp40-SRp55-SRp75 complex	4	3	3	0.75	0.08714	0.001834	+	PGC1 PolII complex		Q08170;Q13243;Q13247	Q08170;Q13243;Q13247	SRSF4;SRSF5;SRSF6	SRSF4;SRSF5;SRSF6	regulation of RNA biosynthetic process;regulation of transcription, DNA-templated;mRNA splicing, via spliceosome;mRNA processing;nucleic acid binding;nucleus	GO:2001141;GO:0006355;GO:0000398;GO:0006397;GO:0003676;GO:0005634
152	749	MeCP2-SIN3A-HDAC complex	4	3	3	0.75	0.08714	0.001834	+	sin3 complex		Q13547;Q92769;Q96ST3	Q13547;Q92769;Q96ST3	HDAC1;HDAC2;SIN3A	HDAC1;HDAC2;SIN3A	DNA topological change;obsolete transcription repressor activity;RNA biosynthetic process;protein acetylation;protein deacetylation;DNA binding;embryo development ending in birth or egg hatching;chromosome organization;nucleus	GO:0006265;GO:0016564;GO:0032774;GO:0006473;GO:0006476;GO:0003677;GO:0009792;GO:0051276;GO:0005634
152	5235	WRN-Ku70-Ku80-PARP1 complex	4	3	3	0.75	0.08714	0.001834	+	WRN-Ku70-Ku80-PARP1 complex		P09874;P12956;P13010	P09874;P12956;P13010	PARP1;XRCC6;XRCC5	PARP1;XRCC5;XRCC6	DNA binding;cellular response to DNA damage stimulus;nucleus	GO:0003677;GO:0006974;GO:0005634
156	433	BASC complex (BRCA1-associated genome surveillance complex)	12	8	6	0.6667	0.01036	0.0001285	+	DNA damage & repair	DNA damage	O60934;P35249;P35250;P35251;P49959;P52701;P54132;Q92878	P35249;P35251;P43246;P49959;P52701;Q92878	NBN;RFC4;RFC2;RFC1;MRE11A;MSH6;BLM;RAD50	MRE11A;MSH6;RAD50;RFC1;RFC4;MSH2	DNA repair;cellular response to DNA damage stimulus;nucleus	GO:0006281;GO:0006974;GO:0005634
157	835	6S methyltransferase and RG-containing Sm proteins complex	8	6	3	0.75	0.01215	0.002024	+	Methylosome	splicing	P14678;P54105;P62304;P62306;P62316;P62318	P54105;P62316;P62318	SNRPB;CLNS1A;SNRPE;SNRPF;SNRPD2;SNRPD3	CLNS1A;SNRPD2;SNRPD3	RNA splicing;cytoplasm	GO:0008380;GO:0005737
158	1155	Integrator complex	14	10	1	0.7143	0.001852	0.001743	+	Integrator complex	splicing	P24928;Q68E01;Q75QN2;Q96CB8;Q96HW7;Q9H0H0;Q9NV88;Q9NVH2;Q9NVR2;Q9UL03	P24928	POLR2A;INTS3;INTS8;INTS12;INTS4;INTS2;INTS9;INTS7;INTS10;INTS6	POLR2A	transcription, DNA-templated;RNA processing;nucleus	GO:0006351;GO:0006396;GO:0005634
159	1767	CPSF6-ITCH-NUDT21-POLR2A complex	5	4	2	0.8	0.03246	0.007407	+	cleavage and polyadenylation		O43809;P24928;Q14157;Q16630	P24928;Q14157	NUDT21;POLR2A;UBAP2L;CPSF6	POLR2A;UBAP2L	transcription, DNA-templated;actin cytoskeleton organization;chromosome organization	GO:0006351;GO:0030036;GO:0051276
159	2202	CHL12-RFC2-5 complex	5	4	2	0.8	0.03246	0.007407	+	DNA replication		P35249;P35250;P40937;P40938	P35249;P40938	RFC4;RFC2;RFC5;RFC3	RFC3;RFC4	DNA replication;nucleus	GO:0006260;GO:0005634
159	5234	IKBKB-CDC37-KIAA1967-HSP90AB1-HSP90AA1 complex	5	4	2	0.8	0.03246	0.007407	+	NFkB signaling		P07900;P08238;Q16543;Q8N163	P07900;P08238	HSP90AA1;HSP90AB1;CDC37;KIAA1967	HSP90AA1;HSP90AB1	I-kappaB kinase/NF-kappaB signaling	GO:0007249
159	585	Mi2/NuRD-BCL6-MTA3 complex	5	4	2	0.8	0.03246	0.007407	+	NuRD		O95983;Q13547;Q14839;Q9BTC8	O95983;Q13547	MBD3;HDAC1;CHD4;MTA3	HDAC1;MBD3	DNA topological change;obsolete transcription repressor activity;protein acetylation;protein deacetylation;chromosome organization;B cell differentiation;nucleus	GO:0006265;GO:0016564;GO:0006473;GO:0006476;GO:0051276;GO:0030183;GO:0005634
159	5876	PPP2R1A-PPP2R1B-PPP2CA-PPME1-EIF4A1 complex	5	4	2	0.8	0.03246	0.007407	+	PP2A complex		P30153;P30154;P60842;P67775	P30153;P60842	PPP2R1A;PPP2R1B;EIF4A1;PPP2CA	EIF4A1;PPP2R1A	protein phosphorylation;protein dephosphorylation;protein autophosphorylation;negative regulation of protein kinase activity;kinase inhibitor activity	GO:0006468;GO:0006470;GO:0046777;GO:0006469;GO:0019210
164	548	DRIP complex	14	10	0	0.7143	0.001852	0.001852	+	Mediator		O43513;O60244;O75448;O95402;Q15648;Q93074;Q9NPJ6;Q9NVC6;Q9UHV7;Q9Y2X0		MED7;MED14;MED24;MED26;MED1;MED12;MED4;ARC77;MED13;MED16		obsolete transcription activator activity;protein acetylation;protein deacetylation;regulation of sequence-specific DNA binding transcription factor activity;hormone-mediated signaling pathway;signaling;nucleus	GO:0016563;GO:0006473;GO:0006476;GO:0051090;GO:0009755;GO:0023052;GO:0005634
165	1005	RC complex	19	12	8	0.6316	0.003163	4.286e-05	+	DNA replication		P06493;P09874;P11387;P14635;P15927;P27694;P35250;P35251;P24941;P35249;P40937;P40938	P09874;P11387;P15927;P27694;P35244;P35251;P35249;P40938	CDK1;PARP1;TOP1;CCNB1;RPA2;CDK2;RPA1;RFC4;RFC2;RFC1;RFC5;RFC3	PARP1;RFC1;RFC3;RFC4;RPA1;RPA2;TOP1;RPA3	DNA replication;cell cycle checkpoint;DNA binding;chromosome	GO:0006260;GO:0000075;GO:0003677;GO:0005694
166	430	18S U11/U12 snRNP	24	15	9	0.625	0.001119	2.315e-05	+	splicing		O43143;O75533;P14678;P62304;P62306;P62316;P62318;P67809;Q13435;Q15393;Q15427;Q16560;Q6P2Q9;Q9BWJ5;Q9Y3B4	O43143;O75533;P62316;P62318;P67809;Q15393;Q6P2Q9;Q9BWJ5;Q9Y3B4	DHX15;SF3B1;SNRPB;SNRPE;SNRPF;SNRPD2;SNRPD3;YBX1;SAP145;SF3B3;SF3B4;SNRNP35;PRPF8;SF3B5;SF3B14	DHX15;PRPF8;SF3B1;SF3B14;SF3B3;SF3B5;SNRPD2;SNRPD3;YBX1	mRNA splicing, via spliceosome;mRNA processing;nucleus	GO:0000398;GO:0006397;GO:0005634
167	5199	Kinase maturation complex	21	13	9	0.619	0.002743	2.136e-05	+	14-3-3 complex	Kinase maturation complex	P07900;P08238;P27348;P31946;P34932;P61981;P62258;P63104;Q04917;Q16543;Q6Q0C0;Q7KZI7;Q9UHV9	P07900;P08238;P27348;P31946;P34932;P61981;P62258;P63104;Q04917	HSP90AA1;HSP90AB1;YWHAQ;YWHAB;HSPA4;YWHAG;YWHAE;YWHAZ;YWHAH;CDC37;TRAF7;MARK2;PFDN2	HSP90AA1;HSP90AB1;HSPA4;YWHAB;YWHAE;YWHAG;YWHAH;YWHAQ;YWHAZ	intracellular signal transduction	GO:0035556
171	2738	BLM complex II	6	4	4	0.6667	0.01982	8.083e-05	+	DNA damage & repair		P15927;P27694;P54132;Q13472	P15927;P27694;P35244;Q13472	RPA2;RPA1;BLM;TOP3A	RPA1;RPA2;TOP3A;RPA3	chromosome organization;DNA repair;cellular response to DNA damage stimulus;nucleus	GO:0051276;GO:0006281;GO:0006974;GO:0005634
171	189	BAF complex	13	8	7	0.6154	0.07404	0.0009011	+	SWI/SNF		O96019;P51531;P51532;P60709;P63261;Q8TAQ2;Q92922;Q969G3	O96019;P51532;P63261;Q12824;Q8TAQ2;Q92922;Q969G3	ACTL6A;SMARCA2;SMARCA4;ACTB;ACTG1;SMARCC2;SMARCC1;SMARCE1	ACTG1;ACTL6A;SMARCA4;SMARCC1;SMARCC2;SMARCE1;SMARCB1	DNA topological change;obsolete transcription activator activity;DNA binding;chromosome organization;nucleus	GO:0006265;GO:0016563;GO:0003677;GO:0051276;GO:0005634
173	181	26S proteasome	22	12	12	0.5455	0.01559	2.098e-06	+	proteasome		O14818;P20618;P25786;P28066;P28074;P43686;P55036;P60900;P62191;P62195;P62333;Q99436	P20618;P25786;P25787;P25788;P28066;P28070;P35998;P43686;P62191;P62195;Q99436;Q9UNM6	PSMA7;PSMB1;PSMA1;PSMA5;PSMB5;PSMC4;MCB1;PROS27;PSMC1;PSMC5;PSMC6;PSMB7	PSMA1;PSMA5;PSMB1;PSMB7;PSMC1;PSMC4;PSMC5;PSMA2;PSMA3;PSMB4;PSMC2;PSMD13	proteasome-mediated ubiquitin-dependent protein catabolic process;ubiquitin-dependent protein catabolic process;protein binding;response to stress;cytoplasm;nucleus	GO:0043161;GO:0006511;GO:0005515;GO:0006950;GO:0005737;GO:0005634
174	5229	RPA complex	3	2	3	0.6667	0.2219	0.001352	+	DNA replication		P15927;P27694	P15927;P27694;P35244	RPA2;RPA1	RPA1;RPA2;RPA3	DNA replication;DNA binding	GO:0006260;GO:0003677
174	95	Ku antigen-NARG1 complex	3	2	3	0.6667	0.2219	0.001352	+	Ku antigen-NARG1 complex		P12956;P13010	P12956;P13010;Q9BXJ9	XRCC6;XRCC5	XRCC5;XRCC6;NAA15	regulation of RNA biosynthetic process;regulation of transcription, DNA-templated;DNA binding	GO:2001141;GO:0006355;GO:0003677
176	238	SWI/SNF chromatin-remodeling complex	14	8	8	0.5714	0.0341	4.325e-05	+	SWI/SNF		O96019;P51531;P51532;Q8TAQ2;Q92922;Q969G3;Q13547;Q96ST3	O96019;P51532;Q12824;Q8TAQ2;Q92922;Q969G3;Q13547;Q96ST3	ACTL6A;SMARCA2;SMARCA4;HDAC1;SMARCC2;SMARCC1;SMARCE1;SIN3A	ACTL6A;HDAC1;SIN3A;SMARCA4;SMARCC1;SMARCC2;SMARCE1;SMARCB1	DNA topological change;regulation of RNA biosynthetic process;regulation of transcription, DNA-templated;chromosome organization;nucleus	GO:0006265;GO:2001141;GO:0006355;GO:0051276;GO:0005634
176	1230	WINAC complex	14	8	8	0.5714	0.0341	4.325e-05	+	SWI/SNF		O96019;P51531;P51532;Q02880;Q8TAQ2;Q92922;Q969G3;Q9Y5B9	O96019;P51532;Q12824;Q8TAQ2;Q92922;Q969G3;Q9UIG0;Q9Y5B9	ACTL6A;SMARCA2;SMARCA4;TOP2B;SMARCC2;SMARCC1;SMARCE1;SUPT16H	ACTL6A;SMARCA4;SMARCC1;SMARCC2;SMARCE1;SUPT16H;BAZ1B;SMARCB1	DNA replication;DNA topological change;mitotic S phase;regulation of RNA biosynthetic process;regulation of transcription, DNA-templated;binding;chromosome organization;nucleus	GO:0006260;GO:0006265;GO:0000084;GO:2001141;GO:0006355;GO:0005488;GO:0051276;GO:0005634
178	2112	CDC37-HSP90AA1-HSP90AB1-MAP3K11 complex	4	3	2	0.75	0.08714	0.01352	+	chaperone		P07900;P08238;Q16543	P07900;P08238	HSP90AA1;HSP90AB1;CDC37	HSP90AA1;HSP90AB1	enzyme regulator activity;regulation of catalytic activity	GO:0030234;GO:0050790
178	964	BRCA1-RAD50-MRE11-NBS1 complex	4	3	2	0.75	0.08714	0.01352	+	DNA damage & repair		O60934;P49959;Q92878	P49959;Q92878	NBN;MRE11A;RAD50	MRE11A;RAD50	DNA repair;cellular response to DNA damage stimulus;nucleus	GO:0006281;GO:0006974;GO:0005634
178	1399	WDR5-ASH2L-RBBP5-MLL2 complex	4	3	2	0.75	0.08714	0.01352	+	MLL complex		P61964;Q15291;Q9UBL3	P61964;Q9UBL3	WDR5;RBBP5;ASH2L	ASH2L;WDR5	obsolete transcription activator activity;protein hydroxylation;protein methylation;nucleus	GO:0016563;GO:0018126;GO:0006479;GO:0005634
178	3044	SKI-NCOR1-SIN3A-HDAC1 complex	4	3	2	0.75	0.08714	0.01352	+	sin3 complex		O75376;Q13547;Q96ST3	Q13547;Q96ST3	NCOR1;HDAC1;SIN3A	HDAC1;SIN3A	DNA topological change;obsolete transcription repressor activity;protein acetylation;protein deacetylation;DNA binding;chromosome organization;nucleus	GO:0006265;GO:0016564;GO:0006473;GO:0006476;GO:0003677;GO:0051276;GO:0005634
178	619	MRE11A-RAD50-NBN-TRF2 complex	4	3	2	0.75	0.08714	0.01352	+	Telosome complex		O60934;P49959;Q92878	P49959;Q92878	NBN;MRE11A;RAD50	MRE11A;RAD50	cell cycle checkpoint;DNA binding;chromosome organization;chromosome	GO:0000075;GO:0003677;GO:0051276;GO:0005694
196	1144	Cleavage and polyadenylation factor (CPSF)	5	4	1	0.8	0.03246	0.02065	+	cleavage and polyadenylation		O95639;Q10570;Q6UN15;Q9P2I0	Q6UN15	CPSF4;CPSF1;FIP1L1;CPSF2	FIP1L1	RNA 3-end processing;mRNA 3-end processing;RNA binding;regulation of binding;protein binding;enzyme regulator activity;regulation of catalytic activity;nucleus	GO:0031123;GO:0031124;GO:0003723;GO:0051098;GO:0005515;GO:0030234;GO:0050790;GO:0005634
196	1176	CRM1-RAN-PHAX-CBC complex (cap binding complex)	5	4	1	0.8	0.03246	0.02065	+	nuclear pore	Nuclear cap binding complex	O14980;P52298;P62826;Q09161	P62826	XPO1;CBP20;RAN;NCBP1	RAN	RNA binding;RNA transport;RNA transmembrane transporter activity;nuclear transport;cytoplasm;nucleus	GO:0003723;GO:0050658;GO:0051033;GO:0051169;GO:0005737;GO:0005634
198	632	Anti-HDAC2 complex	18	11	7	0.6111	0.006749	0.0002207	+	Anti-HDAC2 complex		O60341;O94776;P78347;Q09028;Q13330;Q13547;Q14839;Q16576;Q92769;Q96ST3;Q9UKL0	O60341;O94776;Q09028;Q13330;Q13547;Q92769;Q96ST3	KDM1A;MTA2;GTF2I;RBBP4;MTA1;HDAC1;CHD4;RBAP46;HDAC2;SIN3A;KIAA0071	HDAC1;HDAC2;KDM1A;MTA1;MTA2;RBBP4;SIN3A	DNA topological change;obsolete transcription repressor activity;protein acetylation;protein deacetylation;chromosome organization;nucleus	GO:0006265;GO:0016564;GO:0006473;GO:0006476;GO:0051276;GO:0005634
198	562	LSm2-8 complex	7	5	2	0.7143	0.03063	0.01152	+	LSm2-8 complex	splicing	O95777;P62310;P62312;Q9Y333;Q9Y4Z0	Q9UK45;Q9Y333	LSM8;LSM3;LSM6;LSM2;LSM4	LSM2;LSM7	RNA splicing;RNA binding;cytoplasm;nucleus	GO:0008380;GO:0003723;GO:0005737;GO:0005634
200	192	PA28-20S proteasome	16	9	8	0.5625	0.02801	0.0001079	+	Proteasome		O14818;P20618;P25786;P28066;P28074;P60900;Q06323;Q99436;Q9UL46	P20618;P25786;P25787;P25788;P28066;P28070;Q06323;Q99436	PSMA7;PSMB1;PSMA1;PSMA5;PSMB5;PROS27;PSME1;PSMB7;PSME2	PSMA1;PSMA5;PSMB1;PSMB7;PSME1;PSMA2;PSMA3;PSMB4	protein processing;proteasome-mediated ubiquitin-dependent protein catabolic process;ubiquitin-dependent protein catabolic process;response to stress;cytoplasm;nucleus	GO:0016485;GO:0043161;GO:0006511;GO:0006950;GO:0005737;GO:0005634
201	3137	MASH1 promoter-coactivator complex	11	7	5	0.6364	0.02335	0.0008245	+	groucho/TLE co-repressor complex		P09874;P24928;P62805;P84243;Q15233;Q71DI3;Q92793	P09874;P24928;P62805;Q15233;Q71DI3	PARP1;POLR2A;HIST1H4A;H3F3A;NONO;HIST2H3A;CREBBP	HIST1H4A;HIST2H3A;NONO;PARP1;POLR2A	obsolete transcription activator activity;protein binding;DNA binding;regulation of binding;regulation of sequence-specific DNA binding transcription factor activity;Notch signaling pathway;neuron differentiation;nucleus;no GO term corresponding to 77.03.01.01.01	GO:0016563;GO:0005515;GO:0003677;GO:0051098;GO:0051090;GO:0007219;GO:0030182;GO:0005634;GO:9999984
202	710	BRG1-associated complex	11	6	7	0.5455	0.08324	9.17e-05	+	SWI/SNF		O14744;O96019;P51532;Q8TAQ2;Q92922;Q969G3	O14744;O96019;P51532;Q12824;Q8TAQ2;Q92922;Q969G3	PRMT5;ACTL6A;SMARCA4;SMARCC2;SMARCC1;SMARCE1	ACTL6A;PRMT5;SMARCA4;SMARCC1;SMARCC2;SMARCE1;SMARCB1	DNA topological change;regulation of RNA biosynthetic process;regulation of transcription, DNA-templated;DNA binding;chromosome organization;nucleus	GO:0006265;GO:2001141;GO:0006355;GO:0003677;GO:0051276;GO:0005634
203	2626	CCNC-CDK8-MED1-MED6-MED7 xcomplex	5	4	0	0.8	0.03246	0.03246	+	Mediator		O43513;P24863;P49336;Q15648		MED7;CCNC;CDK8;MED1		regulation of RNA biosynthetic process;regulation of transcription, DNA-templated	GO:2001141;GO:0006355
204	636	BHC complex	6	4	3	0.6667	0.07404	0.005839	+	CoREST/NCOR/SMRT		O60341;Q13547;Q92769;Q9UKL0	O60341;Q13547;Q92769	KDM1A;HDAC1;HDAC2;KIAA0071	HDAC1;HDAC2;KDM1A	DNA topological change;obsolete transcription repressor activity;protein acetylation;protein deacetylation;chromosome organization;neuron differentiation;nucleus	GO:0006265;GO:0016564;GO:0006473;GO:0006476;GO:0051276;GO:0030182;GO:0005634
204	938	FACT complex	6	4	3	0.6667	0.07404	0.005839	+	FACT		P19784;P67870;Q08945;Q9Y5B9	P67870;Q08945;Q9Y5B9	CSNK2A2;CSNK2B;SSRP1;SUPT16H	CSNK2B;SSRP1;SUPT16H	phosphorus utilization;phosphate-containing compound metabolic process;protein phosphorylation;protein dephosphorylation;protein autophosphorylation;protein binding;regulation of binding;regulation of biological process;cellular response to DNA damage stimulus;response to radiation;nucleus	GO:0006794;GO:0006796;GO:0006468;GO:0006470;GO:0046777;GO:0005515;GO:0051098;GO:0050789;GO:0006974;GO:0009314;GO:0005634
204	5209	Ubiquilin-proteasome complex	6	4	3	0.6667	0.07404	0.005839	+	Proteasome		P25786;P60900;Q9UHD9;Q9UMX0	P25786;P25787;Q9UMX0	PSMA1;PROS27;UBQLN2;UBQLN1	PSMA1;UBQLN1;PSMA2	proteasome-mediated ubiquitin-dependent protein catabolic process;ubiquitin-dependent protein catabolic process	GO:0043161;GO:0006511
207	711	Brm-associated complex	11	6	6	0.5455	0.08324	0.0006094	+	SWI/SNF		O14744;O96019;P51531;Q8TAQ2;Q92922;Q969G3	O14744;O96019;Q12824;Q8TAQ2;Q92922;Q969G3	PRMT5;ACTL6A;SMARCA2;SMARCC2;SMARCC1;SMARCE1	ACTL6A;PRMT5;SMARCC1;SMARCC2;SMARCE1;SMARCB1	DNA topological change;regulation of RNA biosynthetic process;regulation of transcription, DNA-templated;protein hydroxylation;protein methylation;DNA binding;chromosome organization;nucleus	GO:0006265;GO:2001141;GO:0006355;GO:0018126;GO:0006479;GO:0003677;GO:0051276;GO:0005634
208	434	BASC (Ab 80) complex (BRCA1-associated genome surveillance complex)	8	5	4	0.625	0.06142	0.002563	+	DNA damage & repair		P35249;P35250;P35251;P52701;P54132	P35249;P35251;P43246;P52701	RFC4;RFC2;RFC1;MSH6;BLM	MSH6;RFC1;RFC4;MSH2	DNA repair;cellular response to DNA damage stimulus;nucleus	GO:0006281;GO:0006974;GO:0005634
208	49	DNMT3B complex	8	5	4	0.625	0.06142	0.002563	+	DNMT complex		O60264;O95239;Q13547;Q96ST3;Q9NTJ3	O60264;O95347;Q13547;Q96ST3	SMARCA5;KIF4A;HDAC1;SIN3A;CAPC	HDAC1;SIN3A;SMARCA5;SMC2	DNA methylation;DNA topological change;M phase;mitotic nuclear division;chromosome segregation;chromosome organization;chromosome	GO:0006306;GO:0006265;GO:0000279;GO:0007067;GO:0007059;GO:0051276;GO:0005694
208	696	BRMS1-SIN3-HDAC complex	8	5	4	0.625	0.06142	0.002563	+	sin3 complex		Q09028;Q13547;Q16576;Q92769;Q96ST3	Q09028;Q13547;Q92769;Q96ST3	RBBP4;HDAC1;RBAP46;HDAC2;SIN3A	HDAC1;HDAC2;RBBP4;SIN3A	DNA topological change;obsolete transcription repressor activity;protein acetylation;protein deacetylation;chromosome organization;nucleus	GO:0006265;GO:0016564;GO:0006473;GO:0006476;GO:0051276;GO:0005634
211	1147	\Polyadenylation complex (CSTF1, CSTF2, CSTF3, SYMPK CPSF1, CPSF2, CPSF3)\\\""	7	5	1	0.7143	0.03063	0.0232	+	cleavage and polyadenylation complex	polyadenylation complex	Q05048;Q10570;Q12996;Q92797;Q9P2I0	Q92797	CSTF1;CPSF1;CSTF3;SYMPK;CPSF2	SYMPK	RNA 3-end processing;mRNA 3-end processing;RNA binding;nucleus	GO:0031123;GO:0031124;GO:0003723;GO:0005634
211	229	NAT complex	7	5	1	0.7143	0.03063	0.0232	+	Mediator		O60244;P24863;P49336;Q13503;Q9BTT4	Q13503	MED14;CCNC;CDK8;MED21;MED10	MED21	obsolete transcription repressor activity;protein binding;nucleus	GO:0016564;GO:0005515;GO:0005634
213	2639	HES1 promoter complex	14	9	2	0.6429	0.009104	0.006887	+	HES1 promoter-Notch enhancer complex		O60563;P24928;P49336;P50750;Q09472;Q15648;Q7KZ85;Q9Y5B9;Q92793	P24928;Q9Y5B9	CCNT1;POLR2A;CDK8;CDK9;EP300;MED1;SUPT6H;CREBBP;SUPT16H	POLR2A;SUPT16H	obsolete transcription activator activity;DNA binding;Notch signaling pathway;nucleus	GO:0016563;GO:0003677;GO:0007219;GO:0005634
214	2719	Casein kinase II-HMG1 complex	4	3	1	0.75	0.08714	0.04833	+	Casein kinase II complex		P09429;P19784;P67870	P67870	HMG1;CSNK2A2;CSNK2B	CSNK2B	phosphorus utilization;phosphate-containing compound metabolic process;protein phosphorylation;protein dephosphorylation;protein autophosphorylation;cellular protein modification process;enzyme regulator activity;regulation of catalytic activity	GO:0006794;GO:0006796;GO:0006468;GO:0006470;GO:0046777;GO:0006464;GO:0030234;GO:0050790
214	5606	Emerin-actin-NMI complex	4	3	1	0.75	0.08714	0.04833	+	nuclear envelope		P50402;P60709;Q13813	P50402	EMD;ACTB;SPTAN1	EMD	nucleus	GO:0005634
216	5386	MLL1-WDR5 complex	27	14	8	0.5185	0.01596	0.001663	+	MLL complex		P34932;P51610;P61964;Q15291;Q16594;Q8IZL8;Q8WWY3;Q96EZ8;Q9H4L4;Q9HCK8;Q9NXF1;Q9UBL3;Q9Y265;Q9Y4W2	P34932;P51610;P61964;Q15545;Q8IXM2;Q9UBL3;Q9Y265;Q9Y4W2	HSPA4;HCFC1;WDR5;RBBP5;TAF2G;PELP1;PRP31;MCRS1;SENP3;CHD8;TEX10;ASH2L;RUVBL1;LAS1L	ASH2L;HCFC1;HSPA4;LAS1L;RUVBL1;WDR5;BAP18;TAF7	DNA topological change;obsolete transcription activator activity;protein hydroxylation;protein methylation;nucleus	GO:0006265;GO:0016563;GO:0018126;GO:0006479;GO:0005634
217	436	BASC (Ab C-20) complex (BRCA1-associated genome surveillance complex)	3	2	2	0.6667	0.2219	0.01954	+	DNA damage & repair		P52701;Q92878	P52701;Q92878	MSH6;RAD50	MSH6;RAD50	DNA repair;cellular response to DNA damage stimulus;nucleus	GO:0006281;GO:0006974;GO:0005634
217	2814	BRCA1-HDAC1-HDAC2 complex	3	2	2	0.6667	0.01669	0.004816	+	DNA damage & repair		Q13547;Q92769	Q13547;Q92769	HDAC1;HDAC2	HDAC1;HDAC2	DNA repair;protein acetylation;protein deacetylation;nucleus	GO:0006281;GO:0006473;GO:0006476;GO:0005634
217	286	PCNA-MSH2-MSH6 complex	3	2	2	0.6667	0.2219	0.01954	+	DNA damage & repair		P12004;P52701	P43246;P52701	PCNA;MSH6	MSH6;MSH2	DNA replication;DNA repair;nucleus	GO:0006260;GO:0006281;GO:0005634
217	4082	Ku70/Ku86/Werner complex	3	2	2	0.6667	0.2219	0.01954	+	DNA damage & repair		P12956;P13010	P12956;P13010	XRCC6;XRCC5	XRCC5;XRCC6	DNA repair;DNA binding;cellular response to DNA damage stimulus;nucleus	GO:0006281;GO:0003677;GO:0006974;GO:0005634
217	1452	MCM2-MCM6-MCM7 complex	3	2	2	0.6667	0.2219	0.01954	+	DNA replication		P33993;Q14566	P33993;Q14566	MCM7;MCM6	MCM6;MCM7	DNA replication;nucleus	GO:0006260;GO:0005634
217	860	DNMT1-G9a complex	3	2	2	0.6667	0.2219	0.01954	+	DNMT complex		P12004;P26358	P26358;Q96KQ7	PCNA;DNMT1	DNMT1;EHMT2	DNA replication;DNA methylation;protein hydroxylation;protein methylation;chromosome organization;nucleus	GO:0006260;GO:0006306;GO:0018126;GO:0006479;GO:0051276;GO:0005634
217	1554	RANBP1-RAN-KPNB1 complex	3	2	2	0.6667	0.2219	0.01954	+	nuclear pore		P62826;Q14974	P62826;Q14974	RAN;KPNB1	KPNB1;RAN	protein transport;protein transporter activity;nuclear transport	GO:0015031;GO:0008565;GO:0051169
217	1293	IPO13-RBM8A-MAGOH complex	3	2	2	0.6667	0.2219	0.01954	+	nuclear transport		P61326;Q9Y5S9	P61326;Q9Y5S9	MAGOH;RBM8A	MAGOH;RBM8A	RNA transport;RNA transmembrane transporter activity;nuclear transport;nucleus	GO:0050658;GO:0051033;GO:0051169;GO:0005634
217	3054	MAD1-mSin3A-HDAC2 complex	3	2	2	0.6667	0.2219	0.01954	+	sin3 complex		Q92769;Q96ST3	Q92769;Q96ST3	HDAC2;SIN3A	HDAC2;SIN3A	DNA topological change;regulation of RNA biosynthetic process;regulation of transcription, DNA-templated;protein acetylation;protein deacetylation;chromosome organization;nucleus	GO:0006265;GO:2001141;GO:0006355;GO:0006473;GO:0006476;GO:0051276;GO:0005634
217	720	PU.1-SIN3A-HDAC complex	3	2	2	0.6667	0.2219	0.01954	+	sin3 complex		Q13547;Q96ST3	Q13547;Q96ST3	HDAC1;SIN3A	HDAC1;SIN3A	DNA topological change;obsolete transcription repressor activity;protein acetylation;protein deacetylation;DNA binding;chromosome organization;nucleus	GO:0006265;GO:0016564;GO:0006473;GO:0006476;GO:0003677;GO:0051276;GO:0005634
217	3269	RB1-HDAC1-BRG1 complex	3	2	2	0.6667	0.2219	0.01954	+	sin3 complex		P51532;Q13547	P51532;Q13547	SMARCA4;HDAC1	HDAC1;SMARCA4	DNA topological change;cell cycle arrest;obsolete transcription repressor activity;chromosome organization;nucleus	GO:0006265;GO:0007050;GO:0016564;GO:0051276;GO:0005634
217	1068	12S U11 snRNP	15	9	4	0.6	0.2219	0.01954	+	splicing		P14678;P62304;P62306;P62316;P62318;P67809;Q16560;Q16629;Q96GM8	P62316;P62318;P67809;Q16629	SNRPB;SNRPE;SNRPF;SNRPD2;SNRPD3;YBX1;SNRNP35;SRSF7;TOE1	SNRPD2;SNRPD3;SRSF7;YBX1	mRNA splicing, via spliceosome;mRNA processing;nucleus	GO:0000398;GO:0006397;GO:0005634
217	6072	TRA2B1-SRp30c-SRp55 complex	3	2	2	0.6667	0.2219	0.01954	+	splicing		Q13242;Q13247	P62995;Q13247	SRSF9;SRSF6	SRSF6;TRA2B	regulation of RNA splicing;regulation of mRNA splicing, via spliceosome	GO:0043484;GO:0048024
217	1220	TRF2-Ku complex	3	2	2	0.6667	0.2219	0.01954	+	Telosome complex		P12956;P13010	P12956;P13010	XRCC6;XRCC5	XRCC5;XRCC6	DNA binding;chromosome organization;nucleus	GO:0003677;GO:0051276;GO:0005634
217	2881	\Ubiquitin E3 ligase (CUL1, RBX1, SKP1A)\\\""	3	2	2	0.6667	0.2219	0.01954	+	Ubiquitinylation		P62877;P63208	P62877;P63208	RBX1;SKP1	RBX1;SKP1	M phase;mitotic nuclear division;protein phosphorylation;protein dephosphorylation;protein autophosphorylation;protein ubiquitination;protein deubiquitination;proteasome-mediated ubiquitin-dependent protein catabolic process;ubiquitin-dependent protein catabolic process	GO:0000279;GO:0007067;GO:0006468;GO:0006470;GO:0046777;GO:0016567;GO:0016579;GO:0043161;GO:0006511
232	871	BRAF53-BRCA2 complex	7	4	4	0.5714	0.1319	0.003209	+	DNA damage & repair		O60341;Q13547;Q92769;Q9UKL0	O60341;P51587;Q13547;Q92769	KDM1A;HDAC1;HDAC2;KIAA0071	HDAC1;HDAC2;KDM1A;BRCA2	DNA repair;DNA topological change;mitotic cell cycle;obsolete transcription repressor activity;protein acetylation;protein deacetylation;DNA binding;chromosome organization;neuron differentiation;nucleus	GO:0006281;GO:0006265;GO:0000278;GO:0016564;GO:0006473;GO:0006476;GO:0003677;GO:0051276;GO:0030182;GO:0005634
233	103	RNA polymerase II complex	42	21	14	0.5	0.005911	8.094e-05	+	TAF/GTF basic txn	GTF complexRNAPII holoenzyme	P13984;P19387;P19388;P19447;P24928;P29083;P35269;P36954;P62875;Q13889;P24863;P49336;Q13503;Q8TAQ2;Q92922;Q92793;P51531;P51532;Q13503;Q92925;P19447	P19388;P24928;P32780;P62487;P62875;Q92759;Q12824;Q13503;Q8TAQ2;Q92922;P51532;Q13503;Q92925;P19447	GTF2F2;POLR2C;POLR2E;ERCC3;CCNC;POLR2A;GTF2E1;GTF2F1;POLR2I;CDK8;SMARCA2;SMARCA4;POLR2L;MED21;GTF2H3;SMARCC2;CREBBP;SMARCC1	MED21;POLR2A;POLR2E;POLR2L;SMARCA4;SMARCC1;SMARCC2;GTF2H1;GTF2H4;POLR2G;SMARCB1	transcription, DNA-templated;DNA binding;nucleus	GO:0006351;GO:0003677;GO:0005634
234	302	INO80 chromatin remodeling complex	13	8	3	0.6154	0.01982	0.008613	+	INO80 complex		O96019;Q6P4R8;Q8NBZ0;Q96EZ8;Q9H981;Q9ULG1;Q9Y230;Q9Y265	O96019;Q9Y230;Q9Y265	ACTL6A;NFRKB;INO80E;MCRS1;ACTR8;INO80;RUVBL2;RUVBL1	ACTL6A;RUVBL1;RUVBL2	DNA topological change;DNA binding;ATP binding;chromosome organization;chromosome	GO:0006265;GO:0003677;GO:0005524;GO:0051276;GO:0005694
235	691	SIN3-SAP25 complex	11	6	5	0.5455	0.08324	0.00294	+	sin3 complex		O00422;Q09028;Q13547;Q16576;Q92769;Q96ST3	O00422;Q09028;Q13547;Q92769;Q96ST3	SAP18;RBBP4;HDAC1;RBAP46;HDAC2;SIN3A	HDAC1;HDAC2;RBBP4;SAP18;SIN3A	DNA topological change;obsolete transcription repressor activity;protein acetylation;protein deacetylation;protein binding;chromosome organization;nucleus	GO:0006265;GO:0016564;GO:0006473;GO:0006476;GO:0005515;GO:0051276;GO:0005634
235	1193	Rap1 complex	11	6	5	0.5455	0.08324	0.00294	+	Telosome complex		P09874;P12956;P13010;P49959;Q92878;Q9NYB0	P09874;P12956;P13010;P49959;Q92878	PARP1;XRCC6;XRCC5;MRE11A;RAD50;TERF2IP	MRE11A;PARP1;RAD50;XRCC5;XRCC6	DNA binding;cellular response to DNA damage stimulus;chromosome organization;nucleus	GO:0003677;GO:0006974;GO:0051276;GO:0005634
237	1211	\Ubiquitin E3 ligase (AHR, ARNT, DDB1, TBL3, CUL4B, RBX1)\\\""	6	4	2	0.6667	0.07404	0.02242	+	cleavage and polyadenylation		P27540;P62877;Q12788;Q16531	P62877;Q16531	ARNT;RBX1;TBL3;DDB1	DDB1;RBX1	protein ubiquitination;protein deubiquitination;proteasome-mediated ubiquitin-dependent protein catabolic process;ubiquitin-dependent protein catabolic process;signaling;nucleus	GO:0016567;GO:0016579;GO:0043161;GO:0006511;GO:0023052;GO:0005634
238	1307	Multiprotein complex (mRNA turnover)	5	3	3	0.6	0.1692	0.0077	+	RNA processing		O60506;P11940;Q14103	O60506;P11940;Q14103	SYNCRIP;PABPC1;HNRNPD	HNRNPD;PABPC1;SYNCRIP	RNA catabolic process;cytoplasm	GO:0006401;GO:0005737
238	1261	SRm160/300 complex	5	3	3	0.6	0.1692	0.0077	+	splicing		P08621;Q8IYB3;Q9UQ35	P08621;P62995;Q9UQ35	SNRNP70;SRM160;SRRM2	SNRNP70;SRRM2;TRA2B	RNA splicing;RNA binding;nucleus	GO:0008380;GO:0003723;GO:0005634
240	1141	CF IIAm complex (Cleavage factor IIAm complex)	16	9	5	0.5625	0.02801	0.004283	+	cleavage and polyadenylation		O43809;O60231;O94913;P19447;P23246;P26368;P49959;Q01081;Q16630	P23246;P26368;P26599;P49959;Q92759	NUDT21;DHX16;KIAA0824;ERCC3;SFPQ;U2AF2;MRE11A;U2AF1;CPSF6	MRE11A;SFPQ;U2AF2;GTF2H4;PTBP1	RNA 3-end processing;mRNA 3-end processing;nucleus	GO:0031123;GO:0031124;GO:0005634
241	476	STAGA complex	13	8	2	0.6154	0.01982	0.01423	+	STAGA complex		O75528;Q12962;Q15393;Q16594;Q92830;Q96BN2;Q9Y4A5;Q9Y6J9	Q12962;Q15393	TADA3;TAF10;SF3B3;TAF2G;KAT2A;TADA1;PAF400;TAF6L	SF3B3;TAF10	DNA topological change;obsolete transcription activator activity;protein acetylation;protein deacetylation;cellular response to DNA damage stimulus;chromosome organization;nucleus	GO:0006265;GO:0016563;GO:0006473;GO:0006476;GO:0006974;GO:0051276;GO:0005634
242	592	SAP complex (Sin3-associated protein complex)	9	5	4	0.5556	0.1043	0.006728	+	sin3 complex		Q09028;Q13547;Q16576;Q92769;Q96ST3	Q09028;Q13547;Q92769;Q96ST3	RBBP4;HDAC1;RBAP46;HDAC2;SIN3A	HDAC1;HDAC2;RBBP4;SIN3A	DNA topological change;obsolete transcription repressor activity;protein acetylation;protein deacetylation;protein binding;chromosome organization;nucleus	GO:0006265;GO:0016564;GO:0006473;GO:0006476;GO:0005515;GO:0051276;GO:0005634
242	781	URI complex (Unconventional prefoldin RPB5 Interactor)	9	5	4	0.5556	0.1043	0.006728	+			P19388;P63208;Q9UHV9;Q9Y230;Q9Y265	P19388;P63208;Q9Y230;Q9Y265	POLR2E;SKP1;PFDN2;RUVBL2;RUVBL1	POLR2E;RUVBL1;RUVBL2;SKP1	regulation of RNA biosynthetic process;regulation of transcription, DNA-templated;obsolete inositol phospholipid-mediated signaling;response to starvation	GO:2001141;GO:0006355;GO:0019936;GO:0042594
244	438	GCN5-TRRAP histone acetyltransferase complex	10	6	3	0.6	0.05057	0.01372	+	Nu4A/Tip60 complex		O75528;P52701;Q12962;Q16594;Q92830;Q9Y4A5	P43246;P52701;Q12962	TADA3;MSH6;TAF10;TAF2G;KAT2A;PAF400	MSH6;TAF10;MSH2	DNA repair;DNA topological change;regulation of RNA biosynthetic process;regulation of transcription, DNA-templated;cellular response to DNA damage stimulus;chromosome organization	GO:0006281;GO:0006265;GO:2001141;GO:0006355;GO:0006974;GO:0051276
245	5545	CDC2-PCNA-CCNB1-GADD45B complex	4	3	0	0.75	0.08714	0.08714	+	DNA replication		P06493;P12004;P14635		CDK1;PCNA;CCNB1		cell cycle	GO:0007049
245	895	\hMediator complex (MED23, CDK8, CCNC)\\\""	4	3	0	0.75	0.08714	0.08714	+	Mediator		O43513;P24863;P49336		MED7;CCNC;CDK8		obsolete transcription activator activity;regulation of binding;protein binding;regulation of sequence-specific DNA binding transcription factor activity;nucleus	GO:0016563;GO:0051098;GO:0005515;GO:0051090;GO:0005634
247	193	PA700-20S-PA28 complex	36	17	19	0.4722	0.02472	6.747e-08	+	proteasome		O00231;O14818;O43242;P20618;P25786;P28066;P28074;P43686;P55036;P60900;P62191;P62195;P62333;Q06323;Q13200;Q99436;Q9UL46	O00231;O00232;O43242;P20618;P25786;P25787;P25788;P28066;P28070;P35998;P43686;P62191;P62195;Q06323;Q13200;Q15008;Q99436;Q99460;Q9UNM6	PSMD11;PSMA7;PSMD3;PSMB1;PSMA1;PSMA5;PSMB5;PSMC4;MCB1;PROS27;PSMC1;PSMC5;PSMC6;PSME1;PSMD2;PSMB7;PSME2	PSMA1;PSMA5;PSMB1;PSMB7;PSMC1;PSMC4;PSMC5;PSMD11;PSMD2;PSMD3;PSME1;PSMA2;PSMA3;PSMB4;PSMC2;PSMD1;PSMD12;PSMD13;PSMD6	proteasome-mediated ubiquitin-dependent protein catabolic process;ubiquitin-dependent protein catabolic process;protein binding;regulation of binding;peptidase activator activity	GO:0043161;GO:0006511;GO:0005515;GO:0051098;GO:0016504
248	1252	EBAFa complex	10	5	6	0.5	0.158	0.0006209	+	SWI/SNF	Transcription elongation	O96019;P51532;Q8TAQ2;Q92922;Q969G3	O96019;P51532;Q12824;Q8TAQ2;Q92922;Q969G3	ACTL6A;SMARCA4;SMARCC2;SMARCC1;SMARCE1	ACTL6A;SMARCA4;SMARCC1;SMARCC2;SMARCE1;SMARCB1	DNA topological change;obsolete transcription activator activity;DNA binding;chromosome organization;chromosome	GO:0006265;GO:0016563;GO:0003677;GO:0051276;GO:0005694
248	1239	EBAFb complex	10	5	6	0.5	0.158	0.0006209	+	SWI/SNF	Transcription elongation	O96019;P51532;Q8TAQ2;Q92922;Q969G3	O96019;P51532;Q12824;Q8TAQ2;Q92922;Q969G3	ACTL6A;SMARCA4;SMARCC2;SMARCC1;SMARCE1	ACTL6A;SMARCA4;SMARCC1;SMARCC2;SMARCE1;SMARCB1	DNA topological change;obsolete transcription activator activity;DNA binding;chromosome organization;chromosome	GO:0006265;GO:0016563;GO:0003677;GO:0051276;GO:0005694
250	191	20S proteasome	14	7	7	0.5	0.09965	0.0006865	+	Proteasome		O14818;P20618;P25786;P28066;P28074;P60900;Q99436	P20618;P25786;P25787;P25788;P28066;P28070;Q99436	PSMA7;PSMB1;PSMA1;PSMA5;PSMB5;PROS27;PSMB7	PSMA1;PSMA5;PSMB1;PSMB7;PSMA2;PSMA3;PSMB4	protein processing;proteasome-mediated ubiquitin-dependent protein catabolic process;ubiquitin-dependent protein catabolic process;response to stress;cytoplasm;nucleus	GO:0016485;GO:0043161;GO:0006511;GO:0006950;GO:0005737;GO:0005634
251	620	CoREST-HDAC complex	7	4	3	0.5714	0.1319	0.0158	+	CoREST/NCOR/SMRT		O60341;Q13547;Q92769;Q9UKL0	O60341;Q13547;Q92769	KDM1A;HDAC1;HDAC2;KIAA0071	HDAC1;HDAC2;KDM1A	DNA topological change;obsolete transcription repressor activity;protein acetylation;protein deacetylation;chromosome organization;nucleus	GO:0006265;GO:0016564;GO:0006473;GO:0006476;GO:0051276;GO:0005634
251	1256	MLL-HCF complex	7	4	3	0.5714	0.1319	0.0158	+	MLL complex		P51610;P61964;Q15291;Q9UBL3	P51610;P61964;Q9UBL3	HCFC1;WDR5;RBBP5;ASH2L	ASH2L;HCFC1;WDR5	DNA topological change;regulation of gene expression by genetic imprinting;regulation of RNA biosynthetic process;regulation of transcription, DNA-templated;protein hydroxylation;protein methylation;chromosome organization;nucleus	GO:0006265;GO:0006349;GO:2001141;GO:0006355;GO:0018126;GO:0006479;GO:0051276;GO:0005634
251	1254	Menin-associated histone methyltransferase complex	7	4	3	0.5714	0.1319	0.0158	+	MLL complex		P61964;Q15291;Q9C005;Q9UBL3	P61964;Q9C005;Q9UBL3	WDR5;RBBP5;DPY30;ASH2L	ASH2L;DPY30;WDR5	DNA topological change;regulation of gene expression by genetic imprinting;obsolete transcription activator activity;protein hydroxylation;protein methylation;chromosome organization;cell differentiation;nucleus	GO:0006265;GO:0006349;GO:0016563;GO:0018126;GO:0006479;GO:0051276;GO:0030154;GO:0005634
251	2731	Set1A/B complex	7	4	3	0.5714	0.1319	0.0158	+	nuclear envelope		P61964;Q15291;Q6UXN9;Q9UBL3	P61964;Q6UXN9;Q9UBL3	WDR5;RBBP5;WDR82;ASH2L	ASH2L;WDR5;WDR82	DNA topological change;regulation of gene expression by genetic imprinting;protein hydroxylation;protein methylation;DNA binding;chromosome organization;nucleus;no GO term corresponding to 77.03.07.01	GO:0006265;GO:0006349;GO:0018126;GO:0006479;GO:0003677;GO:0051276;GO:0005634;GO:9999980
251	3118	SMN1-SIP1-SNRP complex	7	4	3	0.5714	0.1319	0.0158	+	splicing		P14678;P62304;P62316;P62318	P62316;P62318;Q16637	SNRPB;SNRPE;SNRPD2;SNRPD3	SNRPD2;SNRPD3;SMN1	cytoplasm;nucleus	GO:0005737;GO:0005634
256	5604	Emerin complex 1	8	5	2	0.625	0.06142	0.02739	+	nuclear envelope		P35579;P50402;P60709;Q13813;Q8WWI1	P35579;P50402	MYH9;EMD;ACTB;SPTAN1;LMO7	EMD;MYH9	nucleus	GO:0005634
257	3040	Multisynthetase complex	11	5	9	0.4545	0.2204	1.841e-06	+	Multisynthetase complex		O43324;P07814;P54136;Q15046;Q9P2J5	P07814;P14868;P41252;P47897;P54136;P56192;Q12904;Q15046;Q9P2J5	EEF1E1;EPRS;RARS;KARS;LARS	EPRS;KARS;LARS;RARS;AIMP1;DARS;IARS;MARS;QARS	aminoacyl-tRNA ligase activity;cytoplasm;nucleus	GO:0004812;GO:0005737;GO:0005634
258	2183	Kaiso-NCOR complex	10	6	2	0.6	0.05057	0.02888	+	CoREST/NCOR/SMRT		O15379;O75164;O75376;Q92828;Q9BZK7;Q9UPN9	Q86T24;Q9BZK7	HDAC3;KDM4A;NCOR1;CORO2A;TBL1XR1;KIAA1113	TBL1XR1;ZBTB33	DNA topological change;obsolete transcription repressor activity;protein acetylation;protein deacetylation;DNA binding;chromosome organization;nucleus	GO:0006265;GO:0016564;GO:0006473;GO:0006476;GO:0003677;GO:0051276;GO:0005634
259	389	ORC complex (origin recognition complex)	6	4	0	0.6667	0.07404	0.07404	+	DNA replication		O43929;Q13415;Q9UBD5;Q9Y5N6		ORC4;ORC1;ORC3;ORC6		pre-replicative complex assembly involved in nuclear cell cycle DNA replication;DNA replication origin binding;ATP binding;chromosome	GO:0006267;GO:0003688;GO:0005524;GO:0005694
266	5266	TNF-alpha/NF-kappa B signaling complex 6	14	7	6	0.5	0.09965	0.002895	+	NFkB signaling		P07900;P08238;P36578;P62277;P62917;Q02878;Q16543	P07900;P08238;P36578;P62277;P62917;Q02878	HSP90AA1;HSP90AB1;RPL4;RPS13;RPL8;RPL6;CDC37	HSP90AA1;HSP90AB1;RPL4;RPL6;RPL8;RPS13	I-kappaB kinase/NF-kappaB signaling;cytokine activity	GO:0007249;GO:0005125
267	5253	MNK1-eIF4F complex	5	3	2	0.6	0.1692	0.0386	+	translation regulation		P60842;P78344;Q04637	P60842;Q04637	EIF4A1;EIF4G2;EIF4G1	EIF4A1;EIF4G1	translational initiation;RNA binding	GO:0006413;GO:0003723
268	561	LSm1-7 complex	7	4	2	0.5714	0.1319	0.04961	+	RNA processing		P62310;P62312;Q9Y333;Q9Y4Z0	Q9UK45;Q9Y333	LSM3;LSM6;LSM2;LSM4	LSM2;LSM7	regulation of mRNA stability;RNA binding;cytoplasm	GO:0043488;GO:0003723;GO:0005737
268	814	Postsplicing complex	7	4	2	0.5714	0.1319	0.04961	+	splicing		Q15287;Q92900;Q9UBU9;Q9Y5S9	Q92900;Q9Y5S9	LDC2;UPF1;NXF1;RBM8A	RBM8A;UPF1	RNA catabolic process;RNA binding;nuclear matrix	GO:0006401;GO:0003723;GO:0016363
268	810	FCP1-associated protein complex	7	4	2	0.5714	0.1319	0.04961	+	Transcription elongation		O14744;P35269;P84090;Q9BQA1	O14744;P84090	PRMT5;GTF2F1;ERH;WDR77	ERH;PRMT5	DNA-templated transcription, elongation;protein hydroxylation;protein methylation;nucleus	GO:0006354;GO:0018126;GO:0006479;GO:0005634
271	2602	P-TEFb complex	8	5	0	0.625	0.06142	0.06142	+	Transcription elongation		O60563;O94992;P50750;O60885;Q15648		CCNT1;BRD4;HEXIM1;CDK9;MED1		phosphorus utilization;phosphate-containing compound metabolic process;DNA-templated transcription, elongation;regulation of RNA biosynthetic process;regulation of transcription, DNA-templated;cellular protein modification process;enzyme regulator activity;regulation of catalytic activity;nucleus	GO:0006794;GO:0006796;GO:0006354;GO:2001141;GO:0006355;GO:0006464;GO:0030234;GO:0050790;GO:0005634
272	5189	YWHAQ-CALM1-CABIN1 complex	3	2	1	0.6667	0.2219	0.1009	+	14-3-3 complex		P27348;P62158	P27348	YWHAQ;CALM1	YWHAQ	signaling	GO:0023052
272	2254	CTGF/Hcs24-actin complex	3	2	1	0.6667	0.2219	0.1009	+	actin organization		P60709;P63261	P63261	ACTB;ACTG1	ACTG1	actin filament reorganization involved in cell cycle;actin cytoskeleton organization;cartilage development;cytoplasm	GO:0030037;GO:0030036;GO:0051216;GO:0005737
272	5224	Casein kinase II complex	3	2	1	0.6667	0.2219	0.1009	+	Casein kinase II complex		P19784;P67870	P67870	CSNK2A2;CSNK2B	CSNK2B	protein phosphorylation;protein dephosphorylation;protein autophosphorylation;Wnt signaling pathway	GO:0006468;GO:0006470;GO:0046777;GO:0016055
272	997	KIN17-PCNA-RPA70 complex	3	2	1	0.6667	0.2219	0.1009	+	DNA replication		P12004;P27694	P27694	PCNA;RPA1	RPA1	DNA replication;cell cycle checkpoint;DNA binding;nuclear matrix	GO:0006260;GO:0000075;GO:0003677;GO:0016363
272	1490	DAXX-DNMT1-DMAP1 complex	3	2	1	0.6667	0.2219	0.1009	+	DNMT complex		P26358;Q9NPF5	P26358	DNMT1;DMAP1	DNMT1	obsolete transcription repressor activity	GO:0016564
272	1491	RGS6-DNMT1-DMAP1 complex;RFC2-5 subcomplex	3	2	1	0.6667	0.2219	0.1009	+	DNMT complex		P26358;Q9NPF5	P26358	DNMT1;DMAP1	DNMT1	regulation of RNA biosynthetic process;regulation of transcription, DNA-templated	GO:2001141;GO:0006355
272	2625	CDK8-MED6-PARP1 complex	3	2	1	0.6667	0.2219	0.1009	+	Mediator		P09874;P49336	P09874	PARP1;CDK8	PARP1	regulation of RNA biosynthetic process;regulation of transcription, DNA-templated	GO:2001141;GO:0006355
272	533	IMP3-IMP4-MPP10 complex	3	2	1	0.6667	0.2219	0.1009	+	nuclear pore		O00566;Q9NV31	O00566	MPHOSPH10;IMP3	MPHOSPH10	protein complex assembly;protein binding;RNA binding;nucleus	GO:0006461;GO:0005515;GO:0003723;GO:0005634
272	1551	IPO13-RAN-EIF1AX complex	3	2	1	0.6667	0.2219	0.1009	+	nuclear pore		P47813;P62826	P62826	EIF1AX;RAN	RAN	protein transport;protein transporter activity;nuclear transport;cytoplasm;nucleus	GO:0015031;GO:0008565;GO:0051169;GO:0005737;GO:0005634
272	1045	Snurportin-CRM1-RanGTP complex	3	2	1	0.6667	0.2219	0.1009	+	nuclear transport		O14980;P62826	P62826	XPO1;RAN	RAN	protein transport;protein transporter activity;RNA transport;RNA transmembrane transporter activity;nuclear transport;cytoplasm;nucleus	GO:0015031;GO:0008565;GO:0050658;GO:0051033;GO:0051169;GO:0005737;GO:0005634
272	5502	EED-EZH-YY1 polycomb complex	3	2	1	0.6667	0.2219	0.1009	+	Polycomb repressive complex		P25490;Q15910	Q15910	YY1;EZH2	EZH2	obsolete transcription repressor activity;RNA biosynthetic process;DNA binding;nucleus	GO:0016564;GO:0032774;GO:0003677;GO:0005634
272	1544	PPP2CA-PPP2R1A-PPP2R3A complex	3	2	1	0.6667	0.2219	0.1009	+	PP2A complex		P30153;P67775	P30153	PPP2R1A;PPP2CA	PPP2R1A	enzyme regulator activity;regulation of catalytic activity	GO:0030234;GO:0050790
272	1552	TNPO2-RAN-NXF1 complex	3	2	1	0.6667	0.2219	0.1009	+	RNA export		P62826;Q9UBU9	P62826	RAN;NXF1	RAN	RNA binding;RNA transport;RNA transmembrane transporter activity;nuclear transport;cytoplasm;nucleus	GO:0003723;GO:0050658;GO:0051033;GO:0051169;GO:0005737;GO:0005634
272	1232	REST-CoREST-mSIN3A complex	3	2	1	0.6667	0.2219	0.1009	+	sin3 complex		Q96ST3;Q9UKL0	Q96ST3	SIN3A;KIAA0071	SIN3A	obsolete transcription repressor activity;neurogenesis;generation of neurons;neuron differentiation;nervous system development;nucleus;no GO term corresponding to 73.03.13	GO:0016564;GO:0022008;GO:0048699;GO:0030182;GO:0007399;GO:0005634;GO:9999994
272	760	Apoptosis- and splicing-associated protein complex (ASAP-L/S)	3	2	1	0.6667	0.2219	0.1009	+	splicing		O00422;Q15287	O00422	SAP18;LDC2	SAP18	mRNA splicing, via spliceosome;mRNA processing;apoptotic process;nucleus	GO:0000398;GO:0006397;GO:0006915;GO:0005634
272	5158	SMARCA2/BRM-BAF57-MECP2 complex	3	2	1	0.6667	0.2219	0.1009	+	SWI/SNF		P51531;Q969G3	Q969G3	SMARCA2;SMARCE1	SMARCE1	obsolete transcription repressor activity	GO:0016564
272	5736	Pre-initiation complex (PIC)	3	2	1	0.6667	0.2219	0.1009	+	TAF/GTF basic txn		P24928;P60709	P24928	POLR2A;ACTB	POLR2A	DNA-templated transcription, initiation;nucleic acid binding	GO:0006352;GO:0003676
272	2170	\Ubiquitin E3 ligase (CDC34, CUL1, RBX1)\\\""	3	2	1	0.6667	0.2219	0.1009	+	Ubiquitinylation		P49427;P62877	P62877	CDC34;RBX1	RBX1	protein ubiquitination;protein deubiquitination;proteasome-mediated ubiquitin-dependent protein catabolic process;ubiquitin-dependent protein catabolic process	GO:0016567;GO:0016579;GO:0043161;GO:0006511
272	3012	APC-IQGAP1-Cdc42 complex	3	2	1	0.6667	0.2219	0.1009	+			P46940;P60953	P46940	IQGAP1;CDC42	IQGAP1	cell migration;cytoskeleton organization;cytoskeleton	GO:0016477;GO:0007010;GO:0005856
272	5849	HSP90-CDC37-LRRK2 complex	3	2	1	0.6667	0.2219	0.1009	+			P08238;Q16543	P08238	HSP90AB1;CDC37	HSP90AB1	intracellular signal transduction	GO:0035556
272	3129	STAT6-p100-RHA complex	3	2	1	0.6667	0.2219	0.1009	+			Q08211;Q7KZF4	Q08211	DHX9;SND1	DHX9	chromosome organization;DNA topological change;obsolete transcription activator activity;DNA binding;nucleus	GO:0051276;GO:0006265;GO:0016563;GO:0003677;GO:0005634
272	999	p23 protein complex	3	2	1	0.6667	0.2219	0.1009	+			P22626;Q15185	P22626	HNRNPA2B1;P23	HNRNPA2B1	protein binding;regulation of programmed cell death	GO:0005515;GO:0043067
294	5286	TNF-alpha/NF-kappa B signaling complex 10	10	5	4	0.5	0.158	0.01461	+	NFkB signaling		P07900;P08238;P40222;Q16543;Q8IX12	P07900;P08238;P40222;Q8IX12	HSP90AA1;HSP90AB1;TXLNA;CDC37;CCAR1	CCAR1;HSP90AA1;HSP90AB1;TXLNA	I-kappaB kinase/NF-kappaB signaling;cytokine activity	GO:0007249;GO:0005125
294	304	SRCAP-associated chromatin remodeling complex	10	5	4	0.5	0.158	0.01461	+	Nu4A/Tip60 complex		O95619;O96019;P0C0S5;Q9Y230;Q9Y265	O96019;P0C0S5;Q9Y230;Q9Y265	GAS41;ACTL6A;H2AFZ;RUVBL2;RUVBL1	ACTL6A;H2AFZ;RUVBL1;RUVBL2	DNA topological change;obsolete transcription activator activity;chromosome organization;nucleus	GO:0006265;GO:0016563;GO:0051276;GO:0005634
294	822	\mRNA decay complex (UPF1, UPF2, UPF3B, DCP2, XRN1, XRN2, EXOSC2, EXOSC4, EXOSC10, PARN)\\\""	10	5	4	0.5	0.158	0.01461	+	RNA processing		O95453;Q01780;Q13868;Q92900;Q9H0D6	Q01780;Q8IZH2;Q92900;Q9H0D6	PARN;EXOSC10;EXOSC2;UPF1;XRN2	EXOSC10;UPF1;XRN2;XRN1	RNA catabolic process;RNA binding;cytoplasm;nucleus	GO:0006401;GO:0003723;GO:0005737;GO:0005634
297	5611	Emerin complex 24	15	7	7	0.4667	0.1396	0.001524	+	nuclear envelope		P02545;P20700;P50402;Q00839;Q02539;Q07021;Q14566	P02545;P20700;P33991;P50402;Q00839;Q07021;Q14566	LMNA;LMNB1;EMD;HNRNPU;HIST1H1A;C1QBP;MCM6	C1QBP;EMD;HNRNPU;LMNA;LMNB1;MCM6;MCM4	DNA replication;RNA processing;nucleus	GO:0006260;GO:0006396;GO:0005634
297	194	PA28gamma-20S proteasome	15	7	7	0.4667	0.1396	0.001524	+	Proteasome		O14818;P20618;P25786;P28066;P28074;P60900;Q99436	P20618;P25786;P25787;P25788;P28066;P28070;Q99436	PSMA7;PSMB1;PSMA1;PSMA5;PSMB5;PROS27;PSMB7	PSMA1;PSMA5;PSMB1;PSMB7;PSMA2;PSMA3;PSMB4	protein processing;proteasome-mediated ubiquitin-dependent protein catabolic process;ubiquitin-dependent protein catabolic process;response to stress;cytoplasm;nucleus	GO:0016485;GO:0043161;GO:0006511;GO:0006950;GO:0005737;GO:0005634
299	5154	CTCF-nucleophosmin complex	2	1	2	0.5	0.5166	0.01727	+	insulator		P06748	P06748;P49711	NPM1	NPM1;CTCF	regulation of RNA biosynthetic process;regulation of transcription, DNA-templated;nucleus	GO:2001141;GO:0006355;GO:0005634
299	5153	CTFC-TAF1 complex	2	1	2	0.5	0.5166	0.01727	+	insulator		Q01105	P49711;Q01105	SET	SET;CTCF	regulation of RNA biosynthetic process;regulation of transcription, DNA-templated	GO:2001141;GO:0006355
299	236	WICH complex	2	1	2	0.5	0.5166	0.01727	+	ISWI		O60264	O60264;Q9UIG0	SMARCA5	SMARCA5;BAZ1B	DNA topological change;protein binding;DNA binding;ATP binding;chromosome	GO:0006265;GO:0005515;GO:0003677;GO:0005524;GO:0005694
299	5843	AIF-CYPA-DNA complex	2	1	2	0.5	0.5166	0.01727	+			P62937	O95831;P62937	PPIA	PPIA;AIFM1	apoptotic process;nucleus	GO:0006915;GO:0005634
299	921	Remodeling and spacing factor (RSF) complex	2	1	2	0.5	0.5166	0.01727	+			O60264	O60264;Q96T23	SMARCA5	SMARCA5;RSF1	nucleotide metabolic process;DNA topological change;DNA-templated transcription, initiation;chromosome organization;nucleus	GO:0009117;GO:0006265;GO:0006352;GO:0051276;GO:0005634
299	5756	SUA1-UBA2 complex	2	1	2	0.5	0.5166	0.01727	+			Q9UBT2	Q9UBE0;Q9UBT2	UBA2	UBA2;SAE1	regulation of biological process	GO:0050789
305	1154	DSS1 complex	13	7	1	0.5385	0.06688	0.06207	+	Integrator complex		Q75QN2;Q96HW7;Q9H0H0;Q9NV88;Q9NVH2;Q9NVR2;Q9UL03	P51587	INTS8;INTS4;INTS2;INTS9;INTS7;INTS10;INTS6	BRCA2	nucleus	GO:0005634
306	5269	TNF-alpha/NF-kappa B signaling complex 8	6	3	3	0.5	0.2643	0.02084	+	NFkB signaling		P07900;P08238;Q16543	P07900;P08238;Q86UP2	HSP90AA1;HSP90AB1;CDC37	HSP90AA1;HSP90AB1;KTN1	I-kappaB kinase/NF-kappaB signaling;cytokine activity	GO:0007249;GO:0005125
306	3167	NCOR-SIN3-HDAC1 complex	6	3	3	0.5	0.2643	0.02084	+	sin3 complex	NCOR/SMRT complex	Q13547;Q92769;Q96ST3	Q13547;Q92769;Q96ST3	HDAC1;HDAC2;SIN3A	HDAC1;HDAC2;SIN3A	DNA topological change;obsolete transcription repressor activity;protein acetylation;protein deacetylation;DNA binding;Notch signaling pathway;chromosome organization;biological_process;nucleus	GO:0006265;GO:0016564;GO:0006473;GO:0006476;GO:0003677;GO:0007219;GO:0051276;GO:0008150;GO:0005634
308	784	SMG-1-Upf1-eRF1-eRF3 complex (SURF)	5	3	1	0.6	0.1692	0.1076	+	translation regulation		P62495;Q8IYD1;Q92900	Q92900	ETF1;GSPT2;UPF1	UPF1	regulation of mRNA stability;protein phosphorylation;protein dephosphorylation;protein autophosphorylation;RNA transport;RNA transmembrane transporter activity;nuclear transport;cytoplasm;nucleus	GO:0043488;GO:0006468;GO:0006470;GO:0046777;GO:0050658;GO:0051033;GO:0051169;GO:0005737;GO:0005634
309	2815	BRCA1-BARD1-BACH1-DNA damage complex II	8	4	3	0.5	0.2024	0.03372	+	DNA damage & repair		O60934;P49959;Q92547;Q92878	O14867;P49959;Q92878	NBN;MRE11A;TOPBP1;RAD50	MRE11A;RAD50;BACH1	DNA replication;DNA repair;cell cycle checkpoint;cellular response to DNA damage stimulus;nucleus	GO:0006260;GO:0006281;GO:0000075;GO:0006974;GO:0005634
309	3142	CAMK2-delta-MASH1 promoter-coactivator complex	8	4	3	0.5	0.2024	0.03372	+	groucho/TLE co-repressor complex		P09874;P24928;Q15233;Q92793	P09874;P24928;Q15233	PARP1;POLR2A;NONO;CREBBP	NONO;PARP1;POLR2A	obsolete transcription activator activity;protein binding;DNA binding;regulation of binding;regulation of sequence-specific DNA binding transcription factor activity;Notch signaling pathway;neuron differentiation;nucleus;no GO term corresponding to 77.03.01.01.01	GO:0016563;GO:0005515;GO:0003677;GO:0051098;GO:0051090;GO:0007219;GO:0030182;GO:0005634;GO:9999984
311	1149	Histone H3.1 complex	10	5	3	0.5	0.158	0.04287	+	Histone H3.3 complex		O14929;P49321;P62805;Q09028;Q8TEX9	P49321;P62805;Q09028	HAT1;NASP;HIST1H4A;RBBP4;IPO4	HIST1H4A;NASP;RBBP4	protein complex assembly;nucleus	GO:0006461;GO:0005634
311	5195	PTIP-HMT complex	10	5	3	0.5	0.158	0.04287	+	MLL complex		P61964;Q15291;Q6ZW49;Q9C005;Q9UBL3	P61964;Q9C005;Q9UBL3	WDR5;RBBP5;PAXIP1;DPY30;ASH2L	ASH2L;DPY30;WDR5	DNA topological change;regulation of RNA biosynthetic process;regulation of transcription, DNA-templated;protein hydroxylation;protein methylation;DNA binding;chromosome organization;nucleus	GO:0006265;GO:2001141;GO:0006355;GO:0018126;GO:0006479;GO:0003677;GO:0051276;GO:0005634
311	2829	RSmad complex	10	5	3	0.5	0.158	0.04287	+	SMAD complex		P51532;Q8TAQ2;Q92793;Q92922;Q9UPN9	P51532;Q8TAQ2;Q92922	SMARCA4;SMARCC2;CREBBP;SMARCC1;KIAA1113	SMARCA4;SMARCC1;SMARCC2	regulation of RNA biosynthetic process;regulation of transcription, DNA-templated;transforming growth factor beta receptor signaling pathway;nucleus	GO:2001141;GO:0006355;GO:0007179;GO:0005634
314	3075	UTX-MLL2/3 complex	12	6	3	0.5	0.1249	0.04759	+	MLL complex		P61964;Q15291;Q5H9R7;Q6ZW49;Q9UBL3;Q9Y2X9	P61964;Q9UBL3;Q9Y2X9	WDR5;RBBP5;PPP6R3;PAXIP1;ASH2L;ZNF281	ASH2L;WDR5;ZNF281	obsolete transcription activator activity;protein hydroxylation;protein methylation;cellular protein modification process;nucleus	GO:0016563;GO:0018126;GO:0006479;GO:0006464;GO:0005634
315	832	Anti-Sm protein complex	7	3	4	0.4286	0.3636	0.008844	+	Methylosome		O14744;P14678;P54105	O14744;P54105;Q16637;Q9UHI6	PRMT5;SNRPB;CLNS1A	CLNS1A;PRMT5;DDX20;SMN1	protein hydroxylation;protein methylation;cytoplasm	GO:0018126;GO:0006479;GO:0005737
316	1114	5S-DNA-TFIIIA-TFIIIC2-TFIIIB subcomplex	9	5	0	0.5556	0.1043	0.1043	+	TAF/GTF basic txn		Q12789;Q8WUA4;Q9UKN8;Q9Y5Q8;Q9Y5Q9		GTF3C1;GTF3C2;GTF3C4;CDABP0017;GTF3C3		regulation of RNA biosynthetic process;regulation of transcription, DNA-templated;DNA binding;nucleus	GO:2001141;GO:0006355;GO:0003677;GO:0005634
317	387	MCM complex	6	2	5	0.3333	0.5901	0.0006061	+	DNA replication	DNA replicationMCM complex	P33993;Q14566	P25205;P33991;P33992;P33993;Q14566	MCM7;MCM6	MCM6;MCM7;MCM3;MCM4;MCM5	chromosome organization;DNA replication;ATP binding;chromosome	GO:0051276;GO:0006260;GO:0005524;GO:0005694
318	27	Arp2/3 protein complex	7	4	0	0.5714	0.1319	0.1319	+	actin organization		O15144;O15145;O15511;P61158		ARPC2;ARC21;ARC16;ACTR3		protein binding;actin cytoskeleton organization;cytoplasm	GO:0005515;GO:0030036;GO:0005737
319	1345	Septin complex	5	3	0	0.6	0.1692	0.1692	+	actin organization		Q15019;Q16181;Q92599		Septin-2;Septin-7;Septin-8		actin filament reorganization involved in cell cycle;cell budding	GO:0030037;GO:0007114
319	5220	CHUK-IQGAP2-AKAP8L-RELA-TNIP2 complex	5	3	0	0.6	0.1692	0.1692	+	NFkB signaling		Q04206;Q13576;Q9ULX6		RELA;IQGAP2;AKAP8L		intracellular signal transduction	GO:0035556
319	2084	NFKB1-NFKB2-RELA-RELB complex	5	3	0	0.6	0.1692	0.1692	+	NFkB signaling		Q00653;Q04206;Q04864		NFKB2;RELA;REL		regulation of RNA biosynthetic process;regulation of transcription, DNA-templated	GO:2001141;GO:0006355
322	1099	DNA synthesome complex	18	8	6	0.4444	0.1503	0.01415	+	DNA replication		P11387;P11388;P12004;P27694;P35251;Q02880;Q9NR33;Q9NRF9	P11387;P11388;P27694;P35251;Q15054;Q9NRF9	TOP1;TOP2A;PCNA;RPA1;RFC1;TOP2B;POLE4;POLE3	POLE3;RFC1;RPA1;TOP1;TOP2A;POLD3	DNA replication;nucleus	GO:0006260;GO:0005634
323	362	DNA ligase III-XRCC1-PNK-DNA-pol III multiprotein complex	4	2	2	0.5	0.3566	0.05531	+	DNA damage & repair		P06746;P49916	P06746;P49916	POLB;LIG3	LIG3;POLB	DNA repair;cellular response to DNA damage stimulus;nucleus	GO:0006281;GO:0006974;GO:0005634
323	5695	TIP5-DNMT-HDAC1 complex	4	2	2	0.5	0.3566	0.05531	+	DNMT complex		P26358;Q13547	P26358;Q13547	DNMT1;HDAC1	DNMT1;HDAC1	regulation of RNA biosynthetic process;regulation of transcription, DNA-templated;protein acetylation;protein deacetylation;DNA binding	GO:2001141;GO:0006355;GO:0006473;GO:0006476;GO:0003677
323	3263	HERP1/HEY2-NCOR-SIN3A complex	4	2	2	0.5	0.3566	0.05531	+	sin3 complex		Q13547;Q96ST3	Q13547;Q96ST3	HDAC1;SIN3A	HDAC1;SIN3A	DNA topological change;obsolete transcription repressor activity;DNA binding;chromosome organization;nucleus	GO:0006265;GO:0016564;GO:0003677;GO:0051276;GO:0005634
323	3961	SMAD3-cSKI-SIN3A-HDAC1 complex	4	2	2	0.5	0.3566	0.05531	+	SMAD complex		Q13547;Q96ST3	Q13547;Q96ST3	HDAC1;SIN3A	HDAC1;SIN3A	DNA topological change;obsolete transcription repressor activity;protein acetylation;protein deacetylation;DNA binding;chromosome organization;nucleus	GO:0006265;GO:0016564;GO:0006473;GO:0006476;GO:0003677;GO:0051276;GO:0005634
323	1260	\Neddylin ligase (FBXO11, SKP1, CUL1, RBX1)\\\""	4	2	2	0.5	0.3566	0.05531	+	Ubiquitinylation		P62877;P63208	P62877;P63208	RBX1;SKP1	RBX1;SKP1	protein deneddylation;protein sumoylation;protein desumoylation;protein neddylation;Smt3-protein conjugation;cellular protein modification process;regulation of sequence-specific DNA binding transcription factor activity;nucleus	GO:0000338;GO:0016925;GO:0016926;GO:0045116;GO:0019951;GO:0006464;GO:0051090;GO:0005634
323	2172	\Ubiquitin E3 ligase (CDT1, DDB1, CUL4A, RBX1)\\\""	4	2	2	0.5	0.3566	0.05531	+	Ubiquitinylation		P62877;Q16531	P62877;Q16531	RBX1;DDB1	DDB1;RBX1	protein ubiquitination;protein deubiquitination;proteasome-mediated ubiquitin-dependent protein catabolic process;ubiquitin-dependent protein catabolic process;cellular response to DNA damage stimulus	GO:0016567;GO:0016579;GO:0043161;GO:0006511;GO:0006974
323	2191	\Ubiquitin E3 ligase (FBXO18, SKP1A, CUL1, RBX1)\\\""	4	2	2	0.5	0.3566	0.05531	+	Ubiquitinylation		P62877;P63208	P62877;P63208	RBX1;SKP1	RBX1;SKP1	protein ubiquitination;protein deubiquitination;proteasome-mediated ubiquitin-dependent protein catabolic process;ubiquitin-dependent protein catabolic process	GO:0016567;GO:0016579;GO:0043161;GO:0006511
323	729	\Ubiquitin E3 ligase (FBXO31, SKP1A, CUL1, RBX1)\\\""	4	2	2	0.5	0.3566	0.05531	+	Ubiquitinylation		P62877;P63208	P62877;P63208	RBX1;SKP1	RBX1;SKP1	mitotic cell cycle;protein ubiquitination;protein deubiquitination;protein catabolic process;cell aging	GO:0000278;GO:0016567;GO:0016579;GO:0030163;GO:0007569
323	1052	\Ubiquitin E3 ligase (FBXW11, SKP1A, CUL1, RBX1)\\\""	4	2	2	0.5	0.3566	0.05531	+	Ubiquitinylation		P62877;P63208	P62877;P63208	RBX1;SKP1	RBX1;SKP1	protein ubiquitination;protein deubiquitination;proteasome-mediated ubiquitin-dependent protein catabolic process;ubiquitin-dependent protein catabolic process	GO:0016567;GO:0016579;GO:0043161;GO:0006511
323	1215	\Ubiquitin E3 ligase (FBXW7, CUL1, SKP1A, RBX1)\\\""	4	2	2	0.5	0.3566	0.05531	+	Ubiquitinylation		P62877;P63208	P62877;P63208	RBX1;SKP1	RBX1;SKP1	protein ubiquitination;protein deubiquitination;proteasome-mediated ubiquitin-dependent protein catabolic process;ubiquitin-dependent protein catabolic process;Notch signaling pathway;signaling	GO:0016567;GO:0016579;GO:0043161;GO:0006511;GO:0007219;GO:0023052
323	1258	\Ubiquitin E3 ligase (GLMN, FBXW8, SKP1A, RBX1)\\\""	4	2	2	0.5	0.3566	0.05531	+	Ubiquitinylation		P62877;P63208	P62877;P63208	RBX1;SKP1	RBX1;SKP1	protein ubiquitination;protein deubiquitination;proteasome-mediated ubiquitin-dependent protein catabolic process;ubiquitin-dependent protein catabolic process;vasculogenesis	GO:0016567;GO:0016579;GO:0043161;GO:0006511;GO:0001570
323	2192	\Ubiquitin E3 ligase (NIPA, SKP1A, CUL1, RBX1)\\\""	4	2	2	0.5	0.3566	0.05531	+	Ubiquitinylation		P62877;P63208	P62877;P63208	RBX1;SKP1	RBX1;SKP1	mitotic cell cycle;protein ubiquitination;protein deubiquitination;proteasome-mediated ubiquitin-dependent protein catabolic process;ubiquitin-dependent protein catabolic process;nucleus	GO:0000278;GO:0016567;GO:0016579;GO:0043161;GO:0006511;GO:0005634
323	1488	DNMT1-RB1-HDAC1-E2F1 complex	4	2	2	0.5	0.3566	0.05531	+			P26358;Q13547	P26358;Q13547	DNMT1;HDAC1	DNMT1;HDAC1	obsolete transcription repressor activity	GO:0016564
323	5423	HSP70-BAG5-PARK2 complex	4	2	2	0.5	0.3566	0.05531	+			P08107;P34932	P08107;P34932	HSPA1A;HSPA4	HSPA1A;HSPA4	protein stabilization;protein folding;enzyme regulator activity;regulation of catalytic activity	GO:0050821;GO:0006457;GO:0030234;GO:0050790
356	929	CEN complex	37	15	10	0.4054	0.1242	0.01532	+	centromere chromatin complex		O60264;P11021;P11142;Q08945;Q13185;Q15007;Q16531;Q5T200;Q69YN4;Q6T4P5;Q8N1F7;Q96JP5;Q9BXP5;Q9H0H5;Q9Y5B9	O60264;P11021;P11142;Q08945;Q13185;Q16531;Q8N1F7;Q96T23;Q9HC52;Q9Y5B9	SMARCA5;HSPA5;HSPA8;SSRP1;CBX3;WTAP;DDB1;ZC3H13;KIAA1429;LPPR3;NUP93;ZFP91;ARS2;RACGAP1;SUPT16H	CBX3;DDB1;HSPA5;HSPA8;NUP93;SMARCA5;SSRP1;SUPT16H;CBX8;RSF1	mitotic cell cycle;kinetochore assembly;obsolete spindle pole body and microtubule cycle (sensu Fungi);spindle assembly;centrosome cycle;chromosome	GO:0000278;GO:0051382;GO:0030471;GO:0051225;GO:0007098;GO:0005694
357	435	BASC (Ab 81) complex (BRCA1-associated genome surveillance complex)	6	3	2	0.5	0.2643	0.08003	+	DNA damage & repair		P35249;P35250;P35251	P35249;P35251	RFC4;RFC2;RFC1	RFC1;RFC4	DNA repair;cellular response to DNA damage stimulus;nucleus	GO:0006281;GO:0006974;GO:0005634
357	1086	DNA repair complex NEIL-PNK-Pol(beta)-LigIII(alpha)-XRCC1	6	3	2	0.5	0.2643	0.08003	+	DNA damage & repair		O00764;P06746;P49916	P06746;P49916	PDXK;POLB;LIG3	LIG3;POLB	DNA repair;DNA binding;nucleus	GO:0006281;GO:0003677;GO:0005634
357	1231	FIB-associated protein complex	6	3	2	0.5	0.2643	0.08003	+	ribosome biogenesis		O14744;Q07021;Q99873	O14744;Q07021	PRMT5;C1QBP;HMT2	C1QBP;PRMT5	rRNA processing;rRNA modification;ribosome biogenesis;nucleus;no GO term corresponding to 77.03.07.01	GO:0006364;GO:0000154;GO:0042254;GO:0005634;GO:9999980
360	2804	CTF18-cohesion-RFC complex	8	4	2	0.5	0.2024	0.09026	+	chromosome organization		P35249;P35250;P40937;P40938	P35249;P40938	RFC4;RFC2;RFC5;RFC3	RFC3;RFC4	phosphorus utilization;phosphate-containing compound metabolic process;DNA replication;chromosome segregation;DNA binding;chromosome organization;nucleus	GO:0006794;GO:0006796;GO:0006260;GO:0007059;GO:0003677;GO:0051276;GO:0005634
360	268	Checkpoint Rad complex	8	4	2	0.5	0.2024	0.09026	+	DNA replication		P35249;P35250;P40937;P40938	P35249;P40938	RFC4;RFC2;RFC5;RFC3	RFC3;RFC4	cell cycle checkpoint;cellular response to DNA damage stimulus;nucleus	GO:0000075;GO:0006974;GO:0005634
362	2825	BRCA1-RNA polymerase II complex	26	11	7	0.4231	0.1357	0.02492	+	TAF/GTF basic txn		P13984;P19387;P19388;P19447;P24928;P29083;P35269;P36954;P62875;Q13503;Q13889	P19388;P24928;P32780;P62487;P62875;Q13503;Q92759	GTF2F2;POLR2C;POLR2E;ERCC3;POLR2A;GTF2E1;GTF2F1;POLR2I;POLR2L;MED21;GTF2H3	MED21;POLR2A;POLR2E;POLR2L;GTF2H1;GTF2H4;POLR2G	transcription, DNA-templated;DNA binding;nucleus	GO:0006351;GO:0003677;GO:0005634
363	2851	ING2 complex	12	5	4	0.4167	0.2885	0.04668	+	sin3 complex		Q09028;Q13547;Q16576;Q92769;Q96ST3	Q09028;Q13547;Q92769;Q96ST3	RBBP4;HDAC1;RBAP46;HDAC2;SIN3A	HDAC1;HDAC2;RBBP4;SIN3A	DNA topological change;mitotic cell cycle;regulation of cell cycle;protein acetylation;protein deacetylation;apoptotic process;angiogenesis;chromosome organization;nucleus	GO:0006265;GO:0000278;GO:0051726;GO:0006473;GO:0006476;GO:0006915;GO:0001525;GO:0051276;GO:0005634
363	725	P2X7 receptor signalling complex	12	5	4	0.4167	0.2885	0.04668	+			O43707;P08107;P08238;P11142;P60709	O43707;P08107;P08238;P11142	ACTN4;HSPA1A;HSP90AB1;HSPA8;ACTB	ACTN4;HSP90AB1;HSPA1A;HSPA8	ion transport;ion channel activity;cell surface receptor signaling pathway;cytoskeleton organization;plasma membrane	GO:0006811;GO:0005216;GO:0007166;GO:0007010;GO:0005886
365	1749	SMN-PolII-RHA complex	10	4	4	0.4	0.3629	0.03354	+	SMN complex		P08579;P14678;P24928;Q08211	P08579;P24928;Q08211;Q9UHI6	SNRPB2;SNRPB;POLR2A;DHX9	DHX9;POLR2A;SNRPB2;DDX20	RNA splicing;RNA biosynthetic process;protein complex assembly;RNA binding;cytoplasm;nucleus	GO:0008380;GO:0032774;GO:0006461;GO:0003723;GO:0005737;GO:0005634
366	1745	SMN complex	19	8	5	0.4211	0.1937	0.05006	+	SMN complex		P09012;P14678;P62304;P62306;P62316;P62318;Q8TEQ6;Q9Y3F4	P62316;P62318;Q9UHI6;Q9Y3F4;Q969L4	SNRPA;SNRPB;SNRPE;SNRPF;SNRPD2;SNRPD3;GEMIN5;STRAP	SNRPD2;SNRPD3;STRAP;DDX20	RNA splicing;RNA biosynthetic process;protein complex assembly;RNA binding;cytoplasm;nucleus	GO:0008380;GO:0032774;GO:0006461;GO:0003723;GO:0005737;GO:0005634
367	477	PCAF complex	10	5	1	0.5	0.158	0.1372	+	PCAF complex		O75528;Q12962;Q16594;Q9Y4A5;Q9Y6J9	Q12962	TADA3;TAF10;TAF2G;PAF400;TAF6L	TAF10	DNA topological change;transcription, DNA-templated;regulation of RNA biosynthetic process;regulation of transcription, DNA-templated;protein acetylation;protein deacetylation;chromosome organization;nucleus	GO:0006265;GO:0006351;GO:2001141;GO:0006355;GO:0006473;GO:0006476;GO:0051276;GO:0005634
368	310	Cell cycle kinase complex CDC2/CDK4/CDK5	10	5	0	0.5	0.158	0.158	+	CDC2 complex		P06493;P12004;P14635;P24385;P24941		CDK1;PCNA;CCNB1;CCND1;CDK2		mitotic cell cycle	GO:0000278
369	6039	dynein-dynactin complex	9	4	3	0.4444	0.2809	0.06114	+	nuclear envelope		P63167;Q14204;Q96FJ2;Q9Y6G9	Q14203;Q14204;Q9Y6G9	DYNLL1;DYNC1H1;DYNLL2;DYNC1LI1	DYNC1H1;DYNC1LI1;DCTN1	cytoskeleton-dependent intracellular transport	GO:0030705
370	633	anti-BHC110 complex	11	5	3	0.4545	0.2204	0.07187	+			O60341;P78347;Q13547;Q92769;Q9UKL0	O60341;Q13547;Q92769	KDM1A;GTF2I;HDAC1;HDAC2;KIAA0071	HDAC1;HDAC2;KDM1A	DNA topological change;obsolete transcription repressor activity;protein acetylation;protein deacetylation;chromosome organization;nucleus	GO:0006265;GO:0016564;GO:0006473;GO:0006476;GO:0051276;GO:0005634
371	568	Nuclear pore complex	28	12	5	0.4286	0.1121	0.06741	+	nuclear pore		P12270;P35658;P49792;P52948;P57740;Q12769;Q8NFH3;Q8NFH4;Q8WUM0;Q92621;Q96EE3;Q9BW27	P12270;P35658;P49792;P52948;Q8WUM0	TPR;NUP214;RANBP2;NUP98;NUP107;NUP120;NUP43;NUP37;NUP133;NUP205;SEH1L;NUP75	NUP133;NUP214;NUP98;RANBP2;TPR	protein transport;protein transporter activity;RNA transport;RNA transmembrane transporter activity;transport;nuclear transport;nuclear envelope	GO:0015031;GO:0008565;GO:0050658;GO:0051033;GO:0006810;GO:0051169;GO:0005635
371	568	Nuclear pore complex	28	12	5	0.4286	0.1121	0.06741	+	nuclear pore		P12270;P35658;P49792;P52948;P57740;Q12769;Q8NFH3;Q8NFH4;Q8WUM0;Q92621;Q96EE3;Q9BW27	P12270;P35658;P49792;P52948;Q8WUM0	TPR;NUP214;RANBP2;NUP98;NUP107;NUP120;NUP43;NUP37;NUP133;NUP205;SEH1L;NUP75	NUP133;NUP214;NUP98;RANBP2;TPR	protein transport;protein transporter activity;RNA transport;RNA transmembrane transporter activity;transport;nuclear transport;nuclear envelope	GO:0015031;GO:0008565;GO:0050658;GO:0051033;GO:0006810;GO:0051169;GO:0005635
416	2686	BRCA1-core RNA polymerase II complex	13	5	4	0.3846	0.3597	0.07259	+	TAF/GTF basic txn		P19387;P19388;P24928;P36954;P62875	P19388;P24928;P62487;P62875	POLR2C;POLR2E;POLR2A;POLR2I;POLR2L	POLR2A;POLR2E;POLR2L;POLR2G	transcription, DNA-templated;DNA binding;nucleus	GO:0006351;GO:0003677;GO:0005634
417	1746	SMN containing complex	8	3	3	0.375	0.4602	0.07667	+			P17931;P62316;P62318	P62316;P62318;Q16637	LGALS3;SNRPD2;SNRPD3	SNRPD2;SNRPD3;SMN1	RNA splicing;RNA biosynthetic process;protein complex assembly;RNA binding;nucleus	GO:0008380;GO:0032774;GO:0006461;GO:0003723;GO:0005634
418	3045	hs4 enhancer complex	6	3	1	0.5	0.2643	0.1858	+			P14859;P25490;Q04206	P14859	POU2F1;YY1;RELA	POU2F1	regulation of RNA biosynthetic process;regulation of transcription, DNA-templated;DNA binding;I-kappaB kinase/NF-kappaB signaling;B cell differentiation;nucleus;no GO term corresponding to 73.03.07.02.01.01	GO:2001141;GO:0006355;GO:0003677;GO:0007249;GO:0030183;GO:0005634;GO:9999997
419	2657	ESR1-CDK7-CCNH-MNAT1-MTA1-HDAC2 complex	6	2	3	0.3333	0.5901	0.04654	+			Q13330;Q92769	P51948;Q13330;Q92769	MTA1;HDAC2	HDAC2;MTA1;MNAT1	regulation of RNA biosynthetic process;regulation of transcription, DNA-templated;protein phosphorylation;protein dephosphorylation;protein autophosphorylation;cellular protein modification process;regulation of biological process;signaling;nucleus	GO:2001141;GO:0006355;GO:0006468;GO:0006470;GO:0046777;GO:0006464;GO:0050789;GO:0023052;GO:0005634
420	1255	\Ubiquitin E3 ligase (SIAH1, SIP, SKP1A, TBL1X)\\\""	4	2	1	0.5	0.3566	0.1978	+			P63208;Q9HB71	P63208	SKP1;CACYBP	SKP1	protein ubiquitination;protein deubiquitination;proteasome-mediated ubiquitin-dependent protein catabolic process;ubiquitin-dependent protein catabolic process;signaling	GO:0016567;GO:0016579;GO:0043161;GO:0006511;GO:0023052
420	6052	BAG3-HSC70-HSPB8-CHIP complex	4	2	1	0.5	0.3566	0.1978	+			O95817;P11142	P11142	BAG3;HSPA8	HSPA8	protein stabilization;protein folding;response to stress	GO:0050821;GO:0006457;GO:0006950
420	246	BLM complex III	4	2	1	0.5	0.3566	0.1978	+			P54132;Q13472	Q13472	BLM;TOP3A	TOP3A	chromosome organization;DNA repair;cellular response to DNA damage stimulus;nucleus	GO:0051276;GO:0006281;GO:0006974;GO:0005634
420	5243	XRCC1-LIG3-PNK-TDP1 complex	4	2	1	0.5	0.3566	0.1978	+			P49916;Q9NUW8	P49916	LIG3;TDP1	LIG3	DNA repair	GO:0006281
420	100	hNURF complex	4	2	1	0.5	0.3566	0.1978	+			Q09028;Q16576	Q09028	RBBP4;RBAP46	RBBP4	DNA topological change;regulation of RNA biosynthetic process;regulation of transcription, DNA-templated;neurogenesis;generation of neurons;chromosome organization;neuron differentiation;nucleus	GO:0006265;GO:2001141;GO:0006355;GO:0022008;GO:0048699;GO:0051276;GO:0030182;GO:0005634
425	1492	BHC110 complex	10	4	3	0.4	0.3629	0.09844	+	TAF/GTF basic txn		O60341;Q13547;Q92769;Q9UKL0	O60341;Q13547;Q92769	KDM1A;HDAC1;HDAC2;KIAA0071	HDAC1;HDAC2;KDM1A	DNA topological change;protein acetylation;protein deacetylation;protein hydroxylation;protein methylation;nucleus	GO:0006265;GO:0006473;GO:0006476;GO:0018126;GO:0006479;GO:0005634
426	5233	TNF-alpha/NF-kappa B signaling complex 5	25	10	5	0.4	0.2031	0.1002	+	NFkB signaling		O15446;P62875;P63208;Q00653;Q04206;Q04864;Q13576;Q9GZS1;Q9H9Y6;Q9Y2S0	O15446;P42704;P62875;P63208;Q9GZS1	CD3EAP;POLR2L;SKP1;NFKB2;RELA;REL;IQGAP2;POLR1E;POLR1B;POLR1D	CD3EAP;POLR1E;POLR2L;SKP1;LRPPRC	I-kappaB kinase/NF-kappaB signaling;cytokine activity	GO:0007249;GO:0005125
427	5117	\pRb2/p130-multimolecular complex (DNMT1, E2F4, SuV39H1, HDAC1, RBL2)\\\""	7	3	2	0.4286	0.3636	0.1367	+	Rb multimolecular complex		P26358;Q13547;Q09472	P26358;Q13547	DNMT1;EP300;HDAC1	DNMT1;HDAC1	transcription, DNA-templated	GO:0006351
427	3008	60S APC containing complex	7	3	2	0.4286	0.3636	0.1367	+			P23258;P46940;Q9BQE3	P46940;P68363	TUBG1;IQGAP1;TUBA1C	IQGAP1;TUBA1B	actin cytoskeleton organization;cytoplasm;no GO term corresponding to 75.03.09	GO:0030036;GO:0005737;GO:9999991
427	1400	ASCOM complex	7	3	2	0.4286	0.3636	0.1367	+			P68366;Q15291;Q9UBL3	P68366;Q9UBL3	TUBA4A;RBBP5;ASH2L	ASH2L;TUBA4A	DNA topological change;obsolete transcription activator activity;DNA binding;chromosome organization;nucleus	GO:0006265;GO:0016563;GO:0003677;GO:0051276;GO:0005634
427	1200	Oligosaccharyltransferase complex	7	3	2	0.4286	0.3636	0.1367	+			P04843;P04844;P39656	P04843;P04844	RPN1;RPN2;DDOST	RPN1;RPN2	protein N-linked glycosylation;endoplasmic reticulum	GO:0006487;GO:0005783
431	5544	CDC2-PCNA-CCNB1-GADD45A/B complex	6	3	0	0.5	0.2643	0.2643	+			P06493;P12004;P14635		CDK1;PCNA;CCNB1		cell cycle	GO:0007049
431	5260	TCF4-CTNNB1 complex	6	3	0	0.5	0.2643	0.2643	+			P35222;Q09472;Q09472		CTNNB;EP300		transcription, DNA-templated	GO:0006351
433	5873	RAF1-MAP2K1-YWHAE complex	3	1	2	0.3333	0.4815	0.1099	+	14-3-3 complex		P62258	P62258;Q02750	YWHAE	YWHAE;MAP2K1	signaling	GO:0023052
433	3011	APC-IQGAP1-Rac1 complex	3	1	2	0.3333	0.664	0.05849	+			P46940	P46940;P63000	IQGAP1	IQGAP1;RAC1	cell migration;cytoskeleton organization;cytoskeleton	GO:0016477;GO:0007010;GO:0005856
433	2129	DNAJB2-HSPA8-PSMA3 complex	3	1	2	0.3333	0.4815	0.1099	+			P11142	P11142;P25788	HSPA8	HSPA8;PSMA3	intracellular protein transport;protein targeting;protein transport;proteasome-mediated ubiquitin-dependent protein catabolic process;ubiquitin-dependent protein catabolic process	GO:0006886;GO:0006605;GO:0015031;GO:0043161;GO:0006511
433	5293	ETS2-SMARCA4-INI1 complex	3	1	2	0.3333	0.664	0.05849	+			P51532	P51532;Q12824	SMARCA4	SMARCA4;SMARCB1	obsolete transcription repressor activity;nucleus	GO:0016564;GO:0005634
433	5870	FE65-TSHZ3-HDAC1 complex	3	1	2	0.3333	0.4815	0.1099	+			Q13547	Q13547;Q63HK5	HDAC1	HDAC1;TSHZ3	obsolete transcription repressor activity;nucleus	GO:0016564;GO:0005634
433	2226	MutS-alpha complex	3	1	2	0.3333	0.664	0.05849	+			P52701	P43246;P52701	MSH6	MSH6;MSH2	DNA repair;proteasome-mediated ubiquitin-dependent protein catabolic process;ubiquitin-dependent protein catabolic process	GO:0006281;GO:0043161;GO:0006511
433	472	Prolyl 4-hydroxylase (alpha-type)	3	1	2	0.3333	0.664	0.05849	+			P07237	P07237;P13674	P4HB	P4HB;P4HA1	protein hydroxylation;protein methylation;protein binding;binding;cofactor binding;endoplasmic reticulum	GO:0018126;GO:0006479;GO:0005515;GO:0005488;GO:0048037;GO:0005783
433	5755	SUMO1-SUA1-UBA2 complex	3	1	2	0.3333	0.664	0.05849	+			Q9UBT2	Q9UBE0;Q9UBT2	UBA2	UBA2;SAE1	protein ubiquitination;protein deubiquitination;protein deneddylation;protein sumoylation;protein desumoylation;protein neddylation;Smt3-protein conjugation	GO:0016567;GO:0016579;GO:0000338;GO:0016925;GO:0016926;GO:0045116;GO:0019951
433	2224	MSH2/6-BLM-p53-RAD51 complex	5	2	2	0.4	0.4815	0.1099	+	DNA damage & repair		P52701;P54132	P43246;P52701	MSH6;BLM	MSH6;MSH2	DNA repair;cellular response to DNA damage stimulus;nucleus	GO:0006281;GO:0006974;GO:0005634
433	376	PCNA-MutS-alpha-MutL-alpha-DNA complex	5	2	2	0.4	0.4815	0.1099	+	DNA damage & repair		P12004;P52701	P43246;P52701	PCNA;MSH6	MSH6;MSH2	DNA repair;DNA binding;cellular response to DNA damage stimulus;nucleus	GO:0006281;GO:0003677;GO:0006974;GO:0005634
433	974	EED-EZH2 complex	5	2	2	0.4	0.664	0.05849	+	Polycomb repressive complex		Q09028;Q15910	Q09028;Q15910	RBBP4;EZH2	EZH2;RBBP4	DNA topological change;RNA biosynthetic process;protein hydroxylation;protein methylation;chromosome organization;nucleus	GO:0006265;GO:0032774;GO:0018126;GO:0006479;GO:0051276;GO:0005634
433	1162	\Ubiquitin E3 ligase (DDB1, DDB2, CUL4A, CUL4B, RBX1)\\\""	5	2	2	0.4	0.664	0.05849	+	Ubiquitinylation		P62877;Q16531	P62877;Q16531	RBX1;DDB1	DDB1;RBX1	protein ubiquitination;protein deubiquitination;cellular protein modification process;cellular response to DNA damage stimulus;response to radiation;nucleus	GO:0016567;GO:0016579;GO:0006464;GO:0006974;GO:0009314;GO:0005634
433	1214	\Ubiquitin E3 ligase (DET1, DDB1, CUL4A, RBX1, COP1)\\\""	5	2	2	0.4	0.4815	0.1099	+	Ubiquitinylation		P62877;Q16531	P62877;Q16531	RBX1;DDB1	DDB1;RBX1	protein ubiquitination;protein deubiquitination;proteasome-mediated ubiquitin-dependent protein catabolic process;ubiquitin-dependent protein catabolic process;signaling;nucleus	GO:0016567;GO:0016579;GO:0043161;GO:0006511;GO:0023052;GO:0005634
433	2189	\Ubiquitin E3 ligase (SMAD3, BTRC, CUL1, SKP1A, RBX1)\\\""	5	2	2	0.4	0.664	0.05849	+	Ubiquitinylation		P62877;P63208	P62877;P63208	RBX1;SKP1	RBX1;SKP1	protein ubiquitination;protein deubiquitination;proteasome-mediated ubiquitin-dependent protein catabolic process;ubiquitin-dependent protein catabolic process;signaling;cytoplasm;nucleus	GO:0016567;GO:0016579;GO:0043161;GO:0006511;GO:0023052;GO:0005737;GO:0005634
447	5232	\TNF-alpha/Nf-kappa B signaling complex (RPL6, RPL30, RPS13, CHUK, DDX3X, NFKB2, NFKBIB, REL, IKBKG, NFKB1, MAP3K8, RELB, GLG1, NFKBIA, RELA, TNIP2, GTF2I)\\\""	17	7	3	0.4118	0.2375	0.1487	+	NFkB signaling		O00571;P62277;P78347;Q00653;Q02878;Q04206;Q04864	O00571;P62277;Q02878	DDX3X;RPS13;GTF2I;NFKB2;RPL6;RELA;REL	DDX3X;RPL6;RPS13	I-kappaB kinase/NF-kappaB signaling;cytokine activity	GO:0007249;GO:0005125
447	470	TFTC complex (TATA-binding protein-free TAF-II-containing complex)	17	7	3	0.4118	0.2375	0.1487	+	TAF/GTF basic txn		O75528;Q12962;Q15393;Q16594;Q92830;Q9Y4A5;Q9Y6J9	Q12962;Q15393;Q15545	TADA3;TAF10;SF3B3;TAF2G;KAT2A;PAF400;TAF6L	SF3B3;TAF10;TAF7	DNA topological change;DNA-templated transcription, initiation;obsolete transcription activator activity;protein acetylation;protein deacetylation;chromosome organization;nucleus	GO:0006265;GO:0006352;GO:0016563;GO:0006473;GO:0006476;GO:0051276;GO:0005634
449	3149	NK-3-Groucho-HIPK2-SIN3A-RbpA48-HDAC1 complex	11	4	3	0.3636	0.4443	0.1449	+	Groucho/TLE co-repressor complex		Q04726;Q09028;Q13547;Q96ST3	Q09028;Q13547;Q96ST3	TLE3;RBBP4;HDAC1;SIN3A	HDAC1;RBBP4;SIN3A	DNA topological change;obsolete transcription repressor activity;protein acetylation;protein deacetylation;chromosome organization;nucleus	GO:0006265;GO:0016564;GO:0006473;GO:0006476;GO:0051276;GO:0005634
450	642	CtBP complex	17	4	7	0.2353	0.8104	0.01913	+	CtBP complex		O60341;Q13547;Q92769;Q9UKL0	O60341;P56545;Q13547;Q92769;Q96JN0;Q96KQ7;Q9H9B1	KDM1A;HDAC1;HDAC2;KIAA0071	HDAC1;HDAC2;KDM1A;CTBP2;EHMT1;EHMT2;LCOR	DNA topological change;obsolete transcription repressor activity;protein acetylation;protein deacetylation;protein hydroxylation;protein methylation;DNA binding;chromosome organization;nucleus	GO:0006265;GO:0016564;GO:0006473;GO:0006476;GO:0018126;GO:0006479;GO:0003677;GO:0051276;GO:0005634
460	3127	TLE-Histone H3 complex	7	3	1	0.4286	0.3636	0.2754	+	groucho/TLE co-repressor complex		P84243;Q04726;Q71DI3	Q71DI3	H3F3A;TLE3;HIST2H3A	HIST2H3A	DNA topological change;obsolete transcription repressor activity;chromosome organization;nucleus	GO:0006265;GO:0016564;GO:0051276;GO:0005634
461	5268	TNF-alpha/NF-kappa B signaling complex 7	8	3	2	0.375	0.4602	0.2052	+	NFkB signaling		P07900;P08238;Q16543	P07900;P08238	HSP90AA1;HSP90AB1;CDC37	HSP90AA1;HSP90AB1	I-kappaB kinase/NF-kappaB signaling;cytokine activity	GO:0007249;GO:0005125
461	3015	\p27-cyclinE-Cdk2 - Ubiquitin E3 ligase (SKP1A, SKP2, CUL1, CKS1B, RBX1) complex\\\""	8	3	2	0.375	0.4602	0.2052	+	Ubiquitinylation		P24941;P62877;P63208	P62877;P63208	CDK2;RBX1;SKP1	RBX1;SKP1	mitotic cell cycle;protein phosphorylation;protein dephosphorylation;protein autophosphorylation;protein ubiquitination;protein deubiquitination;regulation of biological process	GO:0000278;GO:0006468;GO:0006470;GO:0046777;GO:0016567;GO:0016579;GO:0050789
463	244	BRAFT complex	13	4	4	0.3077	0.5943	0.1199	+	FA complex	DNA damage	P15927;P27694;P54132;Q13472	P15927;P27694;P35244;Q13472	RPA2;RPA1;BLM;TOP3A	RPA1;RPA2;TOP3A;RPA3	chromosome organization;DNA repair;cellular response to DNA damage stimulus;nucleus	GO:0051276;GO:0006281;GO:0006974;GO:0005634
463	626	LSD1 complex	13	4	4	0.3077	0.5943	0.1199	+	LSD1 complex		O60341;P08107;Q13547;Q9UKL0	O60341;P08107;Q13547;Q9NP66	KDM1A;HSPA1A;HDAC1;KIAA0071	HDAC1;HSPA1A;KDM1A;HMG20A	DNA topological change;obsolete transcription repressor activity;protein acetylation;protein deacetylation;protein hydroxylation;protein methylation;chromosome organization;nucleus	GO:0006265;GO:0016564;GO:0006473;GO:0006476;GO:0018126;GO:0006479;GO:0051276;GO:0005634
465	116	Polycomb repressive complex	19	6	5	0.3158	0.5444	0.1407	+	Polycomb repressive complex		O60264;P08107;P25490;Q09028;Q15910;Q16576	O60264;P08107;Q9HC52;Q09028;Q15910	SMARCA5;HSPA1A;YY1;RBBP4;EZH2;RBAP46	EZH2;HSPA1A;RBBP4;SMARCA5;CBX8	DNA topological change;obsolete transcription repressor activity;RNA biosynthetic process;protein hydroxylation;protein methylation;chromosome organization;nucleus	GO:0006265;GO:0016564;GO:0032774;GO:0018126;GO:0006479;GO:0051276;GO:0005634
466	2817	BRCA1-BARD1-BACH1-DNA damage complex I	6	2	2	0.3333	0.5901	0.1787	+	BRACA complex		P52701;Q92547	O14867;P52701	MSH6;TOPBP1	MSH6;BACH1	DNA replication;DNA repair;cell cycle checkpoint;cellular response to DNA damage stimulus;nucleus	GO:0006260;GO:0006281;GO:0000075;GO:0006974;GO:0005634
467	5400	BRCC complex	5	2	1	0.4	0.4815	0.3064	+	BRACA complex		P46736;Q9NXR7	P51587	BRCC3;BRE	BRCA2	DNA repair;cell cycle checkpoint;protein ubiquitination;protein deubiquitination;cellular response to DNA damage stimulus;nucleus	GO:0006281;GO:0000075;GO:0016567;GO:0016579;GO:0006974;GO:0005634
467	58	SMRT complex	5	2	1	0.4	0.4815	0.3064	+	NCOR/SMRT complex		O15379;Q9BZK7	Q9BZK7	HDAC3;TBL1XR1	TBL1XR1	DNA topological change;obsolete transcription repressor activity;protein acetylation;protein deacetylation;chromosome organization;nucleus	GO:0006265;GO:0016564;GO:0006473;GO:0006476;GO:0051276;GO:0005634
467	5285	TNF-alpha/NF-kappa B signaling complex 9	5	2	1	0.4	0.4815	0.3064	+	NFkB signaling		P08238;Q16543	P08238	HSP90AB1;CDC37	HSP90AB1	I-kappaB kinase/NF-kappaB signaling;cytokine activity	GO:0007249;GO:0005125
467	559	Decapping complex	5	2	1	0.4	0.4815	0.3064	+	RNA processing	Decapping complex	P26196;Q6P2E9	P26196	DDX6;EDC4	DDX6	regulation of mRNA stability;cytoplasm	GO:0043488;GO:0005737
467	205	\Ubiquitin E3 ligase (VHL, TCEB1, TCEB2, CUL2)\\\""	5	2	1	0.4	0.4815	0.3064	+	Ubiquitinylation		P62877;Q15370	P62877	RBX1;TCEB2	RBX1	protein ubiquitination;protein deubiquitination;protein binding	GO:0016567;GO:0016579;GO:0005515
467	214	\Ubiquitin E3 ligase (WSB1, TCEB1, TCEB2, CUL5, RBX1)\\\""	5	2	1	0.4	0.4815	0.3064	+	Ubiquitinylation		P62877;Q15370	P62877	RBX1;TCEB2	RBX1	protein ubiquitination;protein deubiquitination;proteasome-mediated ubiquitin-dependent protein catabolic process;ubiquitin-dependent protein catabolic process;protein binding;smoothened signaling pathway;endoplasmic reticulum	GO:0016567;GO:0016579;GO:0043161;GO:0006511;GO:0005515;GO:0007224;GO:0005783
473	1009	TFIIH transcription factor complex	10	3	3	0.3	0.63	0.1709	+	TAF/GTF basic txn		P19447;Q13889;Q6ZYL4	P32780;P51948;Q92759	ERCC3;GTF2H3;GTF2H5	GTF2H1;GTF2H4;MNAT1	phosphorus utilization;phosphate-containing compound metabolic process;DNA repair;cell cycle;transcription, DNA-templated;regulation of RNA biosynthetic process;regulation of transcription, DNA-templated;cellular protein modification process;enzyme regulator activity;regulation of catalytic activity;nucleus	GO:0006794;GO:0006796;GO:0006281;GO:0007049;GO:0006351;GO:2001141;GO:0006355;GO:0006464;GO:0030234;GO:0050790;GO:0005634
474	728	CSA complex	14	4	4	0.2857	0.6596	0.1612	+	CSA complex	DNA damage	P24928;P62877;Q16531;Q9UNS2	P24928;P62877;Q16531;Q92905	POLR2A;RBX1;DDB1;COPS3	DDB1;POLR2A;RBX1;COPS5	DNA repair;mRNA transcription;protein ubiquitination;protein deubiquitination;cellular response to DNA damage stimulus;nucleus	GO:0006281;GO:0009299;GO:0016567;GO:0016579;GO:0006974;GO:0005634
522	1288	\DCS complex (PTBP1, PTBP2, HNRPH1, HNRPF)\\\""	4	1	2	0.25	0.7665	0.1189	+			P52597	P26599;P52597	HNRNPF	HNRNPF;PTBP1	regulation of RNA splicing;regulation of mRNA splicing, via spliceosome;RNA binding;nucleus	GO:0043484;GO:0048024;GO:0003723;GO:0005634
522	5872	BRAF-MAP2K1-MAP2K2-YWHAE complex	4	1	2	0.25	0.7665	0.1189	+			P62258	P62258;Q02750	YWHAE	YWHAE;MAP2K1	signaling	GO:0023052
522	431	MSH2-MSH6-PMS-MLH1 complex	4	1	2	0.25	0.7665	0.1189	+			P52701	P43246;P52701	MSH6	MSH6;MSH2	DNA repair;DNA binding;ATP binding;cellular response to DNA damage stimulus;nucleus	GO:0006281;GO:0003677;GO:0005524;GO:0006974;GO:0005634
525	2247	\Dynactin complex (DCTN1, DCTN2, DCTN3, DCTN4, DCTN6, CAPZA1, CAPZB, ACTR1A)\\\""	8	2	3	0.25	0.7543	0.1257	+			P52907;Q13561	P52907;Q13561;Q14203	CAPZA1;DCTN2	CAPZA1;DCTN2;DCTN1	cytoskeleton-dependent intracellular transport;no GO term corresponding to 77.03.01.01.01	GO:0030705;GO:9999984
549	5177	\Polycystin-1 multiprotein complex (ACTN1, CDH1, SRC, JUP, VCL, CTNNB1, PXN, BCAR1, PKD1, PTK2, TLN1)\\\""	11	4	1	0.3636	0.4443	0.3964	+			P12814;P14923;P18206;P35222	Q9Y490	ACTN1;JUP;VCL;CTNNB	TLN1	cell adhesion;epithelial cell differentiation;morphogenesis of an epithelium;kidney development;no GO term corresponding to 75.03.09	GO:0007155;GO:0030855;GO:0002009;GO:0001822;GO:9999991
550	159	Condensin I-PARP-1-XRCC1 complex	7	2	2	0.2857	0.6808	0.256	+			P09874;Q9NTJ3	O95347;P09874	PARP1;CAPC	PARP1;SMC2	DNA repair;cellular response to DNA damage stimulus;nucleus	GO:0006281;GO:0006974;GO:0005634
550	1094	Frataxin complex	7	2	2	0.2857	0.6808	0.256	+			P10809;P38646	P10809;P38646	HSPD1;HSPA9	HSPA9;HSPD1	protein binding;mitochondrion	GO:0005515;GO:0005739
555	1464	Mis12 centromere complex	6	2	1	0.3333	0.5901	0.4148	+			O95229;Q96IY1	P45973	ZWINT;NSL1	CBX5	chromosome segregation;chromosome, centromeric region	GO:0007059;GO:0000775
555	33	Prefoldin	6	2	1	0.3333	0.5901	0.4148	+			Q99471;Q9UHV9	P61758	MM1;PFDN2	VBP1	protein stabilization;protein folding;protein binding;actin cytoskeleton organization;microtubule cytoskeleton organization;cytoplasm	GO:0050821;GO:0006457;GO:0005515;GO:0030036;GO:0000226;GO:0005737
557	5877	MAP2K1-BRAF-RAF1-YWHAE-KSR1 complex	5	1	2	0.2	0.8378	0.1912	+			P62258	P62258;Q02750	YWHAE	YWHAE;MAP2K1	signaling	GO:0023052
558	2300	Profilin 2 complex	9	3	1	0.3333	0.5499	0.4609	+			P11142;P35080;P60709	P11142	HSPA8;PFN2;ACTB	HSPA8	protein complex assembly;endocytosis;actin cytoskeleton organization	GO:0006461;GO:0006897;GO:0030036
559	5230	CHUK-NFKB2-REL-IKBKG-SPAG9-NFKB1-NFKBIE-COPB2-TNIP1-NFKBIA-RELA-TNIP2 complex	12	4	1	0.3333	0.5221	0.4762	+	NFkB signaling		P35606;Q00653;Q04206;Q04864	P35606	COPB2;NFKB2;RELA;REL	COPB2	I-kappaB kinase/NF-kappaB signaling	GO:0007249
560	486	WIP-WASp-actin-myosin-IIa complex	6	1	2	0.1667	0.8873	0.2687	+			P35579	P19105;P35579	MYH9	MYH9;MYL12A	response to stimulus;actin cytoskeleton organization;cytoskeleton	GO:0050896;GO:0030036;GO:0005856
561	2715	\Ubiquitin E3 ligase (CSN1, CSN8, HRT1, SKP1, SKP2, CUL1, CUL2, CUL3)\\\""	8	2	2	0.25	0.7543	0.3363	+	Ubiquitinylation		P62877;P63208	P62877;P63208	RBX1;SKP1	RBX1;SKP1	protein ubiquitination;protein deubiquitination;proteasome-mediated ubiquitin-dependent protein catabolic process;ubiquitin-dependent protein catabolic process;cellular protein modification process	GO:0016567;GO:0016579;GO:0043161;GO:0006511;GO:0006464
561	80	Ubiquitin E3 ligase (SKP1A)	8	2	2	0.25	0.7543	0.3363	+	Ubiquitinylation		P62877;P63208	P62877;P63208	RBX1;SKP1	RBX1;SKP1	protein ubiquitination;protein deubiquitination;nucleus	GO:0016567;GO:0016579;GO:0005634
561	1178	BCOR complex	8	2	2	0.25	0.7543	0.3363	+			P11142;P63208	P11142;P63208	HSPA8;SKP1	HSPA8;SKP1	protein ubiquitination;protein deubiquitination;cellular protein modification process;regulation of sequence-specific DNA binding transcription factor activity;nucleus	GO:0016567;GO:0016579;GO:0006464;GO:0051090;GO:0005634
583	726	DDB2 complex	13	3	3	0.2308	0.8083	0.3513	+	CSA complex		P62877;Q16531;Q9UNS2	P62877;Q16531;Q92905	RBX1;DDB1;COPS3	DDB1;RBX1;COPS5	DNA repair;protein ubiquitination;protein deubiquitination;DNA binding;cellular response to DNA damage stimulus;nucleus	GO:0006281;GO:0016567;GO:0016579;GO:0003677;GO:0006974;GO:0005634
584	2236	ASF1-histone containing complex	7	2	1	0.2857	0.6808	0.5156	+	DNA replication	ASF1 complex	P49321;P50502	P49321	NASP;FAM10A1	NASP	DNA replication;DNA topological change;chromosome organization	GO:0006260;GO:0006265;GO:0051276
584	219	CAND1-CUL-RBX1 complex	7	2	1	0.2857	0.6808	0.5156	+	Proteasome	Cullin complex	P62877;Q86VP6	P62877	RBX1;CAND1	RBX1	protein binding;regulation of binding;enzyme regulator activity;regulation of catalytic activity	GO:0005515;GO:0051098;GO:0030234;GO:0050790
646	846	RICH1/AMOT polarity complex	13	4	1	0.3077	0.5943	0.5516	+	actin organization		P47755;P52907;Q8NI35;Q9Y5K6	P52907	CAPZA2;CAPZA1;INADL;CD2AP	CAPZA1	protein localization;GTPase activator activity;positive regulation of GTPase activity;G-protein coupled receptor signaling pathway;anisotropic cell growth;axis specification;cell-cell junction assembly;cell junction;no GO term corresponding to 75.03.09	GO:0008104;GO:0005096;GO:0043547;GO:0007186;GO:0051211;GO:0009798;GO:0007043;GO:0030054;GO:9999991
647	5193	\TNF-alpha/NF-kappa B signaling complex (CHUK, BTRC, NFKB2, PPP6C, REL, CUL1, IKBKE, SAPS2, SAPS1, ANKRD28, RELA, SKP1)\\\""	20	6	2	0.3	0.6021	0.5446	+	NFkB signaling		O00505;Q00653;Q04206;Q04864;O00743;P63208	O00743;P63208	KPNA3;PPP6C;SKP1;NFKB2;RELA;REL	PPP6C;SKP1	I-kappaB kinase/NF-kappaB signaling;cytokine activity	GO:0007249;GO:0005125
648	1401	MOF complex	10	3	1	0.3	0.63	0.5468	+	MLL complex		P61964;Q15291;Q16594	P61964	WDR5;RBBP5;TAF2G	WDR5	nucleus	GO:0005634
648	520	KCNQ1 macromolecular complex	10	3	1	0.3	0.63	0.5468	+			P13861;P62136;P62140	Q99996	PKR2;PPP1A;PPP1CB	AKAP9	ion channel activity;cAMP-mediated signaling;response to stimulus;no GO term corresponding to 75.03.12.03	GO:0005216;GO:0019933;GO:0050896;GO:9999988
650	5194	\TNF-alpha/NF-kappa B signaling complex (SEC16A, CHUK, IKBKB, NFKB2, REL, IKBKG, MAP3K14, RELA, FBXW7, USP2)\\\""	10	3	0	0.3	0.63	0.63	+	NFkB signaling		Q00653;Q04206;Q04864		NFKB2;RELA;REL		I-kappaB kinase/NF-kappaB signaling;cytokine activity	GO:0007249;GO:0005125
650	123	Rnase/Mrp complex	10	3	0	0.3	0.63	0.63	+	RNA processing		O95707;Q99575;Q9BUL9		POP4;POP1;RPP25		RNA catabolic process;rRNA processing;RNA binding;nucleus	GO:0006401;GO:0006364;GO:0003723;GO:0005634
652	1096	SNX complex	9	1	2	0.1111	0.9622	0.4918	+			P02786	Q9UNH7;P02786	TFRC	TFRC;SNX6	protein transport;protein transporter activity;receptor-mediated endocytosis;enzyme linked receptor protein signaling pathway	GO:0015031;GO:0008565;GO:0006898;GO:0007167
662	2739	FA complex (Fanconi anemia complex)	13	3	2	0.2308	0.8083	0.5803	+	FA complex	DNA damage	P27694;P54132;Q13472	P27694;Q13472	RPA1;BLM;TOP3A	RPA1;TOP3A	protein ubiquitination;protein deubiquitination;cellular response to DNA damage stimulus;nucleus	GO:0016567;GO:0016579;GO:0006974;GO:0005634
663	492	DA complex	15	2	3	0.1333	0.6808	0.6808	+	TAF/GTF basic txn	GTF complex	Q12962;Q16594	P52655;Q12962;Q15545	TAF10;TAF2G	TAF10;GTF2A1;TAF7	DNA-templated transcription, initiation;regulation of RNA biosynthetic process;regulation of transcription, DNA-templated;DNA binding;nucleus	GO:0006352;GO:2001141;GO:0006355;GO:0003677;GO:0005634
666	493	DAB complex	16	2	3	0.125	0.9764	0.5688	+	TAF/GTF basic txn	GTF complex	Q12962;Q16594	P52655;Q12962;Q15545	TAF10;TAF2G	TAF10;GTF2A1;TAF7	DNA-templated transcription, initiation;regulation of RNA biosynthetic process;regulation of transcription, DNA-templated;DNA binding;nucleus	GO:0006352;GO:2001141;GO:0006355;GO:0003677;GO:0005634
666	563	\F1F0-ATP synthase (EC 3.6.3.14), mitochondrial\\\""	16	2	3	0.125	0.9764	0.5688	+			P06576;P25705	P06576;P24539;P25705	ATP5B;ATP5A1	ATP5A1;ATP5B;ATP5F1	phosphorus utilization;phosphate-containing compound metabolic process;aerobic respiration;generation of precursor metabolites and energy;ATP binding;hydrogen transport;obsolete electron transport;mitochondrial inner membrane;no GO term corresponding to 75.03.12.03	GO:0006794;GO:0006796;GO:0009060;GO:0006091;GO:0005524;GO:0006818;GO:0006118;GO:0005743;GO:9999988
699	509	TFIID complex	15	3	2	0.2	0.8817	0.6969	+	TAF/GTF basic txn	GTF complex	Q12962;Q16594;Q92804	Q12962;Q15545	TAF10;TAF2G;RBP56	TAF10;TAF7	DNA-templated transcription, initiation;regulation of RNA biosynthetic process;regulation of transcription, DNA-templated;DNA binding;nucleus	GO:0006352;GO:2001141;GO:0006355;GO:0003677;GO:0005634
705	1194	E2F-6 complex	12	1	2	0.08333	0.9874	0.6658	+	E2F complex		P61244	Q96KQ7;Q9H9B1	BHLHD4	EHMT1;EHMT2	obsolete transcription repressor activity;protein hydroxylation;protein methylation;DNA binding;nucleus	GO:0016564;GO:0018126;GO:0006479;GO:0003677;GO:0005634
720	145	CCT:PFD complex	14	2	1	0.1429	0.9564	0.9003	+	chaperone		Q99471;Q9UHV9	P61758	MM1;PFDN2	VBP1	protein stabilization;protein folding;protein binding;ATP binding;cytoplasm	GO:0050821;GO:0006457;GO:0005515;GO:0005524;GO:0005737
725	3047	Parvulin-associated pre-rRNP complex	62	8	4	0.129	0.9997	0.9979	+	ribosome biogenesis		O43143;O76021;P27635;P46781;P62906;Q9NW13;Q9ULW0;Q9Y237	O43143;P62906;P68363;Q9ULW0	DHX15;CATX11;RPL10;RPS9;RPL10A;RBM28;TPX2;PIN4	DHX15;RPL10A;TPX2;TUBA1B	ribosome biogenesis;nucleus	GO:0042254;GO:0005634
728	1874	SNARE complex	27	3	2	0.1111	0.9958	0.9664	+			P63027;Q15836;P51809	O00161;O43752	SYB2;VAMP3	SNAP23	vesicle fusion;synaptic vesicle transport;synaptic vesicle exocytosis	GO:0006906;GO:0048489;GO:0016079
730	178	\Respiratory chain complex I (holoenzyme), mitochondrial\\\""	44	1	4	0.02273	1	0.9977	+			O14561	O43678;O75489;O95299;P51970	NDUFAB1	NDUFA10;NDUFA2;NDUFA8;NDUFS3	generation of precursor metabolites and energy;aerobic respiration;hydrogen transport;obsolete electron transport;mitochondrial inner membrane	GO:0006091;GO:0009060;GO:0006818;GO:0006118;GO:0005743
732	320	\55S ribosome, mitochondrial\\\""	78	2	2	0.02564	1	1	+			Q9H2W6;Q9Y3D9	P52815;P82932	MRPL46;CGI-138	MRPL12;MRPS6	translation;mitochondrial matrix	GO:0006412;GO:0005759
168	1989	BANF1 homodimer protein	1	1	1	1	0.3047	0.05575				O75531	O75531	BANF1	BANF1	DNA binding;response to biotic stimulus	GO:0003677;GO:0009607
168	5217	Calreticulin oligomer complex	1	1	1	1	0.3047	0.05575				P27797	P27797	CALR	CALR	response to heat	GO:0009408
168	1748	PRMT5 complex	1	1	1	1	0.3047	0.05575				O14744	O14744	PRMT5	PRMT5	protein hydroxylation;protein methylation;cytoplasm	GO:0018126;GO:0006479;GO:0005737
183	775	CBC complex (cap binding complex)	2	2	0	1	0.09277	0.09277				P52298;Q09161		CBP20;NCBP1		RNA binding;RNA transport;RNA transmembrane transporter activity;nuclear transport;nucleus	GO:0003723;GO:0050658;GO:0051033;GO:0051169;GO:0005634
183	897	CDK8-CyclinC-Mediator complex	2	2	0	1	0.09277	0.09277				P24863;P49336		CCNC;CDK8		obsolete transcription repressor activity;protein phosphorylation;protein dephosphorylation;protein autophosphorylation;cellular protein modification process;regulation of biological process;nucleus	GO:0016564;GO:0006468;GO:0006470;GO:0046777;GO:0006464;GO:0050789;GO:0005634
183	623	\TIM (TIMM9, TIMM10) complex, mitochondrial\\\""	2	2	0	1	0.09277	0.09277				P62072;Q9Y5J7		TIMM10;TIMM9		intracellular protein transport;protein targeting;protein transport;mitochondrial inner membrane	GO:0006886;GO:0006605;GO:0015031;GO:0005743
183	5543	CCNB1-CDC2 complex	2	2	0	1	0.09277	0.09277				P06493;P14635		CDK1;CCNB1		cell cycle	GO:0007049
183	4096	Catenin (alpha) - catenin (beta) complex	2	2	0	1	0.09277	0.09277				P35221;P35222		CTNNA1;CTNNB		signaling;cell adhesion	GO:0023052;GO:0007155
183	1130	Hip1R-cortactin complex	2	2	0	1	0.09277	0.09277				O75146;Q14247		HIP12;CTTN		structural molecule activity;actin filament-based movement;cytoplasm	GO:0005198;GO:0030048;GO:0005737
183	817	MRIP-MBS complex	2	2	0	1	0.09277	0.09277				O14974;Q6WCQ1		PPP1R12A;MPRIP		protein binding	GO:0005515
183	816	MRIP-RHOA complex	2	2	0	1	0.09277	0.09277				P61586;Q6WCQ1		RHOA;MPRIP		protein binding	GO:0005515
183	1145	Mammalian cleavage factor I (CF Im)	2	2	0	1	0.09277	0.09277				O43809;Q16630		NUDT21;CPSF6		RNA 3-end processing;mRNA 3-end processing;RNA binding;nucleus	GO:0031123;GO:0031124;GO:0003723;GO:0005634
183	1039	PCNA-PAF complex	2	2	0	1	0.09277	0.09277				P12004;Q15004		PCNA;KIAA0101		DNA repair;cell cycle;apoptotic process;nucleus;mitochondrion	GO:0006281;GO:0007049;GO:0006915;GO:0005634;GO:0005739
183	180	PNUTS-PP1 complex	2	2	0	1	0.09277	0.09277				P62136;Q96QC0		PPP1A;PPP1R10		enzyme inhibitor activity	GO:0004857
183	1558	POLR1B-RRN3 complex	2	2	0	1	0.09277	0.09277				Q9H9Y6;Q9NYV6		POLR1B;RRN3		rRNA transcription	GO:0009303
183	153	TFIIF complex (transcription factor IIF)	2	2	0	1	0.09277	0.09277				P13984;P35269		GTF2F2;GTF2F1		DNA-templated transcription, initiation;magnesium ion binding;ATP binding;nucleus	GO:0006352;GO:0000287;GO:0005524;GO:0005634
260	404	\Isocitrate dehydrogenase, cytoplasmic\\\""	1	1	0	1	0.3047	0.3047				O75874		IDH1		metabolic process;NAD binding;NADP binding;cytoplasm;peroxisome	GO:0008152;GO:0051287;GO:0050661;GO:0005737;GO:0005777
260	2004	C1D homodimer protein	1	1	0	1	0.3047	0.3047				Q13901		C1D		protein complex assembly	GO:0006461
260	1982	CACY homodimer complex	1	1	0	1	0.3047	0.3047				P06703		CACY		calcium ion binding;binding	GO:0005509;GO:0005488
260	2003	COX1 homodimer complex	1	1	0	1	0.3047	0.3047				P23219		PTGS1		membrane lipid metabolic process;cytoplasm	GO:0006643;GO:0005737
260	1731	PRMT1 complex	1	1	0	1	0.3047	0.3047				Q99873		HMT2		protein hydroxylation;protein methylation;nucleus	GO:0018126;GO:0006479;GO:0005634
260	1522	STAT3 homodimer copmplex	1	1	0	1	0.3047	0.3047				P40763		APRF		regulation of RNA biosynthetic process;regulation of transcription, DNA-templated;DNA binding	GO:2001141;GO:0006355;GO:0003677
337	5467	IKB(alpha)-RELA-cREL complex	3	2	0	0.6667	0.2219	0.2219				Q04206;Q04864		RELA;REL		regulation of RNA biosynthetic process;regulation of transcription, DNA-templated;I-kappaB kinase/NF-kappaB signaling;signaling;cytoplasm	GO:2001141;GO:0006355;GO:0007249;GO:0023052;GO:0005737
337	5466	IKB(beta)-RELA-cREL complex	3	2	0	0.6667	0.2219	0.2219				Q04206;Q04864		RELA;REL		regulation of RNA biosynthetic process;regulation of transcription, DNA-templated;I-kappaB kinase/NF-kappaB signaling;cytoplasm	GO:2001141;GO:0006355;GO:0007249;GO:0005737
337	5465	IKB(epsilon)-RELA-cREL complex	3	2	0	0.6667	0.2219	0.2219				Q04206;Q04864		RELA;REL		regulation of RNA biosynthetic process;regulation of transcription, DNA-templated;I-kappaB kinase/NF-kappaB signaling;cytoplasm	GO:2001141;GO:0006355;GO:0007249;GO:0005737
337	2605	\Heterotrimeric complex (CCNT1, CDK9, GRN)\\\""	3	2	0	0.6667	0.2219	0.2219				O60563;P50750		CCNT1;CDK9		obsolete transcription repressor activity	GO:0016564
337	5685	\Membrane protein complex (VCP, UFD1L, SEC61B)\\\""	3	2	0	0.6667	0.2219	0.2219				P55072;P60468		VCP;SEC61B		binding	GO:0005488
337	1743	(E.F.G) complex	3	2	0	0.6667	0.2219	0.2219				P62304;P62306		SNRPE;SNRPF		RNA splicing;nucleus	GO:0008380;GO:0005634
337	5559	CDC2-CCNA2 complex	3	2	0	0.6667	0.2219	0.2219				P06493;P24941		CDK1;CDK2		cell cycle	GO:0007049
337	1116	CRM1-Survivin-AuroraB mitotic complex	3	2	0	0.6667	0.2219	0.2219				O14980;Q96GD4		XPO1;AIK2		mitotic cell cycle;nuclear transport;chromosome, centromeric region	GO:0000278;GO:0051169;GO:0000775
337	1146	Cleavage stimulation factor	3	2	0	0.6667	0.2219	0.2219				Q05048;Q12996		CSTF1;CSTF3		RNA 3-end processing;mRNA 3-end processing;RNA binding;nucleus	GO:0031123;GO:0031124;GO:0003723;GO:0005634
337	1160	ING1-p300-PCNA complex	3	2	0	0.6667	0.2219	0.2219				P12004;Q09472		PCNA;EP300		DNA repair;DNA topological change;mitotic cell cycle;regulation of cell cycle;protein acetylation;protein deacetylation;chromosome organization;chromosome	GO:0006281;GO:0006265;GO:0000278;GO:0051726;GO:0006473;GO:0006476;GO:0051276;GO:0005694
337	723	MAF1 complex	3	2	0	0.6667	0.2219	0.2219				Q9UBU8;Q9Y605		FWP006;MRFAP1		obsolete transcription activator activity;cell aging;nucleus	GO:0016563;GO:0007569;GO:0005634
337	2143	MAP2K5-PRKCI-SQSTM1 complex	3	2	0	0.6667	0.2219	0.2219				P41743;Q13501		PRKCI;ORCA		intracellular signal transduction;signaling	GO:0035556;GO:0023052
337	1557	NMI-POLR1B-RRN3 complex	3	2	0	0.6667	0.2219	0.2219				Q9H9Y6;Q9NYV6		POLR1B;RRN3		rRNA transcription	GO:0009303
337	1174	PHAX-CBC complex (cap binding complex)	3	2	0	0.6667	0.2219	0.2219				P52298;Q09161		CBP20;NCBP1		RNA binding;RNA transport;RNA transmembrane transporter activity;nuclear transport;cytoplasm;nucleus	GO:0003723;GO:0050658;GO:0051033;GO:0051169;GO:0005737;GO:0005634
337	1165	RNF20-RNF40-UbE2E1 complex	3	2	0	0.6667	0.2219	0.2219				O75150;Q5VTR2		RNF40;RNF20		regulation of RNA biosynthetic process;regulation of transcription, DNA-templated;protein ubiquitination;protein deubiquitination;nucleus	GO:2001141;GO:0006355;GO:0016567;GO:0016579;GO:0005634
337	243	RalBP1-CDC2-CCNB1 complex	3	2	0	0.6667	0.2219	0.2219				P06493;P14635		CDK1;CCNB1		mitotic cell cycle;protein phosphorylation;protein dephosphorylation;protein autophosphorylation;cellular protein modification process;regulation of biological process;nucleus	GO:0000278;GO:0006468;GO:0006470;GO:0046777;GO:0006464;GO:0050789;GO:0005634
337	2242	TGM2-HD complex	3	2	0	0.6667	0.2219	0.2219				P21980;P62158		TGM2;CALM1		protein complex assembly	GO:0006461
337	809	eRF1-eRF3-GTP-Mg(2+) complex	3	2	0	0.6667	0.2219	0.2219				P62495;Q8IYD1		ETF1;GSPT2		translational termination;magnesium ion binding;GTP binding;small GTPase mediated signal transduction;cytoplasm	GO:0006415;GO:0000287;GO:0005525;GO:0007264;GO:0005737
337	1521	p300-SMAD1-STAT3 complex	3	2	0	0.6667	0.2219	0.2219				P40763;Q09472		APRF;EP300		obsolete transcription activator activity;enzyme linked receptor protein signaling pathway;glial cell differentiation;no GO term corresponding to 77.03.01.01.01	GO:0016563;GO:0007167;GO:0010001;GO:9999984
372	3155	\Bipartite complex (TFC4, CTNNB1)\\\""	2	1	1	0.5	0.5166	0.1718				P35222	Q9NQB0	CTNNB	TCF7L2	transcription, DNA-templated;Wnt signaling pathway	GO:0006351;GO:0016055
372	5830	\DJ-1-SNCA complex, high molecular weight complex\\\""	2	1	1	0.5	0.5166	0.1718				Q99497	Q99497	PARK7	PARK7	no GO term corresponding to 77.03.01.01.01	GO:9999984
372	3186	\GRB2-SHP-2 complex, PDGF stimulated\\\""	2	1	1	0.5	0.5166	0.1718				P62993	P62993	GRB2	GRB2	transmembrane receptor protein tyrosine kinase signaling pathway	GO:0007169
372	2957	\LAT-GRB2 complex, Fyn-mLck(KA) or Syk kinase activated\\\""	2	1	1	0.5	0.5166	0.1718				P62993	P62993	GRB2	GRB2	transmembrane receptor protein tyrosine kinase signaling pathway;response to stimulus	GO:0007169;GO:0050896
372	5716	\eNOS-HSP90 complex, VEGF induced\\\""	2	1	1	0.5	0.5166	0.1718				P07900	P07900	HSP90AA1	HSP90AA1	nitric oxide biosynthetic process;regulation of nitrogen utilization;regulation of nitrogen compound metabolic process;nitric oxide mediated signal transduction;transmembrane receptor protein tyrosine kinase signaling pathway;angiogenesis;biological_process	GO:0006809;GO:0006808;GO:0051171;GO:0007263;GO:0007169;GO:0001525;GO:0008150
372	2160	AOF2-AR complex	2	1	1	0.5	0.5166	0.1718				O60341	O60341	KDM1A	KDM1A	obsolete transcription activator activity	GO:0016563
372	1844	APC-IQGAP1 complex	2	1	1	0.5	0.5166	0.1718				P46940	P46940	IQGAP1	IQGAP1	cell migration;cytoskeleton organization;cytoskeleton	GO:0016477;GO:0007010;GO:0005856
372	644	ASPP1-SAM68 complex	2	1	1	0.5	0.5166	0.1718				Q07666	Q07666	KHDRBS1	KHDRBS1	RNA splicing;nucleus	GO:0008380;GO:0005634
372	360	Artemis-DNA-PK complex	2	1	1	0.5	0.5166	0.1718				P78527	P78527	PRKDC	PRKDC	DNA catabolic process;DNA repair;mitotic recombination;DNA binding;cellular response to DNA damage stimulus;nucleus	GO:0006308;GO:0006281;GO:0006312;GO:0003677;GO:0006974;GO:0005634
372	746	C/EBPalpha-HNF6 complex	2	1	1	0.5	0.5166	0.1718				P49715	P49715	CEBPA	CEBPA	obsolete transcription activator activity;nucleus	GO:0016563;GO:0005634
372	5239	CAP(C)-CAP(E) complex	2	1	1	0.5	0.5166	0.1718				Q9NTJ3	O95347	CAPC	SMC2	M phase;mitotic nuclear division;chromosome condensation;nucleus	GO:0000279;GO:0007067;GO:0030261;GO:0005634
372	92	CD28-transactivation complex	2	1	1	0.5	0.5166	0.1718				P19338	P19338	NCL	NCL	DNA-templated transcription, initiation;regulation of RNA biosynthetic process;regulation of transcription, DNA-templated;nucleus	GO:0006352;GO:2001141;GO:0006355;GO:0005634
372	6037	CHIP-HSC70 complex	2	1	1	0.5	0.5166	0.1718				P11142	P11142	HSPA8	HSPA8	protein ubiquitination;protein deubiquitination;proteasome-mediated ubiquitin-dependent protein catabolic process;ubiquitin-dependent protein catabolic process	GO:0016567;GO:0016579;GO:0043161;GO:0006511
372	790	DDB complex	2	1	1	0.5	0.5166	0.1718				Q16531	Q16531	DDB1	DDB1	DNA repair;DNA binding;cellular response to DNA damage stimulus	GO:0006281;GO:0003677;GO:0006974
372	3079	DGCR8-ILF3 complex	2	1	1	0.5	0.5166	0.1718				Q12906	Q12906	ILF3	ILF3	RNA processing;RNA binding;nucleolus	GO:0006396;GO:0003723;GO:0005730
372	3078	DGCR8-NCL complex	2	1	1	0.5	0.5166	0.1718				P19338	P19338	NCL	NCL	RNA processing;RNA binding;nucleolus	GO:0006396;GO:0003723;GO:0005730
372	4200	DLP1-hFIS1 complex	2	1	1	0.5	0.5166	0.1718				Q9Y3D6	Q9Y3D6	FIS1	FIS1	mitochondrion organization	GO:0007005
372	2860	DSIF complex (DRB sensitivity-inducing factor complex)	2	1	1	0.5	0.5166	0.1718				O00267	O00267	SUPT5H	SUPT5H	DNA-templated transcription, elongation;obsolete transcription repressor activity;regulation of binding;protein binding;enzyme regulator activity;regulation of catalytic activity;nucleus	GO:0006354;GO:0016564;GO:0051098;GO:0005515;GO:0030234;GO:0050790;GO:0005634
372	5521	EED-EZH polycomb complex	2	1	1	0.5	0.5166	0.1718				Q15910	Q15910	EZH2	EZH2	obsolete transcription repressor activity;RNA biosynthetic process;DNA binding;nucleus	GO:0016564;GO:0032774;GO:0003677;GO:0005634
372	6068	ESR1-CEBPB complex	2	1	1	0.5	0.5166	0.1718				P17676	P17676	CEBPB	CEBPB	None	None
372	4216	GR-hnRNP U complex	2	1	1	0.5	0.5166	0.1718				Q00839	Q00839	HNRNPU	HNRNPU	regulation of RNA biosynthetic process;regulation of transcription, DNA-templated	GO:2001141;GO:0006355
372	1028	HNF4A-SUB1 complex	2	1	1	0.5	0.5166	0.1718				P53999	P53999	SUB1	SUB1	obsolete transcription activator activity	GO:0016563
372	1287	HNRPF-HNRPH1 complex	2	1	1	0.5	0.5166	0.1718				P52597	P52597	HNRNPF	HNRNPF	RNA splicing;RNA binding;nucleus	GO:0008380;GO:0003723;GO:0005634
372	2145	HSF1-YWHAE complex	2	1	1	0.5	0.5166	0.1718				P62258	P62258	YWHAE	YWHAE	response to heat	GO:0009408
372	5694	Nucleolar remodeling complex (NoRC complex)	2	1	1	0.5	0.5166	0.1718				O60264	O60264	SMARCA5	SMARCA5	DNA topological change;rRNA transcription;chromosome organization	GO:0006265;GO:0009303;GO:0051276
372	1990	PGRMC1-SCAP complex	2	1	1	0.5	0.5166	0.1718				O00264	O00264	PGRMC1	PGRMC1	cholesterol homeostasis;endoplasmic reticulum	GO:0042632;GO:0005783
372	1306	PIN1-AUF1 complex	2	1	1	0.5	0.5166	0.1718				Q14103	Q14103	HNRNPD	HNRNPD	cytokine activity;cytoplasm	GO:0005125;GO:0005737
372	5401	PLEKHM2-KIF5B complex	2	1	1	0.5	0.5166	0.1718				P33176	P33176	KIF5B	KIF5B	movement of cell or subcellular component	GO:0006928
372	2776	RAD50-BRCA1 complex	2	1	1	0.5	0.5166	0.1718				Q92878	Q92878	RAD50	RAD50	DNA repair;nucleus	GO:0006281;GO:0005634
372	3941	RCP-Rab11 complex	2	1	1	0.5	0.5166	0.1718				P62491	P62491	RAB11A	RAB11A	intracellular protein transport;protein targeting;protein transport;receptor regulator activity	GO:0006886;GO:0006605;GO:0015031;GO:0030545
372	3160	RIAM-VASP complex	2	1	1	0.5	0.5166	0.1718				P50552	P50552	VASP	VASP	cell adhesion;actin cytoskeleton organization	GO:0007155;GO:0030036
372	3159	RIAM-profilin complex	2	1	1	0.5	0.5166	0.1718				P07737	P07737	PFN1	PFN1	cell adhesion;actin cytoskeleton organization	GO:0007155;GO:0030036
372	3853	Rb-HDAC1 complex	2	1	1	0.5	0.5166	0.1718				Q13547	Q13547	HDAC1	HDAC1	DNA topological change;G1/S transition of mitotic cell cycle;obsolete transcription repressor activity;protein acetylation;protein deacetylation;chromosome organization;nucleus	GO:0006265;GO:0000082;GO:0016564;GO:0006473;GO:0006476;GO:0051276;GO:0005634
372	5391	SERPINA1-CTSG complex	2	1	1	0.5	0.5166	0.1718				P01009	P01009	SERPINA1	SERPINA1	protein processing	GO:0016485
372	5388	SERPINA1-ELA2 complex	2	1	1	0.5	0.5166	0.1718				P01009	P01009	SERPINA1	SERPINA1	protein processing	GO:0016485
372	2895	SHC-GRB2 complex	2	1	1	0.5	0.5166	0.1718				P62993	P62993	GRB2	GRB2	signaling	GO:0023052
372	2578	Sam68-p120GAP complex	2	1	1	0.5	0.5166	0.1718				Q07666	Q07666	KHDRBS1	KHDRBS1	insulin receptor signaling pathway;cytoplasm	GO:0008286;GO:0005737
372	3144	Sos1-Grb2 complex	2	1	1	0.5	0.5166	0.1718				P62993	P62993	GRB2	GRB2	small GTPase mediated signal transduction;transmembrane receptor protein tyrosine kinase signaling pathway	GO:0007264;GO:0007169
372	5573	Stat1-alpha-dimer-CBP DNA-protein complex	2	1	1	0.5	0.5166	0.1718				Q92793	P42224	CREBBP	STAT1	regulation of RNA biosynthetic process;regulation of transcription, DNA-templated;nucleus	GO:2001141;GO:0006355;GO:0005634
372	3151	Sulphiredoxin-peroxiredoxin complex	2	1	1	0.5	0.5166	0.1718				Q06830	Q06830	PRDX1	PRDX1	ATP binding;signal transduction;cytoplasm	GO:0005524;GO:0007165;GO:0005737
372	3099	TIM50a-coilin complex	2	1	1	0.5	0.5166	0.1718				P38432	Q3ZCQ8	COIL	TIMM50	RNA splicing;RNA biosynthetic process;protein complex assembly;RNA binding;RNA transport;RNA transmembrane transporter activity;nuclear transport;nucleus	GO:0008380;GO:0032774;GO:0006461;GO:0003723;GO:0050658;GO:0051033;GO:0051169;GO:0005634
372	2156	YBX1-AKT1 complex	2	1	1	0.5	0.5166	0.1718				P67809	P67809	YBX1	YBX1	regulation of cell size;nucleus	GO:0008361;GO:0005634
372	772	eIF4AIII-Btz complex	2	1	1	0.5	0.5166	0.1718				P38919	P38919	EIF4A3	EIF4A3	regulation of mRNA stability	GO:0043488
372	1159	p33ING1b-HDAC1 complex	2	1	1	0.5	0.5166	0.1718				Q13547	Q13547	HDAC1	HDAC1	DNA topological change;mitotic cell cycle;regulation of cell cycle;protein acetylation;protein deacetylation;chromosome organization;chromosome	GO:0006265;GO:0000278;GO:0051726;GO:0006473;GO:0006476;GO:0051276;GO:0005694
451	678	GINS complex	4	2	0	0.5	0.3566	0.3566				Q14691;Q9Y248		GINS1;GINS2		pre-replicative complex assembly involved in nuclear cell cycle DNA replication;DNA replication origin binding;nucleus	GO:0006267;GO:0003688;GO:0005634
451	2728	SRC-1 complex	4	2	0	0.5	0.3566	0.3566				P10155;Q92793		TROVE2;CREBBP		I-kappaB kinase/NF-kappaB signaling;signaling;nucleus	GO:0007249;GO:0023052;GO:0005634
451	2210	BRCA1-IRIS-pre-replication complex	4	2	0	0.5	0.3566	0.3566				Q13415;Q99741		ORC1;CDC6		DNA replication;nucleus	GO:0006260;GO:0005634
451	5550	CDC2-CCNB1complex	4	2	0	0.5	0.3566	0.3566				P06493;P14635		CDK1;CCNB1		cell cycle	GO:0007049
451	5274	Cell-cell junction complex	4	2	0	0.5	0.3566	0.3566				P35221;P35222		CTNNA1;CTNNB		cell-cell junction assembly	GO:0007043
451	2379	ITGA2B-ITGB3/TGM/CIB1 complex	4	2	0	0.5	0.3566	0.3566				Q99828;P21980		TGM2;CIB1		calcium ion binding;cell adhesion;no GO term corresponding to 77.03.11.07	GO:0005509;GO:0007155;GO:9999978
451	4	Multisubunit ACTR coactivator complex	4	2	0	0.5	0.3566	0.3566				Q09472;Q92793		EP300;CREBBP		obsolete transcription activator activity;signaling;nucleus	GO:0016563;GO:0023052;GO:0005634
451	1839	SDCBP-CTNNB1-CTNNA1-CDH1 complex	4	2	0	0.5	0.3566	0.3566				P35221;P35222		CTNNA1;CTNNB		cell-cell junction assembly	GO:0007043
451	2641	p300/CBP-PCAF-MyoD complex	4	2	0	0.5	0.3566	0.3566				Q09472;Q92793		EP300;CREBBP		regulation of RNA biosynthetic process;regulation of transcription, DNA-templated;skeletal muscle tissue development	GO:2001141;GO:0006355;GO:0007519
475	3229	\Heterodimer complex (CDK9, IL6ST)\\\""	2	1	0	0.5	0.5166	0.5166				P50750		CDK9		signaling;cytoplasm	GO:0023052;GO:0005737
475	2717	\Ubiquitin E3 ligase (TRIM25, DDX58)\\\""	2	1	0	0.5	0.5166	0.5166				Q14258		TRIM25		protein ubiquitination;protein deubiquitination;intracellular signal transduction;response to stimulus;cytoplasm	GO:0016567;GO:0016579;GO:0035556;GO:0050896;GO:0005737
475	5426	ANCO1-HDAC3 complex	2	1	0	0.5	0.5166	0.5166				O15379		HDAC3		obsolete transcription repressor activity	GO:0016564
475	5382	ARNT-HIF1A complex	2	1	0	0.5	0.5166	0.5166				P27540		ARNT		obsolete transcription activator activity;nucleus	GO:0016563;GO:0005634
475	2152	ARNT-HLF complex	2	1	0	0.5	0.5166	0.5166				P27540		ARNT		obsolete transcription activator activity	GO:0016563
475	2723	ATM-NBS1 complex	2	1	0	0.5	0.5166	0.5166				O60934		NBN		cell cycle checkpoint;protein phosphorylation;protein dephosphorylation;protein autophosphorylation;signaling;cellular response to DNA damage stimulus;response to radiation;nucleus	GO:0000075;GO:0006468;GO:0006470;GO:0046777;GO:0023052;GO:0006974;GO:0009314;GO:0005634
475	265	ATR-ATRIP complex	2	1	0	0.5	0.5166	0.5166				Q13535		ATR		cell cycle checkpoint;DNA binding;cellular response to DNA damage stimulus;nucleus	GO:0000075;GO:0003677;GO:0006974;GO:0005634
475	4025	Affixin-actinin(alpha) complex	2	1	0	0.5	0.5166	0.5166				P12814		ACTN1		integrin-mediated signaling pathway;actin cytoskeleton	GO:0007229;GO:0015629
475	1248	Apoptosome	2	1	0	0.5	0.5166	0.5166				P99999		CYC		apoptotic process;cytoplasm	GO:0006915;GO:0005737
475	2635	BETA2-Cyclin D1 complex	2	1	0	0.5	0.5166	0.5166				P24385		CCND1		regulation of RNA biosynthetic process;regulation of transcription, DNA-templated	GO:2001141;GO:0006355
475	629	BLM-TRF2 complex	2	1	0	0.5	0.5166	0.5166				P54132		BLM		chromosome organization;cell aging;chromosome organization	GO:0051276;GO:0007569;GO:0051276
475	2820	BRCA1-VCP complex	2	1	0	0.5	0.5166	0.5166				P55072		VCP		DNA repair;nucleus	GO:0006281;GO:0005634
475	5542	CCNB2-CDC2 complex	2	1	0	0.5	0.5166	0.5166				P06493		CDK1		cell cycle	GO:0007049
475	2628	CCNC-CDK3 complex	2	1	0	0.5	0.5166	0.5166				P24863		CCNC		cell cycle	GO:0007049
475	3087	CCND1-CDK6 complex	2	1	0	0.5	0.5166	0.5166				P24385		CCND1		mitotic cell cycle;protein phosphorylation;protein dephosphorylation;protein autophosphorylation;cellular protein modification process;regulation of biological process;nucleus	GO:0000278;GO:0006468;GO:0006470;GO:0046777;GO:0006464;GO:0050789;GO:0005634
475	1067	CD8A-LCK complex	2	1	0	0.5	0.5166	0.5166				P06239		LCK		transmembrane receptor protein tyrosine kinase signaling pathway;immune response;plasma membrane	GO:0007169;GO:0006955;GO:0005886
475	5287	CDK4-CCND1 complex	2	1	0	0.5	0.5166	0.5166				P24385		CCND1		G1/S transition of mitotic cell cycle	GO:0000082
475	1117	CRM1-Survivin mitotic complex	2	1	0	0.5	0.5166	0.5166				O14980		XPO1		mitotic cell cycle;nuclear transport;chromosome, centromeric region	GO:0000278;GO:0051169;GO:0000775
475	4095	Catulin (alpha) - catenin (beta) complex	2	1	0	0.5	0.5166	0.5166				P35222		CTNNB		signaling;cell adhesion	GO:0023052;GO:0007155
475	1057	DIPA-MCRS1 complex	2	1	0	0.5	0.5166	0.5166				Q96EZ8		MCRS1		obsolete transcription repressor activity;chromosome	GO:0016564;GO:0005694
475	5375	EGR-EP300 complex	2	1	0	0.5	0.5166	0.5166				Q09472		EP300		transcription, DNA-templated	GO:0006351
475	5643	ESPL1-CDC2 complex	2	1	0	0.5	0.5166	0.5166				P06493		CDK1		nuclear division;chromosome segregation	GO:0000280;GO:0007059
475	2704	Ectodermin-SMAD4 complex	2	1	0	0.5	0.5166	0.5166				Q9UPN9		KIAA1113		protein ubiquitination;protein deubiquitination;transforming growth factor beta receptor signaling pathway;nucleus	GO:0016567;GO:0016579;GO:0007179;GO:0005634
475	1069	FIF-FGR2 complex	2	1	0	0.5	0.5166	0.5166				Q9BZZ5		API5		protein binding	GO:0005515
475	2375	FN1-TGM2 complex	2	1	0	0.5	0.5166	0.5166				P21980		TGM2		protein binding;cell adhesion	GO:0005515;GO:0007155
475	3051	MAD-MAX complex	2	1	0	0.5	0.5166	0.5166				P61244		BHLHD4		obsolete transcription repressor activity;DNA binding;nucleus	GO:0016564;GO:0003677;GO:0005634
475	724	MAF2 complex	2	1	0	0.5	0.5166	0.5166				Q9UBU8		FWP006		obsolete transcription activator activity;protein acetylation;protein deacetylation;cell aging;nucleus	GO:0016563;GO:0006473;GO:0006476;GO:0007569;GO:0005634
475	2655	MYC-MAX complex	2	1	0	0.5	0.5166	0.5166				P61244		BHLHD4		regulation of RNA biosynthetic process;regulation of transcription, DNA-templated;DNA binding	GO:2001141;GO:0006355;GO:0003677
475	1190	NCBP-NIP1 complex	2	1	0	0.5	0.5166	0.5166				Q09161		NCBP1		RNA binding;regulation of biological process;nucleus	GO:0003723;GO:0050789;GO:0005634
475	771	NDPKA-AMPKalpha1 complex	2	1	0	0.5	0.5166	0.5166				P15531		NME1		protein binding;cytoplasm;no GO term corresponding to 77.03.11.07	GO:0005515;GO:0005737;GO:9999978
475	1559	NMI-RRN3 complex	2	1	0	0.5	0.5166	0.5166				Q9NYV6		RRN3		rRNA transcription	GO:0009303
475	4039	PAR4-BACE1 complex	2	1	0	0.5	0.5166	0.5166				Q96IZ0		PAWR		protein catabolic process	GO:0030163
475	5558	PAR6-CDC42 complex	2	1	0	0.5	0.5166	0.5166				P60953		CDC42		None	None
475	314	PCNA-p21 complex	2	1	0	0.5	0.5166	0.5166				P12004		PCNA		cell cycle checkpoint;nucleus	GO:0000075;GO:0005634
475	1245	Protein phosphatase 4 complex	2	1	0	0.5	0.5166	0.5166				P60510		PPP4C		protein phosphorylation;protein dephosphorylation;protein autophosphorylation;centrosome	GO:0006468;GO:0006470;GO:0046777;GO:0005813
475	758	Prune/Nm23-H1 complex	2	1	0	0.5	0.5166	0.5166				P15531		NME1		movement of cell or subcellular component	GO:0006928
475	2572	RAB5-EEA1 complex	2	1	0	0.5	0.5166	0.5166				P20339		RAB5A		endocytosis;endosome	GO:0006897;GO:0005768
475	2908	RBP-Jkappa-SHARP complex	2	1	0	0.5	0.5166	0.5166				Q96T58		SPEN		obsolete transcription repressor activity;DNA binding;Notch signaling pathway;nucleus	GO:0016564;GO:0003677;GO:0007219;GO:0005634
475	2256	RIAM-Rap1-GTP complex	2	1	0	0.5	0.5166	0.5166				P62834		RAP1A		cell adhesion;actin cytoskeleton organization;plasma membrane	GO:0007155;GO:0030036;GO:0005886
475	2958	SMAD1-CBP complex	2	1	0	0.5	0.5166	0.5166				Q92793		CREBBP		DNA topological change;obsolete transcription activator activity;protein acetylation;protein deacetylation;transforming growth factor beta receptor signaling pathway;chromosome organization;nucleus	GO:0006265;GO:0016563;GO:0006473;GO:0006476;GO:0007179;GO:0051276;GO:0005634
475	2642	SMAD1-P300 complex	2	1	0	0.5	0.5166	0.5166				Q09472		EP300		DNA topological change;obsolete transcription activator activity;protein acetylation;protein deacetylation;transforming growth factor beta receptor signaling pathway;chromosome organization;nucleus	GO:0006265;GO:0016563;GO:0006473;GO:0006476;GO:0007179;GO:0051276;GO:0005634
475	152	TFIIE complex	2	1	0	0.5	0.5166	0.5166				P29083		GTF2E1		DNA-templated transcription, initiation;regulation of RNA biosynthetic process;regulation of transcription, DNA-templated;nucleus	GO:0006352;GO:2001141;GO:0006355;GO:0005634
475	1205	TRF2-Rap1 complex III	2	1	0	0.5	0.5166	0.5166				Q9NYB0		TERF2IP		DNA binding;chromosome organization;nucleus	GO:0003677;GO:0051276;GO:0005634
475	2947	YY1-Notch1 complex	2	1	0	0.5	0.5166	0.5166				P25490		YY1		DNA binding;Notch signaling pathway;nucleus	GO:0003677;GO:0007219;GO:0005634
475	1040	p33ING1b-PCNA complex	2	1	0	0.5	0.5166	0.5166				Q15004		KIAA0101		DNA repair;cell cycle;apoptotic process;nucleus;mitochondrion	GO:0006281;GO:0007049;GO:0006915;GO:0005634;GO:0005739
475	1158	p33ING1b-p300 complex	2	1	0	0.5	0.5166	0.5166				Q09472		EP300		DNA topological change;mitotic cell cycle;regulation of cell cycle;protein acetylation;protein deacetylation;chromosome organization;chromosome	GO:0006265;GO:0000278;GO:0051726;GO:0006473;GO:0006476;GO:0051276;GO:0005694
475	2559	p56(LCK)-CAML complex	2	1	0	0.5	0.5166	0.5166				P06239		LCK		transmembrane receptor protein tyrosine kinase signaling pathway;T cell differentiation	GO:0007169;GO:0030217
526	2534	\Cbl-SLP-76-Grb2 complex, Fc receptor gamma-R1 stimulated\\\""	3	1	1	0.3333	0.664	0.302				P62993	P62993	GRB2	GRB2	transmembrane receptor protein tyrosine kinase signaling pathway;immune response	GO:0007169;GO:0006955
526	1539	\G protein complex (GNG2, GNB2L1, RAF1)\\\""	3	1	1	0.3333	0.664	0.302				P63244	P63244	GNB2L1	GNB2L1	G-protein coupled receptor signaling pathway	GO:0007186
526	5655	\Ternary complex (LRRC7, CAMK2a, ACTN4)\\\""	3	1	1	0.3333	0.664	0.302				O43707	O43707	ACTN4	ACTN4	cell adhesion	GO:0007155
526	5718	\eNOS-HSP90-AKT complex, VEGF induced\\\""	3	1	1	0.3333	0.664	0.302				P07900	P07900	HSP90AA1	HSP90AA1	nitric oxide biosynthetic process;regulation of nitrogen utilization;regulation of nitrogen compound metabolic process;nitric oxide mediated signal transduction;transmembrane receptor protein tyrosine kinase signaling pathway;angiogenesis;biological_process	GO:0006809;GO:0006808;GO:0051171;GO:0007263;GO:0007169;GO:0001525;GO:0008150
526	1845	APC-IQGAP1-CLIP-170 complex	3	1	1	0.3333	0.664	0.302				P46940	P46940	IQGAP1	IQGAP1	cell migration;cytoskeleton organization;cytoskeleton	GO:0016477;GO:0007010;GO:0005856
526	220	ARF-Mule complex	3	1	1	0.3333	0.664	0.302				P06748	P06748	NPM1	NPM1	protein binding;nucleus	GO:0005515;GO:0005634
526	2213	BRCA1-BARD1-POLR2A complex	3	1	1	0.3333	0.664	0.302				P24928	P24928	POLR2A	POLR2A	regulation of RNA biosynthetic process;regulation of transcription, DNA-templated;protein ubiquitination;protein deubiquitination;nucleus	GO:2001141;GO:0006355;GO:0016567;GO:0016579;GO:0005634
526	682	C-CFTR-NHERF(PDZ1 domain)-ezrin complex	3	1	1	0.3333	0.664	0.302				P15311	P15311	EZR	EZR	chloride transport;ion channel activity;plasma membrane;cytoskeleton;no GO term corresponding to 75.03.09	GO:0006821;GO:0005216;GO:0005886;GO:0005856;GO:9999991
526	5526	CALM1-FKBP38-BCL2 complex	3	1	1	0.3333	0.664	0.302				P62158	Q14318	CALM1	FKBP8	calcium ion binding;enzyme regulator activity;regulation of catalytic activity;regulation of programmed cell death	GO:0005509;GO:0030234;GO:0050790;GO:0043067
526	5862	CAV1-VDAC1-ESR1 complex	3	1	1	0.3333	0.664	0.302				P21796	P21796	VDAC1	VDAC1	ion channel activity;plasma membrane;no GO term corresponding to 73.03.13;no GO term corresponding to 77.03.01.01.01	GO:0005216;GO:0005886;GO:9999994;GO:9999984
526	3156	CBF1-HDAC1-SMRT complex	3	1	1	0.3333	0.664	0.302				Q13547	Q13547	HDAC1	HDAC1	DNA topological change;obsolete transcription repressor activity;protein acetylation;protein deacetylation;chromosome organization;nucleus	GO:0006265;GO:0016564;GO:0006473;GO:0006476;GO:0051276;GO:0005634
526	1259	Chromatin assembly complex (CAF-1 complex)	3	1	1	0.3333	0.664	0.302				Q09028	Q09028	RBBP4	RBBP4	DNA replication;DNA topological change;mitotic S phase;chromosome organization;nucleus	GO:0006260;GO:0006265;GO:0000084;GO:0051276;GO:0005634
526	353	DNA ligase IV-condensin complex	3	1	1	0.3333	0.664	0.302				Q9NTJ3	O95347	CAPC	SMC2	DNA repair;cell cycle;chromosome	GO:0006281;GO:0007049;GO:0005694
526	2542	EGFR-CBL-GRB2 complex	3	1	1	0.3333	0.664	0.302				P62993	P62993	GRB2	GRB2	intracellular signal transduction;endosome	GO:0035556;GO:0005768
526	5622	HSP90-CIP1-FKBPL complex	3	1	1	0.3333	0.664	0.302				P07900	P07900	HSP90AA1	HSP90AA1	protein stabilization;protein folding;cellular response to DNA damage stimulus	GO:0050821;GO:0006457;GO:0006974
526	3103	ITGAV-ITGB3-SLC3A2 complex	3	1	1	0.3333	0.664	0.302				P08195	P08195	SLC3A2	SLC3A2	movement of cell or subcellular component;cell adhesion;plasma membrane	GO:0006928;GO:0007155;GO:0005886
526	1816	JUN-TCF4-CTNNB1 complex	3	1	1	0.3333	0.664	0.302				P35222	P05412	CTNNB	JUN	Wnt signaling pathway;signaling	GO:0016055;GO:0023052
526	5980	LRRK2-CHIP-HSP90 complex	3	1	1	0.3333	0.664	0.302				P08238	P08238	HSP90AB1	HSP90AB1	proteasome-mediated ubiquitin-dependent protein catabolic process;ubiquitin-dependent protein catabolic process	GO:0043161;GO:0006511
526	432	N-NOS-CHIP-HSP70-1 complex	3	1	1	0.3333	0.664	0.302				P08107	P08107	HSPA1A	HSPA1A	proteasome-mediated ubiquitin-dependent protein catabolic process;ubiquitin-dependent protein catabolic process;cytoplasm	GO:0043161;GO:0006511;GO:0005737
526	2966	NuMA-LGN-G-alpha-i-1 complex	3	1	1	0.3333	0.664	0.302				Q14980	Q14980	NUMA1	NUMA1	mitotic cell cycle;regulation of cell cycle;obsolete spindle pole body and microtubule cycle (sensu Fungi);spindle assembly;centrosome cycle	GO:0000278;GO:0051726;GO:0030471;GO:0051225;GO:0007098
526	5288	P53-BARD1-Ku70 complex	3	1	1	0.3333	0.664	0.302				P12956	P12956	XRCC6	XRCC6	apoptotic process	GO:0006915
526	5837	PPD complex	3	1	1	0.3333	0.664	0.302				Q99497	Q99497	PARK7	PARK7	proteasome-mediated ubiquitin-dependent protein catabolic process;ubiquitin-dependent protein catabolic process;cytoplasm;no GO term corresponding to 77.03.01.01.01	GO:0043161;GO:0006511;GO:0005737;GO:9999984
526	2921	SHARP-CtBP complex	3	1	1	0.3333	0.664	0.302				Q96T58	P56545	SPEN	CTBP2	obsolete transcription repressor activity;DNA binding;Notch signaling pathway;nucleus	GO:0016564;GO:0003677;GO:0007219;GO:0005634
552	2211	BARD1-BRCA1-CSTF complex	5	2	0	0.4	0.4815	0.4815				Q05048;Q12996		CSTF1;CSTF3		RNA 3-end processing;mRNA 3-end processing;RNA binding;nucleus	GO:0031123;GO:0031124;GO:0003723;GO:0005634
552	313	Cell cycle kinase complex CDK5	5	2	0	0.4	0.4815	0.4815				P12004;P24385		PCNA;CCND1		mitotic cell cycle;protein phosphorylation;protein dephosphorylation;protein autophosphorylation	GO:0000278;GO:0006468;GO:0006470;GO:0046777
552	5228	REL-MAP3K8-RELA-TNIP2-PAPOLA complex	5	2	0	0.4	0.4815	0.4815				Q04206;Q04864		RELA;REL		I-kappaB kinase/NF-kappaB signaling	GO:0007249
564	2772	\Ubiquitin E3 ligase (CRY1, SKP1A, CUL1, FBXL3)\\\""	4	1	1	0.25	0.7665	0.4251				P63208	P63208	SKP1	SKP1	protein ubiquitination;protein deubiquitination;proteasome-mediated ubiquitin-dependent protein catabolic process;ubiquitin-dependent protein catabolic process;ultradian rhythm;rhythmic process;nucleus	GO:0016567;GO:0016579;GO:0043161;GO:0006511;GO:0007624;GO:0048511;GO:0005634
564	2773	\Ubiquitin E3 ligase (CRY2, SKP1A, CUL1, FBXL3)\\\""	4	1	1	0.25	0.7665	0.4251				P63208	P63208	SKP1	SKP1	protein ubiquitination;protein deubiquitination;proteasome-mediated ubiquitin-dependent protein catabolic process;ubiquitin-dependent protein catabolic process;ultradian rhythm;rhythmic process;nucleus	GO:0016567;GO:0016579;GO:0043161;GO:0006511;GO:0007624;GO:0048511;GO:0005634
564	3032	\RNA-induced silencing complex, RISC\\\""	4	1	1	0.25	0.7665	0.4251				P08238	P08238	HSP90AB1	HSP90AB1	RNA biosynthetic process;RNA processing;RNA binding;cytoplasm	GO:0032774;GO:0006396;GO:0003723;GO:0005737
564	2535	\SLP-76-Cbl-Grb2-Shc complex, Fc receptor gamma-R1 stimulated\\\""	4	1	1	0.25	0.7665	0.4251				P62993	P62993	GRB2	GRB2	transmembrane receptor protein tyrosine kinase signaling pathway;immune response	GO:0007169;GO:0006955
564	605	\TIM (TIMM17ab, TIMM23, TIMM44) complex, mitochondrial\\\""	4	1	1	0.25	0.7665	0.4251				O43615	O43615	TIMM44	TIMM44	intracellular protein transport;protein targeting;protein transport;mitochondrial inner membrane	GO:0006886;GO:0006605;GO:0015031;GO:0005743
564	46	AP2 adaptor complex	4	1	1	0.25	0.7665	0.4251				P63010	P63010	DKFZp781K0743	DKFZp781K0743	intracellular protein transport;protein targeting;protein transport;protein complex assembly;vesicle-mediated transport;endocytosis;transport vesicle	GO:0006886;GO:0006605;GO:0015031;GO:0006461;GO:0016192;GO:0006897;GO:0030133
564	2893	BCR-ABL (p185/210 fusion protein)-GRB2 complex	4	1	1	0.25	0.7665	0.4251				P62993	P62993	GRB2	GRB2	signaling;G-protein coupled receptor signaling pathway	GO:0023052;GO:0007186
564	2390	CD98-LAT2-ITGB1 complex	4	1	1	0.25	0.7665	0.4251				P08195	P08195	SLC3A2	SLC3A2	single organismal cell-cell adhesion;no GO term corresponding to 75.03.09	GO:0016337;GO:9999991
564	613	CTF18-CTF8-DCC1 complex	4	1	1	0.25	0.7665	0.4251				P40938	P40938	RFC3	RFC3	protein binding;nucleus	GO:0005515;GO:0005634
564	2197	FEN1-9-1-1 complex	4	1	1	0.25	0.7665	0.4251				P39748	P39748	FEN1	FEN1	DNA catabolic process;RNA catabolic process;DNA repair;cell cycle checkpoint;cellular response to DNA damage stimulus;nucleus	GO:0006308;GO:0006401;GO:0006281;GO:0000075;GO:0006974;GO:0005634
564	3096	ITGA6-ITGB4-SHC1-GRB2 complex	4	1	1	0.25	0.7665	0.4251				P62993	P62993	GRB2	GRB2	signaling;cytoskeleton organization;no GO term corresponding to 75.03.09;no GO term corresponding to 77.03.02.05	GO:0023052;GO:0007010;GO:9999991;GO:9999981
564	290	MSH2-MLH1-PMS2-PCNA DNA-repair initiation complex	4	1	1	0.25	0.7665	0.4251				P12004	P43246	PCNA	MSH2	DNA repair;DNA binding;cellular response to DNA damage stimulus;nucleus	GO:0006281;GO:0003677;GO:0006974;GO:0005634
564	3120	OCT1-DNA complex	4	1	1	0.25	0.7665	0.4251				P14859	P14859	POU2F1	POU2F1	obsolete transcription repressor activity;DNA binding;nucleus	GO:0016564;GO:0003677;GO:0005634
564	2536	PLC-gamma-2-SLP-76-Lyn-Grb2 complex	4	1	1	0.25	0.7665	0.4251				P62993	P62993	GRB2	GRB2	obsolete inositol phospholipid-mediated signaling;transmembrane receptor protein tyrosine kinase signaling pathway;blood coagulation;no GO term corresponding to 73.03.07.03	GO:0019936;GO:0007169;GO:0007596;GO:9999996
564	1750	PPP4C-PPP4R2-Gemin3-Gemin4 complex	4	1	1	0.25	0.7665	0.4251				P60510	Q9UHI6	PPP4C	DDX20	protein phosphorylation;protein dephosphorylation;protein autophosphorylation;nucleus	GO:0006468;GO:0006470;GO:0046777;GO:0005634
564	2198	RAD9-RAD1-HUS1-POLB complex	4	1	1	0.25	0.7665	0.4251				P06746	P06746	POLB	POLB	DNA repair;cell cycle checkpoint;cellular response to DNA damage stimulus;nucleus	GO:0006281;GO:0000075;GO:0006974;GO:0005634
564	2577	Sam68-p85 P13K-IRS-1-IR signaling complex	4	1	1	0.25	0.7665	0.4251				Q07666	Q07666	KHDRBS1	KHDRBS1	insulin receptor signaling pathway;cytoplasm	GO:0008286;GO:0005737
564	812	Upf complex	4	1	1	0.25	0.7665	0.4251				Q92900	Q92900	UPF1	UPF1	RNA catabolic process;RNA binding;cytoplasm;nuclear matrix	GO:0006401;GO:0003723;GO:0005737;GO:0016363
564	4498	p32-CBF-DNA complex	4	1	1	0.25	0.7665	0.4251				Q07021	Q07021	C1QBP	C1QBP	obsolete transcription repressor activity;DNA binding;nucleus	GO:0016564;GO:0003677;GO:0005634
586	298	VEGF transcriptional complex	6	2	0	0.3333	0.5901	0.5901				P27695;P40763		APE;APRF		regulation of RNA biosynthetic process;regulation of transcription, DNA-templated;nucleus	GO:2001141;GO:0006355;GO:0005634
587	5198	\CBP-RARA-RXRA-DNA complex, ligand stimulated\\\""	3	1	0	0.3333	0.664	0.664				Q92793		CREBBP		obsolete transcription activator activity;signaling;nucleus	GO:0016563;GO:0023052;GO:0005634
587	517	\Kinase-scaffold-phosphatase complex, PKA-AKAP79-CaN\\\""	3	1	0	0.3333	0.664	0.664				P13861		PKR2		intracellular protein transport;protein targeting;protein transport;protein phosphorylation;protein dephosphorylation;protein autophosphorylation;protein complex assembly;cell surface receptor signaling pathway;plasma membrane;cytoskeleton	GO:0006886;GO:0006605;GO:0015031;GO:0006468;GO:0006470;GO:0046777;GO:0006461;GO:0007166;GO:0005886;GO:0005856
587	5684	\Membrane protein complex (DERL1, SELS, VCP)\\\""	3	1	0	0.3333	0.664	0.664				P55072		VCP		binding	GO:0005488
587	2308	AP3D1-AP3S complex	3	1	0	0.3333	0.664	0.664				O14617		AP3D1		intracellular protein transport;protein targeting;protein transport	GO:0006886;GO:0006605;GO:0015031
587	3004	APC-Axin-1-beta-catenin complex	3	1	0	0.3333	0.664	0.664				P35222		CTNNB		Wnt signaling pathway	GO:0016055
587	5816	Apoptosome-procaspase 9 complex	3	1	0	0.3333	0.664	0.664				P99999		CYC		apoptotic process;cytoplasm	GO:0006915;GO:0005737
587	2228	BLM-RAD51L3-XRCC2 complex	3	1	0	0.3333	0.664	0.664				P54132		BLM		DNA repair;nucleus	GO:0006281;GO:0005634
587	2822	BRCA1-BARD1-UbcH5c complex	3	1	0	0.3333	0.664	0.664				P61077		UBE2D3		protein ubiquitination;protein deubiquitination;cellular response to DNA damage stimulus;nucleus	GO:0016567;GO:0016579;GO:0006974;GO:0005634
587	5556	CDK2-CCNA complex	3	1	0	0.3333	0.664	0.664				P24941		CDK2		cell cycle	GO:0007049
587	460	CRB1-MPP5-INADL complex	3	1	0	0.3333	0.664	0.664				Q8NI35		INADL		anisotropic cell growth;axis specification;cell-cell junction assembly;cell junction	GO:0051211;GO:0009798;GO:0007043;GO:0030054
587	1633	CyclinD1-CDK4-CDK6 complex	3	1	0	0.3333	0.664	0.664				P24385		CCND1		mitotic cell cycle;G1/S transition of mitotic cell cycle;intracellular signal transduction;skeletal muscle tissue development	GO:0000278;GO:0000082;GO:0035556;GO:0007519
587	1634	CyclinD1-CDK4-p21 complex	3	1	0	0.3333	0.664	0.664				P24385		CCND1		cell cycle arrest;intracellular signal transduction	GO:0007050;GO:0035556
587	5318	DDEF1-CTTN-PXN complex	3	1	0	0.3333	0.664	0.664				Q14247		CTTN		cytoskeleton organization	GO:0007010
587	1348	GLE1-NUPL2-NUP155 complex	3	1	0	0.3333	0.664	0.664				O75694		KIAA0791		intracellular protein transport;protein targeting;protein transport	GO:0006886;GO:0006605;GO:0015031
587	3153	GNAQ-GEFT-RHOA complex	3	1	0	0.3333	0.664	0.664				P61586		RHOA		GTP binding	GO:0005525
587	2241	HD-RAB8A-OPTN complex	3	1	0	0.3333	0.664	0.664				P61006		RAB8A		vesicle-mediated transport	GO:0016192
587	1703	IGHM-VPREB1-IGLL1 complex	3	1	0	0.3333	0.664	0.664				P01871		IGHM		B cell differentiation	GO:0030183
587	5492	IKBA-NF(kappa)Bp65-NF(kappa)Bp50 complex	3	1	0	0.3333	0.664	0.664				Q04206		RELA		I-kappaB kinase/NF-kappaB signaling;signaling;cytoplasm	GO:0007249;GO:0023052;GO:0005737
587	1519	IL6ST-PRKCD-STAT3 complex	3	1	0	0.3333	0.664	0.664				P40763		APRF		regulation of binding;protein binding	GO:0051098;GO:0005515
587	2398	ITGA3-ITGB1-BSG complex	3	1	0	0.3333	0.664	0.664				P35613		BSG		regulation of biological process;cell-matrix adhesion	GO:0050789;GO:0007160
587	2416	ITGB1-RAP1A-PKD1 complex	3	1	0	0.3333	0.664	0.664				P62834		RAP1A		regulation of biological process	GO:0050789
587	955	LLGL2-PAR-6B-PRKCI complex	3	1	0	0.3333	0.664	0.664				P41743		PRKCI		anisotropic cell growth;axis specification;cell-cell junction assembly;cell junction;no GO term corresponding to 75.03.09	GO:0051211;GO:0009798;GO:0007043;GO:0030054;GO:9999991
587	2204	MCM8-ORC2-CDC6 complex	3	1	0	0.3333	0.664	0.664				Q99741		CDC6		DNA replication;G1/S transition of mitotic cell cycle;nucleus	GO:0006260;GO:0000082;GO:0005634
587	5475	MURR1-NF(kappa)Bp65-IKBA complex	3	1	0	0.3333	0.664	0.664				Q04206		RELA		I-kappaB kinase/NF-kappaB signaling	GO:0007249
587	2653	MYC-MAX-BLOC1S1 complex	3	1	0	0.3333	0.664	0.664				P61244		BHLHD4		regulation of binding;protein binding	GO:0051098;GO:0005515
587	4043	NEMO-HIF2(alpha)-ARNT complex	3	1	0	0.3333	0.664	0.664				P27540		ARNT		regulation of RNA biosynthetic process;regulation of transcription, DNA-templated;I-kappaB kinase/NF-kappaB signaling	GO:2001141;GO:0006355;GO:0007249
587	3172	NUMB-TP53-MDM2 complex	3	1	0	0.3333	0.664	0.664				P49757		NUMB		protein binding;Notch signaling pathway;signaling	GO:0005515;GO:0007219;GO:0023052
587	2944	Notch1-p56lck-PI3K complex	3	1	0	0.3333	0.664	0.664				P06239		LCK		obsolete transcription activator activity;Notch signaling pathway;negative regulation of apoptotic process;T cell differentiation	GO:0016563;GO:0007219;GO:0043066;GO:0030217
587	5152	Nsf-Stx1a-NAPG complex	3	1	0	0.3333	0.664	0.664				Q99747		NAPG		vesicle fusion;synaptic vesicle transport;synaptic vesicle exocytosis;no GO term corresponding to 77.03.11.07	GO:0006906;GO:0048489;GO:0016079;GO:9999978
587	177	OGT-TRAK1-TRAK2 complex	3	1	0	0.3333	0.664	0.664				O15294		OGT		protein hydroxylation;protein methylation;gamma-aminobutyric acid signaling pathway	GO:0018126;GO:0006479;GO:0007214
587	956	PAR-3-PAR-6B-PRKCI complex	3	1	0	0.3333	0.664	0.664				P41743		PRKCI		anisotropic cell growth;axis specification;cell-cell junction assembly;cell junction;no GO term corresponding to 75.03.09	GO:0051211;GO:0009798;GO:0007043;GO:0030054;GO:9999991
587	826	PAR-3-VE-cadherin-beta-catenin complex	3	1	0	0.3333	0.664	0.664				P35222		CTNNB		anisotropic cell growth;cell-cell junction assembly;cell junction	GO:0051211;GO:0007043;GO:0030054
587	845	PCI-PSA-SCG2 complex	3	1	0	0.3333	0.664	0.664				P07288		KLK3		regulation of biological process	GO:0050789
587	285	PCNA-MLH1-PMS1 complex	3	1	0	0.3333	0.664	0.664				P12004		PCNA		DNA replication;DNA repair;nucleus	GO:0006260;GO:0006281;GO:0005634
587	1831	PIAS3-SMAD3-P300 complex	3	1	0	0.3333	0.664	0.664				Q09472		EP300		DNA topological change;obsolete transcription activator activity;protein acetylation;protein deacetylation;DNA binding;transforming growth factor beta receptor signaling pathway;chromosome organization;nucleus	GO:0006265;GO:0016563;GO:0006473;GO:0006476;GO:0003677;GO:0007179;GO:0051276;GO:0005634
587	3714	Pericentrin-GCP complex	3	1	0	0.3333	0.664	0.664				Q96CW5		TUBGCP3		mitotic cell cycle;regulation of cell cycle;obsolete spindle pole body and microtubule cycle (sensu Fungi);spindle assembly;centrosome cycle;centrosome	GO:0000278;GO:0051726;GO:0030471;GO:0051225;GO:0007098;GO:0005813
587	5280	RAB9-TIP47-MPRI complex	3	1	0	0.3333	0.664	0.664				O60664		M6PRBP1		intracellular protein transport;protein targeting;protein transport;vesicle-mediated transport	GO:0006886;GO:0006605;GO:0015031;GO:0016192
587	553	RHOA-IP3R-TRPC1 complex	3	1	0	0.3333	0.664	0.664				P61586		RHOA		cation transmembrane transporter activity;cation transport;ion channel activity;cellular metal ion homeostasis;plasma membrane	GO:0008324;GO:0006812;GO:0005216;GO:0006875;GO:0005886
587	847	RICH1-PAR3-aPKC polarity complex	3	1	0	0.3333	0.664	0.664				P41743		PRKCI		protein localization;GTPase activator activity;positive regulation of GTPase activity;G-protein coupled receptor signaling pathway;anisotropic cell growth;cell-cell junction assembly;cell junction;no GO term corresponding to 75.03.09	GO:0008104;GO:0005096;GO:0043547;GO:0007186;GO:0051211;GO:0007043;GO:0030054;GO:9999991
587	2812	RPAP1-RPB2-RPB3 complex	3	1	0	0.3333	0.664	0.664				P19387		POLR2C		transcription, DNA-templated;nucleus	GO:0006351;GO:0005634
587	2923	SHARP-CtBP1-CtIP complex	3	1	0	0.3333	0.664	0.664				Q96T58		SPEN		obsolete transcription repressor activity;DNA binding;Notch signaling pathway;nucleus	GO:0016564;GO:0003677;GO:0007219;GO:0005634
587	2930	SHARP-CtIP-RBP-Jkappa complex	3	1	0	0.3333	0.664	0.664				Q96T58		SPEN		obsolete transcription repressor activity;DNA binding;Notch signaling pathway;nucleus	GO:0016564;GO:0003677;GO:0007219;GO:0005634
587	3204	SMAD2-SKI-NCOR complex	3	1	0	0.3333	0.664	0.664				O75376		NCOR1		obsolete transcription repressor activity;DNA binding;transforming growth factor beta receptor signaling pathway;nucleus	GO:0016564;GO:0003677;GO:0007179;GO:0005634
587	3205	SMAD3-SKI-NCOR complex	3	1	0	0.3333	0.664	0.664				O75376		NCOR1		obsolete transcription repressor activity;DNA binding;transforming growth factor beta receptor signaling pathway;nucleus	GO:0016564;GO:0003677;GO:0007179;GO:0005634
587	3206	SMAD4-SKI-NCOR complex	3	1	0	0.3333	0.664	0.664				O75376		NCOR1		obsolete transcription repressor activity;DNA binding;transforming growth factor beta receptor signaling pathway;nucleus	GO:0016564;GO:0003677;GO:0007179;GO:0005634
587	2911	SMRT-SKIP-CBF1 complex	3	1	0	0.3333	0.664	0.664				Q13573		SNW1		regulation of RNA biosynthetic process;regulation of transcription, DNA-templated;intracellular protein transport;protein targeting;protein transport;Notch signaling pathway;nucleus	GO:2001141;GO:0006355;GO:0006886;GO:0006605;GO:0015031;GO:0007219;GO:0005634
587	1520	STAT3-NLK-MAP3K7 complex	3	1	0	0.3333	0.664	0.664				P40763		APRF		signal transduction;nucleus	GO:0007165;GO:0005634
587	4976	SVIP-p97/VCP-DERL1 complex	3	1	0	0.3333	0.664	0.664				P55072		VCP		endoplasmic reticulum unfolded protein response;endoplasmic reticulum	GO:0030968;GO:0005783
587	2830	TIF1gamma-SMAD2-SMAD3 complex	3	1	0	0.3333	0.664	0.664				Q9UPN9		KIAA1113		regulation of RNA biosynthetic process;regulation of transcription, DNA-templated;transforming growth factor beta receptor signaling pathway;hemopoiesis;nucleus	GO:2001141;GO:0006355;GO:0007179;GO:0030097;GO:0005634
587	631	Tacc1-chTOG-AuroraA complex	3	1	0	0.3333	0.664	0.664				Q14008		CKAP5		obsolete spindle pole body and microtubule cycle (sensu Fungi);spindle assembly;centrosome cycle;regulation of translation;chromosome, centromeric region	GO:0030471;GO:0051225;GO:0007098;GO:0006417;GO:0000775
587	5270	VHL-TCEB1-TCEB2 complex	3	1	0	0.3333	0.664	0.664				Q15370		TCEB2		proteasome-mediated ubiquitin-dependent protein catabolic process;ubiquitin-dependent protein catabolic process	GO:0043161;GO:0006511
587	656	VPS35-VPS29-VPS26A complex	3	1	0	0.3333	0.664	0.664				Q96QK1		VPS35		intracellular protein transport;protein targeting;protein transport	GO:0006886;GO:0006605;GO:0015031
587	5331	YY1-MDM2-p53 complex	3	1	0	0.3333	0.664	0.664				P25490		YY1		protein ubiquitination;protein deubiquitination;proteasome-mediated ubiquitin-dependent protein catabolic process;ubiquitin-dependent protein catabolic process	GO:0016567;GO:0016579;GO:0043161;GO:0006511
587	2946	YY1-Notch1-RBP-Jkappa complex	3	1	0	0.3333	0.664	0.664				P25490		YY1		obsolete transcription activator activity;DNA binding;Notch signaling pathway;nucleus	GO:0016563;GO:0003677;GO:0007219;GO:0005634
587	4977	gp78-p97/VCP-DERL1 complex	3	1	0	0.3333	0.664	0.664				P55072		VCP		proteasome-mediated ubiquitin-dependent protein catabolic process;ubiquitin-dependent protein catabolic process;endoplasmic reticulum unfolded protein response;endoplasmic reticulum	GO:0043161;GO:0006511;GO:0030968;GO:0005783
587	1642	p16-cyclin D2-CDK4 complex	3	1	0	0.3333	0.664	0.664				P42771		CDKN2A		mitotic cell cycle;regulation of cell cycle;intracellular signal transduction	GO:0000278;GO:0051726;GO:0035556
587	1656	p27-cyclinE-CDK2 complex	3	1	0	0.3333	0.664	0.664				P24941		CDK2		G1/S transition of mitotic cell cycle;regulation of biological process;nucleus	GO:0000082;GO:0050789;GO:0005634
587	98	p300-MDM2-p53 protein complex	3	1	0	0.3333	0.664	0.664				Q09472		EP300		regulation of RNA biosynthetic process;regulation of transcription, DNA-templated;enzyme regulator activity;regulation of catalytic activity;nucleus	GO:2001141;GO:0006355;GO:0030234;GO:0050790;GO:0005634
587	5461	p50-p65 NF(kappa)B-SRC1 complex	3	1	0	0.3333	0.664	0.664				Q04206		RELA		obsolete transcription activator activity;I-kappaB kinase/NF-kappaB signaling	GO:0016563;GO:0007249
653	5975	\Gamma-secretase complex (APH1A, PSENEN, PSEN1, NCSTN, TMP21)\\\""	5	1	1	0.2	0.8378	0.533				P49755	P49755	TMED10	TMED10	protein processing;regulation of sequence-specific DNA binding transcription factor activity;signaling;Notch signaling pathway;plasma membrane;Golgi apparatus	GO:0016485;GO:0051090;GO:0023052;GO:0007219;GO:0005886;GO:0005794
653	3234	\SMAD2-SMAD4-FAST1-TGIF-HDAC1 complex, TGF(beta) induced\\\""	5	1	1	0.2	0.8378	0.533				Q13547	Q13547	HDAC1	HDAC1	DNA topological change;obsolete transcription repressor activity;DNA binding;transforming growth factor beta receptor signaling pathway;chromosome organization;nucleus	GO:0006265;GO:0016564;GO:0003677;GO:0007179;GO:0051276;GO:0005634
653	2187	\Ubiquitin E3 ligase (NFKBIA, FBXW11, CUL1, SKP1A)\\\""	5	1	1	0.2	0.8378	0.533				P63208	P63208	SKP1	SKP1	protein ubiquitination;protein deubiquitination;proteasome-mediated ubiquitin-dependent protein catabolic process;ubiquitin-dependent protein catabolic process;cytoplasm	GO:0016567;GO:0016579;GO:0043161;GO:0006511;GO:0005737
653	157	Condensin I complex	5	1	1	0.2	0.8378	0.533				Q9NTJ3	O95347	CAPC	SMC2	mitotic cell cycle;chromosome condensation;chromosome organization;nucleus	GO:0000278;GO:0030261;GO:0051276;GO:0005634
653	160	Condensin II	5	1	1	0.2	0.8378	0.533				Q9NTJ3	O95347	CAPC	SMC2	mitotic cell cycle;chromosome condensation;chromosome organization;nucleus	GO:0000278;GO:0030261;GO:0051276;GO:0005634
653	336	DNA ligase IV-XRCC complex	5	1	1	0.2	0.8378	0.533				Q09666	Q09666	AHNAK	AHNAK	DNA repair;mitotic recombination;DNA binding;nucleus	GO:0006281;GO:0006312;GO:0003677;GO:0005634
653	5593	LINC core complex	5	1	1	0.2	0.8378	0.533				Q09028	Q09028	RBBP4	RBBP4	G2/M transition of mitotic cell cycle;obsolete transcription activator activity;nucleus	GO:0000086;GO:0016563;GO:0005634
653	297	PCNA-DNA polymerase delta complex	5	1	1	0.2	0.8378	0.533				P12004	Q15054	PCNA	POLD3	DNA replication;DNA repair;nucleus	GO:0006260;GO:0006281;GO:0005634
653	5211	RAF1-PPP2-PIN1 complex	5	1	1	0.2	0.8378	0.533				P30153	P30153	PPP2R1A	PPP2R1A	transmembrane receptor protein serine/threonine kinase signaling pathway	GO:0007178
663	59	AP3 adapter complex	7	2	0	0.2857	0.6808	0.6808				O00203;O14617		AP3B1;AP3D1		intracellular protein transport;protein targeting;protein transport;post-Golgi vesicle-mediated transport;endocytosis;vacuole;lysosome	GO:0006886;GO:0006605;GO:0015031;GO:0006892;GO:0006897;GO:0005773;GO:0005764
663	2727	SRC-3 complex	7	2	0	0.2857	0.9678	0.5187				P10155;Q92793		TROVE2;CREBBP		obsolete transcription activator activity;protein acetylation;protein deacetylation;I-kappaB kinase/NF-kappaB signaling;signaling;inflammatory response;nucleus	GO:0016563;GO:0006473;GO:0006476;GO:0007249;GO:0023052;GO:0006954;GO:0005634
668	2565	\CD20-LCK-LYN-FYN-p75/80 complex, (Raji human B cell line)\\\""	4	1	0	0.25	0.7665	0.7665				P06239		LCK		signaling;no GO term corresponding to 73.03.07.02.01.01	GO:0023052;GO:9999997
668	1118	\Chromosomal passenger complex CPC (CDCA8, AURKB, BIRC5)\\\""	4	1	0	0.25	0.7665	0.7665				Q96GD4		AIK2		mitotic cell cycle;chromosome segregation;chromosome, centromeric region	GO:0000278;GO:0007059;GO:0000775
668	2955	\LCK-SLP76-PLC-gamma-1-LAT complex, pervanadate-activated\\\""	4	1	0	0.25	0.7665	0.7665				P06239		LCK		transmembrane receptor protein tyrosine kinase signaling pathway;response to stimulus	GO:0007169;GO:0050896
668	5922	\RAF1-RAS complex, EGF induced\\\""	4	1	0	0.25	0.7665	0.7665				P01111		NRAS		signaling;plasma membrane	GO:0023052;GO:0005886
668	3166	AXIN-APC-betaCatenin-GSK3B complex	4	1	0	0.25	0.7665	0.7665				P35222		CTNNB		protein phosphorylation;protein dephosphorylation;protein autophosphorylation;Wnt signaling pathway	GO:0006468;GO:0006470;GO:0046777;GO:0016055
668	2998	Axin-PP2A A-PP2A C-GSK3-beta-beta-catenin complex	4	1	0	0.25	0.7665	0.7665				P35222		CTNNB		Wnt signaling pathway	GO:0016055
668	1087	BIRC5-AURKB-INCENP-EVI5 complex	4	1	0	0.25	0.7665	0.7665				Q96GD4		AIK2		cytokinesis;barrier septum assembly	GO:0000910;GO:0000917
668	2786	BRCA1 A complex	4	1	0	0.25	0.7665	0.7665				Q96RL1		UIMC1		DNA repair;cell cycle checkpoint;response to radiation;nucleus	GO:0006281;GO:0000075;GO:0009314;GO:0005634
668	2787	BRCA1 C complex	4	1	0	0.25	0.7665	0.7665				Q96RL1		UIMC1		DNA recombination;cell cycle checkpoint;nucleus	GO:0006310;GO:0000075;GO:0005634
668	2879	CD20-LCK-FYN-p75/80 complex	4	1	0	0.25	0.7665	0.7665				P06239		LCK		signaling	GO:0023052
668	2118	CHUK-ERC1-IKBKB-IKBKG	4	1	0	0.25	0.7665	0.7665				Q8IUD2		ERC1		I-kappaB kinase/NF-kappaB signaling	GO:0007249
668	3753	CREBBP-SMAD hexameric complex	4	1	0	0.25	0.7665	0.7665				Q92793		CREBBP		regulation of RNA biosynthetic process;regulation of transcription, DNA-templated;transforming growth factor beta receptor signaling pathway	GO:2001141;GO:0006355;GO:0007179
668	1185	EGFR-containing signaling complex	4	1	0	0.25	0.7665	0.7665				O00443		PIK3C2A		epidermal growth factor receptor signaling pathway	GO:0007173
668	1054	ESR1-RELA-BCL3-NCOA3 complex	4	1	0	0.25	0.7665	0.7665				Q04206		RELA		regulation of RNA biosynthetic process;regulation of transcription, DNA-templated;signaling	GO:2001141;GO:0006355;GO:0023052
668	424	EXO1-MLH1-PCNA complex	4	1	0	0.25	0.7665	0.7665				P12004		PCNA		DNA catabolic process;RNA catabolic process;DNA repair;cellular response to DNA damage stimulus;nucleus	GO:0006308;GO:0006401;GO:0006281;GO:0006974;GO:0005634
668	2376	ITGA2B-ITGB3-FN1-TGM2 complex	4	1	0	0.25	0.7665	0.7665				P21980		TGM2		protein binding;cell adhesion;plasma membrane	GO:0005515;GO:0007155;GO:0005886
668	2383	ITGA5-ITGB1-FN1-TGM2 complex	4	1	0	0.25	0.7665	0.7665				P21980		TGM2		protein binding;cell adhesion;plasma membrane	GO:0005515;GO:0007155;GO:0005886
668	959	LLGL-PAR-6B-PRKCI complex	4	1	0	0.25	0.7665	0.7665				P41743		PRKCI		anisotropic cell growth;axis specification;cell-cell junction assembly;cell junction;no GO term corresponding to 75.03.09	GO:0051211;GO:0009798;GO:0007043;GO:0030054;GO:9999991
668	1787	Nogo-potassium channel complex	4	1	0	0.25	0.7665	0.7665				Q9NQC3		RTN4		cation transmembrane transporter activity;cation transport;ion channel activity;neurogenesis;generation of neurons;central nervous system development;no GO term corresponding to 77.03.01.01	GO:0008324;GO:0006812;GO:0005216;GO:0022008;GO:0048699;GO:0007417;GO:9999985
668	522	Polycystin-1-E-cadherin-beta-catenin-Flotillin-2 complex	4	1	0	0.25	0.7665	0.7665				P35222		CTNNB		lipid binding;cell-cell junction organization;cell-cell junction assembly;epithelial cell differentiation;morphogenesis of an epithelium;kidney development;plasma membrane;no GO term corresponding to 75.03.09;no GO term corresponding to 77.03.07.01	GO:0008289;GO:0045216;GO:0007043;GO:0030855;GO:0002009;GO:0001822;GO:0005886;GO:9999991;GO:9999980
668	2808	RAD9-RAD1-HUS1-APE1 complex	4	1	0	0.25	0.7665	0.7665				P27695		APE		DNA catabolic process;RNA catabolic process;DNA repair;cell cycle checkpoint;cellular response to DNA damage stimulus;nucleus	GO:0006308;GO:0006401;GO:0006281;GO:0000075;GO:0006974;GO:0005634
668	2581	RasGAP-AURKA/AURKB-survivin complex	4	1	0	0.25	0.7665	0.7665				Q96GD4		AIK2		mitotic cell cycle;regulation of cell cycle;G-protein coupled receptor signaling pathway	GO:0000278;GO:0051726;GO:0007186
668	2931	SHARP-CtBP1-CtIP-RBP-Jkappa corepressor complex	4	1	0	0.25	0.7665	0.7665				Q96T58		SPEN		obsolete transcription repressor activity;DNA binding;Notch signaling pathway;nucleus	GO:0016564;GO:0003677;GO:0007219;GO:0005634
668	1826	SMAD3-HEF1-APC10-CDH1 complex	4	1	0	0.25	0.7665	0.7665				Q9UM13		ANAPC10		proteasome-mediated ubiquitin-dependent protein catabolic process;ubiquitin-dependent protein catabolic process;transforming growth factor beta receptor signaling pathway;cytoplasm	GO:0043161;GO:0006511;GO:0007179;GO:0005737
668	2954	Smad1-Notch1-p300-Pcaf complex	4	1	0	0.25	0.7665	0.7665				Q09472		EP300		obsolete transcription activator activity;protein acetylation;protein deacetylation;DNA binding;regulation of binding;protein binding;regulation of sequence-specific DNA binding transcription factor activity;Notch signaling pathway;nucleus;no GO term corresponding to 75.03.17	GO:0016563;GO:0006473;GO:0006476;GO:0003677;GO:0051098;GO:0005515;GO:0051090;GO:0007219;GO:0005634;GO:9999987
668	1207	TRF2-Rap1 complex II	4	1	0	0.25	0.7665	0.7665				Q9NYB0		TERF2IP		DNA binding;chromosome organization;nucleus	GO:0003677;GO:0051276;GO:0005634
668	2732	Translocon-associated protein (TRAP) complex	4	1	0	0.25	0.7665	0.7665				P51571		SSR4		intracellular protein transport;protein targeting;protein transport;calcium ion binding;endoplasmic reticulum	GO:0006886;GO:0006605;GO:0015031;GO:0005509;GO:0005783
668	5267	VHL-VDU1-TCEB1-TCEB2 complex	4	1	0	0.25	0.7665	0.7665				Q15370		TCEB2		proteasome-mediated ubiquitin-dependent protein catabolic process;ubiquitin-dependent protein catabolic process	GO:0043161;GO:0006511
668	5772	ZO1-(beta)cadherin-(VE)cadherin-VEGFR2 complex	4	1	0	0.25	0.7665	0.7665				P35222		CTNNB		transmembrane receptor protein tyrosine kinase signaling pathway;angiogenesis;cell-cell junction assembly;blood vessel development;vasculature development	GO:0007169;GO:0001525;GO:0007043;GO:0001568;GO:0001944
668	4869	beta(1)-AR receptosome (ADRB1-SAP97-AKAP79-PRKAR2A)	4	1	0	0.25	0.7665	0.7665				P13861		PKR2		intracellular protein transport;protein targeting;protein transport;protein phosphorylation;protein dephosphorylation;protein autophosphorylation;G-protein coupled receptor signaling pathway	GO:0006886;GO:0006605;GO:0015031;GO:0006468;GO:0006470;GO:0046777;GO:0007186
668	1377	hASC-1 complex	4	1	0	0.25	0.7665	0.7665				Q8N3C0		ASCC3		obsolete transcription activator activity;signaling;nucleus	GO:0016563;GO:0023052;GO:0005634
700	2480	\CIN85 complex (CIN85, CRK, BCAR1, CBL, PIK3R1, GRB2, SOS1)\\\""	7	1	1	0.1429	0.9217	0.6981				P62993	P62993	GRB2	GRB2	transmembrane receptor protein tyrosine kinase signaling pathway	GO:0007169
700	2939	\Ecsit complex (ECSIT, MT-CO2)\\\""	7	1	1	0.1429	0.9217	0.6981				P04406	P04406	GAPDH	GAPDH	protein complex assembly;mitochondrion	GO:0006461;GO:0005739
700	5589	\LINC complex, S-phase\\\""	7	1	1	0.1429	0.9217	0.6981				Q09028	Q09028	RBBP4	RBBP4	G2/M transition of mitotic cell cycle;obsolete transcription activator activity;nucleus	GO:0000086;GO:0016563;GO:0005634
703	2529	\LAT-PLC-gamma-1-p85-GRB2-CBL-VAV-SLP-76 signaling complex, C305 activated\\\""	8	1	1	0.125	0.9456	0.7583				P62993	P62993	GRB2	GRB2	obsolete inositol phospholipid-mediated signaling;transmembrane receptor protein tyrosine kinase signaling pathway;response to stimulus	GO:0019936;GO:0007169;GO:0050896
703	443	BP-SMAD complex	8	1	1	0.125	0.9456	0.7583				P19447	O14867	ERCC3	BACH1	obsolete transcription activator activity;nucleus	GO:0016563;GO:0005634
706	142	\CD147-gamma-secretase complex (APH-1a, PS-1, PEN-2, NCT variant)\\\""	5	1	0	0.2	0.8378	0.8378				P35613		BSG		protein processing;signaling;plasma membrane;Golgi apparatus	GO:0016485;GO:0023052;GO:0005886;GO:0005794
707	1186	ESCRT-III complex	10	2	0	0.2	0.8584	0.8584				O43633;Q9H444		CHMP2A;CHMP4B		intracellular protein transport;protein targeting;protein transport;protein transporter activity;vesicle-mediated transport;cytoplasm	GO:0006886;GO:0006605;GO:0015031;GO:0008565;GO:0016192;GO:0005737
708	2235	ASF1-interacting protein complex	6	1	0	0.1667	0.8873	0.8873				P54198		HIRA		DNA replication;DNA topological change;chromosome organization	GO:0006260;GO:0006265;GO:0051276
708	2105	\IkappaB kinase complex (IKBKB, CHUK, IKBKAP, NFKBIA, RELA, MAP3K14)\\\""	6	1	0	0.1667	0.8873	0.8873				Q04206		RELA		I-kappaB kinase/NF-kappaB signaling;signaling	GO:0007249;GO:0023052
708	138	Telosome complex	6	1	0	0.1667	0.8873	0.8873				Q9NYB0		TERF2IP		protein complex assembly;DNA binding;chromosome organization;nucleus	GO:0006461;GO:0003677;GO:0051276;GO:0005634
708	657	\Retromer complex (SNX1, SNX2, VPS35, VPS29, VPS26A/B)\\\""	6	1	0	0.1667	0.8873	0.8873				Q96QK1		VPS35		intracellular protein transport;protein targeting;protein transport;vesicle-mediated transport;synaptic vesicle recycling;retrograde transport, vesicle recycling within Golgi	GO:0006886;GO:0006605;GO:0015031;GO:0016192;GO:0036465;GO:0000301
708	1206	\TRF-Rap1 complex I, 2MD\\\""	6	1	0	0.1667	0.8873	0.8873				Q9NYB0		TERF2IP		DNA binding;chromosome organization;nucleus	GO:0003677;GO:0051276;GO:0005634
708	2573	Class C VPS/HOPS complex	6	1	0	0.1667	0.8873	0.8873				P20339		RAB5A		endocytosis;endosome organization;endosome	GO:0006897;GO:0007032;GO:0005768
708	905	KIF3A/B-PAR-3-aPKC-PAR-6 complex	6	1	0	0.1667	0.8873	0.8873				P41743		PRKCI		cytoskeleton-dependent intracellular transport;anisotropic cell growth;neurogenesis;generation of neurons;axis specification;neuron differentiation;no GO term corresponding to 73.03.13	GO:0030705;GO:0051211;GO:0022008;GO:0048699;GO:0009798;GO:0030182;GO:9999994
708	1210	Sec61-Sec62-Sec63 complex	6	1	0	0.1667	0.8873	0.8873				P60468		SEC61B		protein transport;protein transporter activity;channel activity;transport;endoplasmic reticulum	GO:0015031;GO:0008565;GO:0015267;GO:0006810;GO:0005783
708	4999	p97/VCP-VIMP-DERL complex	6	1	0	0.1667	0.8873	0.8873				P55072		VCP		endoplasmic reticulum unfolded protein response;endoplasmic reticulum	GO:0030968;GO:0005783
717	2179	CNS-P53 complex	9	1	1	0.1111	0.9622	0.8066				Q9UNS2	Q92905	COPS3	COPS5	intracellular protein transport;protein targeting;protein transport	GO:0006886;GO:0006605;GO:0015031
717	2174	COP9 signalosome complex	9	1	1	0.1111	0.9622	0.8066				Q9UNS2	Q92905	COPS3	COPS5	regulation of RNA biosynthetic process;regulation of transcription, DNA-templated;signal transduction;detection of light stimulus;response to light stimulus	GO:2001141;GO:0006355;GO:0007165;GO:0009583;GO:0009416
717	5596	LINC complex	9	1	1	0.1111	0.9622	0.8066				Q09028	Q09028	RBBP4	RBBP4	G2/M transition of mitotic cell cycle;obsolete transcription activator activity;nucleus	GO:0000086;GO:0016563;GO:0005634
721	3150	NK-3-Groucho complex	7	1	0	0.1429	0.9217	0.9217				Q04726		TLE3		obsolete transcription repressor activity;nucleus	GO:0016564;GO:0005634
721	1321	\Transcription initiation factor complex (TAF5, TAF6, TAF9, TAF11, TBP)\\\""	7	1	0	0.1429	0.9217	0.9217				Q16594		TAF2G		DNA-templated transcription, initiation	GO:0006352
723	36	AP1 adaptor complex	8	1	0	0.125	0.9456	0.9456				Q10567		AP1B1		intracellular protein transport;protein targeting;protein transport;vesicle-mediated transport;membrane budding;vesicle organization;endocytosis;transport vesicle	GO:0006886;GO:0006605;GO:0015031;GO:0016192;GO:0006900;GO:0016050;GO:0006897;GO:0030133
724	652	AP3-BLOC1 complex	15	2	0	0.1333	0.9678	0.9678				O00203;O14617		AP3B1;AP3D1		intracellular protein transport;protein targeting;protein transport;plasma membrane organization	GO:0006886;GO:0006605;GO:0015031;GO:0007009
726	210	\Ubiquitin E3 ligase (ASB, TCEB1, TCEB2, CUL5, RNF7)\\\""	9	1	0	0.1111	0.9622	0.9622				Q15370		TCEB2		protein ubiquitination;protein deubiquitination;protein binding	GO:0016567;GO:0016579;GO:0005515
726	144	Gamma-BAR-AP1 complex	9	1	0	0.1111	0.9622	0.9622				Q10567		AP1B1		intracellular protein transport;protein targeting;protein transport;regulation of biological process;vesicle-mediated transport;membrane budding;vesicle organization;endocytosis;transport vesicle	GO:0006886;GO:0006605;GO:0015031;GO:0050789;GO:0016192;GO:0006900;GO:0016050;GO:0006897;GO:0030133
729	2914	Respiratory chain complex I (beta subunit) mitochondrial	16	1	0	0.0625	0.9971	0.9971				O14561		NDUFAB1		generation of precursor metabolites and energy;aerobic respiration;protein complex assembly;hydrogen transport;obsolete electron transport;mitochondrial inner membrane	GO:0006091;GO:0009060;GO:0006461;GO:0006818;GO:0006118;GO:0005743
730	315	\28S ribosomal subunit, mitochondrial\\\""	30	1	1	0.03333	1	0.9725				Q9Y3D9	P82932	CGI-138	MRPS6	translation;mitochondrial matrix	GO:0006412;GO:0005759
733	324	\39S ribosomal subunit, mitochondrial\\\""	48	1	1	0.02083	1	0.9999				Q9H2W6	P52815	MRPL46	MRPL12	translation;mitochondrial matrix	GO:0006412;GO:0005759
